# Supplementary material for: Direct synthesis of imino-C-nucleoside analogues and other biologically active iminosugars
Source: Nat Commun. 2015 Apr 23;6:6903. doi: 10.1038/ncomms7903 (PMC4558570; doi:10.1038/ncomms7903)
Supplement: Supplementary Data 1 — X Ray Structure (compound 18) [file ncomms7903-s2.cif]

 
data_mo_1MM025_0m_a
 
_audit_creation_method            SHELXL-2013
_chemical_name_systematic
;
 ?
;
_chemical_name_common             ?
_chemical_melting_point           ?
_chemical_formula_moiety          ?
_chemical_formula_sum
 'C21 H25 N O3' 
_chemical_formula_weight          339.42

loop_
 _atom_type_symbol
 _atom_type_description
 _atom_type_scat_dispersion_real
 _atom_type_scat_dispersion_imag
 _atom_type_scat_source
 'C'  'C'   0.0033   0.0016
 'International Tables Vol C Tables 4.2.6.8 and 6.1.1.4'
 'H'  'H'   0.0000   0.0000
 'International Tables Vol C Tables 4.2.6.8 and 6.1.1.4'
 'N'  'N'   0.0061   0.0033
 'International Tables Vol C Tables 4.2.6.8 and 6.1.1.4'
 'O'  'O'   0.0106   0.0060
 'International Tables Vol C Tables 4.2.6.8 and 6.1.1.4'
 
_space_group_crystal_system       tetragonal
_space_group_IT_number            76
_space_group_name_H-M_alt         'P 41'
_space_group_name_Hall            'P 4w'
 
_shelx_space_group_comment
;
The symmetry employed for this shelxl refinement is uniquely defined
by the following loop, which should always be used as a source of
symmetry information in preference to the above space-group names.
They are only intended as comments.
;
 
loop_
 _space_group_symop_operation_xyz
 'x, y, z'
 '-x, -y, z+1/2'
 '-y, x, z+1/4'
 'y, -x, z+3/4'
 
_cell_length_a                    9.5905(2)
_cell_length_b                    9.5905(2)
_cell_length_c                    19.7424(5)
_cell_angle_alpha                 90
_cell_angle_beta                  90
_cell_angle_gamma                 90
_cell_volume                      1815.86(9)
_cell_formula_units_Z             4
_cell_measurement_temperature     296(2)
_cell_measurement_reflns_used      9355
_cell_measurement_theta_min        2.36
_cell_measurement_theta_max       25.40
 
_exptl_crystal_description        'Block' 
_exptl_crystal_colour             'colourless'
_exptl_crystal_density_meas       ? 
_exptl_crystal_density_method     ?              
_exptl_crystal_density_diffrn     1.242          
_exptl_crystal_F_000              728
_exptl_transmission_factor_min    ?                                             
_exptl_transmission_factor_max    ?                                             
_exptl_crystal_size_max           0.660
_exptl_crystal_size_mid           0.398
_exptl_crystal_size_min           0.219
_exptl_absorpt_coefficient_mu     0.082
_shelx_estimated_absorpt_T_min    0.948
_shelx_estimated_absorpt_T_max    0.982
_exptl_absorpt_correction_type    Multi-scan
_exptl_absorpt_correction_T_min   0.6870 
_exptl_absorpt_correction_T_max   0.7452 
_exptl_absorpt_process_details    '(Sheldrich , 1996)'
 
_exptl_special_details
;
 ?
;
 
_diffrn_ambient_temperature       296(2)
_diffrn_radiation_wavelength      0.71073
_diffrn_radiation_type            MoK\a
_diffrn_source                    ?                       
_diffrn_measurement_device_type   'Bruker APEX-II CCD'
_diffrn_measurement_method        '\f and \w scans'
_diffrn_detector_area_resol_mean  ? 
_diffrn_reflns_number             11982
_diffrn_reflns_av_unetI/netI      0.0145
_diffrn_reflns_av_R_equivalents   0.0185
_diffrn_reflns_limit_h_min        -11
_diffrn_reflns_limit_h_max        9
_diffrn_reflns_limit_k_min        -11
_diffrn_reflns_limit_k_max        11
_diffrn_reflns_limit_l_min        -23
_diffrn_reflns_limit_l_max        23
_diffrn_reflns_theta_min          2.124
_diffrn_reflns_theta_max          25.398
_diffrn_reflns_theta_full         25.242
_diffrn_measured_fraction_theta_max   0.999
_diffrn_measured_fraction_theta_full  0.999
_diffrn_reflns_Laue_measured_fraction_max    0.999
_diffrn_reflns_Laue_measured_fraction_full   0.999
_diffrn_reflns_point_group_measured_fraction_max   0.993
_diffrn_reflns_point_group_measured_fraction_full  0.992
_reflns_number_total              3326
_reflns_number_gt                 3179
_reflns_threshold_expression      'I > 2\s(I)'
_reflns_Friedel_coverage          0.924
_reflns_Friedel_fraction_max      0.984
_reflns_Friedel_fraction_full     0.984
 
_reflns_special_details
;
 Reflections were merged by SHELXL according to the crystal
 class for the calculation of statistics and refinement.
 
 _reflns_Friedel_fraction is defined as the number of unique
 Friedel pairs measured divided by the number that would be
 possible theoretically, ignoring centric projections and
 systematic absences.
;
 
_computing_data_collection       'Bruker APEX2'
_computing_cell_refinement       'Bruker SAINT'
_computing_data_reduction        'Bruker SAINT'
_computing_structure_solution    'SHELXS-97 (Sheldrick 2008)'
_computing_structure_refinement  'SHELXL-2014 (Sheldrick 2014)'
_computing_molecular_graphics    'Bruker SHELXTL'
_computing_publication_material  'Bruker SHELXTL'
 
_refine_special_details
;
 ?
;
_refine_ls_structure_factor_coef  Fsqd
_refine_ls_matrix_type            full
_refine_ls_weighting_scheme       calc
_refine_ls_weighting_details
;
 w=1/[\s^2^(Fo^2^)+(0.0357P)^2^+0.2887P]
 where P=(Fo^2^+2Fc^2^)/3
;
_atom_sites_solution_primary      ?
_atom_sites_solution_secondary    ?
_atom_sites_solution_hydrogens    geom
_refine_ls_hydrogen_treatment     constr
_refine_ls_extinction_method      SHELXL
_refine_ls_extinction_coef        0.0131(16)
_refine_ls_extinction_expression
 'Fc^*^=kFc[1+0.001xFc^2^\l^3^/sin(2\q)]^-1/4^'
_refine_ls_abs_structure_details
;
 Flack x determined using 1496 quotients [(I+)-(I-)]/[(I+)+(I-)]
 (Parsons and Flack (2004), Acta Cryst. A60, s61).
;
_refine_ls_abs_structure_Flack    -0.2(2)
_chemical_absolute_configuration  syn
_refine_ls_number_reflns          3326
_refine_ls_number_parameters      229
_refine_ls_number_restraints      208
_refine_ls_R_factor_all           0.0304
_refine_ls_R_factor_gt            0.0286
_refine_ls_wR_factor_ref          0.0726
_refine_ls_wR_factor_gt           0.0715
_refine_ls_goodness_of_fit_ref    1.042
_refine_ls_restrained_S_all       1.028
_refine_ls_shift/su_max           0.000
_refine_ls_shift/su_mean          0.000
 
loop_
 _atom_site_label
 _atom_site_type_symbol
 _atom_site_fract_x
 _atom_site_fract_y
 _atom_site_fract_z
 _atom_site_U_iso_or_equiv
 _atom_site_adp_type
 _atom_site_occupancy
 _atom_site_site_symmetry_order  
 _atom_site_calc_flag
 _atom_site_refinement_flags_posn
 _atom_site_refinement_flags_adp
 _atom_site_refinement_flags_occupancy
 _atom_site_disorder_assembly
 _atom_site_disorder_group
C1 C 0.2412(2) 0.8258(2) 0.37720(11) 0.0398(5) Uani 1 1 d . U . . .
H1A H 0.2300 0.8995 0.3440 0.048 Uiso 1 1 calc R U . . .
H1B H 0.2743 0.7427 0.3543 0.048 Uiso 1 1 calc R U . . .
C2 C 0.3432(2) 0.8698(2) 0.43169(10) 0.0321(4) Uani 1 1 d . U . . .
H2 H 0.3585 0.7928 0.4634 0.039 Uiso 1 1 calc R U . . .
C3 C 0.2805(2) 0.9928(2) 0.46848(10) 0.0301(4) Uani 1 1 d . U . . .
H3 H 0.2646 1.0679 0.4357 0.036 Uiso 1 1 calc R U . . .
C4 C 0.3965(2) 1.0375(2) 0.51657(10) 0.0340(5) Uani 1 1 d . U . . .
H4 H 0.3919 1.1378 0.5258 0.041 Uiso 1 1 calc R U . . .
C6 C 0.6208(2) 1.1256(2) 0.45943(11) 0.0354(5) Uani 1 1 d . U . . .
C5 C 0.5284(2) 1.0007(2) 0.47405(10) 0.0328(4) Uani 1 1 d . U . . .
H5 H 0.5835 0.9330 0.4998 0.039 Uiso 1 1 calc R U . . .
C9 C 0.7882(3) 1.3599(3) 0.43887(17) 0.0609(8) Uani 1 1 d . U . . .
H9 H 0.8433 1.4384 0.4320 0.073 Uiso 1 1 calc R U . . .
C8 C 0.7112(3) 1.3053(3) 0.38660(16) 0.0557(7) Uani 1 1 d . U . . .
H8 H 0.7154 1.3464 0.3440 0.067 Uiso 1 1 calc R U . . .
C7 C 0.6271(2) 1.1889(2) 0.39665(13) 0.0447(5) Uani 1 1 d . U . . .
H7 H 0.5748 1.1536 0.3609 0.054 Uiso 1 1 calc R U . . .
C10 C 0.7830(3) 1.2978(3) 0.50134(17) 0.0583(7) Uani 1 1 d . U . . .
H10 H 0.8352 1.3342 0.5369 0.070 Uiso 1 1 calc R U . . .
C11 C 0.7007(2) 1.1812(3) 0.51189(13) 0.0473(6) Uani 1 1 d . U . . .
H11 H 0.6987 1.1395 0.5544 0.057 Uiso 1 1 calc R U . . .
C12 C 0.0028(3) 1.0268(3) 0.40495(13) 0.0532(6) Uani 1 1 d . U . . .
H12A H 0.0787 1.0598 0.3776 0.080 Uiso 1 1 calc R U . . .
H12B H -0.0317 1.1017 0.4325 0.080 Uiso 1 1 calc R U . . .
H12C H -0.0705 0.9932 0.3762 0.080 Uiso 1 1 calc R U . . .
C13 C 0.0531(2) 0.9100(2) 0.44991(11) 0.0366(5) Uani 1 1 d . U . . .
C14 C -0.0645(2) 0.8439(3) 0.48914(13) 0.0498(6) Uani 1 1 d . U . . .
H14A H -0.0277 0.7737 0.5188 0.075 Uiso 1 1 calc R U . . .
H14B H -0.1293 0.8020 0.4582 0.075 Uiso 1 1 calc R U . . .
H14C H -0.1114 0.9139 0.5154 0.075 Uiso 1 1 calc R U . . .
C15 C 0.5798(2) 0.8314(2) 0.38449(11) 0.0395(5) Uani 1 1 d . U . . .
H15A H 0.5922 0.7554 0.4164 0.047 Uiso 1 1 calc R U . . .
H15B H 0.6689 0.8781 0.3793 0.047 Uiso 1 1 calc R U . . .
C16 C 0.5346(2) 0.7731(2) 0.31690(11) 0.0369(5) Uani 1 1 d . U . . .
C17 C 0.4988(3) 0.8612(3) 0.26440(12) 0.0474(6) Uani 1 1 d . U . . .
H17 H 0.5070 0.9571 0.2703 0.057 Uiso 1 1 calc R U . . .
C18 C 0.4512(3) 0.8099(3) 0.20340(14) 0.0596(7) Uani 1 1 d . U . . .
H18 H 0.4272 0.8711 0.1688 0.072 Uiso 1 1 calc R U . . .
C19 C 0.4391(3) 0.6694(3) 0.19371(15) 0.0637(7) Uani 1 1 d . U . . .
H19 H 0.4059 0.6348 0.1528 0.076 Uiso 1 1 calc R U . . .
C20 C 0.4760(3) 0.5800(3) 0.24459(17) 0.0658(8) Uani 1 1 d . U . . .
H20 H 0.4687 0.4843 0.2380 0.079 Uiso 1 1 calc R U . . .
C21 C 0.5246(3) 0.6315(3) 0.30620(14) 0.0507(6) Uani 1 1 d . U . . .
H21 H 0.5504 0.5699 0.3403 0.061 Uiso 1 1 calc R U . . .
N22 N 0.47716(17) 0.93049(17) 0.41178(9) 0.0337(4) Uani 1 1 d . U . . .
O23 O 0.11127(14) 0.79839(16) 0.41075(8) 0.0407(4) Uani 1 1 d . U . . .
O24 O 0.15190(14) 0.95871(16) 0.49921(7) 0.0348(3) Uani 1 1 d . U . . .
O25 O 0.39888(16) 0.95976(19) 0.57744(8) 0.0456(4) Uani 1 1 d . U . . .
 
loop_
 _atom_site_aniso_label
 _atom_site_aniso_U_11
 _atom_site_aniso_U_22
 _atom_site_aniso_U_33
 _atom_site_aniso_U_23
 _atom_site_aniso_U_13
 _atom_site_aniso_U_12
C1 0.0325(10) 0.0500(12) 0.0369(12) -0.0146(10) 0.0011(9) 0.0001(9)
C2 0.0289(9) 0.0348(10) 0.0326(10) -0.0040(8) -0.0012(8) 0.0016(8)
C3 0.0298(9) 0.0327(10) 0.0279(10) -0.0010(8) -0.0002(8) 0.0014(8)
C4 0.0334(10) 0.0373(11) 0.0314(11) -0.0059(8) -0.0002(8) -0.0006(8)
C6 0.0271(9) 0.0384(11) 0.0407(12) -0.0082(9) 0.0039(8) 0.0037(8)
C5 0.0295(9) 0.0363(10) 0.0325(10) -0.0052(8) -0.0032(8) 0.0016(8)
C9 0.0435(13) 0.0437(13) 0.096(2) -0.0065(14) 0.0136(14) -0.0086(11)
C8 0.0525(14) 0.0466(13) 0.0681(17) 0.0097(13) 0.0156(13) 0.0058(11)
C7 0.0426(12) 0.0439(12) 0.0476(13) -0.0009(10) 0.0028(10) 0.0034(10)
C10 0.0431(13) 0.0578(16) 0.0742(18) -0.0191(14) 0.0005(13) -0.0119(11)
C11 0.0387(12) 0.0547(14) 0.0485(14) -0.0128(11) 0.0000(10) -0.0058(10)
C12 0.0419(12) 0.0724(17) 0.0453(13) 0.0042(12) -0.0075(11) 0.0129(11)
C13 0.0292(10) 0.0496(12) 0.0310(10) -0.0069(9) -0.0028(8) 0.0032(9)
C14 0.0359(12) 0.0720(17) 0.0413(13) -0.0065(12) 0.0003(10) -0.0074(11)
C15 0.0335(10) 0.0439(12) 0.0411(12) -0.0069(10) 0.0020(9) 0.0075(9)
C16 0.0305(10) 0.0405(11) 0.0396(12) -0.0067(9) 0.0105(9) 0.0003(8)
C17 0.0548(14) 0.0438(13) 0.0436(13) -0.0062(10) 0.0032(11) -0.0027(11)
C18 0.0678(17) 0.0696(18) 0.0414(14) -0.0060(12) 0.0012(13) -0.0036(14)
C19 0.0650(17) 0.0775(19) 0.0488(15) -0.0235(14) 0.0056(13) -0.0125(14)
C20 0.0754(19) 0.0461(14) 0.076(2) -0.0278(14) 0.0157(15) -0.0128(13)
C21 0.0567(15) 0.0393(12) 0.0563(15) -0.0060(11) 0.0158(12) 0.0013(11)
N22 0.0276(8) 0.0389(9) 0.0347(9) -0.0095(8) 0.0006(7) 0.0007(7)
O23 0.0321(7) 0.0500(9) 0.0398(8) -0.0119(7) -0.0007(6) -0.0044(6)
O24 0.0285(7) 0.0471(8) 0.0289(7) -0.0055(6) -0.0006(6) 0.0006(6)
O25 0.0433(9) 0.0638(11) 0.0298(8) 0.0006(7) -0.0042(7) -0.0002(7)
 
_geom_special_details
;
 All esds (except the esd in the dihedral angle between two l.s. planes)
 are estimated using the full covariance matrix.  The cell esds are taken
 into account individually in the estimation of esds in distances, angles
 and torsion angles; correlations between esds in cell parameters are only
 used when they are defined by crystal symmetry.  An approximate (isotropic)
 treatment of cell esds is used for estimating esds involving l.s. planes.
;
 
loop_
 _geom_bond_atom_site_label_1
 _geom_bond_atom_site_label_2
 _geom_bond_distance
 _geom_bond_site_symmetry_2
 _geom_bond_publ_flag
C1 O23 1.435(3) . ?
C1 C2 1.514(3) . ?
C2 N22 1.464(3) . ?
C2 C3 1.510(3) . ?
C3 O24 1.413(2) . ?
C3 C4 1.525(3) . ?
C4 O25 1.415(3) . ?
C4 C5 1.559(3) . ?
C6 C7 1.381(3) . ?
C6 C11 1.394(3) . ?
C6 C5 1.518(3) . ?
C5 N22 1.485(3) . ?
C9 C10 1.371(5) . ?
C9 C8 1.373(4) . ?
C8 C7 1.391(4) . ?
C10 C11 1.385(4) . ?
C12 C13 1.508(3) . ?
C13 O23 1.434(2) . ?
C13 O24 1.436(2) . ?
C13 C14 1.508(3) . ?
C15 N22 1.471(3) . ?
C15 C16 1.511(3) . ?
C16 C21 1.377(3) . ?
C16 C17 1.381(3) . ?
C17 C18 1.379(4) . ?
C18 C19 1.366(4) . ?
C19 C20 1.367(4) . ?
C20 C21 1.393(4) . ?
 
loop_
 _geom_angle_atom_site_label_1
 _geom_angle_atom_site_label_2
 _geom_angle_atom_site_label_3
 _geom_angle
 _geom_angle_site_symmetry_1
 _geom_angle_site_symmetry_3
 _geom_angle_publ_flag
O23 C1 C2 106.52(17) . . ?
N22 C2 C3 99.70(15) . . ?
N22 C2 C1 119.15(18) . . ?
C3 C2 C1 107.55(15) . . ?
O24 C3 C2 111.94(16) . . ?
O24 C3 C4 115.78(17) . . ?
C2 C3 C4 103.19(15) . . ?
O25 C4 C3 113.11(17) . . ?
O25 C4 C5 108.98(17) . . ?
C3 C4 C5 101.14(15) . . ?
C7 C6 C11 118.3(2) . . ?
C7 C6 C5 122.89(19) . . ?
C11 C6 C5 118.8(2) . . ?
N22 C5 C6 113.19(17) . . ?
N22 C5 C4 106.26(15) . . ?
C6 C5 C4 113.41(17) . . ?
C10 C9 C8 119.4(2) . . ?
C9 C8 C7 120.7(3) . . ?
C6 C7 C8 120.4(2) . . ?
C9 C10 C11 120.5(3) . . ?
C10 C11 C6 120.7(3) . . ?
O23 C13 O24 110.57(15) . . ?
O23 C13 C12 111.20(18) . . ?
O24 C13 C12 111.6(2) . . ?
O23 C13 C14 104.70(19) . . ?
O24 C13 C14 106.38(17) . . ?
C12 C13 C14 112.06(19) . . ?
N22 C15 C16 111.75(17) . . ?
C21 C16 C17 118.1(2) . . ?
C21 C16 C15 121.4(2) . . ?
C17 C16 C15 120.52(19) . . ?
C18 C17 C16 121.3(2) . . ?
C19 C18 C17 120.2(3) . . ?
C18 C19 C20 119.6(3) . . ?
C19 C20 C21 120.4(2) . . ?
C16 C21 C20 120.4(3) . . ?
C2 N22 C15 115.40(16) . . ?
C2 N22 C5 104.38(15) . . ?
C15 N22 C5 112.00(16) . . ?
C13 O23 C1 116.72(16) . . ?
C3 O24 C13 111.10(15) . . ?
 
_refine_diff_density_max    0.247
_refine_diff_density_min   -0.121
_refine_diff_density_rms    0.024

_shelxl_version_number 2013-2

_shelx_res_file
;
REM Solution 1  R1  0.109  Rweak  0.034,  Alpha = 0.0030  in P4(1)
REM Flack x = -0.237 ( 0.209 ) from Parsons' quotients
REM Formula:  C21 N O3
TITL mo_1MM025_0m in P4(3)
CELL  0.71073   9.5905   9.5905  19.7424   90.000   90.000   90.000
ZERR    4.00   0.00020   0.00020   0.00050   0.0000   0.0000   0.0000
LATT -1
SYMM -X, -Y, 1/2+Z
SYMM -Y, X, 1/4+Z
SYMM Y, -X, 3/4+Z
SFAC C H N O
UNIT 84 100 4 12
TEMP 23.000
SIZE 0.219 0.398 0.66
L.S. 10
BOND
LIST 6
FMAP 2
PLAN 20
RIGU
acta
WGHT    0.035700    0.288700
EXTI    0.013116
FVAR       0.76182
C1    1    0.241201    0.825829    0.377202    11.00000    0.03249    0.04996 =
         0.03693   -0.01457    0.00110    0.00014
AFIX  23
H1A   2    0.229961    0.899516    0.343993    11.00000   -1.20000
H1B   2    0.274318    0.742738    0.354268    11.00000   -1.20000
AFIX   0
C2    1    0.343240    0.869833    0.431692    11.00000    0.02895    0.03476 =
         0.03264   -0.00398   -0.00117    0.00155
AFIX  13
H2    2    0.358473    0.792784    0.463447    11.00000   -1.20000
AFIX   0
C3    1    0.280464    0.992808    0.468475    11.00000    0.02983    0.03268 =
         0.02789   -0.00096   -0.00021    0.00144
AFIX  13
H3    2    0.264583    1.067875    0.435692    11.00000   -1.20000
AFIX   0
C4    1    0.396520    1.037532    0.516571    11.00000    0.03339    0.03733 =
         0.03135   -0.00592   -0.00023   -0.00056
AFIX  13
H4    2    0.391912    1.137813    0.525841    11.00000   -1.20000
AFIX   0
C6    1    0.620801    1.125645    0.459428    11.00000    0.02711    0.03835 =
         0.04068   -0.00824    0.00385    0.00367
C5    1    0.528410    1.000716    0.474046    11.00000    0.02955    0.03630 =
         0.03250   -0.00517   -0.00319    0.00159
AFIX  13
H5    2    0.583472    0.932959    0.499837    11.00000   -1.20000
AFIX   0
C9    1    0.788156    1.359927    0.438868    11.00000    0.04350    0.04374 =
         0.09551   -0.00653    0.01358   -0.00860
AFIX  43
H9    2    0.843271    1.438432    0.431952    11.00000   -1.20000
AFIX   0
C8    1    0.711223    1.305260    0.386605    11.00000    0.05249    0.04656 =
         0.06811    0.00974    0.01558    0.00580
AFIX  43
H8    2    0.715384    1.346449    0.344007    11.00000   -1.20000
AFIX   0
C7    1    0.627102    1.188937    0.396648    11.00000    0.04264    0.04394 =
         0.04760   -0.00095    0.00277    0.00339
AFIX  43
H7    2    0.574801    1.153571    0.360894    11.00000   -1.20000
AFIX   0
C10   1    0.783038    1.297797    0.501339    11.00000    0.04306    0.05775 =
         0.07417   -0.01906    0.00054   -0.01189
AFIX  43
H10   2    0.835225    1.334201    0.536886    11.00000   -1.20000
AFIX   0
C11   1    0.700708    1.181206    0.511890    11.00000    0.03873    0.05471 =
         0.04846   -0.01284    0.00001   -0.00585
AFIX  43
H11   2    0.698686    1.139524    0.554412    11.00000   -1.20000
AFIX   0
C12   1    0.002838    1.026788    0.404953    11.00000    0.04193    0.07240 =
         0.04527    0.00420   -0.00751    0.01293
AFIX 137
H12A  2    0.078747    1.059777    0.377605    11.00000   -1.50000
H12B  2   -0.031729    1.101736    0.432465    11.00000   -1.50000
H12C  2   -0.070502    0.993177    0.376167    11.00000   -1.50000
AFIX   0
C13   1    0.053096    0.910048    0.449906    11.00000    0.02916    0.04961 =
         0.03101   -0.00694   -0.00281    0.00324
C14   1   -0.064510    0.843911    0.489142    11.00000    0.03592    0.07201 =
         0.04133   -0.00650    0.00025   -0.00739
AFIX 137
H14A  2   -0.027674    0.773723    0.518837    11.00000   -1.50000
H14B  2   -0.129314    0.801978    0.458181    11.00000   -1.50000
H14C  2   -0.111405    0.913931    0.515383    11.00000   -1.50000
AFIX   0
C15   1    0.579818    0.831393    0.384493    11.00000    0.03352    0.04388 =
         0.04109   -0.00688    0.00197    0.00753
AFIX  23
H15A  2    0.592219    0.755409    0.416357    11.00000   -1.20000
H15B  2    0.668879    0.878105    0.379266    11.00000   -1.20000
AFIX   0
C16   1    0.534563    0.773085    0.316903    11.00000    0.03050    0.04052 =
         0.03963   -0.00672    0.01049    0.00033
C17   1    0.498798    0.861221    0.264400    11.00000    0.05480    0.04383 =
         0.04364   -0.00621    0.00316   -0.00268
AFIX  43
H17   2    0.506993    0.957081    0.270294    11.00000   -1.20000
AFIX   0
C18   1    0.451171    0.809883    0.203403    11.00000    0.06783    0.06956 =
         0.04141   -0.00597    0.00124   -0.00355
AFIX  43
H18   2    0.427211    0.871089    0.168769    11.00000   -1.20000
AFIX   0
C19   1    0.439087    0.669426    0.193706    11.00000    0.06497    0.07748 =
         0.04876   -0.02350    0.00564   -0.01248
AFIX  43
H19   2    0.405945    0.634785    0.152759    11.00000   -1.20000
AFIX   0
C20   1    0.476034    0.580044    0.244595    11.00000    0.07539    0.04607 =
         0.07580   -0.02776    0.01571   -0.01277
AFIX  43
H20   2    0.468698    0.484300    0.238029    11.00000   -1.20000
AFIX   0
C21   1    0.524589    0.631517    0.306205    11.00000    0.05666    0.03927 =
         0.05630   -0.00596    0.01582    0.00130
AFIX  43
H21   2    0.550444    0.569897    0.340341    11.00000   -1.20000
AFIX   0
N22   3    0.477159    0.930491    0.411782    11.00000    0.02759    0.03893 =
         0.03469   -0.00949    0.00062    0.00067
O23   4    0.111271    0.798386    0.410748    11.00000    0.03214    0.04998 =
         0.03984   -0.01188   -0.00065   -0.00442
O24   4    0.151900    0.958707    0.499208    11.00000    0.02847    0.04708 =
         0.02888   -0.00551   -0.00064    0.00062
O25   4    0.398883    0.959764    0.577443    11.00000    0.04330    0.06377 =
         0.02981    0.00055   -0.00418   -0.00018
HKLF 4

REM  mo_1MM025_0m in P4(3)
REM R1 =  0.0286 for    3179 Fo > 4sig(Fo)  and  0.0304 for all    3326 data
REM    229 parameters refined using    208 restraints

END

WGHT      0.0357      0.2887

REM Highest difference peak  0.247,  deepest hole -0.121,  1-sigma level  0.024
Q1    1   0.3270  0.9851  0.6071  11.00000  0.05    0.25
Q2    1   0.3325  1.0329  0.4915  11.00000  0.05    0.13
Q3    1   0.3081  0.9296  0.4489  11.00000  0.05    0.12
Q4    1   0.4632  1.0295  0.4963  11.00000  0.05    0.12
Q5    1   0.4175  0.8753  0.5708  11.00000  0.05    0.11
Q6    1   0.2428  0.7051  0.3634  11.00000  0.05    0.10
Q7    1   0.0619  1.1031  0.3871  11.00000  0.05    0.10
Q8    1   0.4484  0.9986  0.3770  11.00000  0.05    0.09
Q9    1   0.0546  0.7522  0.3788  11.00000  0.05    0.09
Q10   1   0.3983  0.9100  0.4114  11.00000  0.05    0.09
Q11   1   0.5700  1.0597  0.4646  11.00000  0.05    0.09
Q12   1   0.4575  0.9658  0.6016  11.00000  0.05    0.08
Q13   1   0.5103  0.7344  0.1958  11.00000  0.05    0.08
Q14   1   0.5679  0.8207  0.2855  11.00000  0.05    0.08
Q15   1   0.2999  0.8539  0.3991  11.00000  0.05    0.08
Q16   1   0.5778  0.7059  0.3038  11.00000  0.05    0.08
Q17   1   0.2271  0.9642  0.4873  11.00000  0.05    0.08
Q18   1   0.7151  1.3904  0.4102  11.00000  0.05    0.08
Q19   1   0.4527  1.1823  0.4996  11.00000  0.05    0.08
Q20   1   0.6361  0.7866  0.4132  11.00000  0.05    0.08
;
_shelx_res_checksum   24408

_shelx_hkl_file
;
   0  -1   0  494.85    9.00
   0   1   0  490.75   10.00
   1   0   0  509.85   10.00
   1   0   0  510.75    9.00
  -1   0   0  503.05    9.00
  -1   0   0  496.95   10.00
   1   1   0  614.54   12.50
   1   1   0  645.24   12.50
  -1   1   0  637.14   11.30
   1  -1   0  625.44   11.30
   1  -1   0  645.74   12.60
  -1  -1   0  636.84   12.50
  -1  -1   0  624.84   12.50
  -1   1   0  614.24   12.60
  -1   1   0  632.24   11.30
   2   1   0    2.90    0.40
   2   1   0    2.70    0.40
  -1   2   0    1.90    0.30
   1  -2   0    3.90    0.50
   1  -2   0    1.90    0.30
  -2  -1   0    1.70    0.30
  -2  -1   0    1.90    0.30
  -1   2   0    3.10    0.50
   0  -2   0 1536.55   28.90
   0   2   0 1662.73   28.70
   2   0   0 1596.74   28.70
  -2   0   0 1584.54   32.00
  -2   0   0 1595.44   29.10
   2   0   0 1670.53   32.10
  -1  -2   0 1862.01   36.30
   2  -1   0 1852.61   36.50
  -2   1   0 1856.91   36.80
  -2   1   0 1785.32   36.40
  -2   1   0 1815.92   32.70
   2  -1   0 1806.72   36.20
   1   2   0 1762.82   36.50
  -2   2   0 1365.36   27.90
  -2   2   0 1385.16   24.80
   2   2   0 1363.16   27.60
  -2  -2   0 1366.06   27.80
  -2  -2   0 1429.06   27.60
  -2  -2   0 1424.06   24.90
   2  -2   0 1350.76   24.80
   2   2   0 1432.96   27.60
  -2   2   0 1415.36   24.80
   2  -3   0   50.19    1.30
  -2   3   0   49.30    1.50
   3   2   0   49.60    1.30
   3   2   0   51.29    1.30
  -3  -2   0   49.80    1.30
   1  -3   0   18.30    0.70
  -3  -1   0   17.50    0.60
  -3  -1   0   16.70    0.70
   3   1   0   17.70    0.60
   0   3   0  248.88    5.30
   0  -3   0  246.48    4.70
  -3   0   0  248.18    5.10
   3   0   0  255.07    5.10
  -3   0   0  246.98    4.70
  -3   1   0  826.52   16.60
  -1  -3   0  817.52   15.10
  -3   1   0  844.42   15.00
   3  -1   0  842.12   16.70
   1   3   0  845.32   16.80
   2   3   0  445.26    9.30
  -3   2   0  463.95    8.40
  -2  -3   0  458.55    8.50
  -3   2   0  459.05    9.30
   3  -2   0  462.45    8.40
  -3   3   0  405.46    8.50
  -3  -3   0  408.16    7.70
   3   3   0  420.26    8.50
   3  -3   0  405.56    7.70
  -3   3   0  414.76    7.70
  -3   4   0   -0.60    0.50
  -4  -3   0    1.00    0.50
  -4  -3   0    0.80    0.40
   4   3   0    1.40    0.40
   3  -4   0    0.00    0.40
  -2   4   0    5.10    0.80
  -4  -2   0    4.20    0.50
   4   2   0    4.90    0.60
   2  -4   0    4.00    0.60
  -4  -2   0    4.40    0.50
  -4  -1   0   44.00    1.30
   1  -4   0   44.60    1.20
  -4  -1   0   45.80    1.20
   4   1   0   44.10    1.20
  -1   4   0   43.20    1.40
   0   4   0    1.30    0.40
   0  -4   0    1.30    0.40
  -4   0   0    1.20    0.40
   4   0   0    1.90    0.30
  -4   0   0    1.70    0.30
  -1  -4   0    0.10    0.40
   1   4   0    0.10    0.40
  -4   1   0    0.00    0.30
  -4   1   0   -0.20    0.30
  -4   2   0   21.50    0.90
  -2  -4   0   22.80    1.00
   2   4   0   21.80    1.00
  -4   2   0   23.70    0.90
  -4   3   0  473.25    8.80
   3   4   0  475.75    9.70
  -3  -4   0  475.15    8.90
   4  -3   0  462.65    8.80
  -4   3   0  463.25    9.70
  -4   4   0    2.60    0.50
   4   4   0    2.20    0.50
  -4  -4   0    3.30    0.50
   4  -4   0    2.70    0.50
  -4   4   0    2.80    0.50
   5   4   0   71.49    2.00
  -5  -4   0   69.29    2.00
  -4   5   0   71.59    1.90
   4  -5   0   71.79    1.90
  -4   5   0   73.99    2.20
   3  -5   0   21.20    1.00
  -5  -3   0   20.60    0.90
  -3   5   0   20.90    1.20
   5   3   0   21.00    0.90
   2  -5   0   52.59    1.50
  -2   5   0   51.79    1.80
  -5  -2   0   51.39    1.40
   5   2   0   52.99    1.50
  -5  -2   0   53.39    1.60
  -1   5   0   10.40    0.90
   1  -5   0    9.30    0.80
  -5  -1   0   10.60    0.60
  -5  -1   0    8.60    0.80
   0   5   0  204.18    4.70
  -5   0   0  204.28    4.40
  -5   0   0  204.98    4.20
   0  -5   0  204.58    4.20
   1   5   0   74.79    2.20
  -5   1   0   77.99    1.90
  -5   1   0   75.39    1.90
  -1  -5   0   70.89    1.90
  -5   2   0 1038.40   19.20
   2   5   0 1082.09   21.40
  -2  -5   0 1050.29   19.30
  -5   2   0 1069.69   21.30
   3   5   0   41.60    1.50
  -3  -5   0   45.50    1.50
  -5   3   0   43.40    1.40
  -5   3   0   44.90    1.50
  -5   4   0   69.69    2.10
   5  -4   0   70.39    1.90
  -4  -5   0   71.49    2.00
  -5   4   0   70.79    1.90
   4   5   0   72.79    2.10
   5  -5   0   55.09    1.70
  -5   5   0   53.39    1.70
   5   5   0   54.49    1.80
  -5  -5   0   53.19    1.80
  -5   5   0   51.99    1.90
  -5   6   0    0.80    0.60
  -6  -5   0    1.10    0.70
   6   5   0    0.60    0.60
  -5   6   0    0.90    0.70
   5  -6   0    1.00    0.60
  -4   6   0   18.20    1.10
  -4   6   0   15.70    1.30
  -6  -4   0   16.60    1.20
   4  -6   0   15.20    1.10
   6   4   0   15.50    1.00
   6   3   0   45.00    1.50
  -6  -3   0   45.40    1.40
  -3   6   0   43.70    1.80
   3  -6   0   45.60    1.50
  -6  -3   0   43.60    1.60
   2  -6   0   95.59    2.40
  -6  -2   0   97.59    2.40
   6   2   0   99.09    2.40
  -6  -2   0   97.19    2.40
  -2   6   0  101.79    2.80
  -6  -1   0   67.79    1.80
   1  -6   0   66.99    1.90
  -1   6   0   69.89    2.20
  -6  -1   0   66.19    1.90
  -6   0   0  230.38    5.00
   0  -6   0  229.28    4.80
  -6   0   0  232.98    4.70
  -6   1   0    3.80    0.60
   1   6   0    4.30    0.70
  -6   1   0    3.30    0.50
  -1  -6   0    4.10    0.60
  -6   2   0  151.78    3.40
  -6   2   0  154.58    3.60
   2   6   0  156.98    3.80
  -2  -6   0  147.39    3.40
  -6   3   0   81.79    2.20
   3   6   0   84.99    2.40
  -3  -6   0   81.09    2.30
  -6   3   0   84.29    2.30
   4   6   0    3.90    0.70
  -6   4   0    3.30    0.60
  -4  -6   0    2.00    0.60
  -6   4   0    3.50    0.60
  -5  -6   0   -0.20    0.70
  -6   5   0    1.10    0.60
   5   6   0    1.70    0.60
  -6   5   0    1.90    0.70
  -6  -6   0   72.89    2.40
  -6   6   0   74.29    2.20
   6  -6   0   72.19    2.20
   6   6   0   73.09    2.30
  -6   6   0   76.39    2.60
  -6   7   0   69.09    2.30
   7   6   0   71.49    2.30
  -6   7   0   63.89    2.60
  -7  -6   0   71.59    2.40
   6  -7   0   67.29    2.20
  -5   7   0   58.69    2.40
   7   5   0   60.99    2.00
   5  -7   0   59.39    2.00
  -7  -5   0   55.59    2.10
  -5   7   0   57.19    2.00
   7   4   0  487.45   10.10
  -7  -4   0  485.35    9.50
  -4   7   0  467.75   10.50
   4  -7   0  479.65    9.40
   3  -7   0  570.54   10.90
  -3   7   0  577.14   12.20
  -7  -3   0  572.44   11.70
  -7  -3   0  563.34   10.90
   7   3   0  560.04   11.70
  -7  -2   0    2.20    0.60
  -7  -2   0    2.50    0.50
  -2   7   0    1.50    0.70
   7   2   0    2.20    0.50
   2  -7   0    1.40    0.60
  -7  -1   0  162.18    3.70
  -7  -1   0  161.58    3.70
   1  -7   0  164.78    3.70
  -1   7   0  167.58    4.20
   0  -7   0    0.80    0.50
  -7   0   0    0.30    0.40
  -7   0   0    0.70    0.50
   0   7   0   -0.70    0.60
  -7   1   0  161.68    3.60
  -7   1   0  169.38    3.80
  -1  -7   0  160.78    3.70
   1   7   0  158.18    4.10
  -7   2   0    2.80    0.50
  -2  -7   0    1.70    0.60
   2   7   0    2.90    0.70
  -7   2   0    0.90    0.60
   3   7   0   12.20    1.20
  -3  -7   0   14.60    1.20
  -7   3   0   15.50    1.10
  -7   3   0   10.70    1.10
  -7   4   0   12.30    1.10
   4   7   0   11.70    1.20
  -7   4   0   10.20    1.10
  -4  -7   0    9.40    1.20
   5   7   0    7.80    1.20
  -7   5   0    9.20    1.20
  -7   5   0    8.30    1.20
  -5  -7   0    6.60    0.90
   6   7   0   -0.30    0.70
  -7   6   0    1.20    0.70
  -7   6   0    0.50    0.70
  -6  -7   0   -0.40    0.70
   7   7   0   -1.50    0.60
  -7  -7   0   -0.70    0.80
  -7   7   0   -0.70    0.70
   7  -7   0   -0.40    0.70
  -7   7   0    1.20    0.80
  -7   8   0   20.50    1.60
  -7   8   0   18.80    1.90
  -8  -7   0   20.40    1.80
   7  -8   0   20.40    1.50
  -8  -6   0   77.39    2.70
  -6   8   0   81.29    3.00
  -6   8   0   74.49    2.50
   6  -8   0   76.79    2.50
   5  -8   0   55.39    2.00
  -5   8   0   51.09    2.40
  -8  -5   0   49.30    2.10
  -5   8   0   51.19    2.00
  -8  -4   0   93.39    2.80
  -4   8   0   93.99    3.20
   4  -8   0   93.79    2.70
  -8  -3   0   30.50    1.60
   3  -8   0   29.50    1.50
  -3   8   0   28.20    1.90
  -8  -2   0   26.50    1.50
   8   2   0   22.20    1.20
  -2   8   0   23.30    1.70
   2  -8   0   25.60    1.40
  -8  -2   0   23.70    1.10
  -1   8   0    0.50    0.80
  -8  -1   0    1.00    0.50
  -8  -1   0    1.20    0.70
   1  -8   0    0.50    0.60
   0  -8   0    0.20    0.60
   0   8   0   -0.60    0.80
  -8   0   0    1.10    0.50
  -8   0   0   -0.50    0.60
  -1  -8   0   73.79    2.30
   1   8   0   75.29    2.60
  -8   1   0   78.19    2.20
  -8   1   0   77.89    2.30
  -2  -8   0   25.90    1.50
   2   8   0   26.90    1.60
  -8   2   0   25.50    1.30
  -8   2   0   29.00    1.50
  -3  -8   0   10.20    1.30
  -8   3   0    8.70    1.20
   3   8   0    9.00    1.40
  -8   3   0   10.20    1.10
  -8   4   0    2.00    0.70
  -8   4   0    1.40    0.70
  -4  -8   0    0.50    0.70
   4   8   0    0.60    0.80
  -8   5   0    6.40    0.90
  -8   5   0    6.90    0.90
  -5  -8   0    5.60    1.00
   5   8   0    5.30    1.00
  -8   6   0    1.20    0.80
   6   8   0    0.60    0.80
  -6  -8   0    0.60    0.80
  -8   6   0    1.60    0.80
  -7  -8   0    0.60    0.90
  -8   7   0    2.40    0.90
  -8   7   0    2.80    0.90
  -8  -8   0    3.60    1.10
  -8   8   0    3.20    1.00
  -8   8   0    2.20    1.00
  -7   9   0    0.90    0.90
   7  -9   0    0.60    0.80
  -7   9   0    0.70    1.00
  -9  -7   0    1.60    1.00
  -9  -6   0    0.70    0.90
  -6   9   0    0.10    1.00
  -6   9   0    0.80    0.80
   6  -9   0    0.40    0.80
  -5   9   0   13.70    1.50
  -5   9   0   13.30    1.80
   5  -9   0   15.40    1.50
  -9  -5   0   10.50    1.50
  -4   9   0    0.70    0.90
   4  -9   0   -0.30    0.70
  -9  -4   0    0.00    0.80
  -9  -3   0   41.00    2.00
   3  -9   0   44.50    1.90
  -3   9   0   42.30    2.30
  -9  -2   0    0.70    0.70
   2  -9   0    0.20    0.70
  -2   9   0   -0.40    0.90
  -1   9   0   14.50    1.70
   1  -9   0   17.20    1.40
  -9  -1   0   17.20    1.40
  -9   0   0   25.40    1.60
   0   9   0   26.20    1.90
   0  -9   0   23.90    1.60
  -1  -9   0  140.69    3.60
   1   9   0  141.19    4.10
  -9   1   0  138.79    3.50
   2   9   0  192.78    5.20
  -9   2   0  195.98    4.50
  -2  -9   0  201.28    4.70
  -3  -9   0   92.49    2.90
  -9   3   0   84.69    2.60
   3   9   0   90.89    3.10
  -4  -9   0    4.90    1.00
   4   9   0    5.50    1.10
  -9   4   0    5.30    0.90
  -5  -9   0   37.70    2.10
  -9   5   0   37.40    2.00
  -9   5   0   35.60    1.80
   5   9   0   35.80    2.10
  -9   6   0   37.00    2.00
   6   9   0   29.60    2.00
  -6  -9   0   37.20    2.10
  -9   6   0   33.50    1.90
  -9   7   0   22.60    1.90
  -7  -9   0   22.70    2.00
  -9   7   0   24.70    1.80
 -10  -5   0    0.80    0.90
   5 -10   0   -0.10    0.80
  -5  10   0    3.00    1.10
  -5  10   0    1.30    0.90
 -10  -4   0    5.90    1.10
  -4  10   0    3.80    1.20
   4 -10   0    4.40    0.90
   3 -10   0    1.10    0.80
  -3  10   0   -1.30    1.00
 -10  -3   0   -0.30    0.90
 -10  -2   0    6.20    1.00
  -2  10   0    7.30    1.30
   2 -10   0    5.40    1.00
 -10  -1   0    3.20    0.90
   1 -10   0    3.50    0.90
  -1  10   0    4.90    1.20
 -10   0   0    6.50    1.10
   0  10   0    5.20    1.10
   0 -10   0    5.60    1.00
 -10   1   0    0.50    0.80
   1  10   0    0.20    1.00
  -1 -10   0    1.10    0.80
 -10   2   0    0.30    0.80
   2  10   0    0.60    1.00
  -2 -10   0    0.60    0.80
 -10   3   0   97.59    3.00
  -3 -10   0  103.69    3.20
   3  10   0  101.39    3.50
 -10   4   0   26.90    1.80
  -4 -10   0   31.90    2.10
   4  10   0   27.40    2.10
 -10   5   0    7.70    1.10
  -5 -10   0    7.70    1.20
   5  10   0    4.50    1.20
 -11  -3   0    0.40    1.00
   3 -11   0    3.00    0.90
  -3  11   0    0.80    1.20
  -2  11   0    1.50    1.20
 -11  -2   0    2.20    1.00
   2 -11   0    1.80    0.80
   1 -11   0    0.10    0.80
  -1  11   0   -0.50    1.10
 -11  -1   0   -0.90    0.80
 -11   0   0    2.00    0.90
   0 -11   0    1.80    0.90
   0  11   0   -1.00    1.00
   1  11   0   -1.00    1.00
 -11   1   0   -0.50    0.80
  -1 -11   0    1.30    0.90
  -2 -11   0    7.30    1.20
   2  11   0    7.80    1.40
 -11   2   0    7.00    1.10
 -11   3   0    2.50    1.00
  -3 -11   0    4.40    1.10
   3  11   0    2.70    1.30
   0   1  -1 1734.33   37.00
  -1   0  -1 1856.51   33.10
   0  -1  -1 1896.71   33.30
  -1   0  -1 1961.60   37.10
   0   1  -1 1904.71   33.20
   0  -1   1 1919.91   33.20
  -1   0   1 1876.31   33.30
   1   0   1 1853.51   37.00
   1   0   1 1800.32   33.10
   0  -1   1 1693.53   37.10
  -1   1  -1  162.18    3.50
   1  -1  -1  166.58    3.40
   1  -1  -1  166.08    3.10
  -1  -1  -1  164.68    3.40
  -1   1  -1  167.78    3.10
  -1  -1  -1  166.78    3.10
   1   1  -1  166.38    3.40
  -1  -1   1  158.98    3.10
   1   1   1  162.88    3.40
  -1  -1   1  165.98    3.40
   1   1   1  171.58    3.10
   1   1   1  168.68    3.40
  -1   1   1  165.78    3.40
  -1   1   1  165.08    3.10
   1  -1   1  165.48    3.00
  -1   2  -1 4964.80  101.59
   1  -2  -1 5080.89   91.19
  -2  -1  -1 4916.81   91.19
  -1   2  -1 5396.76   91.09
   2   1  -1 5228.38  100.89
   1  -2  -1 5048.00  101.49
  -2  -1  -1 5054.29  101.29
   2   1  -1 5240.78  100.79
  -1   2   1 4943.81  101.59
  -2  -1   1 4966.70   91.39
  -2  -1   1 5224.08  100.79
   2   1   1 5159.18   91.29
   1  -2   1 5007.20   90.99
  -1   2   1 5081.89   91.29
   2   1   1 5206.08  101.29
   0  -2  -1 1556.74   28.80
   0   2  -1 1641.04   28.80
  -2   0  -1 1569.14   28.90
  -2   0  -1 1545.35   32.10
   0   2  -1 1578.84   32.10
   2   0  -1 1631.74   31.70
   0  -2   1 1586.14   32.00
   0  -2   1 1584.04   28.60
   0   2   1 1570.74   32.10
   2   0   1 1656.83   28.70
  -2   0   1 1624.04   31.80
   2   0   1 1642.54   31.80
  -2   0   1 1577.54   28.60
  -2   1  -1 4945.10  100.69
   2  -1  -1 5108.29  100.29
  -2   1  -1 5086.29   90.29
   2  -1  -1 4664.33   90.29
   1   2  -1 5202.98   90.49
  -1  -2  -1 5054.79   90.49
  -2   1  -1 5181.78   94.39
   1   2  -1 5216.38  100.69
   2  -1  -1 4890.31   90.39
  -1  -2  -1 5184.98  100.69
   1   2   1 5199.08  100.79
   2  -1   1 5280.77  100.69
   2  -1   1 5132.79   90.19
  -2   1   1 5007.50  100.29
  -2   1   1 4981.10   90.39
   1   2   1 5094.59  100.89
  -2   1   1 4954.50   90.49
  -1  -2   1 4832.32   90.59
  -1  -2   1 5103.69  100.49
  -2   2  -1 1473.25   25.40
  -2   2  -1 1355.26   28.30
   2   2  -1 1436.36   28.20
  -2  -2  -1 1447.26   25.50
   2   2  -1 1432.36   28.20
  -2   2  -1 1379.76   25.50
   2  -2  -1 1433.16   25.40
  -2  -2  -1 1431.06   28.30
   2  -2  -1 1480.75   28.30
  -2   2   1 1404.66   25.40
  -2  -2   1 1406.66   25.50
  -2  -2   1 1464.25   28.20
  -2   2   1 1478.05   28.30
   2  -2   1 1400.06   25.70
   2   2   1 1383.56   28.30
   2   2   1 1425.66   28.30
  -3  -2  -1  717.93   13.30
   3   2  -1  734.63   14.60
  -3  -2  -1  727.43   14.70
  -2   3  -1  749.62   14.80
   2  -3  -1  734.83   13.30
   3   2  -1  750.12   14.60
  -3  -2   1  732.43   14.60
   2  -3   1  742.93   13.20
  -3  -2   1  701.93   13.30
   3   2   1  727.83   14.70
  -2   3   1  735.43   14.80
   1  -3  -1  264.57    5.00
   3   1  -1  264.67    5.40
  -3  -1  -1  263.07    5.00
  -1   3  -1  262.27    5.60
  -3  -1  -1  260.97    5.50
   1  -3   1  254.57    4.90
  -3  -1   1  267.47    5.40
  -1   3   1  262.97    5.60
   3   1   1  270.57    5.50
  -3  -1   1  257.17    5.00
   3   0  -1  391.06    7.70
  -3   0  -1  371.26    7.80
   0   3  -1  382.06    7.90
  -3   0  -1  385.06    7.00
   0  -3  -1  372.26    7.10
  -3   0   1  383.96    7.10
   3   0   1  386.76    7.80
   0  -3   1  375.16    7.00
   0   3   1  377.96    7.90
  -3   0   1  389.86    7.70
  -3   1  -1  790.92   14.30
  -3   1  -1  787.92   15.90
   3  -1  -1  819.32   15.80
  -1  -3  -1  797.02   14.40
   1   3  -1  763.82   15.90
  -3   1   1  800.62   15.80
   1   3   1  793.72   16.00
  -3   1   1  780.62   14.30
   3  -1   1  810.92   15.90
  -1  -3   1  807.22   14.40
   3  -2  -1  516.85    9.60
  -3   2  -1  535.85    9.60
   2   3  -1  520.55   10.70
  -3   2  -1  529.35   10.70
  -2  -3  -1  523.95    9.70
  -2  -3   1  523.05    9.70
   2   3   1  523.45   10.70
  -3   2   1  528.95   10.70
  -3   2   1  524.65    9.60
   3  -2   1  528.25    9.60
  -3   3  -1  523.85   10.60
   3  -3  -1  509.25    9.50
  -3  -3  -1  512.35    9.50
  -3  -3  -1  517.05   10.50
   3   3  -1  514.85   10.40
  -3   3  -1  507.85    9.40
   3   3   1  508.95   10.50
  -3  -3   1  496.45    9.50
  -3   3   1  517.05    9.50
   3  -3   1  522.95    9.40
  -3   3   1  505.55   10.50
   4   3  -1  163.88    3.60
  -4  -3  -1  165.48    3.70
   3  -4  -1  162.28    3.40
  -4  -3  -1  157.48    3.40
  -3   4  -1  167.78    3.80
   4   3   1  163.68    3.70
  -3   4   1  163.68    3.80
   3  -4   1  160.38    3.30
  -4  -3   1  155.38    3.40
  -3   4   1  163.18    3.40
   4   2  -1   81.89    1.90
  -4  -2  -1   79.99    2.00
  -4  -2  -1   79.99    1.90
   2  -4  -1   81.19    1.90
   4   2  -1   80.89    1.90
  -4  -2   1   80.89    1.90
   2  -4   1   81.69    1.90
   4   2   1   78.69    2.00
  -2   4   1   79.49    2.20
  -4  -1  -1   83.99    2.00
  -4  -1  -1   77.99    1.90
   4   1  -1   84.99    1.90
   1  -4  -1   84.99    1.90
  -1   4  -1   84.69    2.20
  -1   4   1   76.29    2.10
  -4  -1   1   84.39    1.90
   1  -4   1   79.49    1.90
   4   0  -1  145.49    3.10
   0   4  -1  145.29    3.40
   0  -4  -1  143.29    3.00
  -4   0  -1  145.09    3.20
  -4   0  -1  145.19    3.00
  -4   0   1  147.69    3.10
  -4   0   1  145.09    3.00
   0  -4   1  144.79    3.00
   1   4  -1 1744.33   34.70
  -4   1  -1 1692.93   34.60
  -1  -4  -1 1736.03   31.20
  -4   1  -1 1774.42   31.20
   4  -1  -1 1793.12   34.50
   1   4   1 1744.93   34.80
  -4   1   1 1741.63   31.20
  -1  -4   1 1742.73   31.20
  -4   1   1 1750.82   34.70
   2   4  -1   59.69    1.70
  -4   2  -1   56.39    1.50
  -4   2  -1   57.09    1.60
  -2  -4  -1   60.79    1.60
  -2  -4   1   57.49    1.60
  -4   2   1   59.39    1.60
   2   4   1   60.09    1.70
  -4   2   1   55.59    1.50
  -4   3  -1  199.68    3.90
   3   4  -1  196.28    4.40
  -3  -4  -1  191.98    4.10
   4  -3  -1  200.38    4.00
  -4   3  -1  203.88    4.40
  -4   3   1  198.98    4.00
  -4   3   1  189.58    4.40
  -3  -4   1  196.28    4.10
   4  -3   1  196.38    3.90
   3   4   1  190.48    4.40
   4   4  -1  128.19    3.00
  -4   4  -1  128.09    3.20
  -4   4  -1  123.69    2.80
  -4  -4  -1  122.19    2.90
   4  -4  -1  124.49    2.80
  -4   4   1  127.99    3.10
  -4  -4   1  125.19    2.90
  -4   4   1  128.79    2.80
   4   4   1  127.39    3.10
   4  -4   1  119.69    2.70
   4  -5  -1   17.60    1.00
  -4   5  -1   18.60    1.20
  -4   5  -1   21.60    1.00
  -5  -4  -1   20.30    1.00
   5   4  -1   20.60    1.00
  -5  -4  -1   17.50    1.10
   4  -5   1   19.20    1.00
  -4   5   1   18.60    1.00
  -4   5   1   17.90    1.20
   5   4   1   20.00    1.10
   3  -5  -1  379.16    7.50
  -5  -3  -1  392.16    7.50
  -5  -3  -1  383.16    8.10
   5   3  -1  396.96    8.10
  -3   5  -1  398.16    8.40
  -5  -3   1  378.56    7.50
   3  -5   1  390.76    7.40
  -3   5   1  386.86    8.40
   5   3   1  394.26    8.20
  -2   5  -1   83.09    2.40
   2  -5  -1   84.19    2.10
  -5  -2  -1   83.59    2.10
  -5  -2  -1   84.09    2.10
   5   2  -1   83.69    2.00
  -2   5   1   81.99    2.30
  -5  -2   1   80.19    2.10
  -5  -2   1   83.29    2.00
   2  -5   1   82.59    2.00
   1  -5  -1  293.77    5.80
  -5  -1  -1  300.47    6.30
  -5  -1  -1  297.57    5.80
  -1   5  -1  301.67    6.50
   5   1  -1  305.17    6.20
  -5  -1   1  299.77    6.20
   1  -5   1  290.37    5.80
  -5  -1   1  298.67    5.90
  -1   5   1  300.37    6.50
   0   5  -1  395.76    8.50
   5   0  -1  409.46    8.20
   0  -5  -1  399.76    7.70
  -5   0  -1  410.46    7.60
  -5   0  -1  398.76    8.30
   0   5   1  394.66    8.50
   0  -5   1  407.66    7.60
  -5   0   1  402.06    7.70
  -5   0   1  404.56    8.20
  -1  -5  -1  160.88    3.40
  -5   1  -1  160.28    3.30
   1   5  -1  160.18    3.70
  -5   1  -1  158.08    3.50
   1   5   1  149.09    3.70
  -1  -5   1  155.68    3.30
  -5   1   1  154.88    3.40
  -5   1   1  155.08    3.30
  -5   2  -1  107.09    2.70
   2   5  -1  100.39    2.80
  -2  -5  -1  112.69    2.60
  -5   2  -1  114.39    2.50
   2   5   1  106.89    2.80
  -2  -5   1  112.19    2.60
  -5   2   1  112.29    2.50
  -5   2   1  112.39    2.60
   3   5  -1   62.09    1.90
  -3  -5  -1   65.09    1.80
  -5   3  -1   63.39    1.70
  -5   3  -1   68.49    1.90
  -5   3   1   63.69    1.90
  -5   3   1   66.09    1.80
   3   5   1   65.29    2.00
  -3  -5   1   68.39    1.90
   4   5  -1   92.69    2.50
  -4  -5  -1   88.99    2.40
  -5   4  -1   88.59    2.50
   5  -4  -1   91.49    2.30
  -5   4  -1   91.79    2.20
  -5   4   1   94.19    2.30
   4   5   1   91.99    2.50
  -4  -5   1   89.29    2.40
   5  -4   1   88.49    2.20
  -5   4   1   94.29    2.50
  -5  -5  -1   74.79    2.20
   5  -5  -1   74.79    2.10
  -5   5  -1   73.79    2.30
   5   5  -1   77.19    2.20
  -5   5  -1   78.39    2.10
   5  -5   1   74.59    2.00
  -5  -5   1   75.89    2.20
  -5   5   1   74.29    2.10
   5   5   1   75.59    2.20
  -5   5   1   76.39    2.30
   5  -6  -1   59.09    1.90
  -6  -5  -1   62.79    2.10
  -5   6  -1   60.69    1.90
   6   5  -1   58.49    1.90
  -5   6  -1   61.59    2.30
  -5   6   1   57.39    2.20
   5  -6   1   65.49    1.90
   6   5   1   61.69    2.00
  -5   6   1   58.09    1.90
  -6  -5   1   60.59    2.10
  -4   6  -1   30.90    1.30
   4  -6  -1   31.10    1.30
  -6  -4  -1   30.20    1.30
  -6  -4  -1   29.00    1.40
   6   4  -1   31.20    1.20
  -4   6  -1   30.70    1.60
  -4   6   1   28.60    1.50
   6   4   1   33.30    1.40
  -4   6   1   30.70    1.30
   4  -6   1   29.70    1.30
  -6  -4   1   29.10    1.50
  -6  -3  -1  263.37    5.40
  -3   6  -1  264.37    6.10
   6   3  -1  261.67    5.60
   3  -6  -1  263.87    5.40
  -6  -3  -1  258.87    5.70
  -6  -3   1  257.67    5.60
   6   3   1  264.27    5.70
   3  -6   1  266.87    5.30
  -6  -3   1  260.87    5.50
  -3   6   1  266.87    6.10
  -2   6  -1   91.09    2.70
  -6  -2  -1   93.99    2.40
  -6  -2  -1   91.49    2.30
   6   2  -1   91.99    2.20
   2  -6  -1   90.39    2.30
  -6  -2   1   92.69    2.40
  -6  -2   1   92.09    2.20
  -2   6   1   89.59    2.70
   2  -6   1   95.29    2.30
  -6  -1  -1    6.40    0.70
   1  -6  -1    7.30    0.80
  -6  -1  -1    7.60    0.80
  -1   6  -1    6.10    1.00
  -6  -1   1    6.90    0.80
  -1   6   1    8.10    1.00
  -6  -1   1    5.90    0.60
   1  -6   1    7.60    0.80
   0  -6  -1  214.08    4.60
  -6   0  -1  222.58    4.80
  -6   0  -1  222.48    4.50
   0   6   1  217.58    5.10
  -6   0   1  224.38    4.70
  -6   0   1  219.58    4.60
   0  -6   1  222.08    4.50
  -6   1  -1   67.29    1.80
  -6   1  -1   65.29    1.80
   1   6  -1   66.49    2.10
  -1  -6  -1   63.69    1.90
  -1  -6   1   62.09    1.80
   1   6   1   64.39    2.10
  -6   1   1   67.09    1.70
  -6   1   1   63.09    1.80
  -2  -6  -1    0.90    0.50
  -6   2  -1    2.00    0.50
   2   6  -1   -0.10    0.50
  -6   2  -1    1.20    0.50
  -6   2   1    1.50    0.40
  -6   2   1    1.70    0.50
  -2  -6   1    1.70    0.50
   2   6   1    1.30    0.60
   3   6  -1  118.69    3.10
  -6   3  -1  116.29    2.70
  -6   3  -1  112.69    3.00
  -3  -6  -1  117.99    2.90
  -3  -6   1  113.49    2.90
  -6   3   1  119.19    2.90
   3   6   1  114.69    3.10
  -6   3   1  119.49    2.80
  -6   4  -1  170.78    4.10
  -6   4  -1  171.38    3.70
  -4  -6  -1  166.68    3.90
   4   6  -1  176.98    4.10
  -4  -6   1  168.08    3.90
  -6   4   1  165.08    3.80
   4   6   1  166.68    4.20
  -6   4   1  166.88    4.10
  -5  -6  -1   26.30    1.40
   5   6  -1   27.90    1.40
  -6   5  -1   25.70    1.30
  -6   5  -1   27.30    1.50
   6  -5  -1   28.10    1.40
  -6   5   1   28.50    1.40
   5   6   1   24.40    1.40
  -5  -6   1   24.60    1.40
  -6   5   1   28.50    1.50
  -6   6  -1    7.80    1.30
   6  -6  -1    7.30    0.90
  -6   6  -1    8.40    1.10
   6   6  -1    6.60    0.80
  -6  -6  -1    8.70    1.00
   6  -6   1    6.60    0.80
   6   6   1    6.80    1.10
  -6   6   1    8.30    1.30
  -6  -6   1    7.50    1.00
  -6   6   1    8.40    1.20
   6  -7  -1  118.59    3.20
  -6   7  -1  124.19    3.20
  -7  -6  -1  121.99    3.40
   7   6  -1  121.09    3.20
  -6   7  -1  121.09    3.60
   6  -7   1  122.39    3.10
  -6   7   1  117.49    3.60
   7   6   1  122.79    3.30
  -6   7   1  121.59    3.20
  -7  -6   1  119.19    3.30
  -7  -5  -1  102.59    2.90
   7   5  -1   99.69    2.80
  -5   7  -1  104.49    3.20
  -5   7  -1   98.69    2.70
   5  -7  -1  103.09    2.80
   5  -7   1  108.59    2.80
   7   5   1   98.89    2.80
  -5   7   1  107.49    3.20
  -5   7   1  100.29    2.80
  -7  -5   1  103.09    3.00
  -4   7  -1  128.29    3.70
  -7  -4  -1  127.39    3.30
   4  -7  -1  134.19    3.30
   7   4  -1  133.09    3.20
  -7  -4  -1  136.69    3.40
  -7  -4   1  130.79    3.30
   4  -7   1  129.19    3.20
  -4   7   1  128.39    3.70
   7   4   1  129.49    3.30
  -7  -3  -1  334.97    6.80
  -3   7  -1  324.87    7.60
   7   3  -1  340.97    7.10
  -7  -3  -1  333.37    7.20
   3  -7  -1  331.27    6.80
  -3   7   1  344.07    7.70
  -7  -3   1  337.17    7.10
  -7  -3   1  332.77    6.90
   7   3   1  333.17    7.20
   3  -7   1  336.17    6.70
   7   2  -1  119.39    2.80
  -7  -2  -1  121.89    3.00
  -7  -2  -1  118.69    3.00
   2  -7  -1  118.59    3.00
  -2   7  -1  124.59    3.40
  -2   7   1  123.39    3.40
  -7  -2   1  123.29    2.80
   2  -7   1  119.09    2.90
  -7  -2   1  114.19    3.00
   1  -7  -1    3.40    0.60
  -7  -1  -1    2.70    0.60
  -1   7  -1    1.40    0.70
  -7  -1  -1    2.20    0.50
  -7  -1   1    1.80    0.60
  -1   7   1    2.40    0.70
   1  -7   1    2.70    0.60
  -7  -1   1    2.10    0.40
   0  -7  -1   72.39    2.10
  -7   0  -1   72.19    2.10
  -7   0  -1   70.79    2.00
   0   7  -1   74.09    2.40
   0  -7   1   72.89    2.10
   0   7   1   74.79    2.40
  -7   0   1   73.39    2.10
  -7   0   1   75.49    1.90
   1   7  -1    5.90    0.90
  -7   1  -1    5.00    0.80
  -7   1  -1    5.70    0.70
  -1  -7  -1    5.00    0.70
  -1  -7   1    4.40    0.70
   1   7   1    6.70    0.90
  -7   1   1    6.00    0.90
  -7   1   1    4.70    0.70
  -2  -7  -1    7.50    1.00
  -7   2  -1    5.70    0.70
   2   7  -1    5.00    0.80
  -7   2  -1    6.60    0.90
  -7   2   1    5.80    0.80
  -7   2   1    5.70    0.70
   2   7   1    3.30    0.80
  -2  -7   1    5.00    0.70
  -3  -7  -1   37.60    1.60
  -7   3  -1   40.40    1.50
   3   7  -1   38.60    1.70
  -7   3  -1   40.90    1.60
  -3  -7   1   37.90    1.60
   3   7   1   43.80    1.80
  -7   3   1   38.30    1.50
  -7   3   1   36.10    1.50
  -7   4  -1   30.60    1.50
  -4  -7  -1   31.10    1.50
   4   7  -1   29.40    1.50
  -7   4  -1   26.90    1.40
  -4  -7   1   28.10    1.50
   4   7   1   31.00    1.60
  -7   4   1   27.70    1.40
  -7   4   1   26.60    1.40
  -7   5  -1   89.69    2.50
  -7   5  -1   89.79    2.80
   5   7  -1   87.79    2.70
  -5  -7  -1   91.39    2.70
   5   7   1   92.69    2.80
  -5  -7   1   89.09    2.70
  -7   5   1   89.29    2.70
  -7   5   1   93.49    2.60
  -6  -7  -1   41.20    1.90
  -7   6  -1   39.00    2.00
  -7   6  -1   40.20    1.70
   6   7  -1   42.00    1.90
  -7   6   1   43.40    1.90
  -7   6   1   40.20    1.80
   6   7   1   38.90    1.90
  -6  -7   1   40.50    2.00
   7  -7  -1    3.70    0.80
  -7  -7  -1    2.90    0.90
  -7   7  -1    3.20    0.80
  -7   7  -1    3.10    0.90
  -7  -7   1    4.90    1.00
  -7   7   1    5.10    1.00
  -7   7   1    3.60    0.90
   7   7   1    4.30    0.90
  -7   8  -1   18.30    1.50
  -8  -7  -1   15.80    1.70
   7  -8  -1   17.50    1.60
  -7   8  -1   20.10    1.80
  -7   8   1   20.60    1.80
  -7   8   1   15.60    1.60
  -8  -7   1   16.00    1.70
   7  -8   1   20.50    1.50
  -6   8  -1    1.30    0.90
  -6   8  -1    1.80    0.80
  -8  -6  -1    3.90    0.90
   6  -8  -1    2.40    0.80
  -8  -6   1    2.50    0.90
  -6   8   1    1.80    0.80
  -6   8   1    2.40    1.00
   6  -8   1    2.30    0.80
  -8  -5  -1    1.50    0.80
  -5   8  -1    2.90    1.00
  -5   8  -1    1.90    0.80
   5  -8  -1    2.30    0.80
   5  -8   1    1.60    0.70
  -5   8   1    2.10    0.80
  -5   8   1    1.90    0.90
  -8  -5   1    2.70    0.90
   4  -8  -1  128.89    3.30
  -8  -4  -1  127.69    3.30
  -8  -4  -1  129.89    3.40
  -4   8  -1  129.99    3.90
   8   4   1  124.79    3.30
   4  -8   1  125.29    3.20
  -4   8   1  120.49    3.80
  -8  -4   1  132.29    3.40
   3  -8  -1  256.47    5.60
  -8  -3  -1  261.77    5.80
  -8  -3  -1  263.67    5.70
  -3   8  -1  273.77    6.40
   8   3   1  253.07    5.80
  -3   8   1  262.67    6.40
  -8  -3   1  257.37    5.70
   3  -8   1  254.77    5.50
   2  -8  -1  134.09    3.30
  -8  -2  -1  139.29    3.30
  -8  -2  -1  134.19    3.40
  -2   8  -1  136.99    3.90
   2  -8   1  134.89    3.30
  -8  -2   1  138.19    3.40
  -2   8   1  125.89    3.80
  -1   8  -1   22.10    1.60
  -8  -1  -1   21.30    1.10
  -8  -1  -1   22.00    1.30
   1  -8  -1   22.80    1.30
  -1   8   1   23.70    1.70
   1  -8   1   22.90    1.30
  -8  -1   1   22.50    1.40
  -8   0  -1   41.60    1.50
   0   8  -1   40.40    2.00
   0  -8  -1   41.70    1.70
  -8   0  -1   39.50    1.60
   0   8   1   39.10    2.00
   0  -8   1   39.50    1.60
  -8   0   1   39.90    1.40
  -8   0   1   38.00    1.70
   1   8  -1   26.20    1.70
  -8   1  -1   26.90    1.30
  -1  -8  -1   27.20    1.40
  -8   1  -1   26.70    1.40
  -1  -8   1   24.20    1.40
  -8   1   1   25.80    1.10
   1   8   1   24.30    1.70
  -8   1   1   24.70    1.40
  -8   2  -1   25.30    1.30
   2   8  -1   24.20    1.70
  -8   2  -1   27.50    1.40
  -2  -8  -1   26.80    1.50
  -2  -8   1   27.50    1.50
  -8   2   1   28.30    1.30
  -8   2   1   26.50    1.50
   2   8   1   28.20    1.70
   3   8  -1  113.59    3.30
  -8   3  -1  109.89    2.90
  -3  -8  -1  113.99    3.10
  -8   3  -1  113.39    3.10
  -8   3   1  112.09    3.00
  -8   3   1  108.89    2.90
   3   8   1  112.39    3.40
  -3  -8   1  109.49    3.00
  -8   4  -1   68.09    2.20
  -8   4  -1   65.59    2.30
   4   8  -1   65.49    2.50
  -4  -8  -1   68.69    2.30
  -4  -8   1   65.49    2.30
  -8   4   1   67.39    2.20
  -8   4   1   70.69    2.30
   4   8   1   69.59    2.50
  -8   5  -1   78.19    2.40
  -8   5  -1   85.69    2.70
   5   8  -1   81.99    2.70
  -5  -8  -1   81.79    2.70
  -8   5   1   77.19    2.60
  -5  -8   1   80.59    2.70
  -8   5   1   81.79    2.60
   5   8   1   77.39    2.70
  -8   6  -1    2.80    0.80
  -8   6  -1    2.20    0.80
   6   8  -1    3.10    0.90
  -6  -8  -1    3.10    0.90
  -8   6   1    3.40    0.90
  -6  -8   1    4.00    1.00
   6   8   1    4.70    0.90
  -8   6   1    3.30    0.90
  -8   7  -1   14.30    1.50
  -8   7  -1   15.60    1.70
  -7  -8  -1   15.40    1.70
  -8   7   1   14.80    1.60
   7   8   1   13.80    1.50
  -7  -8   1   16.60    1.70
  -8   7   1   10.50    1.50
  -8   8  -1   41.40    2.30
  -8  -8  -1   41.60    2.20
  -8   8  -1   39.00    2.00
  -8   8   1   40.60    2.10
  -8  -8   1   38.30    2.30
  -8   8   1   44.10    2.30
   7  -9  -1    6.20    1.10
  -7   9  -1    6.90    1.10
  -7   9  -1    5.80    1.20
  -9  -7  -1    7.30    1.20
  -7   9   1    7.70    1.30
  -9  -7   1    8.70    1.30
   7  -9   1    6.90    1.00
  -7   9   1    6.10    1.10
  -9  -6  -1   19.20    1.70
  -6   9  -1   21.20    1.60
  -6   9  -1   23.60    2.00
   6  -9  -1   20.40    1.60
  -6   9   1   22.20    2.00
  -9  -6   1   19.50    1.80
  -6   9   1   22.30    1.70
   6  -9   1   21.10    1.60
  -9  -5  -1    9.10    1.40
   5  -9  -1    9.10    1.40
  -5   9  -1    8.00    1.00
  -5   9  -1    8.20    1.30
   5  -9   1    6.40    1.00
  -5   9   1    9.00    1.10
  -5   9   1    8.20    1.30
  -9  -5   1    7.50    1.10
   4  -9  -1   18.60    1.50
  -4   9  -1   19.30    1.90
  -9  -4  -1   23.00    1.70
  -9  -4   1   21.10    1.70
  -4   9   1   21.10    1.90
   4  -9   1   22.70    1.50
   3  -9  -1   10.70    1.30
  -3   9  -1    8.50    1.30
  -9  -3  -1   12.70    1.40
  -9  -3   1   10.60    1.50
   3  -9   1   13.10    1.30
  -3   9   1   11.30    1.60
  -9  -2  -1   57.89    2.10
  -2   9  -1   57.49    2.60
   2  -9  -1   58.09    2.10
   2  -9   1   57.09    2.10
  -9  -2   1   55.89    2.20
  -2   9   1   52.49    2.50
   1  -9  -1    2.00    0.80
  -9  -1  -1    2.50    0.80
  -1   9  -1    1.50    1.00
  -1   9   1    1.70    0.90
   1  -9   1    1.70    0.70
  -9  -1   1    3.30    0.80
   0  -9  -1   14.30    1.30
   0   9  -1   13.90    1.70
  -9   0  -1   12.80    1.30
  -9   0   1   13.40    1.40
   0   9   1   11.90    1.60
   0  -9   1   13.80    1.30
  -1  -9  -1   62.99    2.20
  -9   1  -1   62.99    2.20
   1   9  -1   65.09    2.60
   1   9   1   60.69    2.60
  -9   1   1   59.19    2.20
  -1  -9   1   60.59    2.20
  -9   2  -1   47.00    1.90
  -9   2  -1   48.40    1.90
   2   9  -1   44.20    2.20
  -2  -9  -1   49.40    2.00
  -2  -9   1   45.40    2.00
  -9   2   1   43.40    1.90
   2   9   1   44.80    2.30
  -9   3  -1   93.59    2.80
  -9   3  -1   90.19    2.70
  -3  -9  -1   91.59    2.90
   3   9  -1   93.19    3.20
  -9   3   1   87.79    2.70
   3   9   1   90.49    3.10
  -3  -9   1   95.49    2.90
  -4  -9  -1   88.09    2.80
  -9   4  -1   85.79    2.60
   4   9  -1   89.69    3.00
  -9   4  -1   88.39    2.80
  -4  -9   1   88.19    2.90
  -9   4   1   87.29    2.70
   4   9   1   85.99    3.10
  -9   5  -1   33.90    1.80
   5   9  -1   31.80    2.00
  -9   5  -1   35.40    1.80
  -5  -9  -1   34.10    2.00
  -5  -9   1   35.70    2.00
   5   9   1   30.70    2.00
  -9   5   1   33.00    1.80
  -9   6  -1    0.90    0.80
  -9   6  -1    2.40    0.90
  -6  -9  -1    0.10    0.90
   6   9  -1   -0.70    0.90
  -9   6   1    1.30    0.90
   6   9   1    0.00    0.90
  -6  -9   1    0.00    0.90
  -9   7  -1    6.10    1.00
  -7  -9  -1    5.00    1.10
  -9   7  -1    4.30    1.10
  -9   7   1    2.50    1.00
  -7  -9   1    2.00    1.00
  -5  10  -1    2.20    1.10
   5 -10  -1    1.20    0.90
  -5  10  -1    0.30    0.90
 -10  -5  -1    1.80    1.00
  -5  10   1    2.00    0.90
 -10  -5   1    0.60    0.90
   5 -10   1    0.90    0.80
  -5  10   1    1.80    1.10
  -4  10  -1   -1.70    1.00
 -10  -4  -1    0.20    0.90
   4 -10  -1    0.30    0.80
   4 -10   1   -0.10    0.70
  -4  10   1   -1.10    1.00
 -10  -4   1    0.90    0.90
 -10  -3  -1   -0.50    0.80
  -3  10  -1    0.30    1.00
   3 -10  -1    0.90    0.80
   3 -10   1    1.40    0.80
  -3  10   1    0.60    1.10
 -10  -3   1   -0.20    0.90
  -2  10  -1    5.90    1.20
   2 -10  -1    6.40    1.00
 -10  -2  -1    7.40    1.10
  -2  10   1    7.00    1.30
   2 -10   1    9.50    1.30
 -10  -2   1    6.90    1.10
  -1  10  -1   26.80    2.10
 -10  -1  -1   29.10    1.70
   1 -10  -1   31.00    1.80
  -1  10   1   24.90    2.00
   1 -10   1   31.20    1.70
 -10  -1   1   28.90    1.80
   0  10  -1    6.90    1.20
   0 -10  -1    8.30    1.10
 -10   0  -1    9.20    1.10
   0 -10   1    8.90    1.10
   0  10   1    9.70    1.30
 -10   0   1   10.00    1.50
   1  10  -1   47.10    2.40
  -1 -10  -1   47.70    2.20
 -10   1  -1   47.30    2.00
   1  10   1   46.60    2.50
 -10   1   1   43.60    2.00
  -1 -10   1   50.59    2.10
   2  10  -1   57.39    2.70
 -10   2  -1   55.39    2.20
  -2 -10  -1   59.39    2.40
   2  10   1   58.69    2.70
 -10   2   1   51.59    2.20
  -2 -10   1   59.19    2.30
   3  10  -1   85.99    3.30
 -10   3  -1   88.39    2.70
  -3 -10  -1   89.29    3.00
  -3 -10   1   84.79    2.90
 -10   3   1   85.79    2.80
   3  10   1   90.99    3.20
   4  10  -1   13.60    1.90
  -4 -10  -1   20.30    1.80
 -10   4  -1   13.70    1.60
   4  10   1   18.00    1.90
 -10   4   1   13.80    1.60
  -4 -10   1   17.40    1.80
  -5 -10  -1   14.80    1.90
   5  10  -1   11.90    1.90
 -10   5  -1   15.10    1.50
  -5 -10   1   16.50    1.80
   5  10   1   16.80    1.90
 -10   5   1   10.50    1.30
  -3  11  -1    7.40    1.40
   3 -11  -1    8.70    1.20
 -11  -3  -1   10.90    1.60
   3 -11   1    9.60    1.50
 -11  -3   1    8.60    1.30
  -3  11   1    8.70    1.50
 -11  -2  -1   20.30    1.80
   2 -11  -1   20.20    1.70
  -2  11  -1   16.10    2.10
  -2  11   1   17.80    2.10
 -11  -2   1   19.60    1.80
   2 -11   1   18.20    1.70
   1 -11  -1   11.30    1.50
  -1  11  -1   10.80    1.90
 -11  -1  -1    8.80    1.20
 -11  -1   1   10.70    1.60
  -1  11   1    8.50    1.50
   1 -11   1   11.60    1.50
   0 -11  -1   21.10    1.70
 -11   0  -1   20.90    1.70
   0  11  -1   18.00    2.10
   0 -11   1   20.40    1.70
 -11   0   1   20.10    1.80
   0  11   1   18.60    2.00
 -11   1  -1   15.60    1.60
   1  11  -1   15.90    2.00
  -1 -11  -1   12.50    1.60
  -1 -11   1   15.80    1.70
   1  11   1   14.70    2.10
 -11   1   1   12.00    1.60
  -2 -11  -1   18.90    1.70
 -11   2  -1   18.40    1.70
   2  11  -1   14.80    2.00
 -11   2   1   14.80    1.80
  -2 -11   1   15.00    1.70
   2  11   1   12.10    2.10
 -11   3  -1   10.80    1.60
  -3 -11  -1   13.40    1.80
   3  11  -1   10.80    1.50
 -11   3   1   11.20    1.60
  -3 -11   1   14.30    1.80
   3  11   1    9.30    1.50
   0   0  -2   -9.20    0.20
   0   0   2   -8.70    0.30
   0   0   2   -8.80    0.20
   0   0   2   -9.60    0.20
   0   1  -2 2480.95   50.09
   1   0  -2 2582.04   49.90
   0   1  -2 2563.74   44.70
   0  -1  -2 2493.05   44.90
   0  -1  -2 2406.56   49.99
  -1   0  -2 2490.65   44.60
  -1   0   2 2468.15   44.80
   1   0   2 2411.16   44.50
   0   1   2 2457.75   49.99
   0  -1   2 2445.26   44.70
   0   1   2 2478.05   44.90
   0  -1   2 2530.35   49.90
  -1   0   2 2662.43   49.40
  -1   0   2 2577.54   49.30
  -1   1  -2 4759.32   95.29
   1  -1  -2 4677.13   85.59
   1   1  -2 4854.01   98.49
  -1  -1  -2 4729.43   95.09
  -1  -1  -2 4672.13   85.29
  -1   1  -2 4969.50   84.89
   1   1  -2 4589.84   85.29
   1  -1  -2 4898.31   94.79
  -1  -1   2 4806.42   94.59
   1   1   2 4840.62   85.29
  -1   1   2 4911.51   94.79
  -1   1   2 4738.13   85.59
   1  -1   2 4859.01   87.09
  -1  -1   2 4715.33   85.39
  -2  -1  -2 2575.14   49.20
   2   1  -2 2498.25   48.90
   1  -2  -2 2398.26   44.70
  -2  -1  -2 2406.86   44.50
  -1   2  -2 2483.75   44.20
   1  -2  -2 2376.96   48.90
  -1   2  -2 2456.05   49.90
   2   1  -2 2486.35   48.90
  -2  -1   2 2538.75   48.80
  -1   2   2 2503.25   49.40
   1  -2   2 2430.06   44.20
  -2  -1   2 2446.86   44.70
   2   1   2 2472.85   49.00
   2   1   2 2446.76   44.30
  -2   0  -2 3574.34   66.59
   0  -2  -2 3716.43   67.09
   0   2  -2 3788.82   66.79
  -2   0  -2 3714.63   74.69
   0   2  -2 3740.43   74.59
   2   0   2 3916.71   66.69
   0   2   2 3571.24   74.59
  -2   0   2 3715.33   67.09
   0  -2   2 3851.41   66.89
   2   0   2 3769.92   74.49
   0  -2   2 3716.03   74.39
  -2   1  -2 1001.10   20.70
   1   2  -2 1032.10   18.60
  -1  -2  -2 1019.50   20.70
   2  -1  -2 1034.20   18.60
  -1  -2  -2 1059.19   20.70
  -1  -2  -2 1035.90   18.60
  -2   1  -2 1066.69   18.50
   2  -1  -2 1049.99   20.60
   1   2  -2 1023.50   20.60
  -2   1  -2 1082.19   18.50
  -1  -2   2 1023.90   18.60
  -2   1   2 1024.10   20.70
   1   2   2 1052.09   20.70
   1   2   2 1046.50   20.70
  -2   1   2 1027.20   18.60
   1   2   2 1070.69   18.60
   2  -1   2 1025.50   18.50
   2  -1   2 1041.00   20.70
  -1  -2   2 1036.90   20.60
   2  -2  -2  641.34   13.30
  -2   2  -2  662.23   13.40
  -2   2  -2  665.53   11.90
   2  -2  -2  649.04   12.00
  -2  -2  -2  666.83   12.00
  -2   2  -2  668.83   11.90
   2   2  -2  674.63   13.20
  -2  -2  -2  673.13   13.30
   2   2   2  663.23   13.30
  -2   2   2  651.83   12.00
   2  -2   2  667.53   11.90
  -2   2   2  660.13   13.30
  -2  -2   2  664.73   13.20
  -2  -2   2  657.13   12.00
  -3  -2  -2   84.39    2.10
  -2   3  -2   83.59    2.20
   3   2  -2   86.99    1.90
  -3  -2  -2   79.69    1.90
   3   2  -2   85.19    1.90
   2  -3  -2   84.39    1.90
  -2   3   2   85.79    2.10
  -3  -2   2   86.69    1.90
   3   2   2   81.59    2.10
   2  -3   2   82.49    1.80
   3   1  -2  681.23   13.10
  -3  -1  -2  668.13   13.30
   1  -3  -2  647.54   12.00
  -1   3  -2  648.14   13.40
  -3  -1  -2  647.54   12.00
   3   1  -2  676.73   13.10
  -3  -1   2  667.53   12.10
   1  -3   2  662.83   12.00
  -3  -1   2  672.83   13.10
  -1   3   2  647.94   13.40
   0   3  -2  408.36    8.40
   0  -3  -2  402.36    7.50
  -3   0  -2  409.86    7.40
   3   0  -2  415.86    8.10
  -3   0  -2  398.66    8.30
   3   0   2  418.56    7.40
   0   3   2  392.86    8.40
  -3   0   2  405.96    8.10
   0  -3   2  411.36    7.50
  -3   0   2  397.56    7.50
  -3   1  -2  491.25    9.90
  -3   1  -2  492.15    8.80
   3  -1  -2  500.35    9.80
  -1  -3  -2  477.55    8.90
   1   3  -2  476.25    9.90
   3  -1   2  490.25    8.80
  -3   1   2  486.85    8.90
  -1  -3   2  481.05    8.90
  -3   1   2  483.25    9.80
  -3   2  -2  382.76    7.10
  -2  -3  -2  382.76    8.00
   3  -2  -2  384.06    7.20
  -3   2  -2  375.36    8.00
   2   3  -2  383.06    7.90
  -2  -3  -2  389.26    7.20
  -3   2   2  377.46    7.20
  -2  -3   2  385.86    7.20
  -3   2   2  395.16    7.90
   2   3   2  391.66    8.00
  -3  -3  -2   79.09    2.00
  -3   3  -2   84.09    2.10
  -3   3  -2   77.49    1.80
   3  -3  -2   78.69    1.90
  -3  -3  -2   76.69    1.90
   3   3  -2   77.19    1.90
  -3   3   2   75.89    1.90
   3  -3   2   78.09    1.80
  -3   3   2   78.29    2.00
   3   3   2   77.79    2.10
  -3  -3   2   77.89    1.90
   3  -4  -2  876.01   16.10
  -3   4  -2  863.91   17.90
   4   3  -2  880.61   17.60
  -4  -3  -2  893.01   17.80
  -4  -3  -2  856.31   16.00
  -4  -3   2  888.21   16.10
   4   3   2  916.21   17.80
   3  -4   2  868.91   15.90
  -3   4   2  886.31   17.80
  -3   4   2  867.61   16.10
   2  -4  -2  216.58    4.40
  -4  -2  -2  222.98    4.80
   4   2  -2  222.38    4.60
  -2   4  -2  213.38    4.90
   4   2  -2  224.68    4.60
  -4  -2  -2  213.38    4.30
  -4  -2   2  220.88    4.40
   2  -4   2  216.18    4.30
  -2   4   2  220.98    4.90
   1  -4  -2  256.87    5.00
  -1   4  -2  253.17    5.60
  -4  -1  -2  255.17    5.00
  -4  -1  -2  263.37    5.50
   4   1  -2  264.37    5.30
   4   1  -2  262.47    5.30
  -4  -1   2  257.17    5.10
  -4  -1   2  264.27    5.30
  -1   4   2  257.37    5.60
   1  -4   2  255.07    5.00
   0  -4  -2 1643.54   29.30
   0   4  -2 1644.14   32.60
  -4   0  -2 1623.14   32.50
  -4   0  -2 1654.53   29.20
   4   0  -2 1657.23   32.30
   0  -4   2 1607.74   29.20
  -4   0   2 1622.04   29.30
  -4   0   2 1671.53   32.20
   0   4   2 1594.74   32.60
   4  -1  -2  141.89    3.00
  -1  -4  -2  133.29    2.90
  -4   1  -2  137.29    2.80
  -4   1  -2  136.79    3.10
   1   4  -2  134.09    3.20
   1   4   2  136.19    3.20
  -4   1   2  137.79    3.00
  -4   1   2  134.99    2.90
  -1  -4   2  137.59    2.90
  -2  -4  -2  740.73   13.70
  -4   2  -2  776.02   15.10
   2   4  -2  742.03   15.10
  -4   2  -2  761.22   13.50
  -4   2   2  749.73   15.00
  -2  -4   2  739.73   13.60
   2   4   2  723.13   15.20
  -4   2   2  734.63   13.60
   3   4  -2 1310.27   26.00
  -4   3  -2 1310.07   26.10
  -4   3  -2 1303.37   23.40
   4  -3  -2 1306.97   23.50
  -3  -4  -2 1295.57   23.50
  -4   3   2 1309.17   26.00
  -4   3   2 1318.37   23.50
  -3  -4   2 1266.57   23.50
   4  -3   2 1281.17   23.40
   3   4   2 1329.07   26.10
  -4   4  -2  169.08    3.50
  -4   4  -2  168.58    4.00
   4  -4  -2  166.98    3.60
  -4  -4  -2  170.28    3.90
   4   4  -2  167.18    3.80
  -4  -4  -2  163.98    3.60
  -4   4   2  164.98    3.90
   4   4   2  166.08    3.90
  -4   4   2  167.68    3.60
   4  -4   2  163.08    3.40
  -4  -4   2  169.38    3.60
  -5  -4  -2    6.30    0.90
  -5  -4  -2    5.40    0.80
   4  -5  -2    5.40    0.70
   5   4  -2    4.80    0.70
  -4   5  -2    5.20    0.80
  -4   5  -2    6.60    1.00
  -5  -4   2    5.00    0.70
  -4   5   2    5.80    1.00
   4  -5   2    6.50    0.70
  -4   5   2    5.90    0.80
   5   4   2    5.10    0.90
   3  -5  -2   54.19    1.60
   5   3  -2   51.89    1.50
  -5  -3  -2   52.19    1.60
  -3   5  -2   51.29    1.80
  -5  -3  -2   55.49    1.60
   5   3   2   54.39    1.70
  -5  -3   2   53.39    1.70
  -3   5   2   48.60    1.80
   3  -5   2   54.89    1.50
   2  -5  -2   81.69    2.10
  -5  -2  -2   82.09    2.00
  -5  -2  -2   78.59    2.10
   5   2  -2   82.29    1.90
   5   2  -2   82.69    1.90
  -5  -2   2   83.49    1.90
  -2   5   2   82.49    2.30
   2  -5   2   78.99    2.00
  -5  -1  -2  629.04   12.00
   5   1  -2  665.23   13.00
  -5  -1  -2  653.53   13.20
  -1   5  -2  667.83   13.40
   1  -5  -2  645.74   12.00
  -5  -1   2  649.64   13.00
   1  -5   2  646.54   11.90
  -1   5   2  636.84   13.40
  -5   0  -2  389.76    8.20
   0   5  -2  385.46    8.30
  -5   0  -2  400.16    7.40
   0  -5  -2  389.96    7.50
   5   0  -2  409.66    7.90
   0   5   2  366.36    8.30
  -5   0   2  394.96    7.50
  -5   0   2  392.66    7.90
   0  -5   2  395.16    7.40
  -1  -5  -2   48.60    1.50
  -5   1  -2   51.19    1.40
  -5   1  -2   51.89    1.50
   1   5  -2   53.79    1.70
  -5   1   2   48.70    1.50
  -1  -5   2   49.50    1.50
   1   5   2   48.00    1.70
  -5   1   2   51.39    1.30
  -2  -5  -2   69.79    1.90
   2   5  -2   71.29    2.00
  -5   2  -2   71.59    2.00
  -5   2  -2   68.09    1.70
  -5   2   2   69.99    1.80
   2   5   2   70.69    2.10
  -5   2   2   69.29    1.90
  -2  -5   2   73.29    1.90
  -5   3  -2   99.39    2.20
  -5   3  -2   98.49    2.60
   3   5  -2   95.79    2.50
   3   5   2   92.09    2.60
  -5   3   2   94.09    2.30
  -3  -5   2   95.69    2.40
  -5   3   2   93.89    2.40
   5  -4  -2   95.09    2.40
  -4  -5  -2   95.69    2.50
   4   5  -2   94.09    2.50
  -5   4  -2   96.99    2.30
  -5   4  -2   94.69    2.70
  -5   4   2   97.59    2.60
  -5   4   2   94.79    2.40
   4   5   2   99.79    2.70
  -4  -5   2   95.79    2.50
   5  -5  -2   50.19    1.70
  -5   5  -2   45.40    1.50
   5   5  -2   47.40    1.60
  -5  -5  -2   48.70    1.70
  -5   5  -2   51.69    1.90
  -5   5   2   48.70    1.80
  -5  -5   2   48.70    1.70
   5   5   2   47.80    1.70
  -5   5   2   48.10    1.70
   5  -5   2   47.00    1.50
  -5   6  -2  147.89    4.00
   5  -6  -2  152.68    3.60
   6   5  -2  152.98    3.70
  -5   6  -2  153.88    3.50
  -6  -5  -2  151.78    3.70
   6   5   2  154.08    3.90
   5  -6   2  154.28    3.50
  -5   6   2  154.58    3.60
  -6  -5   2  152.68    3.70
  -5   6   2  147.49    3.90
  -6  -4  -2    9.00    0.90
  -4   6  -2    8.50    1.20
   6   4  -2    9.90    0.80
   4  -6  -2   10.20    1.00
  -6  -4  -2   11.10    1.10
  -4   6  -2    9.70    0.90
  -4   6   2    9.50    1.10
   4  -6   2    7.60    0.90
  -4   6   2   10.40    1.20
   6   4   2   10.90    1.00
  -6  -4   2   10.60    1.10
   3  -6  -2   38.80    1.50
  -3   6  -2   35.20    1.70
   6   3  -2   37.90    1.20
  -6  -3  -2   36.70    1.40
  -6  -3  -2   35.40    1.40
  -6  -3   2   36.20    1.50
  -3   6   2   37.10    1.70
   6   3   2   38.80    1.50
   3  -6   2   41.20    1.40
  -6  -2  -2  638.34   12.30
   2  -6  -2  661.93   12.40
   6   2  -2  671.93   13.30
  -2   6  -2  656.73   13.80
  -6  -2  -2  654.43   13.50
  -6  -2   2  650.93   12.40
  -2   6   2  675.93   13.80
   2  -6   2  663.33   12.30
  -6  -2   2  667.43   13.30
  -1   6  -2   72.19    2.30
  -6  -1  -2   78.59    2.00
  -6  -1  -2   74.49    2.00
   6   1  -2   78.39    1.80
   1  -6  -2   77.29    2.10
  -1   6   2   74.79    2.30
   1  -6   2   74.69    2.00
  -6  -1   2   75.59    1.80
  -6  -1   2   77.59    2.10
   0   6  -2  165.48    4.00
  -6   0  -2  161.88    3.50
   6   0  -2  175.18    3.60
  -6   0  -2  161.18    3.80
   0  -6  -2  164.48    3.60
  -6   0   2  163.48    3.50
   0  -6   2  160.08    3.50
  -6   0   2  163.48    3.60
   0   6   2  161.68    4.00
  -6   1  -2    5.90    0.70
   1   6  -2    6.80    0.90
  -6   1  -2    5.40    0.70
  -1  -6  -2    5.70    0.80
  -6   1   2    5.60    0.80
  -1  -6   2    5.40    0.70
   1   6   2    5.60    1.00
  -6   1   2    6.00    0.60
  -6   2  -2   39.80    1.30
   2   6  -2   41.40    1.60
  -6   2  -2   37.80    1.40
  -2  -6  -2   40.20    1.40
  -6   2   2   39.10    1.30
  -2  -6   2   41.40    1.50
  -6   2   2   41.00    1.50
   2   6   2   38.20    1.60
   3   6  -2   44.00    1.60
  -6   3  -2   42.30    1.60
  -3  -6  -2   44.20    1.60
  -6   3  -2   44.00    1.40
  -6   3   2   41.30    1.40
  -6   3   2   39.60    1.50
  -3  -6   2   43.20    1.50
   3   6   2   42.70    1.70
  -4  -6  -2   54.39    1.80
  -6   4  -2   55.99    1.70
   4   6  -2   54.39    1.90
  -6   4  -2   60.39    2.00
  -6   4   2   53.29    1.80
  -6   4   2   53.59    1.80
   4   6   2   51.09    1.90
  -4  -6   2   54.09    1.80
  -5  -6  -2   38.20    1.60
   5   6  -2   40.10    1.60
  -6   5  -2   43.50    1.80
  -6   5  -2   38.40    1.50
   6  -5  -2   39.30    1.60
  -6   5   2   37.20    1.60
  -6   5   2   37.70    1.70
  -5  -6   2   40.20    1.70
   5   6   2   40.50    1.70
  -6  -6  -2  158.08    3.90
  -6   6  -2  158.58    4.20
   6  -6  -2  160.38    3.80
  -6   6  -2  158.38    3.70
   6   6  -2  157.88    3.90
   6   6   2  158.58    4.10
  -6   6   2  158.38    3.80
  -6  -6   2  158.78    3.90
  -6   6   2  168.38    4.20
   6  -6   2  158.68    3.70
  -6   7  -2   15.90    1.30
   6  -7  -2   17.20    1.40
  -6   7  -2   16.80    1.60
  -7  -6  -2   17.50    1.50
  -7  -6   2   18.00    1.50
  -6   7   2   16.40    1.40
   6  -7   2   15.80    1.20
  -6   7   2   14.00    1.60
   7   6   2   16.20    1.40
  -5   7  -2   24.30    1.40
   5  -7  -2   26.10    1.50
  -7  -5  -2   28.30    1.60
  -5   7  -2   23.00    1.80
  -5   7   2   24.90    1.70
  -7  -5   2   26.40    1.60
   7   5   2   25.60    1.50
  -5   7   2   26.90    1.60
   5  -7   2   26.90    1.40
   7   4  -2  357.66    7.80
   4  -7  -2  371.06    7.50
  -4   7  -2  362.16    8.40
  -7  -4  -2  369.76    8.00
  -7  -4  -2  369.06    7.50
  -4   7   2  369.76    7.50
   4  -7   2  366.76    7.30
   7   4   2  371.36    8.00
  -7  -4   2  377.06    7.60
  -4   7   2  375.16    8.30
  -3   7  -2   20.70    1.50
  -7  -3  -2   22.80    1.40
  -7  -3  -2   22.20    1.20
   7   3  -2   21.70    1.00
   3  -7  -2   21.80    1.30
   7   3   2   21.20    1.20
   3  -7   2   22.70    1.20
  -7  -3   2   23.40    1.40
  -3   7   2   21.60    1.60
   2  -7  -2  262.87    5.50
  -7  -2  -2  264.37    5.40
  -7  -2  -2  258.47    5.80
   7   2  -2  257.37    5.50
  -2   7  -2  257.37    6.10
  -7  -2   2  253.87    5.50
  -2   7   2  279.27    6.20
  -7  -2   2  256.77    5.50
   2  -7   2  260.17    5.40
  -7  -1  -2  167.98    3.80
  -1   7  -2  175.08    4.40
   1  -7  -2  168.58    3.80
  -7  -1  -2  164.68    3.90
   1  -7   2  166.98    3.70
  -7  -1   2  171.48    3.80
  -1   7   2  168.18    4.30
  -7  -1   2  169.48    3.70
   0   7  -2   13.30    1.20
  -7   0  -2   11.80    0.90
  -7   0  -2   12.50    1.00
   0  -7  -2   13.40    1.10
  -7   0   2   12.40    1.10
   0  -7   2   11.50    1.00
   0   7   2   11.50    1.20
  -7   0   2   10.60    0.70
   1   7  -2   38.40    1.70
  -7   1  -2   37.90    1.40
  -7   1  -2   38.20    1.40
  -1  -7  -2   35.90    1.50
  -1  -7   2   36.50    1.50
  -7   1   2   37.40    1.20
  -7   1   2   36.30    1.50
   1   7   2   39.00    1.80
  -7   2  -2    7.50    0.90
   2   7  -2    6.80    1.10
  -2  -7  -2    5.60    0.80
  -7   2  -2    5.70    0.90
  -7   2   2    6.70    1.00
   2   7   2    5.00    0.80
  -2  -7   2    7.30    1.00
  -7   2   2    6.60    0.70
  -7   3  -2   36.10    1.40
  -3  -7  -2   36.40    1.60
  -7   3  -2   36.50    1.60
   3   7  -2   39.40    1.70
   3   7   2   38.30    1.70
  -7   3   2   38.80    1.40
  -7   3   2   38.30    1.60
  -3  -7   2   36.90    1.60
  -7   4  -2   12.50    1.10
  -4  -7  -2   11.40    1.30
  -7   4  -2   12.90    1.20
   4   7  -2   10.90    1.20
  -7   4   2   10.40    1.10
  -4  -7   2   10.10    1.30
   4   7   2   13.10    1.30
  -7   4   2   12.60    1.10
  -7   5  -2   52.29    2.10
   5   7  -2   52.79    2.00
  -5  -7  -2   51.79    2.00
  -7   5  -2   53.29    1.80
  -7   5   2   50.29    2.00
   5   7   2   51.69    2.10
  -7   5   2   52.39    2.00
  -5  -7   2   52.69    2.10
  -7   6  -2   53.79    2.30
   6   7  -2   53.59    2.10
  -6  -7  -2   55.09    2.20
  -7   6  -2   54.09    1.90
   6   7   2   51.99    2.20
  -6  -7   2   54.19    2.10
  -7   6   2   56.69    2.10
  -7   6   2   53.99    2.20
  -7  -7  -2    5.70    1.00
  -7   7  -2    5.20    0.90
   7  -7  -2    5.90    0.90
  -7   7  -2    5.40    1.00
  -7  -7   2    5.00    1.00
  -7   7   2    5.50    1.00
   7   7   2    4.40    0.90
  -7   7   2    6.80    1.00
   7  -8  -2    1.50    0.80
  -7   8  -2    0.60    0.90
  -8  -7  -2    0.50    0.90
  -7   8  -2    0.70    0.80
  -7   8   2    1.50    1.00
  -7   8   2    1.70    0.90
   7  -8   2    0.80    0.70
  -8  -7   2    0.60    0.90
  -6   8  -2    7.50    1.00
   6  -8  -2    8.70    1.30
  -8  -6  -2    8.30    1.10
  -6   8  -2    8.90    1.30
  -6   8   2    9.50    1.40
  -8  -6   2    8.30    1.10
   6  -8   2    7.30    0.90
  -6   8   2    9.80    1.60
  -8  -5  -2   10.10    1.30
  -5   8  -2   10.90    1.30
   5  -8  -2    8.40    1.30
  -5   8  -2   12.90    1.70
  -5   8   2   10.40    1.60
  -5   8   2   11.70    1.40
   5  -8   2   11.70    1.20
  -8  -5   2   13.30    1.50
   8   5   2   10.20    1.20
  -4   8  -2    5.10    1.10
  -8  -4  -2    4.40    0.80
   4  -8  -2    5.00    0.90
  -8  -4  -2    5.50    0.90
  -8  -4   2    5.20    1.00
   8   4   2    5.10    0.80
   4  -8   2    4.50    0.80
  -4   8   2    3.60    1.00
  -3   8  -2  114.19    3.40
   3  -8  -2  105.39    2.90
  -8  -3  -2  102.49    2.80
  -8  -3  -2  102.19    2.90
  -8  -3   2  105.69    3.00
   3  -8   2  102.49    2.80
   8   3   2  101.09    2.90
  -3   8   2  106.29    3.40
  -2   8  -2  127.29    3.80
  -8  -2  -2  129.99    3.30
   2  -8  -2  133.89    3.30
  -8  -2  -2  132.59    3.30
  -8  -2   2  133.69    3.40
  -2   8   2  130.89    3.80
   2  -8   2  130.39    3.20
  -8  -1  -2    5.20    0.90
   1  -8  -2    3.40    0.70
  -8  -1  -2    4.40    0.70
  -1   8  -2    2.70    0.90
  -1   8   2    2.90    0.90
   1  -8   2    2.60    0.70
  -8  -1   2    2.80    0.80
   0  -8  -2   47.40    1.80
  -8   0  -2   49.40    1.70
  -8   0  -2   47.50    1.70
   0   8  -2   46.30    2.10
  -8   0   2   45.60    1.80
   0   8   2   48.40    2.10
   0  -8   2   47.30    1.70
  -8   1  -2  103.49    2.70
  -1  -8  -2   97.69    2.70
   1   8  -2   95.39    3.10
  -8   1  -2   97.49    2.60
  -8   1   2   98.09    2.70
  -1  -8   2   97.49    2.70
   1   8   2   98.19    3.10
  -8   2  -2   18.30    1.20
  -8   2  -2   16.20    1.20
   2   8  -2   15.50    1.50
  -2  -8  -2   17.40    1.40
  -8   2   2   16.30    1.30
  -8   2   2   19.00    1.00
   2   8   2   15.50    1.50
  -2  -8   2   17.60    1.30
  -8   3  -2   14.70    1.20
   3   8  -2   13.60    1.50
  -8   3  -2   13.90    1.20
  -3  -8  -2   13.10    1.30
  -8   3   2   16.00    1.30
  -3  -8   2   13.30    1.30
  -8   3   2   17.70    1.10
   3   8   2   14.00    1.50
  -8   4  -2   16.80    1.30
  -8   4  -2   17.10    1.40
   4   8  -2   19.10    1.60
  -4  -8  -2   19.70    1.40
  -4  -8   2   15.60    1.40
   4   8   2   19.90    1.60
  -8   4   2   18.80    1.40
  -8   4   2   16.50    1.20
   5   8  -2    3.50    0.90
  -5  -8  -2    3.40    0.90
  -8   5  -2    5.00    0.80
  -8   5  -2    5.10    0.90
  -8   5   2    5.30    0.80
  -8   5   2    3.40    0.80
  -5  -8   2    3.40    0.90
   5   8   2    4.50    1.00
   6   8  -2   11.70    1.40
  -8   6  -2   12.80    1.30
  -6  -8  -2   13.70    1.50
  -8   6  -2   14.80    1.50
  -6  -8   2   14.30    1.60
  -8   6   2   15.00    1.40
  -8   6   2   13.10    1.50
   6   8   2   13.60    1.60
  -8   7  -2    3.10    0.90
  -8   7  -2    5.50    1.10
  -7  -8  -2    4.00    1.00
  -8   7   2    3.20    0.90
  -8   7   2    4.80    1.00
   7   8   2    3.80    1.00
  -7  -8   2    5.50    1.10
  -8   8  -2   20.20    1.90
  -8  -8  -2   24.50    1.90
  -8   8   2   23.20    1.90
  -8  -8   2   18.30    1.80
  -8   8   2   22.20    1.80
   7  -9  -2    6.40    1.10
  -9  -7  -2    6.70    1.20
  -7   9  -2    5.00    1.20
  -7   9   2    5.60    1.10
  -9  -7   2    6.10    1.20
  -7   9   2   12.90    1.80
  -6   9  -2    1.30    0.80
  -6   9  -2    1.40    1.10
  -9  -6  -2    1.90    0.90
   6  -9  -2    1.40    0.90
  -6   9   2    3.30    1.10
  -9  -6   2    3.50    1.00
   6  -9   2    2.00    0.80
  -6   9   2    2.30    0.90
   5  -9  -2    3.30    0.90
  -9  -5  -2    4.20    1.00
  -5   9  -2    4.10    1.10
  -5   9  -2    5.70    0.90
  -5   9   2    3.60    1.00
   5  -9   2    5.00    0.90
  -5   9   2    5.90    1.20
  -9  -5   2    4.50    1.00
  -4   9  -2   13.40    1.80
   4  -9  -2   10.50    1.40
  -9  -4  -2    9.70    1.40
   4  -9   2    9.30    1.30
  -4   9   2    5.80    1.20
  -9  -4   2    7.90    1.10
  -3   9  -2    4.20    1.10
   3  -9  -2    3.40    0.80
  -9  -3  -2    5.10    0.90
  -3   9   2    3.20    1.10
  -9  -3   2    4.00    1.00
   3  -9   2    5.80    0.90
  -9  -2  -2   39.00    1.80
   2  -9  -2   40.60    1.80
  -2   9  -2   40.00    2.20
  -2   9   2   40.60    2.20
  -9  -2   2   41.70    1.90
   2  -9   2   42.10    1.80
  -1   9  -2   19.20    1.80
  -9  -1  -2   19.70    1.40
   1  -9  -2   18.40    1.40
  -1   9   2   15.80    1.70
  -9  -1   2   17.90    1.50
   1  -9   2   18.90    1.40
  -9   0  -2   30.10    1.50
   0  -9  -2   29.00    1.70
  -9   0  -2   32.60    1.60
   0   9  -2   29.30    1.90
  -9   0   2   30.30    1.70
   0   9   2   32.10    2.00
   0  -9   2   29.40    1.60
  -9   1  -2   86.29    2.60
  -1  -9  -2   88.89    2.70
   1   9  -2   86.09    3.00
  -9   1  -2   85.09    2.60
  -9   1   2   84.99    2.70
   1   9   2   87.69    3.10
  -1  -9   2   84.49    2.60
  -2  -9  -2   66.99    2.40
  -9   2  -2   68.79    2.30
   2   9  -2   67.39    2.60
  -9   2  -2   65.39    2.20
  -2  -9   2   68.19    2.40
  -9   2   2   65.09    2.30
   2   9   2   66.39    2.70
  -9   3  -2   34.70    1.70
  -3  -9  -2   35.90    1.90
   3   9  -2   32.80    2.00
  -9   3  -2   32.60    1.70
  -9   3   2   31.40    1.70
  -3  -9   2   32.80    1.80
   3   9   2   33.20    2.00
  -4  -9  -2   30.20    1.80
  -9   4  -2   28.40    1.70
  -9   4  -2   27.40    1.60
   4   9  -2   25.70    1.90
  -4  -9   2   28.30    1.80
   4   9   2   25.90    1.80
  -9   4   2   29.40    1.70
   5   9  -2   49.99    2.30
  -9   5  -2   49.80    2.00
  -9   5  -2   51.19    2.20
  -5  -9  -2   49.90    2.30
  -9   5   2   47.90    2.10
   5   9   2   49.00    2.40
  -5  -9   2   52.69    2.30
  -9   6  -2    2.00    0.90
  -6  -9  -2    2.10    1.00
   6   9  -2    2.30    1.00
  -9   6  -2    3.80    0.90
  -6  -9   2    2.30    1.00
  -9   6   2    4.40    1.00
   6   9   2    1.90    1.00
  -9   7  -2   12.50    1.60
  -7  -9  -2   13.70    1.70
   7   9   2   10.10    1.70
  -9   7   2   13.40    1.70
  -7  -9   2   16.30    1.90
  -5  10  -2   11.90    1.50
 -10  -5  -2    7.60    1.20
   5 -10  -2    7.90    1.20
  -5  10  -2   10.70    1.90
  -5  10   2   10.60    1.60
 -10  -5   2    7.30    1.20
  -5  10   2    9.50    1.50
   5 -10   2    9.30    1.10
   4 -10  -2    6.00    1.10
 -10  -4  -2    4.10    1.00
  -4  10  -2    5.50    1.20
   4 -10   2    7.50    1.00
  -4  10   2    2.80    1.20
 -10  -4   2    5.30    1.10
  -3  10  -2    2.10    1.10
 -10  -3  -2    2.70    0.90
   3 -10  -2    2.50    0.90
  -3  10   2    1.70    1.20
 -10  -3   2    1.50    1.00
   3 -10   2    2.50    0.80
  -2  10  -2   24.40    2.00
   2 -10  -2   30.00    1.70
 -10  -2  -2   27.80    1.80
   2 -10   2   26.40    1.70
 -10  -2   2   28.40    1.80
  -2  10   2   22.50    2.00
 -10  -1  -2   11.20    1.50
  -1  10  -2    9.50    1.40
   1 -10  -2   15.60    1.50
   1 -10   2   11.10    1.40
  -1  10   2   11.30    1.80
 -10  -1   2   12.00    1.50
   0  10  -2    5.10    1.20
   0 -10  -2    4.40    1.00
 -10   0  -2    6.90    1.00
   0  10   2    5.00    1.20
 -10   0   2    5.60    1.00
   0 -10   2    9.10    1.10
 -10   1  -2    5.90    1.00
   1  10  -2    5.70    1.20
  -1 -10  -2    5.50    1.00
 -10   1   2    3.70    1.00
   1  10   2    6.00    1.20
  -1 -10   2    5.90    1.00
  -2 -10  -2   11.20    1.50
   2  10  -2    8.30    1.30
 -10   2  -2    8.00    1.00
   2  10   2   12.80    1.80
 -10   2   2    9.70    1.20
  -2 -10   2   10.40    1.40
 -10   3  -2    9.00    1.10
   3  10  -2    6.30    1.30
  -3 -10  -2    7.70    1.20
  -3 -10   2   11.30    1.60
   3  10   2    6.30    1.20
 -10   3   2    7.40    1.10
   4  10  -2    8.20    1.30
 -10   4  -2    9.60    1.50
  -4 -10  -2   12.70    1.70
 -10   4   2    9.20    1.20
  -4 -10   2   12.60    1.60
   4  10   2   10.40    1.80
   5  10  -2   79.19    3.10
  -5 -10  -2   87.39    3.00
  -5 -10   2   85.79    3.00
   5  10   2   84.39    3.20
 -10   5   2   81.19    2.90
 -11  -3  -2   11.40    1.70
  -3  11  -2    9.30    1.50
   3 -11  -2   12.40    1.60
   3 -11   2   11.70    1.50
 -11  -3   2   10.40    1.40
  -3  11   2   15.90    2.10
   2 -11  -2    0.00    0.80
  -2  11  -2   -2.10    1.00
 -11  -2  -2   -0.40    0.90
   2 -11   2   -0.60    0.70
  -2  11   2    0.40    1.20
 -11  -2   2    0.10    0.90
  -1  11  -2   70.99    3.10
   1 -11  -2   71.39    2.70
 -11  -1  -2   67.69    2.60
  -1  11   2   68.29    3.20
 -11  -1   2   69.69    2.70
   1 -11   2   73.79    2.60
   0  11  -2    8.40    1.40
   0 -11  -2   12.20    1.60
 -11   0  -2   10.90    1.50
   0  11   2    9.20    1.50
 -11   0   2    9.70    1.30
   0 -11   2   13.60    1.60
   1  11  -2   25.30    2.20
  -1 -11  -2   31.00    1.90
 -11   1  -2   24.40    1.80
  -1 -11   2   27.80    1.90
   1  11   2   24.70    2.30
 -11   1   2   24.50    1.90
   2  11  -2    1.00    1.20
 -11   2  -2    2.70    0.90
  -2 -11  -2    2.20    1.00
 -11   2   2    2.20    1.00
   2  11   2    2.30    1.30
  -2 -11   2    2.10    0.90
  -3 -11  -2    9.70    1.40
 -11   3  -2   10.70    1.20
   3  11  -2    7.10    1.40
  -3 -11   2    7.10    1.20
 -11   3   2    9.30    1.30
   3  11   2    8.70    1.40
   0   0  -3    0.10    0.20
   0   0  -3    0.10    0.10
   0   0   3    0.40    0.20
   0   0   3    0.40    0.10
   0   0   3    0.00    0.10
   1   0  -3  598.84   11.60
   1   0  -3  574.34   10.50
  -1   0  -3  583.04   11.80
   0   1  -3  584.94   11.70
   0  -1  -3  585.14   11.80
   0  -1  -3  587.14   10.50
   0   1  -3  576.94   10.50
  -1   0  -3  603.64   10.40
   0   1   3  595.24   11.80
   0  -1   3  587.34   10.50
   1   0   3  591.04   10.40
   0   1   3  579.54   11.80
  -1   0   3  581.64   11.60
   0   1   3  604.44   10.60
  -1   0   3  577.74   10.50
   0  -1   3  607.74   11.70
   1   1  -3 1476.35   29.50
  -1   1  -3 1425.86   29.30
  -1   1  -3 1525.65   26.30
   1   1  -3 1484.55   26.30
   1  -1  -3 1501.95   29.40
  -1  -1  -3 1459.15   29.50
   1  -1  -3 1442.26   26.60
  -1  -1  -3 1440.96   26.70
  -1   1   3 1475.15   26.60
   1  -1   3 1491.95   26.30
   1   1   3 1507.65   26.50
  -1   1   3 1492.25   29.50
  -1   1   3 1513.35   26.30
  -1  -1   3 1517.45   29.50
  -1  -1   3 1478.25   26.50
  -1   1   3 1435.66   29.50
   1  -2  -3 4208.18   75.89
   1  -2  -3 4222.88   84.39
  -1   2  -3 4053.09   84.49
  -2  -1  -3 4235.08   84.39
  -1   2  -3 4296.97   75.39
   2   1  -3 4271.87   83.49
  -2  -1  -3 4190.08   75.69
  -2  -1   3 4101.19   75.99
  -1   2   3 4360.56   84.39
   2   1   3 4228.38   75.69
  -2  -1   3 4277.47   83.49
  -1   2   3 4319.77   84.59
   1  -2   3 4257.87   75.39
   0  -2  -3 4142.29   85.29
   0  -2  -3 4205.48   76.49
  -2   0  -3 4281.27   75.99
  -2   0  -3 4383.46   85.09
   0   2  -3 4317.17   76.09
   0   2  -3 4143.59   85.19
   0   2   3 4247.67   76.29
   0  -2   3 4220.28   84.99
   0  -2   3 4158.58   75.99
  -2   0   3 4177.58   76.29
   2   0   3 4359.46   75.89
   0   2   3 4345.57   85.39
   0   2   3 4364.36   84.79
   2   0   3 4325.47   85.09
  -2   1  -3  361.06    6.40
  -2   1  -3  346.57    7.30
   2  -1  -3  345.27    7.10
  -2   1  -3  351.06    6.40
   2  -1  -3  350.96    6.50
   1   2  -3  362.86    7.20
  -1  -2  -3  356.26    6.50
   1   2  -3  358.46    6.50
  -1  -2  -3  339.07    7.30
  -2   1   3  359.36    7.10
  -1  -2   3  351.76    6.50
   1   2   3  333.47    7.30
   2  -1   3  352.56    6.40
  -1  -2   3  365.16    7.20
  -2   1   3  349.96    6.50
  -2  -2  -3 1030.80   18.20
   2  -2  -3 1013.10   18.30
  -2   2  -3 1032.10   18.10
   2   2  -3 1036.70   20.20
  -2   2  -3  976.00   20.30
   2  -2  -3 1053.29   20.20
  -2  -2  -3 1023.30   20.30
  -2   2  -3 1014.70   18.10
   2  -2   3 1015.40   18.10
   2   2   3 1011.60   20.30
  -2  -2   3 1011.50   18.30
  -2   2   3 1003.60   18.30
  -2   2   3  998.30   20.20
  -2  -2   3 1018.20   20.10
   3   2  -3   47.60    1.20
  -3  -2  -3   49.00    1.30
  -3  -2  -3   46.80    1.40
  -2   3  -3   47.70    1.50
   3   2  -3   48.60    1.20
   2  -3  -3   46.10    1.30
  -2   3  -3   49.20    1.20
   2  -3   3   47.50    1.20
  -3  -2   3   48.90    1.20
  -2   3   3   47.80    1.40
  -3  -1  -3  113.19    2.30
   1  -3  -3  111.49    2.40
  -1   3  -3  115.39    2.30
  -1   3  -3  113.39    2.70
  -3  -1  -3  112.19    2.60
  -1   3   3  106.59    2.60
   1  -3   3  111.99    2.30
  -3  -1   3  111.49    2.40
   0  -3  -3 1325.27   24.00
  -3   0  -3 1313.07   23.80
  -3   0  -3 1309.37   26.60
   0   3  -3 1341.67   26.60
   3   0   3 1422.36   23.80
   0  -3   3 1352.56   23.90
  -3   0   3 1310.37   24.00
   0   3   3 1333.17   26.70
  -3   1  -3  234.78    4.90
   1   3  -3  229.08    4.90
  -3   1  -3  229.88    4.30
   3  -1  -3  234.68    4.70
  -1  -3  -3  224.38    4.90
  -1  -3  -3  222.08    4.40
  -1  -3   3  231.78    4.40
  -3   1   3  223.08    4.40
   3  -1   3  225.28    4.30
   1   3   3  229.88    4.90
  -3   1   3  231.78    4.70
  -3   2  -3  962.20   20.00
  -3   2  -3 1020.70   17.80
  -3   2  -3 1008.30   17.80
   2   3  -3 1013.40   19.90
   3  -2  -3  990.70   18.00
  -2  -3  -3  988.40   18.00
  -2  -3  -3  976.80   20.00
   2   3   3  988.20   20.00
  -2  -3   3  999.30   18.00
  -3   2   3 1026.90   19.90
  -3   2   3  999.80   18.00
   3  -3  -3  126.69    2.70
  -3  -3  -3  126.29    2.70
  -3   3  -3  126.89    3.00
  -3  -3  -3  123.29    3.00
   3   3  -3  125.39    2.80
  -3   3  -3  126.49    2.50
  -3   3   3  126.59    2.90
   3  -3   3  124.69    2.50
  -3   3   3  121.49    2.70
  -3  -3   3  123.69    2.70
   3   3   3  125.79    3.00
  -4  -3  -3  520.75    9.70
  -4  -3  -3  517.75   10.70
   3  -4  -3  520.35    9.70
  -3   4  -3  508.35   10.80
   4   3  -3  518.25   10.40
  -3   4   3  497.35   10.70
  -3   4   3  512.95    9.70
   4   3   3  522.15   10.70
   3  -4   3  513.85    9.50
  -4  -3   3  526.55    9.70
  -4  -2  -3  107.19    2.40
   2  -4  -3  110.39    2.50
  -2   4  -3  112.49    2.80
  -4  -2  -3  107.39    2.70
   4   2  -3  109.49    2.40
   4   2  -3  111.59    2.40
   2  -4   3  107.79    2.30
  -4  -2   3  109.79    2.50
  -2   4   3  105.49    2.70
  -4  -1  -3 1090.09   20.00
   4   1  -3 1135.29   21.90
  -1   4  -3 1108.49   22.40
   4   1  -3 1147.19   21.90
   1  -4  -3 1085.59   20.10
  -4  -1  -3 1102.09   22.30
  -4  -1   3 1128.09   20.10
   1  -4   3 1113.89   20.00
  -1   4   3 1108.89   22.40
  -4   0  -3 1119.99   20.30
   4   0  -3 1181.88   22.30
  -4   0  -3 1148.29   22.70
   0  -4  -3 1123.99   20.50
   0   4  -3 1101.49   22.70
  -4   0   3 1123.89   20.50
  -4   0   3 1147.29   22.30
   0  -4   3 1126.49   20.40
   0   4   3 1123.09   22.80
  -4   1  -3   86.29    2.20
  -1  -4  -3   90.69    2.10
  -4   1  -3   89.09    1.90
   1   4  -3   90.69    2.30
   4  -1  -3   92.59    2.00
  -4   1   3   92.09    2.00
  -1  -4   3   85.89    2.00
  -4   1   3   92.09    2.10
  -4   2  -3   15.70    0.70
  -2  -4  -3   16.30    0.90
  -4   2  -3   15.00    0.90
   2   4  -3   15.40    0.90
   2   4   3   16.50    1.00
  -4   2   3   14.90    0.90
  -4   2   3   16.90    0.80
   3   4  -3  263.77    5.60
  -3  -4  -3  259.47    5.70
  -4   3  -3  253.27    5.70
  -3  -4  -3  258.77    5.20
  -4   3  -3  249.88    5.00
   4  -3  -3  262.37    5.20
  -4   3   3  258.67    5.20
   3   4   3  261.57    5.70
  -3  -4   3  257.87    5.20
  -4   3   3  263.57    5.60
   4   4  -3   40.50    1.30
  -4  -4  -3   38.40    1.40
  -4  -4  -3   38.20    1.40
  -4   4  -3   38.80    1.20
   4  -4  -3   39.20    1.40
  -4   4  -3   37.40    1.50
  -4   4   3   37.50    1.40
   4   4   3   40.10    1.50
   4  -4   3   39.40    1.20
  -4   4   3   39.40    1.40
  -5  -4  -3   59.99    1.80
  -5  -4  -3   60.19    1.90
  -4   5  -3   62.99    2.10
  -4   5  -3   60.39    1.70
   5   4  -3   61.79    1.70
   4  -5  -3   60.99    1.90
  -5  -4   3   61.79    1.90
   4  -5   3   57.99    1.60
  -4   5   3   56.49    1.80
  -4   5   3   60.69    2.00
   5   4   3   60.99    1.90
   5   3  -3  322.67    6.60
  -3   5  -3  312.97    7.00
   3  -5  -3  325.67    6.30
  -5  -3  -3  314.27    6.80
  -5  -3  -3  316.27    6.20
   3  -5   3  320.17    6.10
   5   3   3  320.37    6.90
  -3   5   3  299.67    6.90
  -5  -3   3  316.47    6.30
  -5  -2  -3  266.57    5.40
   5   2  -3  282.27    5.60
   5   2  -3  275.27    5.60
  -2   5  -3  274.77    6.10
  -5  -2  -3  276.97    5.90
   2  -5  -3  274.17    5.50
  -5  -2   3  269.97    5.50
  -2   5   3  272.67    6.10
   2  -5   3  270.17    5.30
  -5  -1  -3  478.45    9.10
   5   1  -3  491.35    9.80
  -1   5  -3  487.35   10.30
   1  -5  -3  486.65    9.20
   5   1  -3  498.55    9.80
  -5  -1  -3  481.35   10.10
  -1   5   3  491.05   10.30
   1  -5   3  487.95    9.10
  -5  -1   3  495.35    9.80
  -5   0  -3   33.30    1.10
   5   0  -3   34.10    0.90
  -5   0  -3   31.10    1.20
   0  -5  -3   32.60    1.20
   0   5  -3   29.30    1.30
  -5   0   3   33.70    1.20
   0   5   3   31.00    1.30
  -5   0   3   32.00    0.90
   0  -5   3   32.20    1.10
  -5   1  -3   25.10    0.90
   1   5  -3   25.20    1.20
   5  -1  -3   25.60    0.80
  -5   1  -3   23.10    1.10
   1   5   3   25.60    1.30
  -1  -5   3   25.90    1.00
  -5   1   3   26.60    0.80
  -5   1   3   26.50    1.10
  -5   2  -3   89.89    2.00
   2   5  -3   86.69    2.30
  -5   2  -3   86.19    2.30
  -2  -5  -3   84.19    2.20
  -5   2   3   85.39    2.10
  -2  -5   3   83.09    2.10
   2   5   3   81.99    2.40
  -5   2   3   86.89    2.20
  -5   3  -3   94.69    2.60
   3   5  -3   97.59    2.50
  -3  -5  -3   96.69    2.40
  -5   3  -3   93.79    2.20
  -3  -5   3   96.39    2.40
   3   5   3   99.19    2.70
  -5   3   3   98.19    2.40
  -5   4  -3   87.79    2.50
   5  -4  -3   86.19    2.30
  -5   4  -3   90.39    2.10
   4   5  -3   91.79    2.40
  -4  -5  -3   86.49    2.30
   4   5   3   85.69    2.50
  -5   4   3   86.29    2.40
  -5   4   3   84.49    2.30
  -4  -5   3   87.99    2.30
   5   5  -3   31.00    1.20
  -5   5  -3   28.40    1.20
  -5  -5  -3   29.30    1.40
  -5   5  -3   27.50    1.50
   5  -5  -3   30.00    1.40
  -5  -5   3   27.50    1.40
  -5   5   3   28.00    1.40
   5  -5   3   27.40    1.20
   5   5   3   30.20    1.50
  -5   5   3   28.70    1.40
   5  -6  -3  103.19    2.70
  -6  -5  -3  103.49    2.90
  -5   6  -3   97.79    2.50
   6   5  -3  101.19    2.60
  -5   6  -3   92.89    3.00
  -6  -5  -3   98.49    2.70
  -5   6   3   96.99    2.70
  -6  -5   3  101.59    2.80
  -5   6   3  102.89    3.00
   5  -6   3   95.89    2.50
   6   5   3   97.69    2.90
   4  -6  -3  227.18    4.90
  -6  -4  -3  226.98    5.20
  -6  -4  -3  229.08    4.90
   6   4  -3  225.38    4.90
  -4   6  -3  228.68    4.70
  -4   6  -3  232.18    5.50
   6   4   3  223.48    5.20
   4  -6   3  228.88    4.70
  -4   6   3  227.08    4.90
  -4   6   3  230.78    5.40
  -6  -4   3  222.08    4.90
   6   3  -3   61.29    1.60
  -6  -3  -3   61.09    1.90
  -6  -3  -3   61.09    1.90
   3  -6  -3   64.39    1.90
  -3   6   3   64.49    2.20
   3  -6   3   63.19    1.80
  -6  -3   3   62.79    1.90
   6   3   3   62.59    2.00
  -6  -2  -3   65.09    1.90
   6   2  -3   65.59    1.60
  -2   6  -3   62.09    2.20
   6   2  -3   66.29    1.60
  -6  -2  -3   63.99    1.80
   2  -6  -3   62.69    1.90
   2  -6   3   64.99    1.80
  -6  -2   3   65.29    2.00
  -2   6   3   64.79    2.20
   6   1  -3   12.70    0.50
   1  -6  -3   11.30    0.90
  -6  -1  -3   10.00    0.80
  -1   6  -3   10.60    1.10
  -6  -1  -3    9.30    0.80
   6   1  -3   11.20    0.50
  -6  -1   3   10.80    0.50
  -1   6   3   12.20    1.10
   1  -6   3   10.10    0.80
  -6   0  -3  153.98    3.60
  -6   0  -3  158.58    3.30
   0   6  -3  148.49    3.80
   6   0  -3  154.28    3.20
   0  -6  -3  151.18    3.40
  -6   0   3  150.58    3.40
   0  -6   3  152.98    3.30
  -6   0   3  152.08    3.20
   0   6   3  143.89    3.80
  -6   1  -3   44.60    1.40
  -6   1  -3   44.80    1.50
   1   6  -3   46.70    1.70
  -1  -6   3   46.10    1.50
   1   6   3   42.30    1.70
  -6   1   3   45.20    1.30
  -6   1   3   46.80    1.60
  -2  -6  -3  173.28    3.90
   2   6  -3  180.28    4.30
  -6   2  -3  182.38    4.20
  -6   2  -3  182.58    3.70
   2   6   3  178.88    4.30
  -6   2   3  177.98    3.90
  -2  -6   3  169.58    3.80
  -6   2   3  178.18    3.90
   3   6  -3   14.80    1.10
  -3  -6  -3   11.50    1.00
  -6   3  -3   12.90    1.10
  -6   3  -3   13.10    0.90
   3   6   3   12.60    1.10
  -6   3   3   13.80    1.00
  -6   3   3   13.40    0.90
  -3  -6   3   11.30    1.00
  -4  -6  -3   68.69    2.20
  -6   4  -3   74.19    2.30
  -6   4  -3   72.69    1.90
   4   6  -3   70.89    2.20
  -6   4   3   69.39    2.10
  -6   4   3   70.99    2.10
  -4  -6   3   71.19    2.20
   4   6   3   72.79    2.30
   5   6  -3   80.79    2.40
  -5  -6  -3   77.39    2.40
   6  -5  -3   78.49    2.40
  -6   5  -3   81.99    2.60
  -6   5  -3   78.59    2.10
  -6   5   3   77.69    2.40
   5   6   3   84.29    2.60
  -5  -6   3   79.19    2.40
  -6   5   3   77.99    2.40
  -6  -6  -3    0.70    0.70
  -6   6  -3   -0.40    0.60
   6   6  -3    0.40    0.60
   6  -6  -3    1.10    0.70
  -6   6  -3    1.00    0.80
  -6  -6   3    0.80    0.80
  -6   6   3    0.40    0.70
  -6   6   3    0.90    0.70
   6   6   3    0.30    0.70
   6  -6   3    0.00    0.50
  -7  -6  -3   35.00    1.80
  -6   7  -3   33.00    2.00
   6  -7  -3   34.30    1.70
  -6   7  -3   34.90    1.60
   7   6   3   33.70    1.80
  -6   7   3   35.20    1.80
  -7  -6   3   37.90    1.90
   6  -7   3   36.50    1.60
  -6   7   3   34.00    1.90
  -5   7  -3   32.50    1.50
  -7  -5  -3   28.50    1.60
  -7  -5  -3   29.60    1.60
   5  -7  -3   33.00    1.60
  -5   7  -3   27.50    1.90
   5  -7   3   30.10    1.40
  -5   7   3   33.60    1.80
  -5   7   3   29.80    1.60
  -7  -5   3   28.70    1.60
   7   5   3   31.60    1.60
  -7  -4  -3  242.58    5.50
  -7  -4  -3  224.18    5.10
   4  -7  -3  232.48    5.10
  -4   7  -3  226.78    5.80
  -7  -4   3  233.98    5.20
  -4   7   3  236.38    5.10
  -4   7   3  238.18    5.70
   4  -7   3  240.18    4.90
   7   4   3  235.08    5.50
  -7  -3  -3   79.89    2.30
  -7  -3  -3   73.99    2.30
   3  -7  -3   78.49    2.30
  -3   7  -3   76.19    2.60
  -7  -3   3   79.89    2.40
  -3   7   3   81.19    2.60
   7   3   3   76.59    2.30
   3  -7   3   75.99    2.10
  -7  -2  -3   91.99    2.40
   2  -7  -3   91.89    2.50
   7   2  -3   91.19    2.10
  -2   7  -3   85.99    2.80
  -7  -2  -3   89.79    2.50
  -2   7   3   89.59    2.80
  -7  -2   3   88.99    2.50
   2  -7   3   92.09    2.40
   1  -7  -3   47.00    1.70
  -7  -1  -3   46.40    1.60
  -1   7  -3   44.10    1.90
   7   1  -3   45.10    1.20
  -7  -1  -3   46.80    1.60
   1  -7   3   47.40    1.60
  -7  -1   3   46.90    1.70
  -1   7   3   43.60    1.90
  -7  -1   3   46.40    1.20
   0  -7  -3   89.09    2.40
  -7   0  -3   88.39    2.40
   0   7  -3   89.79    2.80
  -7   0  -3   90.39    2.30
  -7   0   3   85.09    2.40
   0   7   3   89.79    2.70
  -7   0   3   88.69    2.10
   0  -7   3   85.99    2.30
   1   7  -3   74.79    2.40
  -1  -7  -3   72.39    2.20
  -7   1  -3   77.49    2.10
  -7   1  -3   75.99    2.20
  -7   1   3   74.39    2.20
  -7   1   3   75.29    1.90
  -1  -7   3   76.89    2.20
   1   7   3   78.09    2.50
  -7   2  -3  156.98    3.50
   2   7  -3  149.19    4.00
  -2  -7  -3  154.88    3.70
  -7   2  -3  157.18    3.90
  -2  -7   3  161.88    3.60
  -7   2   3  159.28    3.60
  -7   2   3  159.38    3.70
   2   7   3  158.38    4.10
   3   7  -3    9.90    1.20
  -3  -7  -3   12.90    1.10
  -7   3  -3   11.00    1.00
  -7   3  -3   13.20    1.10
  -3  -7   3   12.50    1.10
  -7   3   3   11.40    0.90
  -7   3   3   12.10    1.10
   3   7   3   12.30    1.30
  -4  -7  -3  216.88    4.90
   4   7  -3  211.28    5.10
  -7   4  -3  218.48    5.20
  -7   4  -3  213.68    4.60
  -7   4   3  220.18    4.80
   4   7   3  216.88    5.30
  -7   4   3  224.08    5.00
  -4  -7   3  208.28    4.80
  -7   5  -3   45.00    1.70
   5   7  -3   46.80    1.90
  -7   5  -3   47.00    2.00
  -5  -7  -3   46.30    2.00
  -5  -7   3   45.60    2.00
  -7   5   3   45.10    1.90
   5   7   3   46.20    2.00
  -7   5   3   45.70    1.80
  -7   6  -3   20.80    1.40
  -6  -7  -3   24.20    1.70
  -7   6  -3   23.10    1.70
   6   7  -3   18.30    1.40
  -7   6   3   19.20    1.50
  -6  -7   3   21.70    1.60
   6   7   3   23.20    1.60
  -7   6   3   20.10    1.50
  -7   7  -3   11.80    1.60
   7  -7  -3    7.80    1.10
  -7  -7  -3    9.00    1.10
  -7   7  -3    8.90    1.20
  -7   7   3   10.60    1.50
   7   7   3    8.30    1.40
  -7  -7   3    8.50    1.20
  -7   7   3   10.20    1.50
  -7   8  -3    9.50    1.70
  -8  -7  -3    8.40    1.20
   7  -8  -3    8.10    1.10
  -8  -7   3    7.90    1.20
  -7   8   3    8.10    1.10
  -7   8   3   10.60    1.60
   8   7   3    8.80    1.20
  -6   8  -3    8.50    1.20
  -6   8  -3   12.20    1.70
   6  -8  -3    6.90    1.00
  -8  -6  -3   11.30    1.40
  -6   8   3    9.00    1.50
   8   6   3    8.60    1.30
  -6   8   3    8.80    1.10
   6  -8   3    8.40    1.00
  -8  -6   3    8.60    1.20
  -5   8  -3    7.30    0.90
  -8  -5  -3    7.30    1.20
   5  -8  -3    6.70    1.00
  -8  -5  -3    9.00    1.10
  -5   8  -3    8.00    1.20
  -5   8   3    6.80    1.00
  -8  -5   3    5.30    1.00
   8   5   3    6.70    0.90
  -5   8   3    7.00    1.10
   5  -8   3    7.40    1.10
  -8  -4  -3   32.40    1.60
  -8  -4  -3   34.70    1.70
   4  -8  -3   36.50    1.80
  -4   8  -3   36.30    2.10
   4  -8   3   34.60    1.60
  -8  -4   3   35.70    1.90
  -4   8   3   33.90    2.00
   8   4   3   35.60    1.70
  -8  -3  -3  103.79    2.90
  -8  -3  -3  101.29    2.90
  -3   8  -3  107.39    3.30
   3  -8  -3  100.69    2.90
  -3   8   3  105.39    3.30
  -8  -3   3   99.59    2.90
   3  -8   3  103.09    2.70
   8   3   3  102.99    2.90
  -2   8  -3  472.35   10.60
  -8  -2  -3  472.95   10.10
  -8  -2  -3  487.55    9.40
   2  -8  -3  468.15    9.40
   2  -8   3  476.45    9.30
  -8  -2   3  468.35    9.40
  -2   8   3  486.15   10.60
   1  -8  -3  108.69    2.90
  -8  -1  -3  111.99    2.80
  -8  -1  -3  111.29    2.90
  -1   8  -3  114.29    3.40
  -8  -1   3  107.29    3.00
  -1   8   3  107.49    3.30
   1  -8   3  105.49    2.80
   0  -8  -3  135.79    3.40
  -8   0  -3  135.59    3.50
  -8   0  -3  135.69    3.20
   0   8  -3  134.39    3.80
   0   8   3  137.49    3.90
  -8   0   3  133.69    3.40
   0  -8   3  134.59    3.30
  -8   1  -3   53.79    1.90
  -8   1  -3   51.79    1.80
   1   8  -3   52.09    2.10
  -1  -8  -3   54.29    2.00
   1   8   3   53.49    2.20
  -1  -8   3   49.99    1.90
  -8   1   3   50.39    1.90
  -8   2  -3   26.10    1.40
   2   8  -3   23.50    1.60
  -8   2  -3   26.70    1.30
  -2  -8  -3   24.30    1.50
  -2  -8   3   26.80    1.50
   2   8   3   22.40    1.70
  -8   2   3   25.60    1.50
  -8   3  -3   27.00    1.40
   3   8  -3   26.50    1.70
  -8   3  -3   27.00    1.50
  -3  -8  -3   29.40    1.70
   3   8   3   28.10    1.80
  -8   3   3   28.00    1.60
  -3  -8   3   26.10    1.50
  -8   4  -3   20.00    1.30
  -4  -8  -3   21.30    1.60
   4   8  -3   18.60    1.60
  -8   4  -3   19.20    1.40
  -8   4   3   17.70    1.50
   4   8   3   17.50    1.50
  -4  -8   3   18.30    1.50
  -8   4   3   21.10    1.20
   5   8  -3    3.90    0.90
  -8   5  -3    3.40    0.80
  -8   5  -3    3.30    0.80
  -5  -8  -3    3.40    0.90
  -8   5   3    4.20    0.80
  -8   5   3    2.70    0.90
   5   8   3    3.70    1.00
  -5  -8   3    3.60    0.90
  -8   6  -3   82.49    2.90
  -8   6  -3   83.89    2.50
   6   8  -3   81.79    2.80
  -6  -8  -3   86.29    2.90
   6   8   3   85.59    3.00
  -6  -8   3   81.69    2.80
  -8   6   3   88.79    2.80
  -8   6   3   83.79    2.80
  -8   7  -3   23.90    1.80
  -7  -8  -3   22.70    1.90
   7   8   3   21.80    1.70
  -7  -8   3   25.50    1.90
  -8   7   3   23.30    1.70
  -8   7   3   23.20    1.80
  -8  -8  -3   11.30    1.60
  -8   8  -3   12.60    1.80
  -8  -8   3   11.90    1.80
  -8   8   3   12.40    1.70
  -8   8   3   13.40    1.70
  -7   9  -3    1.60    1.10
  -9  -7  -3    2.90    1.00
   7  -9  -3    2.70    1.00
  -9  -7   3    0.90    1.00
  -7   9   3    2.70    1.10
  -7   9   3    3.10    1.00
  -9  -6  -3    9.30    1.50
  -6   9  -3    6.70    1.20
   6  -9  -3    8.50    1.10
  -6   9   3    5.40    1.20
  -9  -6   3    6.60    1.20
  -6   9   3    7.70    1.10
  -5   9  -3   15.80    1.40
  -5   9  -3   14.60    1.80
   5  -9  -3   14.30    1.50
  -9  -5  -3   16.30    1.60
   5  -9   3   14.90    1.40
  -5   9   3   18.60    1.70
  -5   9   3   13.90    1.80
  -9  -5   3   15.10    1.70
  -4   9  -3   37.60    2.20
   4  -9  -3   35.10    1.90
  -9  -4  -3   32.00    1.80
  -9  -4   3   33.80    1.90
  -4   9   3   31.20    2.20
   4  -9   3   32.30    1.70
  -3   9  -3   59.49    2.60
   3  -9  -3   57.29    2.20
  -9  -3  -3   55.49    2.20
  -9  -3   3   57.79    2.30
   3  -9   3   57.39    2.10
  -3   9   3   55.39    2.50
  -9  -2  -3   59.39    2.20
   2  -9  -3   59.79    2.20
  -9  -2  -3   57.99    2.10
  -2   9  -3   53.99    2.50
  -9  -2   3   55.59    2.20
   2  -9   3   53.99    2.00
  -2   9   3   59.49    2.60
   1  -9  -3   21.60    1.50
  -9  -1  -3   21.80    1.40
  -9  -1  -3   22.20    1.50
  -1   9  -3   21.70    1.80
  -1   9   3   17.10    1.80
   1  -9   3   19.50    1.40
  -9  -1   3   18.80    1.50
   0  -9  -3   40.70    1.90
  -9   0  -3   39.00    1.70
  -9   0  -3   41.90    1.80
   0   9  -3   38.50    2.10
   0   9   3   37.80    2.10
  -9   0   3   37.20    1.80
   0  -9   3   40.70    1.80
   1   9  -3   98.79    3.30
  -9   1  -3  100.89    2.90
  -1  -9  -3   98.19    2.90
  -9   1  -3   95.09    2.70
  -1  -9   3   94.59    2.80
  -9   1   3   97.69    2.90
   1   9   3  101.29    3.40
  -9   2  -3    0.90    0.70
   2   9  -3   -0.40    0.90
  -2  -9  -3    1.10    0.70
  -9   2  -3    2.50    0.70
  -2  -9   3    0.80    0.70
  -9   2   3    1.20    0.80
   2   9   3    0.30    0.90
   3   9  -3    5.90    1.10
  -9   3  -3    7.70    0.90
  -9   3  -3    7.70    1.20
  -3  -9  -3    7.20    1.10
  -9   3   3    7.80    1.00
   3   9   3    7.40    1.20
  -3  -9   3    7.00    1.00
  -9   4  -3   69.59    2.20
  -9   4  -3   64.69    2.40
  -4  -9  -3   69.89    2.60
   4   9  -3   67.29    2.70
  -9   4   3   70.99    2.50
   4   9   3   67.19    2.70
  -4  -9   3   70.99    2.50
  -5  -9  -3   58.59    2.50
  -9   5  -3   59.89    2.20
  -9   5  -3   61.19    2.40
   5   9  -3   56.79    2.50
  -5  -9   3   60.49    2.50
   5   9   3   61.19    2.60
  -9   5   3   54.19    2.30
  -9   6  -3    4.20    1.00
  -6  -9  -3    7.00    1.20
  -6  -9   3    3.70    1.00
   6   9   3    4.20    1.10
  -9   6   3    6.40    1.10
  -7  -9  -3   40.10    2.20
  -9   7  -3   38.60    2.20
  -7  -9   3   40.20    2.30
  -9   7   3   34.60    2.10
   7   9   3   38.80    2.30
 -10  -5  -3    2.20    1.00
   5 -10  -3    2.50    1.00
  -5  10  -3    1.60    1.00
  -5  10  -3    2.30    1.20
 -10  -5   3    1.40    1.00
   5 -10   3    2.00    0.90
  -5  10   3    0.10    1.10
  -5  10   3    3.10    1.00
  -4  10  -3   71.19    3.00
   4 -10  -3   64.19    2.50
 -10  -4  -3   61.89    2.50
   4 -10   3   66.39    2.30
 -10  -4   3   61.39    2.60
  -4  10   3   58.29    2.90
 -10  -3  -3    5.50    1.00
   3 -10  -3    6.30    1.00
  -3  10  -3    7.30    1.30
  -3  10   3    5.30    1.30
 -10  -3   3    7.60    1.10
   3 -10   3    5.70    0.90
 -10  -2  -3   40.60    2.00
  -2  10  -3   43.80    2.40
   2 -10  -3   44.80    2.10
 -10  -2   3   36.70    2.00
  -2  10   3   42.00    2.50
   2 -10   3   43.10    1.90
   1 -10  -3    4.30    1.00
  -1  10  -3    6.00    1.20
 -10  -1  -3    5.00    0.90
 -10  -1   3    7.30    1.10
   1 -10   3    5.10    0.90
  -1  10   3    3.00    1.10
   0  10  -3    8.40    1.30
   0 -10  -3    9.20    1.20
 -10   0  -3    8.90    1.00
   0  10   3   10.40    1.80
   0 -10   3   10.80    1.40
 -10   0   3   12.10    1.60
   1  10  -3    6.40    1.20
  -1 -10  -3    7.60    1.10
 -10   1  -3    8.30    1.00
   1  10   3    6.60    1.20
 -10   1   3    7.50    1.10
  -1 -10   3    8.10    1.10
  -2 -10  -3   57.99    2.40
   2  10  -3   50.29    2.60
 -10   2  -3   55.69    2.10
 -10   2   3   55.09    2.20
  -2 -10   3   59.99    2.30
   2  10   3   54.99    2.60
 -10   3  -3   73.19    2.50
   3  10  -3   69.69    2.90
  -3 -10  -3   81.19    2.80
   3  10   3   73.69    3.00
  -3 -10   3   78.59    2.70
 -10   3   3   78.29    2.70
  -4 -10  -3   20.50    1.90
   4  10  -3   18.00    1.90
  -4 -10   3   22.70    1.80
 -10   4   3   16.20    1.70
   4  10   3   15.90    2.00
  -5 -10  -3    3.10    1.10
   5  10  -3    2.80    1.10
   5  10   3    4.80    1.20
  -5 -10   3    4.60    1.10
 -10   5   3    4.50    1.10
 -11  -3  -3   -1.10    0.90
   3 -11  -3    1.20    0.90
  -3  11  -3    0.50    1.10
  -3  11   3   -0.30    1.10
   3 -11   3    1.50    0.90
 -11  -3   3   -1.30    1.00
 -11  -2  -3   -0.80    0.80
  -2  11  -3    0.40    1.10
   2 -11  -3    0.70    0.90
   2 -11   3    0.50    0.80
 -11  -2   3    0.50    1.00
  -2  11   3   -0.10    1.10
  -1  11  -3   19.00    2.20
   1 -11  -3   17.90    1.80
 -11  -1  -3   24.80    1.80
 -11  -1   3   27.30    2.00
   1 -11   3   25.00    1.70
  -1  11   3   21.20    2.20
   0 -11  -3    5.30    1.10
 -11   0  -3    2.30    0.90
   0  11  -3    1.30    1.10
   0 -11   3    3.30    0.90
 -11   0   3    4.40    1.10
   0  11   3    1.90    1.20
  -1 -11  -3    5.90    1.10
   1  11  -3    3.80    1.20
 -11   1  -3    5.50    1.00
   1  11   3    5.20    1.40
 -11   1   3    3.60    1.10
  -1 -11   3    5.70    1.00
  -2 -11  -3   15.00    1.80
 -11   2  -3   14.40    1.50
   2  11  -3   13.00    2.00
   2  11   3   13.10    2.00
 -11   2   3   15.20    1.80
  -2 -11   3   15.80    1.70
   3  11  -3   -1.40    1.10
  -3 -11  -3    1.80    1.00
   3  11   3   -0.30    1.10
 -11   3   3   -0.90    0.90
  -3 -11   3    0.50    0.90
   0   0  -4 9745.02  202.38
   0   0  -4 9665.23  179.58
   0   0   4 9847.21  176.68
   0   0   4 9999.00  177.08
   0   0   4 9368.96  191.98
   1   0  -4 1090.39   19.30
   0  -1  -4 1117.89   19.30
  -1   0  -4 1017.60   21.50
  -1   0  -4 1098.59   19.30
   1   0  -4 1087.69   21.40
   0   1  -4 1091.29   19.30
   0   1  -4 1057.79   21.50
   0  -1  -4 1033.90   21.40
   0  -1   4 1052.79   19.30
  -1   0   4 1092.19   21.40
  -1   0   4 1100.39   19.30
  -1   0   4 1081.89   19.30
   1   0   4 1098.19   19.20
   0  -1   4 1085.69   21.40
   0   1   4 1079.19   21.50
   0   1   4 1114.79   19.30
   1   1  -4   58.49    1.30
  -1  -1  -4   55.69    1.20
   1  -1  -4   55.99    1.40
   1   1  -4   57.09    1.30
   1  -1  -4   56.39    1.30
  -1   1   4   56.39    1.40
   1   1   4   57.49    1.20
  -1  -1   4   57.19    1.30
  -1   1   4   58.39    1.30
  -1  -1   4   57.79    1.30
  -1   1   4   56.99    1.40
  -1   2  -4  658.33   11.30
   2   1  -4  634.34   12.50
  -2  -1  -4  608.04   12.80
  -1   2  -4  619.24   12.80
  -2  -1  -4  622.74   11.40
   1  -2  -4  616.64   11.50
  -1   2   4  632.04   12.70
  -2  -1   4  637.64   11.50
   1  -2   4  627.54   11.30
  -2  -1   4  646.74   12.50
   2   1   4  636.04   11.40
  -2   0  -4  880.21   18.00
  -2   0  -4  905.01   16.00
   0   2  -4  869.31   17.90
   0  -2  -4  877.61   16.10
   0   2  -4  935.11   16.00
   0  -2  -4  895.71   18.00
  -2   0   4  915.51   17.70
  -2   0   4  890.71   16.10
  -2   0   4  939.91   17.70
   2   0   4  897.11   16.00
   0   2   4  858.31   18.00
   0  -2   4  923.11   16.00
   1   2  -4 1295.17   22.60
   1   2  -4 1223.28   25.30
  -1  -2  -4 1255.17   25.20
  -2   1  -4 1212.98   25.20
  -1  -2  -4 1280.47   22.60
   2  -1  -4 1243.58   22.60
  -2   1  -4 1272.67   22.90
  -2   1  -4 1295.27   22.50
   2  -1  -4 1278.27   25.00
  -2   1   4 1291.47   25.00
  -2   1   4 1264.77   25.10
  -2   1   4 1243.08   22.60
   2  -1   4 1269.17   22.40
   1   2   4 1251.27   25.20
  -1  -2   4 1253.77   22.50
  -1  -2   4 1317.17   25.10
   2  -2  -4  204.38    4.20
   2   2  -4  201.08    4.10
  -2  -2  -4  197.98    3.80
  -2   2  -4  188.68    4.30
  -2   2  -4  200.88    3.60
  -2  -2  -4  189.58    4.30
  -2   2  -4  198.88    3.60
  -2   2   4  197.58    4.20
  -2  -2   4  197.68    4.10
   2  -2   4  197.08    3.60
  -2  -2   4  195.18    3.80
  -2   3  -4 1177.68   20.60
   3   2  -4 1189.38   22.90
   2  -3  -4 1142.69   20.90
  -3  -2  -4 1173.18   23.20
   3   2  -4 1170.48   22.90
  -3  -2  -4 1150.18   20.80
  -2   3  -4 1175.28   23.20
   2  -3   4 1154.18   20.60
  -3  -2   4 1170.38   22.90
  -3  -2   4 1151.28   20.90
  -2   3   4 1081.49   23.10
  -3  -1  -4  804.72   16.30
  -1   3  -4  789.92   16.30
  -3  -1  -4  792.32   14.60
  -1   3  -4  812.52   14.50
   1  -3  -4  822.72   14.70
   1  -3   4  803.12   14.50
  -3  -1   4  824.22   14.70
  -1   3   4  824.02   16.30
  -3   0  -4   80.19    2.00
   0   3  -4   79.29    2.00
   0   3  -4   82.39    1.70
  -3   0  -4   76.99    1.70
   0  -3  -4   79.09    1.80
   0  -3   4   80.79    1.70
   3   0   4   82.39    1.70
  -3   0   4   78.09    1.80
   1   3  -4   85.09    2.00
  -1  -3  -4   76.29    1.90
  -3   1  -4   81.59    1.70
  -3   1  -4   82.39    2.10
  -1  -3  -4   80.99    2.10
   3  -1  -4   84.59    1.80
  -1  -3   4   80.59    1.80
  -3   1   4   78.59    1.90
   3  -1   4   84.49    1.70
   1   3   4   78.49    2.10
  -3   1   4   83.39    1.80
  -3   2  -4  401.86    7.20
   3  -2  -4  382.66    7.40
   2   3  -4  395.26    8.10
  -2  -3  -4  380.46    8.20
  -3   2  -4  399.36    7.20
   3  -2  -4  420.06    8.10
  -2  -3  -4  386.26    7.40
  -3   2  -4  407.36    8.20
  -2  -3   4  383.66    7.30
  -3   2   4  384.16    8.00
  -3   2   4  386.26    7.40
   2   3   4  388.06    8.20
  -3   3  -4  813.42   14.70
  -3   3  -4  817.02   16.60
   3   3  -4  838.32   16.30
  -3  -3  -4  814.62   14.90
   3  -3  -4  822.92   14.90
  -3  -3  -4  797.22   16.60
  -3  -3   4  795.82   14.90
   3  -3   4  805.42   14.70
   3   3   4  821.82   16.60
  -3   3   4  826.72   16.40
  -3   3   4  824.12   14.90
  -4  -3  -4  462.85    9.00
   4   3  -4  493.85    9.70
   4   3  -4  486.95    9.70
  -4  -3  -4  473.55   10.00
  -3   4  -4  452.25   10.00
   3  -4  -4  479.95    9.10
  -3   4  -4  479.85    8.80
  -3   4   4  492.25   10.00
  -4  -3   4  471.55    9.00
   3  -4   4  474.55    8.80
   4   3   4  476.95   10.00
  -3   4   4  489.45    9.10
  -4  -2  -4 2204.08   39.40
  -4  -2  -4 2208.78   43.90
   4   2  -4 2222.68   43.70
   4   2  -4 2262.67   43.50
   2  -4  -4 2221.58   39.50
  -2   4  -4 2205.08   44.00
  -4  -2   4 2221.68   39.50
  -2   4   4 2150.18   43.90
   2  -4   4 2197.08   39.30
   1  -4  -4  785.22   14.50
  -4  -1  -4  810.52   14.30
  -1   4  -4  785.82   16.10
  -4  -1  -4  778.22   16.00
  -4  -1   4  810.32   14.50
  -1   4   4  759.82   16.00
   1  -4   4  801.52   14.30
   0   4  -4  116.89    2.80
   0  -4  -4  110.89    2.50
  -4   0  -4  116.69    2.40
  -4   0  -4  113.29    2.80
  -4   0   4  114.99    2.60
   0   4   4  116.69    2.80
   0  -4   4  117.29    2.40
  -4   1  -4  418.26    7.40
  -1  -4  -4  389.66    7.60
   4  -1  -4  398.06    8.00
  -4   1  -4  398.56    8.40
   1   4  -4  397.86    8.40
  -4   1   4  399.06    7.60
  -1  -4   4  396.86    7.50
  -4   1   4  405.46    8.00
   1   4   4  391.76    8.40
   2   4  -4  206.88    4.60
  -2  -4  -4  212.58    4.70
  -2  -4  -4  207.48    4.20
  -4   2  -4  206.28    4.00
  -4   2  -4  201.48    4.70
  -2  -4   4  211.58    4.20
  -4   2   4  206.98    4.30
  -4   2   4  216.48    4.50
   2   4   4  216.18    4.80
  -4   3  -4  396.66    7.30
  -3  -4  -4  390.06    7.50
  -4   3  -4  377.76    8.30
  -3  -4  -4  403.26    8.40
   4  -3  -4  388.06    7.50
   3   4  -4  401.06    8.20
  -4   3   4  390.66    7.50
  -3  -4   4  389.16    7.50
   3   4   4  391.16    8.40
  -4   3   4  398.16    8.20
   4  -4  -4  226.68    4.70
  -4  -4  -4  229.68    5.20
  -4  -4  -4  226.68    4.70
  -4   4  -4  228.38    5.20
   4   4  -4  225.08    4.90
  -4   4  -4  226.68    4.40
  -4   4   4  224.08    5.10
   4   4   4  236.88    5.20
   4  -4   4  222.28    4.40
  -4   4   4  228.88    4.70
  -4  -4   4  224.48    4.70
  -4   5  -4   49.70    1.90
   5   4  -4   50.29    1.50
  -5  -4  -4   47.90    1.60
  -5  -4  -4   51.09    1.80
  -4   5  -4   49.40    1.40
   4  -5  -4   52.59    1.70
   4  -5   4   49.60    1.40
  -4   5   4   53.09    1.80
   5   4   4   53.29    1.80
  -4   5   4   48.40    1.70
  -5  -4   4   50.69    1.70
   3  -5  -4   44.60    1.60
  -5  -3  -4   48.90    1.60
   5   3  -4   47.60    1.30
  -3   5  -4   45.60    1.70
   5   3  -4   47.90    1.30
  -5  -3  -4   46.80    1.50
  -5  -3   4   46.80    1.60
   5   3   4   46.10    1.60
   3  -5   4   44.50    1.30
  -3   5   4   47.30    1.70
  -2   5  -4 1302.47   26.30
   5   2  -4 1311.87   25.70
   2  -5  -4 1319.87   23.60
  -5  -2  -4 1262.17   23.50
   5   2  -4 1327.97   25.70
  -5  -2  -4 1299.47   26.10
  -5  -2   4 1288.57   23.60
   2  -5   4 1285.07   23.40
  -2   5   4 1304.17   26.20
   1  -5  -4  358.36    7.00
  -5  -1  -4  350.96    6.80
  -5  -1  -4  353.56    7.60
  -1   5  -4  369.96    7.80
  -5  -1   4  362.96    7.00
   1  -5   4  359.86    6.80
  -1   5   4  356.76    7.70
   0   5  -4   40.10    1.50
   0  -5  -4   40.10    1.40
  -5   0  -4   43.40    1.50
  -5   0  -4   43.70    1.20
   0   5   4   47.00    1.60
  -5   0   4   41.20    1.40
   0  -5   4   43.40    1.30
   1   5  -4  400.26    8.60
   5  -1  -4  414.06    8.20
  -1  -5  -4  400.56    7.80
  -5   1  -4  406.76    7.60
  -5   1  -4  405.96    8.60
  -5   1   4  409.76    8.20
  -5   1   4  405.36    7.80
   1   5   4  407.96    8.70
  -1  -5   4  415.16    7.70
   2   5  -4  171.48    4.00
  -2  -5  -4  162.08    3.60
  -5   2  -4  173.48    4.00
  -5   2  -4  165.68    3.40
  -5   2   4  171.68    3.70
  -2  -5   4  173.58    3.60
  -5   2   4  165.48    3.60
   3   5  -4  138.69    3.30
  -3  -5  -4  132.29    3.10
  -5   3  -4  140.19    2.90
  -5   3  -4  136.89    3.40
  -3  -5   4  140.09    3.10
   3   5   4  139.79    3.50
  -5   3   4  136.89    3.20
  -5   3   4  135.99    3.10
  -4  -5  -4  352.26    7.70
  -4  -5  -4  354.86    7.00
   4   5  -4  359.66    7.50
  -5   4  -4  347.67    7.70
   5  -4  -4  350.06    7.00
  -5   4  -4  348.87    6.70
  -4  -5   4  349.37    7.00
   4   5   4  352.56    7.70
  -5   4   4  341.87    7.00
  -5   4   4  350.76    7.50
  -5   5  -4  347.57    7.70
   5  -5  -4  342.87    6.90
   5   5  -4  344.37    7.30
  -5  -5  -4  342.07    7.60
  -5  -5  -4  336.57    6.90
  -5   5  -4  339.27    6.60
   5   5   4  338.57    7.60
  -5   5   4  334.37    6.90
  -5  -5   4  340.17    6.90
  -5   5   4  344.07    7.50
   5  -5   4  338.07    6.60
  -6  -5  -4  101.09    2.80
  -5   6  -4  101.69    2.50
   5  -6  -4   96.99    2.70
  -6  -5  -4  100.99    2.90
  -5   6  -4  100.69    3.10
   6   5  -4  102.89    2.60
   6   5   4  100.19    2.90
  -5   6   4  103.19    2.80
  -6  -5   4  102.69    2.80
  -5   6   4  100.59    2.90
   5  -6   4   99.29    2.50
  -6  -4  -4   98.19    2.80
  -4   6  -4   96.79    3.00
  -4   6  -4  101.09    2.40
   4  -6  -4   96.39    2.60
  -6  -4  -4   96.79    2.60
   6   4  -4   97.69    2.40
  -4   6   4   94.39    2.60
  -4   6   4  100.99    2.90
   4  -6   4   98.89    2.40
  -6  -4   4  103.19    2.70
   6   4   4   98.29    2.80
  -6  -3  -4   67.29    2.10
   3  -6  -4   68.79    2.10
   6   3  -4   67.59    1.70
  -6  -3  -4   69.99    2.00
  -3   6  -4   66.29    2.30
   3  -6   4   68.99    1.80
   6   3   4   68.39    2.10
  -3   6   4   68.79    2.30
  -6  -3   4   68.89    2.10
   6   2  -4  133.09    2.80
  -2   6  -4  133.49    3.50
   2  -6  -4  132.39    3.10
   6   2  -4  132.09    2.80
  -6  -2  -4  131.99    3.30
  -6  -2  -4  130.09    3.00
   2  -6   4  132.59    2.90
  -2   6   4  128.19    3.40
  -6  -2   4  130.09    3.10
  -6  -1  -4    2.50    0.50
   1  -6  -4    2.70    0.60
  -6  -1  -4    1.70    0.50
  -1   6  -4    2.10    0.70
  -1   6   4    1.60    0.70
   1  -6   4    2.50    0.50
  -6  -1   4    2.10    0.60
   0   6  -4  129.09    3.30
   0  -6  -4  125.69    3.00
  -6   0  -4  127.49    3.20
  -6   0  -4  130.29    2.80
   0  -6   4  129.39    2.90
  -6   0   4  127.09    3.00
   0   6   4  125.39    3.40
  -6   0   4  127.39    2.70
   6  -1  -4   66.69    1.60
   1   6  -4   65.09    2.10
  -1  -6  -4   63.89    1.90
  -6   1  -4   65.29    2.00
  -6   1  -4   66.79    1.70
   1   6   4   67.29    2.20
  -1  -6   4   67.29    1.80
  -6   1   4   66.89    1.60
  -6   1   4   64.59    1.90
  -2  -6  -4  179.88    4.00
   2   6  -4  182.48    4.30
  -6   2  -4  180.28    3.70
  -6   2  -4  183.08    4.30
   2   6   4  173.18    4.40
  -6   2   4  183.28    4.00
  -2  -6   4  179.38    3.90
  -6   2   4  181.18    4.00
  -6   3  -4   77.99    2.30
   3   6  -4   77.29    2.30
  -3  -6  -4   81.99    2.20
  -6   3  -4   78.09    2.00
  -6   3   4   74.79    2.20
   3   6   4   75.29    2.40
  -6   3   4   76.69    2.10
  -3  -6   4   76.69    2.20
   4   6  -4    6.60    1.00
  -6   4  -4    5.50    0.80
  -4  -6  -4    8.00    1.10
  -6   4  -4    7.50    0.80
  -6   4   4    7.20    1.10
  -6   4   4    5.40    0.90
  -4  -6   4    6.20    0.80
   4   6   4    8.00    1.20
  -6   5  -4  111.39    2.80
   5   6  -4  118.39    3.10
  -5  -6  -4  117.49    3.10
   6  -5  -4  115.89    3.00
  -6   5  -4  121.39    3.40
   5   6   4  114.89    3.30
  -6   5   4  122.79    3.10
  -6   5   4  120.59    3.20
  -5  -6   4  118.29    3.10
   6   6  -4   31.30    1.40
  -6   6  -4   32.70    1.40
  -6  -6  -4   32.10    1.70
   6  -6  -4   33.20    1.70
  -6   6  -4   33.20    1.80
  -6   6   4   33.60    1.70
  -6   6   4   31.40    1.70
   6   6   4   32.50    1.70
  -6  -6   4   33.90    1.70
   6  -7  -4  139.79    3.60
  -6   7  -4  141.19    3.40
  -7  -6  -4  144.19    3.70
  -6   7  -4  135.59    4.10
  -7  -6   4  144.89    3.80
  -6   7   4  143.09    4.00
   6  -7   4  138.09    3.40
  -6   7   4  140.59    3.60
   7   6   4  140.89    3.90
  -7  -5  -4   34.60    1.70
  -7  -5  -4   30.60    1.70
  -5   7  -4   32.60    2.00
  -5   7  -4   34.70    1.50
   5  -7  -4   35.30    1.70
   7   5   4   36.40    1.80
   5  -7   4   32.50    1.40
  -7  -5   4   34.80    1.80
  -5   7   4   36.10    1.80
  -5   7   4   31.70    1.80
   4  -7  -4  134.69    3.40
  -7  -4  -4  131.99    3.50
  -7  -4  -4  128.59    3.30
  -4   7  -4  125.59    3.70
  -4   7   4  136.99    3.40
  -4   7   4  131.09    3.70
  -7  -4   4  129.29    3.40
   7   4   4  131.09    3.50
   4  -7   4  130.19    3.10
  -3   7  -4  170.98    4.40
  -7  -3  -4  163.18    3.80
  -7  -3  -4  166.78    4.10
   3  -7  -4  165.28    3.90
  -7  -3   4  163.68    3.90
   3  -7   4  166.18    3.70
  -3   7   4  167.68    4.40
   7   3   4  169.18    4.10
   2  -7  -4   86.79    2.40
  -7  -2  -4   83.69    2.30
  -7  -2  -4   84.79    2.50
  -2   7  -4   86.29    2.80
   2  -7   4   88.29    2.30
  -7  -2   4   87.09    2.50
  -2   7   4   81.99    2.70
  -7  -1  -4   53.99    1.80
   1  -7  -4   54.99    1.80
  -1   7  -4   52.69    2.10
  -7  -1  -4   51.99    1.70
   1  -7   4   51.79    1.70
  -7  -1   4   50.69    1.80
  -1   7   4   51.89    2.10
   0  -7  -4   21.20    1.30
  -7   0  -4   22.90    1.20
  -7   0  -4   22.30    1.10
   0   7  -4   23.00    1.40
  -7   0   4   20.50    1.20
   0  -7   4   20.70    1.10
   0   7   4   19.80    1.40
  -7   1  -4  200.68    4.70
   1   7  -4  202.98    4.90
  -7   1  -4  204.08    4.20
  -1  -7  -4  200.88    4.50
  -7   1   4  203.18    4.30
  -7   1   4  200.38    4.40
  -1  -7   4  202.08    4.30
   1   7   4  197.98    5.00
   2   7  -4   95.49    2.90
  -2  -7  -4   98.79    2.70
  -7   2  -4   99.89    2.80
  -7   2  -4  100.89    2.40
  -2  -7   4   98.49    2.60
  -7   2   4   99.99    2.70
  -7   2   4  102.29    2.40
   2   7   4  103.29    3.00
  -7   3  -4   49.10    1.90
   3   7  -4   50.99    2.00
  -7   3  -4   44.10    1.50
  -3  -7  -4   48.90    1.90
   3   7   4   48.30    2.10
  -7   3   4   47.70    1.80
  -3  -7   4   49.20    1.80
  -7   3   4   53.39    1.60
   4   7  -4   61.79    2.20
  -7   4  -4   63.79    1.90
  -7   4  -4   62.49    2.20
  -4  -7  -4   61.69    2.20
  -7   4   4   63.09    2.10
  -4  -7   4   59.19    2.10
   4   7   4   62.99    2.40
  -7   4   4   64.49    2.00
   5   7  -4   17.20    1.40
  -7   5  -4   19.20    1.50
  -5  -7  -4   16.00    1.40
  -7   5  -4   15.80    1.10
  -5  -7   4   17.40    1.50
   5   7   4   18.80    1.50
  -7   5   4   18.30    1.50
  -7   5   4   17.20    1.30
  -7   6  -4   76.79    2.80
  -6  -7  -4   76.69    2.60
  -7   6  -4   75.29    2.30
  -7   6   4   77.29    2.60
   6   7   4   76.99    2.70
  -7   6   4   77.19    2.60
  -6  -7   4   75.69    2.60
   7  -7  -4   73.19    2.50
  -7   7  -4   68.39    2.80
  -7  -7  -4   71.99    2.60
   7   7   4   65.19    2.60
  -7   7   4   68.19    2.50
  -7   7   4   71.19    2.60
  -7  -7   4   72.99    2.60
  -7   8  -4    3.10    1.00
   7  -8  -4    3.40    1.00
  -8  -7  -4    2.80    1.00
  -7   8   4    4.30    1.00
   8   7   4    2.50    0.90
  -8  -7   4    2.90    1.00
  -7   8   4    1.00    0.90
  -6   8  -4   30.00    2.00
  -6   8  -4   26.00    1.50
  -8  -6  -4   24.60    1.70
   6  -8  -4   26.10    1.70
   8   6   4   25.70    1.70
   6  -8   4   25.70    1.40
  -8  -6   4   25.30    1.90
  -6   8   4   26.40    1.90
  -6   8   4   23.00    1.70
  -8  -5  -4   98.89    3.10
  -8  -5  -4  101.89    3.00
  -5   8  -4  101.59    2.80
  -5   8  -4  107.89    3.50
   5  -8  -4  106.79    3.00
   5  -8   4  104.09    2.80
  -8  -5   4  106.49    3.10
  -5   8   4  102.59    3.30
  -5   8   4  106.19    3.10
   8   5   4  101.99    3.10
  -8  -4  -4    2.90    0.80
  -8  -4  -4    1.80    0.70
   4  -8  -4    1.20    0.80
  -4   8  -4    1.80    0.90
   4  -8   4    1.20    0.60
  -8  -4   4    1.50    0.90
  -4   8   4    1.10    0.90
   8   4   4    1.00    0.70
  -8  -3  -4   61.19    2.10
  -3   8  -4   59.39    2.50
   3  -8  -4   59.39    2.20
  -8  -3  -4   59.39    2.10
   8   3   4   60.99    2.20
   3  -8   4   60.59    2.00
  -8  -3   4   62.89    2.30
  -3   8   4   65.39    2.50
  -8  -2  -4  152.38    3.60
  -2   8  -4  143.59    4.10
   2  -8  -4  143.19    3.60
  -8  -2  -4  145.09    3.80
   2  -8   4  146.29    3.50
  -2   8   4  150.08    4.10
  -8  -2   4  150.08    3.70
  -1   8  -4   41.90    2.10
  -8  -1  -4   38.70    1.60
   1  -8  -4   43.70    1.80
  -8  -1  -4   38.40    1.70
   1  -8   4   39.10    1.60
  -1   8   4   39.60    2.00
  -8  -1   4   37.20    1.80
   0   8  -4    5.20    1.00
   0  -8  -4    6.80    0.90
  -8   0  -4    5.30    0.80
  -8   0  -4    3.60    0.70
   0   8   4    3.40    0.90
   0  -8   4    4.80    0.80
  -8   0   4    6.40    0.90
  -1  -8  -4  101.69    2.80
  -8   1  -4   96.39    2.80
   1   8  -4   99.79    3.10
  -8   1  -4  101.49    2.60
   1   8   4   94.79    3.10
  -1  -8   4   98.89    2.70
  -8   1   4   98.79    2.80
   2   8  -4   21.50    1.60
  -8   2  -4   22.80    1.20
  -2  -8  -4   27.70    1.60
  -8   2  -4   26.80    1.50
  -8   2   4   22.80    1.50
  -2  -8   4   23.70    1.40
   2   8   4   24.90    1.70
  -8   3  -4    0.00    0.60
   3   8  -4   -0.60    0.70
  -8   3  -4   -0.70    0.60
  -3  -8  -4    0.10    0.70
   3   8   4   -0.60    0.80
  -3  -8   4    0.70    0.70
  -8   3   4   -1.70    0.60
  -8   4  -4   -0.60    0.60
  -8   4  -4   -0.10    0.70
   4   8  -4   -0.30    0.80
  -4  -8  -4   -0.60    0.70
  -4  -8   4    0.30    0.70
  -8   4   4   -0.90    0.70
   4   8   4   -0.30    0.80
  -8   5  -4   40.00    1.60
   5   8  -4   34.10    1.90
  -8   5  -4   38.50    2.00
  -5  -8  -4   42.00    2.00
  -8   5   4   39.00    2.00
  -5  -8   4   37.30    1.90
   5   8   4   42.40    2.10
  -8   6  -4  102.99    3.40
  -6  -8  -4   98.49    3.10
   6   8   4  100.19    3.40
  -8   6   4  104.99    3.20
  -6  -8   4  107.59    3.20
  -7  -8  -4    4.20    1.10
  -8   7  -4    3.30    1.00
   7   8   4    4.80    1.10
  -8   7   4    5.00    1.10
  -7  -8   4    3.10    1.00
  -8   8  -4   22.70    2.00
  -8  -8  -4   22.70    1.90
  -8  -8   4   23.50    2.00
  -8   8   4   18.20    1.80
  -7   9  -4    8.50    1.40
   7  -9  -4    6.70    1.10
  -9  -7  -4    7.80    1.20
  -7   9   4    7.60    1.30
  -7   9   4    8.50    1.20
  -9  -7   4    7.40    1.30
   6  -9  -4   12.20    1.60
  -9  -6  -4    8.70    1.20
  -6   9  -4   14.60    1.90
  -6   9   4   10.70    1.80
  -9  -6   4    8.10    1.20
  -6   9   4    8.10    1.20
   5  -9  -4   27.40    1.80
  -5   9  -4   30.10    2.20
  -9  -5  -4   28.70    1.80
  -5   9  -4   26.20    1.60
   5  -9   4   25.40    1.50
  -5   9   4   25.50    1.80
  -9  -5   4   26.30    1.80
  -5   9   4   26.50    2.00
  -4   9  -4   46.40    2.50
   4  -9  -4   41.50    2.00
  -9  -4  -4   41.50    1.90
   4  -9   4   41.20    1.80
  -4   9   4   39.80    2.30
  -9  -4   4   43.10    2.20
  -3   9  -4   77.29    3.00
  -9  -3  -4   74.69    2.50
   3  -9  -4   76.39    2.60
  -9  -3  -4   72.59    2.50
   3  -9   4   73.79    2.30
   9   3   4   73.99    2.50
  -3   9   4   75.39    3.00
  -9  -3   4   79.99    2.70
  -9  -2  -4   41.80    1.90
   2  -9  -4   48.80    2.00
  -2   9  -4   43.20    2.30
  -9  -2  -4   45.10    1.90
  -9  -2   4   43.50    2.10
  -2   9   4   45.80    2.30
   2  -9   4   43.50    1.80
  -9  -1  -4  240.28    5.70
  -1   9  -4  234.48    6.10
   1  -9  -4  242.48    5.50
  -9  -1  -4  244.58    5.30
  -9  -1   4  241.68    5.50
   1  -9   4  237.18    5.30
  -1   9   4  244.88    6.20
  -9   0  -4   71.29    2.40
   0   9  -4   71.59    2.70
  -9   0  -4   68.99    2.20
   0  -9  -4   71.09    2.50
   0  -9   4   67.89    2.30
  -9   0   4   69.49    2.50
   0   9   4   70.59    2.80
  -9   1  -4   78.99    2.30
   1   9  -4   73.49    2.80
  -1  -9  -4   70.89    2.50
  -9   1  -4   76.09    2.50
  -1  -9   4   71.49    2.40
  -9   1   4   69.89    2.50
   1   9   4   75.69    2.80
  -9   2  -4   77.49    2.60
  -2  -9  -4   80.59    2.60
  -9   2  -4   74.79    2.30
   2   9  -4   72.99    2.80
  -9   2   4   77.09    2.60
   2   9   4   80.09    2.90
  -2  -9   4   78.09    2.50
   3   9  -4    3.70    1.00
  -9   3  -4    3.20    0.80
  -3  -9  -4    3.20    0.90
  -9   3  -4    3.40    0.80
   3   9   4    2.70    1.00
  -9   3   4    1.30    0.80
  -3  -9   4    3.60    0.90
  -9   4  -4    2.30    0.70
   4   9  -4   -0.20    0.90
  -9   4  -4    1.90    0.80
  -4  -9  -4    1.80    0.90
  -9   4   4    0.50    0.80
  -4  -9   4    1.30    0.80
   4   9   4    3.10    1.00
  -5  -9  -4   83.19    2.90
   5   9  -4   73.59    2.80
  -9   5  -4   75.89    2.80
  -5  -9   4   72.89    2.60
  -9   5   4   75.29    2.70
   5   9   4   72.89    2.90
  -6  -9  -4   22.50    1.90
  -9   6  -4   22.80    1.80
  -9   6   4   18.20    1.80
  -6  -9   4   24.90    1.90
   6   9   4   24.40    2.00
  -9   7  -4    2.80    1.00
  -7  -9  -4    2.40    1.00
   7   9   4    3.60    1.10
  -7  -9   4    4.00    1.20
  -9   7   4    2.70    1.00
 -10  -5  -4    0.10    0.90
  -5  10  -4    0.40    1.10
   5 -10  -4    1.10    0.90
  -5  10   4    1.50    1.00
  -5  10   4    0.10    1.10
 -10  -5   4    0.20    0.90
  -4  10  -4   13.80    1.90
   4 -10  -4   13.60    1.60
 -10  -4  -4   14.10    1.60
   4 -10   4   14.30    1.40
  -4  10   4   11.00    1.50
 -10  -4   4   13.30    1.80
 -10  -3  -4    9.60    1.50
   3 -10  -4    8.20    1.10
  -3  10  -4   11.80    1.80
   3 -10   4    8.30    1.20
  -3  10   4    6.60    1.30
 -10  -3   4    7.00    1.10
   2 -10  -4    3.20    0.90
  -2  10  -4    4.40    1.20
 -10  -2  -4    5.30    1.00
 -10  -2   4    5.10    1.10
  -2  10   4    4.10    1.20
   2 -10   4    6.50    0.90
 -10  -1  -4   61.09    2.30
   1 -10  -4   60.39    2.30
  -1  10  -4   55.99    2.70
   1 -10   4   56.79    2.20
  -1  10   4   60.19    2.80
 -10  -1   4   60.49    2.40
   0  10  -4    4.90    1.20
 -10   0  -4    6.10    0.90
   0 -10  -4    6.40    1.10
   0  10   4    3.90    1.20
   0 -10   4    5.70    0.90
 -10   0   4    3.90    1.00
 -10   1  -4   13.70    1.40
  -1 -10  -4   16.40    1.70
   1  10  -4   15.30    1.80
  -1 -10   4   16.10    1.50
 -10   1   4   15.00    1.50
   1  10   4   16.50    1.90
  -2 -10  -4    2.10    0.90
 -10   2  -4    2.80    0.80
   2  10  -4    1.00    1.00
  -2 -10   4    3.20    0.90
 -10   2   4    2.20    0.90
   2  10   4    2.90    1.10
  -3 -10  -4   12.60    1.60
   3  10  -4    9.50    1.30
  -3 -10   4   13.20    1.60
   3  10   4   11.00    1.90
 -10   3   4   11.60    1.50
   4  10  -4   14.10    1.80
  -4 -10  -4   18.10    1.80
  -4 -10   4   12.90    1.60
 -10   4   4   14.70    1.70
   4  10   4   15.10    1.80
 -10   5  -4    1.30    0.90
  -5 -10  -4    2.80    1.10
   5  10  -4    0.50    1.00
  -5 -10   4    4.30    1.10
   5  10   4    2.10    1.20
 -10   5   4    2.30    1.00
 -11  -3  -4    2.30    1.00
   3 -11  -4    2.90    1.00
  -3  11  -4    1.20    1.20
 -11  -3   4    1.90    1.10
  -3  11   4    2.00    1.30
   3 -11   4    1.30    0.90
   2 -11  -4   14.00    1.70
  -2  11  -4   15.10    2.10
 -11  -2  -4   18.70    1.70
 -11  -2   4   17.50    1.90
  -2  11   4   12.40    2.10
   2 -11   4   15.50    1.60
  -1  11  -4    8.00    1.40
   1 -11  -4    8.50    1.20
 -11  -1  -4    7.80    1.10
   1 -11   4   11.50    1.50
  -1  11   4    8.20    1.50
 -11  -1   4    7.60    1.20
   0  11  -4   31.00    2.30
 -11   0  -4   36.60    1.90
   0 -11  -4   37.40    2.10
 -11   0   4   35.60    2.10
   0  11   4   32.90    2.40
   0 -11   4   38.20    2.00
  -1 -11  -4    0.50    0.90
 -11   1  -4    1.90    0.90
   1  11  -4    2.10    1.10
  -1 -11   4    2.50    0.90
   1  11   4    1.00    1.10
 -11   1   4    2.00    1.00
  -2 -11  -4    8.20    1.30
   2  11  -4    7.10    1.40
   2  11   4   11.10    1.60
  -2 -11   4   10.50    1.60
 -11   2   4    9.20    1.20
   3  11  -4   -0.50    1.10
  -3 -11  -4   -1.00    0.90
   3  11   4   -0.10    1.10
 -11   3   4    0.30    1.00
  -3 -11   4    0.10    0.90
   0   0  -5   -0.10    0.30
   0   0  -5    0.20    0.20
   0   0   5    0.10    0.20
   0   0   5   -0.30    0.20
   0   0   5    1.30    0.20
   0  -1  -5  408.96    7.40
   0  -1  -5  401.96    8.30
  -1   0  -5  407.66    8.30
   0   1  -5  394.16    8.30
  -1   0  -5  402.16    7.30
   1   0  -5  408.06    8.20
   0   1  -5  416.86    7.30
   1   0  -5  393.26    7.40
  -1   0   5  406.76    7.40
   1   0   5  406.66    7.30
  -1   0   5  413.56    8.20
   0   1   5  394.66    8.30
   0  -1   5  414.36    7.30
   0  -1   5  400.56    8.30
   0   1   5  416.26    7.40
  -1   0   5  410.66    7.40
   1  -1  -5   73.09    1.60
   1   1  -5   74.29    1.60
   1  -1  -5   74.39    1.70
  -1  -1  -5   72.29    1.50
   1   1  -5   71.89    1.70
  -1   1   5   75.39    1.60
   1   1   5   72.89    1.50
  -1  -1   5   75.59    1.70
  -1   1   5   75.89    1.70
  -1  -1   5   73.29    1.60
  -1   1   5   72.69    1.70
  -1   2  -5 1045.10   21.50
  -1   2  -5 1075.19   19.10
  -2  -1  -5 1104.29   21.50
   2   1  -5 1088.59   21.20
   1  -2  -5 1050.39   19.30
  -2  -1  -5 1083.59   19.20
   1  -2  -5 1056.59   21.40
  -1   2   5 1014.30   21.40
   1  -2   5 1093.19   19.10
   2   1   5 1127.89   19.20
  -2  -1   5 1096.99   21.20
  -2  -1   5 1070.59   19.30
   0   2  -5  465.95    8.70
   0  -2  -5  464.05    9.90
   0   2  -5  494.85    9.90
  -2   0  -5  481.95    9.90
   0  -2  -5  481.95    8.90
   2   0  -5  493.75    9.60
  -2   0  -5  492.35    8.70
  -2   0   5  491.15    9.60
  -2   0   5  493.15    8.90
   0   2   5  465.55    9.90
   0  -2   5  491.55    8.70
   2   0   5  491.35    8.70
  -1  -2  -5  469.35    8.80
  -1  -2  -5  469.15    9.90
   1   2  -5  497.35    8.80
   2  -1  -5  483.05    8.90
   1   2  -5  473.25    9.70
  -2   1  -5  478.85    9.90
  -1  -2   5  501.15    9.80
   1   2   5  490.65    9.90
  -2   1   5  475.45    9.70
  -2   1   5  479.45    9.70
  -1  -2   5  482.75    8.80
  -2   1   5  484.45    8.90
   2   2  -5 1310.37   25.80
  -2  -2  -5 1356.26   23.30
  -2   2  -5 1258.97   26.00
  -2   2  -5 1311.67   23.10
  -2   2  -5 1274.87   23.00
  -2  -2  -5 1263.87   26.00
   2  -2  -5 1267.67   23.40
  -2  -2   5 1329.07   25.80
   2  -2   5 1312.57   23.10
  -2   2   5 1285.87   23.40
  -2   2   5 1337.57   25.90
  -2  -2   5 1314.37   23.30
  -3  -2  -5  725.73   14.90
   3   2  -5  744.83   14.50
  -2   3  -5  703.43   14.90
  -2   3  -5  737.83   13.10
   2  -3  -5  732.43   13.40
  -3  -2  -5  741.13   13.30
  -3  -2   5  751.12   14.50
  -2   3   5  729.73   14.80
   2  -3   5  730.63   13.10
  -3  -2   5  718.73   13.40
  -1   3  -5 2622.44   46.20
   1  -3  -5 2569.74   46.50
  -3  -1  -5 2578.84   51.19
  -3  -1  -5 2630.94   46.40
  -1   3  -5 2585.34   52.19
   1  -3   5 2561.94   46.20
  -3  -1   5 2561.34   46.40
  -1   3   5 2600.64   51.79
   0   3  -5  192.28    4.30
   0  -3  -5  190.08    3.90
   0   3  -5  196.78    3.80
  -3   0  -5  195.78    3.70
   0  -3  -5  195.78    4.30
  -3   0   5  196.08    3.90
   0  -3   5  195.08    3.70
   0   3   5  200.38    4.40
   3   0   5  205.08    3.70
  -1  -3  -5  236.88    4.70
   3  -1  -5  246.08    4.90
  -3   1  -5  248.38    4.50
  -3   1  -5  236.68    5.30
   1   3  -5  235.48    5.20
  -1  -3  -5  235.18    5.30
  -3   1   5  243.88    4.70
   1   3   5  244.28    5.30
  -3   1   5  243.28    4.90
  -3   1   5  246.18    4.90
  -1  -3   5  241.98    4.60
   3  -1   5  248.18    4.50
   2   3  -5   80.69    1.90
  -2  -3  -5   76.89    1.80
  -3   2  -5   75.69    1.60
  -3   2  -5   78.29    1.60
   3  -2  -5   76.39    1.90
  -3   2  -5   79.09    2.10
  -2  -3  -5   71.79    2.10
  -2  -3   5   75.69    1.80
   2   3   5   78.79    2.10
  -3   2   5   75.99    1.80
  -3   2   5   75.49    1.90
   3  -3  -5  240.78    4.70
  -3   3  -5  241.58    4.40
  -3  -3  -5  238.48    5.20
  -3  -3  -5  231.98    4.60
  -3   3  -5  233.98    4.40
   3   3  -5  237.48    4.90
  -3   3  -5  223.78    5.20
  -3  -3   5  235.38    4.70
  -3   3   5  235.78    4.70
   3  -3   5  232.18    4.40
  -3   3   5  228.08    5.00
   3   3   5  230.18    5.20
   4   3  -5   69.39    1.60
  -4  -3  -5   62.89    2.00
  -3   4  -5   66.29    1.50
  -4  -3  -5   61.89    1.70
  -3   4  -5   62.89    2.00
   4   3  -5   67.49    1.60
   3  -4  -5   65.79    1.80
   4   3   5   66.19    2.00
  -3   4   5   66.09    1.90
  -4  -3   5   69.69    1.80
  -4  -3   5   68.19    1.60
   3  -4   5   64.09    1.50
  -3   4   5   65.59    1.80
   4   2  -5  211.78    4.20
  -4  -2  -5  209.08    4.10
   4   2  -5  209.38    4.20
  -2   4  -5  208.38    4.80
   2  -4  -5  200.48    4.30
  -4  -2  -5  205.08    4.70
  -2   4   5  206.88    4.70
   2  -4   5  209.88    4.00
  -4  -2   5  208.48    4.30
  -4  -1  -5   73.79    1.70
  -4  -1  -5   72.99    2.00
  -1   4   5   70.79    2.00
   1  -4   5   74.29    1.60
  -4  -1   5   71.49    1.90
   0  -4  -5   98.79    2.30
  -4   0  -5  100.99    2.10
  -4   0  -5  100.99    2.50
   0   4  -5  101.89    2.60
   0   4   5  100.79    2.60
  -4   0   5   99.69    2.30
   0  -4   5   99.49    2.20
  -1  -4  -5    1.60    0.40
  -4   1  -5    2.40    0.50
   4  -1  -5    3.00    0.40
  -4   1  -5    2.00    0.30
   1   4  -5    1.90    0.50
  -4   1   5    3.20    0.40
  -4   1   5    2.40    0.50
  -1  -4   5    2.20    0.40
   1   4   5    2.90    0.60
  -4   1   5    3.00    0.40
  -2  -4  -5  364.56    7.10
  -4   2  -5  371.76    8.00
   2   4  -5  383.46    7.80
  -4   2  -5  381.06    6.90
  -2  -4  -5  354.96    8.00
  -2  -4   5  382.06    7.10
  -4   2   5  378.36    7.70
   2   4   5  374.26    8.00
  -4   2   5  373.36    7.20
  -4   3  -5  823.22   17.10
  -4   3  -5  835.12   15.00
   4  -3  -5  843.52   15.40
  -3  -4  -5  826.62   17.10
   3   4  -5  856.51   16.80
  -3  -4  -5  827.52   15.30
  -4   3   5  830.12   16.80
  -3  -4   5  834.72   15.30
  -4   3   5  838.22   15.40
   3   4   5  833.52   17.10
  -4   4  -5  106.69    2.90
   4   4  -5  110.89    2.60
  -4  -4  -5  110.79    2.60
  -4  -4  -5  109.89    2.90
  -4   4  -5  112.29    2.40
   4  -4  -5  109.99    2.70
  -4   4   5  108.89    2.70
   4  -4   5  109.19    2.40
  -4  -4   5  110.29    2.70
  -4   4   5  110.39    2.80
   4   4   5  110.89    2.90
   4  -5  -5   35.10    1.40
  -5  -4  -5   35.50    1.50
  -4   5  -5   35.90    1.20
  -4   5  -5   34.10    1.60
  -5  -4  -5   34.10    1.40
   5   4  -5   35.40    1.20
   4  -5   5   34.50    1.10
  -5  -4   5   36.00    1.50
  -4   5   5   33.40    1.50
   5   4   5   34.40    1.50
  -4   5   5   35.10    1.40
  -3   5  -5   79.89    2.40
   3  -5  -5   81.79    2.20
  -5  -3  -5   80.49    2.30
  -5  -3  -5   76.79    2.10
   5   3  -5   81.19    1.90
   5   3  -5   79.69    1.80
  -3   5   5   78.99    2.30
   3  -5   5   78.19    1.90
  -5  -3   5   79.19    2.20
  -5  -2  -5  448.76    9.40
   2  -5  -5  448.96    8.50
  -2   5  -5  435.46    9.50
  -5  -2  -5  436.66    8.40
  -2   5   5  446.36    9.40
   2  -5   5  445.76    8.30
  -5  -2   5  443.36    8.50
  -5  -1  -5   57.99    1.80
  -5  -1  -5   59.19    1.60
  -1   5  -5   58.39    1.90
   1  -5   5   59.39    1.50
  -5  -1   5   60.99    1.70
  -1   5   5   60.99    2.00
   0  -5  -5  383.46    7.50
   0   5  -5  393.26    8.30
  -5   0  -5  389.26    7.30
  -5   0  -5  391.66    8.30
  -5   0   5  386.76    7.50
   0  -5   5  380.96    7.30
   1   5  -5  434.86    9.30
  -5   1  -5  447.56    8.20
  -5   1  -5  443.56    9.30
  -1  -5  -5  441.66    8.40
   5  -1  -5  449.46    8.80
  -1  -5   5  427.96    8.30
  -5   1   5  432.46    8.40
  -5   1   5  449.06    8.80
   2   5  -5   20.40    1.10
  -5   2  -5   21.90    0.80
  -2  -5  -5   20.80    1.10
  -5   2  -5   21.40    1.20
  -5   2   5   22.70    1.10
  -5   2   5   21.40    0.80
  -2  -5   5   22.00    1.00
  -3  -5  -5  120.99    3.10
  -5   3  -5  115.39    3.10
  -3  -5  -5  118.09    2.80
   3   5  -5  121.59    2.90
  -5   3  -5  117.09    2.50
  -5   3   5  112.59    2.80
  -3  -5   5  114.89    2.80
  -5   3   5  119.29    2.80
   3   5   5  115.49    3.10
  -4  -5  -5   52.19    1.90
   5  -4  -5   52.69    1.70
  -4  -5  -5   51.79    1.70
   4   5  -5   53.89    1.70
  -5   4  -5   51.89    1.50
  -5   4  -5   54.09    1.90
  -4  -5   5   51.79    1.70
   4   5   5   53.39    1.90
  -5   4   5   51.59    1.70
  -5   4   5   51.79    1.80
   5   5  -5    8.40    0.90
   5  -5  -5   10.50    1.10
  -5   5  -5    9.30    0.80
  -5  -5  -5   10.00    1.10
  -5   5  -5    9.20    1.20
  -5  -5  -5    8.60    1.10
  -5  -5   5    9.30    1.10
  -5   5   5   10.00    1.10
   5   5   5    9.10    1.20
  -5   5   5    9.40    1.10
   5  -5   5    9.30    0.80
   5  -6  -5   12.20    1.30
   6   5  -5   12.20    1.00
  -6  -5  -5   12.90    1.30
  -6  -5  -5   12.10    1.30
  -5   6  -5   12.70    1.50
  -5   6  -5   12.70    1.00
   5  -6   5   11.70    0.90
   6   5   5   13.40    1.30
  -5   6   5   11.50    1.30
  -5   6   5   12.70    1.30
  -6  -5   5   15.80    1.30
   6   4  -5   15.40    0.80
  -4   6  -5   16.20    1.00
  -6  -4  -5   17.30    1.20
  -4   6  -5   15.50    1.50
   4  -6  -5   17.50    1.20
  -6  -4  -5   18.60    1.20
   6   4   5   16.80    1.30
  -4   6   5   17.80    1.30
  -4   6   5   16.20    1.30
  -6  -4   5   18.30    1.30
   4  -6   5   16.50    0.90
   6   3  -5   87.99    2.00
   3  -6  -5   89.59    2.40
  -3   6  -5   91.69    2.80
  -6  -3  -5   90.19    2.60
  -6  -3  -5   89.19    2.30
  -3   6   5   90.09    2.70
  -6  -3   5   87.19    2.40
   3  -6   5   88.79    2.20
   2  -6  -5  129.39    3.10
  -6  -2  -5  129.39    3.00
  -6  -2  -5  127.89    3.30
  -2   6  -5  128.79    3.50
  -6  -2   5  127.69    3.10
   2  -6   5  130.39    2.90
  -2   6   5  133.99    3.40
  -6  -1  -5  118.89    3.10
   1  -6  -5  120.19    2.90
  -6  -1  -5  114.99    2.70
  -1   6  -5  120.89    3.20
  -6  -1   5  118.89    2.90
   1  -6   5  119.09    2.70
  -1   6   5  119.49    3.20
  -6   0  -5  206.58    4.20
   0  -6  -5  203.48    4.40
  -6   0  -5  206.98    4.80
   0   6  -5  210.38    4.90
  -6   0   5  205.98    4.40
   0   6   5  210.28    5.00
   0  -6   5  208.58    4.30
  -6   1  -5  107.19    2.50
   6  -1  -5  113.19    2.40
  -1  -6  -5  112.49    2.80
   1   6  -5  113.99    3.00
  -6   1  -5  107.49    2.90
  -6   1   5  113.79    2.40
  -1  -6   5  110.99    2.60
  -6   1   5  110.59    2.80
   1   6   5  104.49    3.10
   2   6  -5   15.00    1.10
  -2  -6  -5   15.80    1.10
  -6   2  -5   13.70    1.10
  -6   2  -5   16.30    0.80
   2   6   5   12.80    1.20
  -6   2   5   15.50    1.10
  -2  -6   5   15.20    1.00
  -6   2   5   14.90    0.70
  -3  -6  -5   30.10    1.40
  -6   3  -5   28.80    1.10
   3   6  -5   29.40    1.40
  -6   3  -5   28.80    1.50
  -3  -6   5   29.60    1.40
   3   6   5   26.60    1.50
  -6   3   5   30.10    1.40
  -6   3   5   28.30    1.10
  -6   4  -5   68.79    1.90
   4   6  -5   71.29    2.20
  -6   4  -5   68.79    2.40
  -4  -6  -5   72.69    2.20
  -6   4   5   72.39    2.20
   4   6   5   72.49    2.40
  -4  -6   5   70.49    2.20
  -6   4   5   72.29    2.10
  -5  -6  -5  423.16    8.40
  -6   5  -5  410.06    8.00
   6  -5  -5  414.56    8.40
   5   6  -5  415.36    8.90
  -6   5  -5  420.86    9.30
  -6   5   5  425.26    8.40
   5   6   5  416.36    9.20
  -6   5   5  423.56    9.00
  -5  -6   5  417.46    8.40
  -6   6  -5  120.89    3.60
  -6  -6  -5  123.89    3.20
   6  -6  -5  118.19    3.20
  -6   6  -5  120.59    2.90
  -6   6   5  125.79    3.40
  -6   6   5  121.99    3.30
  -6  -6   5  122.39    3.30
   6   6   5  124.89    3.50
  -6   7  -5   18.30    1.30
  -6   7  -5   20.30    1.80
   6  -7  -5   21.40    1.60
  -7  -6  -5   19.80    1.50
   7   6   5   18.10    1.60
   6  -7   5   19.70    1.20
  -6   7   5   16.60    1.60
  -7  -6   5   21.60    1.60
  -6   7   5   18.60    1.60
  -5   7  -5  157.78    4.30
  -7  -5  -5  155.18    3.80
   5  -7  -5  153.48    3.90
  -7  -5  -5  157.68    4.10
  -5   7  -5  150.88    3.50
   5  -7   5  152.68    3.50
  -7  -5   5  156.58    3.90
  -5   7   5  160.58    4.20
   7   5   5  153.98    4.10
  -5   7   5  152.68    3.90
  -7  -4  -5   92.49    2.70
   4  -7  -5  100.09    2.80
  -4   7  -5   96.69    2.40
  -7  -4  -5   94.79    2.90
  -4   7  -5   94.99    3.10
   4  -7   5   95.29    2.40
   7   4   5   94.09    2.90
  -7  -4   5   98.29    2.80
  -4   7   5   96.99    2.80
  -4   7   5   94.39    3.00
  -7  -3  -5  114.19    2.90
  -3   7  -5  113.69    3.40
  -7  -3  -5  113.59    3.10
   3  -7  -5  115.29    3.00
  -7  -3   5  115.39    3.00
  -3   7   5  111.19    3.30
   3  -7   5  110.19    2.70
  -7  -2  -5  100.69    2.80
   2  -7  -5  100.79    2.70
  -2   7  -5   96.79    3.00
  -7  -2  -5   96.69    2.50
   2  -7   5   94.69    2.40
  -2   7   5   96.69    3.00
  -7  -2   5   97.99    2.70
  -7  -1  -5   24.70    1.20
  -7  -1  -5   24.50    1.40
   1  -7  -5   27.70    1.40
  -1   7  -5   24.00    1.60
  -1   7   5   24.10    1.60
   1  -7   5   23.40    1.20
  -7  -1   5   24.90    1.40
   0   7  -5  261.57    6.10
   0  -7  -5  257.87    5.50
  -7   0  -5  261.27    5.20
  -7   0  -5  256.77    5.90
   0   7   5  258.37    6.10
   0  -7   5  257.77    5.30
  -7   0   5  250.97    5.40
   1   7  -5   67.89    2.30
  -7   1  -5   68.59    2.20
  -1  -7  -5   66.19    2.10
  -7   1  -5   67.19    1.90
  -1  -7   5   67.49    2.00
  -7   1   5   68.69    2.10
   1   7   5   67.49    2.40
   2   7  -5   15.80    1.30
  -7   2  -5   15.80    1.00
  -7   2  -5   17.80    1.30
  -2  -7  -5   16.10    1.20
   2   7   5   15.50    1.50
  -7   2   5   13.10    1.30
  -2  -7   5   13.50    1.10
  -7   2   5   16.70    0.80
  -7   3  -5   92.59    2.30
  -3  -7  -5   96.49    2.70
  -7   3  -5   87.79    2.80
   3   7  -5   96.79    2.80
  -7   3   5   93.99    2.40
  -7   3   5   90.89    2.60
   3   7   5   95.29    3.00
  -3  -7   5   88.19    2.50
  -7   4  -5   83.39    2.70
   4   7  -5   81.99    2.60
  -4  -7  -5   81.79    2.50
  -7   4  -5   83.39    2.20
  -4  -7   5   81.79    2.50
  -7   4   5   83.29    2.40
  -7   4   5   85.79    2.60
   4   7   5   81.39    2.80
   5   7  -5   24.10    1.50
  -5  -7  -5   24.30    1.60
  -7   5  -5   22.60    1.20
  -7   5  -5   23.50    1.60
  -7   5   5   23.50    1.60
   5   7   5   27.30    1.80
  -5  -7   5   27.30    1.60
  -7   5   5   25.80    1.40
  -7   6  -5  186.48    5.10
  -6  -7  -5  199.08    4.70
   6   7   5  194.08    5.00
  -7   6   5  192.18    4.80
  -7   6   5  193.48    4.60
  -6  -7   5  187.48    4.60
  -7  -7  -5    5.20    1.00
   7  -7  -5    4.30    1.00
  -7   7  -5    5.20    1.10
  -7   7   5    5.20    1.00
   7   7   5    5.70    1.00
  -7   7   5    4.00    1.00
  -7  -7   5    5.20    1.10
  -8  -7  -5    1.70    0.90
  -7   8  -5    2.20    1.00
   7  -8  -5    1.40    0.90
  -8  -7   5    3.40    1.00
  -7   8   5    0.50    0.90
  -7   8   5    3.90    1.00
   8   7   5    1.90    0.90
  -6   8  -5    7.50    1.30
  -8  -6  -5    8.70    1.10
   6  -8  -5    6.50    1.10
   8   6   5    5.90    1.10
  -6   8   5    5.80    1.10
  -6   8   5    6.50    1.10
  -8  -6   5    6.30    1.10
   5  -8  -5    0.60    0.80
  -8  -5  -5    1.90    0.80
  -8  -5  -5    1.00    0.70
  -5   8  -5    2.70    0.70
  -5   8  -5    1.80    1.00
   8   5   5    2.50    0.80
  -5   8   5    0.80    0.90
  -5   8   5    1.70    0.90
   5  -8   5    0.90    0.60
  -8  -5   5    1.20    0.90
  -4   8  -5   43.50    2.20
   4  -8  -5   42.90    1.90
  -8  -4  -5   41.20    1.90
  -8  -4  -5   40.90    1.80
  -4   8   5   44.50    2.20
  -4   8   5   43.20    1.90
   8   4   5   43.60    1.90
   4  -8   5   43.80    1.60
  -8  -4   5   44.10    2.00
   3  -8  -5   64.79    2.30
  -8  -3  -5   66.89    2.30
  -3   8  -5   65.39    2.60
  -8  -3  -5   71.29    2.20
   3  -8   5   63.79    2.00
  -3   8   5   68.09    2.60
   8   3   5   68.69    2.30
  -8  -3   5   66.99    2.30
   2  -8  -5    1.20    0.70
  -2   8  -5    1.40    0.80
  -8  -2  -5    1.10    0.70
  -8  -2  -5    0.50    0.70
  -2   8   5    0.60    0.80
  -8  -2   5    0.20    0.70
   2  -8   5    2.00    0.60
  -1   8  -5   43.20    2.10
   1  -8  -5   42.70    1.80
  -8  -1  -5   44.10    1.70
  -8  -1  -5   46.40    1.80
  -8  -1   5   41.30    1.90
  -1   8   5   40.90    2.10
   1  -8   5   44.10    1.70
  -8   0  -5  270.07    6.10
   0  -8  -5  259.77    5.70
  -8   0  -5  267.37    5.40
   0   8  -5  259.27    6.30
  -8   0   5  260.37    5.70
   0   8   5  261.47    6.40
   0  -8   5  261.97    5.50
  -8   1  -5   54.69    2.00
  -1  -8  -5   53.59    2.00
   1   8  -5   57.59    2.20
  -8   1  -5   52.59    1.80
   1   8   5   49.60    2.30
  -8   1   5   54.19    2.10
  -1  -8   5   52.39    1.90
   2   8  -5    2.60    0.80
  -2  -8  -5    5.40    0.90
  -8   2  -5    4.70    0.80
  -8   2  -5    4.00    0.70
  -8   2   5    3.60    0.80
  -2  -8   5    4.10    0.80
   2   8   5    4.00    1.00
   3   8  -5    4.10    0.90
  -8   3  -5    6.90    0.90
  -3  -8  -5    5.80    0.90
  -8   3  -5    5.10    0.70
   3   8   5    7.10    1.10
  -3  -8   5    5.60    0.90
  -8   3   5    7.30    1.00
   4   8  -5    3.90    0.90
  -4  -8  -5    5.00    0.90
  -8   4  -5    4.40    0.70
  -8   4  -5    4.90    0.90
   4   8   5    3.30    1.00
  -4  -8   5    5.50    0.90
  -8   4   5    3.60    0.90
   5   8  -5   80.99    2.70
  -8   5  -5   80.19    2.80
  -5  -8  -5   89.19    2.80
  -5  -8   5   77.49    2.60
   5   8   5   80.49    3.00
  -8   5   5   81.29    2.70
  -6  -8  -5   29.30    1.90
  -8   6  -5   30.40    1.90
  -8   6   5   26.10    1.80
   6   8   5   28.30    2.00
  -6  -8   5   27.80    1.90
  -7  -8  -5    2.70    1.00
  -8   7  -5    1.40    0.90
   7   8   5    4.40    1.10
  -8   7   5    3.40    1.00
  -7  -8   5    2.90    1.00
  -8  -8  -5    2.30    1.00
  -8  -8   5    0.80    1.00
  -8   8   5    0.00    0.90
   8   8   5    0.70    1.00
  -9  -6  -5   14.40    1.70
  -6   9  -5   20.50    2.00
   6  -9  -5   13.70    1.70
  -6   9   5   12.30    1.80
  -6   9   5   15.60    1.80
  -9  -6   5   13.80    1.80
  -9  -5  -5   21.30    1.60
  -5   9  -5   24.20    2.00
   5  -9  -5   18.60    1.70
  -9  -5  -5   19.60    1.80
  -9  -5   5   20.10    1.70
  -5   9   5   18.70    1.70
  -5   9   5   21.00    2.00
  -4   9  -5   56.39    2.70
  -9  -4  -5   50.19    2.10
  -9  -4  -5   52.29    2.10
   4  -9  -5   52.19    2.20
  -9  -4   5   49.80    2.30
   4  -9   5   49.20    1.90
  -4   9   5   50.19    2.50
   9   4   5   49.90    2.20
  -9  -3  -5  178.18    4.60
  -3   9  -5  186.78    5.10
  -9  -3  -5  186.18    4.40
   3  -9  -5  180.58    4.50
  -9  -3   5  179.48    4.50
   9   3   5  179.78    4.60
  -3   9   5  187.88    5.10
   3  -9   5  177.78    4.20
  -9  -2  -5   13.60    1.30
  -2   9  -5   14.60    1.70
   2  -9  -5   11.20    1.40
  -9  -2  -5   12.20    1.30
   2  -9   5   11.80    1.20
  -2   9   5   10.70    1.70
  -9  -2   5   12.80    1.60
   1  -9  -5   43.90    2.00
  -9  -1  -5   47.90    1.90
  -1   9  -5   42.60    2.30
  -9  -1  -5   47.20    1.90
  -9  -1   5   44.00    2.10
  -1   9   5   43.10    2.40
   1  -9   5   46.10    1.80
  -9   0  -5   64.49    2.30
  -9   0  -5   62.59    2.10
   0  -9  -5   63.49    2.30
   0   9  -5   63.69    2.70
   0  -9   5   64.19    2.20
   0   9   5   63.89    2.70
  -9   0   5   65.19    2.30
  -9   1  -5   96.49    2.60
  -9   1  -5   95.59    2.90
  -1  -9  -5   99.09    2.90
   1   9  -5   90.69    3.20
   1   9   5   97.39    3.30
  -1  -9   5   88.79    2.70
  -9   1   5   98.49    2.90
  -9   2  -5   11.10    1.30
  -9   2  -5    8.10    1.10
  -2  -9  -5   11.60    1.40
   2   9  -5    9.90    1.50
  -9   2   5   10.20    1.40
   2   9   5    9.00    1.30
  -2  -9   5    8.30    1.30
  -3  -9  -5   24.00    1.70
  -9   3  -5   23.70    1.70
   3   9  -5   23.60    1.80
  -9   3  -5   22.70    1.40
  -9   3   5   24.20    1.70
   3   9   5   24.90    1.90
  -3  -9   5   25.10    1.60
  -4  -9  -5   16.70    1.60
   4   9  -5   12.40    1.60
  -9   4  -5   15.70    1.50
  -9   4   5   16.50    1.70
  -4  -9   5   16.80    1.50
   4   9   5   15.50    1.80
  -9   5  -5   20.00    1.70
  -5  -9  -5   21.90    1.80
   5   9  -5   14.70    1.70
   5   9   5   14.40    1.90
  -9   5   5   18.50    1.80
  -5  -9   5   21.20    1.70
  -6  -9  -5   32.80    2.10
  -9   6  -5   30.70    2.00
  -6  -9   5   30.80    2.00
  -9   6   5   29.50    2.00
   6   9   5   30.00    2.10
 -10  -5  -5   11.20    1.60
   5 -10  -5   13.70    1.70
  -5  10  -5   21.20    2.20
  -5  10   5   10.70    1.50
 -10  -5   5   14.30    1.90
  -5  10   5   12.10    1.80
  -4  10  -5   31.70    2.40
   4 -10  -5   29.00    2.00
 -10  -4  -5   26.80    1.80
 -10  -4   5   28.80    2.00
  -4  10   5   29.10    2.30
 -10  -3  -5   15.70    1.50
  -3  10  -5   16.20    2.00
   3 -10  -5   14.40    1.60
  -3  10   5   17.10    1.90
 -10  -3   5   16.80    1.80
   3 -10   5   15.50    1.40
  -2  10  -5   23.40    2.10
   2 -10  -5   21.00    1.70
 -10  -2  -5   24.10    1.60
 -10  -2   5   23.60    1.80
  -2  10   5   22.20    2.00
   2 -10   5   23.40    1.50
   1 -10  -5   28.50    1.80
 -10  -1  -5   23.60    1.60
  -1  10  -5   31.40    2.20
   1 -10   5   28.50    1.60
  -1  10   5   29.10    2.20
 -10  -1   5   26.90    1.80
 -10   0  -5    9.00    1.30
   0  10  -5    6.10    1.20
   0 -10  -5   11.20    1.60
   0  10   5    8.60    1.40
 -10   0   5    5.80    1.10
   0 -10   5    7.80    1.00
 -10   1  -5   18.50    1.70
  -1 -10  -5   19.60    1.80
   1  10  -5   16.90    1.80
 -10   1  -5   15.80    1.40
  -1 -10   5   18.60    1.50
   1  10   5   15.90    1.90
 -10   1   5   12.40    1.60
 -10   2  -5   24.20    1.70
  -2 -10  -5   21.20    1.70
   2  10  -5   19.60    1.90
   2  10   5   24.40    2.00
  -2 -10   5   24.20    1.70
 -10   2   5   23.60    1.80
   3  10  -5   17.20    1.80
  -3 -10  -5   15.90    1.80
 -10   3  -5   18.50    1.60
   3  10   5   17.30    2.00
  -3 -10   5   21.40    1.70
 -10   3   5   15.90    1.70
 -10   4  -5   21.00    1.70
  -4 -10  -5   21.60    1.90
   4  10  -5   17.00    1.80
 -10   4   5   19.60    1.80
   4  10   5   20.20    2.00
  -4 -10   5   21.30    1.80
 -10   5  -5   28.80    2.00
  -5 -10  -5   29.50    2.00
  -5 -10   5   26.60    2.00
 -10   5   5   27.40    2.00
   5  10   5   25.50    2.20
 -11  -2  -5   18.80    1.70
  -2  11  -5   17.70    2.10
   2 -11  -5   17.10    1.80
  -2  11   5   15.30    2.10
 -11  -2   5   15.20    1.90
   2 -11   5   15.20    1.50
  -1  11  -5    6.90    1.40
   1 -11  -5   10.00    1.30
 -11  -1  -5    9.60    1.10
   1 -11   5    9.00    1.40
 -11  -1   5    6.70    1.20
  -1  11   5    7.20    1.50
   0 -11  -5   15.70    1.80
   0  11  -5   15.80    1.90
   0  11   5   18.10    2.20
   0 -11   5   18.40    1.60
 -11   0   5   15.80    1.80
  -1 -11  -5    1.70    1.00
   1  11  -5   -0.30    1.10
  -1 -11   5    2.60    0.90
 -11   1   5    2.40    1.00
   1  11   5   -0.90    1.10
   2  11  -5   32.90    2.30
  -2 -11  -5   37.20    2.30
  -2 -11   5   36.90    2.00
 -11   2   5   32.20    2.20
   2  11   5   33.20    2.50
   0   0  -6   -0.70    0.30
   0   0  -6   -0.90    0.20
   0   0   6   -1.00    0.20
   0   0   6   -0.90    0.20
   1   0  -6  167.28    3.50
   0  -1  -6  163.38    3.60
  -1   0  -6  169.78    3.10
   0   1  -6  169.68    3.10
   0  -1  -6  164.58    3.20
   0   1  -6  156.18    3.60
   1   0  -6  167.08    3.20
  -1   0  -6  163.48    3.70
   1   0   6  169.68    3.10
  -1   0   6  164.48    3.20
  -1   0   6  172.38    3.20
  -1   0   6  168.28    3.50
   0   1   6  170.98    3.20
   0  -1   6  170.18    3.10
  -1  -1  -6  578.94   10.50
  -1   1  -6  590.04   11.90
  -1  -1  -6  576.84   11.90
   1  -1  -6  574.84   10.60
   1   1  -6  586.34   11.70
   1   1  -6  618.54   10.60
   1  -1  -6  573.34   11.80
  -1  -1   6  579.34   10.60
  -1   1   6  568.64   11.80
   1   1   6  585.14   10.50
  -1   1   6  579.34   10.60
  -1  -1   6  606.34   11.70
   1  -2  -6 1159.38   20.90
   2   1  -6 1171.28   23.00
  -1   2  -6 1137.09   23.30
  -2  -1  -6 1120.79   23.30
   1  -2  -6 1205.68   23.30
  -1   2  -6 1140.69   20.60
  -2  -1  -6 1146.79   20.80
  -2  -1   6 1175.98   23.00
  -1   2   6 1212.78   23.30
  -2  -1   6 1151.08   20.90
   1  -2   6 1169.98   20.60
   2   1   6 1206.28   20.80
  -2   0  -6  251.87    5.40
   0  -2  -6  253.17    4.80
   0   2  -6  261.37    4.70
  -2   0  -6  256.97    4.60
   0   2  -6  256.17    5.40
   2   0  -6  255.67    5.20
   0  -2  -6  244.38    5.40
   0   2   6  252.07    5.40
   2   0   6  255.07    4.60
  -2   0   6  251.57    4.80
   0  -2   6  246.98    4.70
  -2   0   6  254.57    5.10
   1   2  -6  312.17    6.40
  -1  -2  -6  305.47    5.80
   2  -1  -6  306.77    5.80
   2  -1  -6  311.07    6.30
  -1  -2  -6  302.87    6.50
  -2   1  -6  306.87    6.50
  -2   1   6  308.67    5.80
  -1  -2   6  308.77    5.70
  -2   1   6  310.57    6.30
  -2   1   6  301.87    6.30
  -2  -2  -6  625.64   12.80
  -2  -2  -6  624.84   11.40
  -2   2  -6  608.44   12.80
   2   2  -6  643.64   12.60
   2  -2  -6  616.34   11.50
  -2   2   6  622.94   12.70
  -2  -2   6  644.04   11.50
  -2  -2   6  645.54   12.60
  -2   2   6  617.44   11.50
  -2   3  -6  292.67    6.60
  -3  -2  -6  300.07    6.60
  -3  -2  -6  308.97    5.80
   3   2  -6  307.57    6.20
  -2   3  -6  308.97    5.60
   2  -3  -6  308.57    5.90
  -3  -2   6  302.87    5.90
  -2   3   6  299.57    5.90
   2  -3   6  308.17    5.60
  -3  -2   6  305.97    6.20
  -2   3   6  315.57    6.50
  -1   3  -6 1289.37   25.70
   1  -3  -6 1254.77   23.10
  -1   3  -6 1281.97   22.80
  -3  -1  -6 1277.47   25.70
  -3  -1  -6 1325.77   22.90
  -3  -1   6 1286.47   23.10
   1  -3   6 1291.77   22.80
  -1   3   6 1257.97   25.60
   0   3  -6  610.74   12.30
  -3   0  -6  623.64   10.90
   0   3  -6  615.14   10.90
  -3   0  -6  588.74   12.40
   0  -3  -6  606.04   12.40
   0  -3  -6  595.84   11.10
   3   0   6  607.64   10.90
   0  -3   6  611.14   10.90
   0   3   6  568.54   12.40
  -3   0   6  618.94   11.10
  -3   1  -6  392.86    7.10
  -1  -3  -6  383.96    7.40
  -1  -3  -6  396.86    8.30
   1   3  -6  401.86    8.20
  -3   1  -6  399.76    8.30
  -3   1   6  396.16    7.50
   3  -1   6  400.06    7.10
   1   3   6  405.76    8.40
  -3   1   6  395.76    8.00
  -1  -3   6  390.56    7.30
  -3   1   6  400.76    8.00
  -2  -3  -6   17.80    0.80
   3  -2  -6   16.90    0.90
  -3   2  -6   17.60    0.50
  -3   2  -6   17.90    0.50
   2   3  -6   17.10    0.80
  -3   2   6   16.70    0.70
  -2  -3   6   16.90    0.80
   2   3   6   16.90    1.00
  -3   2   6   16.80    0.90
  -3  -3  -6  192.78    3.90
  -3   3  -6  194.48    3.60
  -3   3  -6  186.38    4.40
   3   3  -6  191.98    4.10
   3  -3  -6  190.38    4.00
  -3  -3  -6  191.98    4.40
  -3   3  -6  188.98    3.60
   3  -3   6  188.28    3.60
  -3  -3   6  189.98    3.90
   3   3   6  185.28    4.40
  -3   3   6  187.38    4.00
  -3   3   6  192.88    4.20
   4   3  -6  304.37    6.10
  -3   4  -6  297.67    5.60
   4   3  -6  299.07    6.10
  -3   4  -6  295.87    6.60
  -4  -3  -6  293.87    5.80
  -4  -3  -6  291.17    6.50
   3  -4  -6  298.17    5.90
  -4  -3   6  295.47    5.90
  -4  -3   6  296.77    6.10
  -3   4   6  298.57    5.90
   3  -4   6  301.87    5.60
  -3   4   6  292.07    6.40
   2  -4  -6  284.17    5.60
  -4  -2  -6  279.47    5.40
  -2   4  -6  278.37    6.20
  -4  -2  -6  273.87    6.10
  -2   4   6  284.37    6.10
   2  -4   6  281.97    5.20
  -4  -2   6  275.47    5.50
  -1   4  -6  277.67    6.20
  -4  -1  -6  294.07    5.40
  -4  -1  -6  276.27    6.20
   1  -4  -6  285.87    5.60
  -1   4   6  280.97    6.10
   1  -4   6  278.77    5.30
  -4  -1   6  282.07    5.60
   0   4  -6  163.18    3.80
  -4   0  -6  164.18    3.20
   0  -4  -6  166.08    3.50
  -4   0  -6  164.28    3.90
   0   4   6  168.68    3.90
  -4   0   6  169.98    3.50
   0  -4   6  162.98    3.30
   1   4  -6   18.50    1.00
  -1  -4  -6   17.90    0.90
  -4   1  -6   18.20    0.60
  -1  -4  -6   16.60    1.00
   4  -1  -6   18.60    0.60
  -4   1  -6   17.90    1.00
  -4   1   6   15.50    0.90
  -4   1   6   17.80    0.60
  -4   1   6   18.30    0.60
   1   4   6   18.00    1.10
  -1  -4   6   17.20    0.80
   4  -1   6   18.20    0.60
  -4   2  -6  650.43   11.50
   2   4  -6  634.64   13.00
  -2  -4  -6  640.44   11.80
  -2  -4  -6  632.04   13.20
  -4   2  -6  623.34   13.10
  -4   2  -6  644.14   11.50
  -2  -4   6  638.04   11.70
  -4   2   6  636.94   11.80
  -4   2   6  634.94   12.80
   2   4   6  624.14   13.20
  -4   3  -6   68.39    2.10
  -3  -4  -6   67.99    2.10
  -4   3  -6   69.09    1.50
  -3  -4  -6   65.79    1.80
   4  -3  -6   65.99    1.90
   3   4  -6   69.59    1.80
  -3  -4   6   68.69    1.80
   3   4   6   70.79    2.10
  -4   3   6   67.39    1.90
  -4   3   6   68.79    1.80
   4  -4  -6   22.90    1.20
  -4   4  -6   25.60    0.90
   4   4  -6   26.30    1.00
  -4  -4  -6   26.30    1.20
  -4  -4  -6   26.70    1.30
   4   4   6   25.20    1.30
  -4   4   6   25.00    1.20
   4  -4   6   24.50    0.80
  -4  -4   6   24.40    1.20
  -4   4   6   23.30    1.20
  -4   5  -6   73.29    2.40
   5   4  -6   79.09    1.90
  -5  -4  -6   74.99    2.40
  -4   5  -6   74.39    1.80
  -5  -4  -6   75.99    2.10
   4  -5  -6   78.49    2.20
   4  -5   6   77.39    1.80
  -4   5   6   75.49    2.30
   5   4   6   77.69    2.40
  -5  -4   6   77.39    2.20
  -4   5   6   80.29    2.20
  -5  -3  -6  282.37    5.80
   3  -5  -6  296.77    6.00
   5   3  -6  298.27    6.00
  -5  -3  -6  289.97    6.50
   5   3  -6  301.27    6.00
  -3   5  -6  288.77    6.60
  -5  -3   6  292.47    5.90
  -3   5   6  291.97    6.50
  -3   5   6  286.37    5.90
   3  -5   6  288.07    5.60
  -2   5  -6   31.30    1.50
   2  -5  -6   32.00    1.30
  -5  -2  -6   33.70    1.20
  -5  -2  -6   32.80    1.40
   2  -5   6   30.60    1.00
  -5  -2   6   32.80    1.30
  -2   5   6   32.70    1.40
  -5  -1  -6  225.28    5.10
  -5  -1  -6  219.68    4.40
  -1   5  -6  214.88    5.10
   1  -5  -6  226.68    4.60
  -1   5   6  220.98    5.10
  -5  -1   6  224.98    4.60
   1  -5   6  219.68    4.30
  -5   0  -6   21.60    0.80
   0   5  -6   18.50    1.10
   0  -5  -6   18.30    1.00
  -5   0  -6   20.90    1.10
   0   5   6   20.10    1.20
  -5   0   6   21.20    1.10
   0  -5   6   21.50    0.90
   1   5  -6   14.70    1.00
   5  -1  -6   16.90    0.60
  -5   1  -6   15.50    1.00
  -5   1  -6   17.10    0.70
  -1  -5  -6   15.30    0.90
  -5   1   6   15.70    0.50
  -1  -5   6   16.00    0.90
  -5   1   6   16.50    0.60
  -5   1   6   15.90    1.00
   1   5   6   15.70    1.10
  -5   2  -6  285.17    5.30
  -5   2  -6  273.17    6.20
  -2  -5  -6  286.67    5.70
   2   5  -6  285.17    6.20
   2   5   6  279.67    6.30
  -5   2   6  284.57    5.80
  -2  -5   6  276.87    5.60
  -5   2   6  275.87    5.70
  -3  -5  -6   76.49    2.40
  -5   3  -6   79.19    1.80
  -5   3  -6   74.69    2.30
   3   5  -6   78.09    2.10
  -3  -5  -6   78.29    2.10
  -5   3   6   76.49    2.10
   3   5   6   73.09    2.40
  -3  -5   6   73.89    2.00
  -5   3   6   75.49    2.00
  -4  -5  -6  330.57    6.80
  -5   4  -6  333.57    7.60
   4   5  -6  341.07    7.20
  -4  -5  -6  336.67    7.60
  -5   4  -6  342.97    6.40
   5  -4  -6  339.07    6.90
  -4  -5   6  333.07    6.80
   4   5   6  340.87    7.60
  -5   4   6  353.36    6.90
  -5   4   6  348.07    7.30
  -5  -5  -6  183.38    4.60
  -5  -5  -6  182.98    4.10
   5   5  -6  183.68    4.10
  -5   5  -6  180.48    3.70
  -5   5  -6  173.68    4.60
   5  -5  -6  179.78    4.20
  -5   5   6  181.18    4.40
   5   5   6  184.58    4.60
  -5   5   6  190.38    4.20
  -5  -5   6  180.28    4.10
  -6  -5  -6   66.59    2.10
  -6  -5  -6   68.89    2.40
  -5   6  -6   66.69    1.80
  -5   6  -6   69.09    2.50
   5  -6  -6   68.29    2.30
   6   5   6   63.49    2.40
   5  -6   6   70.69    1.90
  -6  -5   6   69.89    2.30
  -5   6   6   67.79    2.30
  -5   6   6   68.89    2.40
  -4   6  -6   39.80    1.30
  -6  -4  -6   42.30    1.70
   4  -6  -6   41.30    1.70
  -4   6  -6   39.10    1.90
  -6  -4  -6   37.30    1.50
   6   4   6   39.60    1.80
  -6  -4   6   39.30    1.70
   4  -6   6   39.90    1.30
  -4   6   6   36.20    1.60
  -4   6   6   38.70    1.70
  -6  -3  -6   40.90    1.70
  -3   6  -6   36.60    1.80
  -6  -3  -6   38.40    1.40
   3  -6  -6   38.10    1.60
  -3   6   6   38.80    1.70
   3  -6   6   37.20    1.20
  -6  -3   6   39.40    1.60
  -6  -2  -6   41.20    1.40
  -2   6  -6   42.20    1.80
  -6  -2  -6   41.40    1.60
   2  -6  -6   41.90    1.60
  -2   6   6   43.50    1.80
   2  -6   6   42.40    1.30
  -6  -2   6   41.50    1.60
   1  -6  -6  141.09    3.30
  -6  -1  -6  140.19    3.10
  -1   6  -6  139.09    3.70
  -6  -1  -6  143.99    3.60
   1  -6   6  141.69    3.10
  -1   6   6  145.69    3.70
  -6  -1   6  138.29    3.30
   0   6  -6  268.17    6.20
  -6   0  -6  273.47    6.10
   0  -6  -6  269.67    5.60
  -6   0  -6  272.57    5.30
  -6   0   6  268.77    5.60
   0   6   6  276.97    6.20
   0  -6   6  267.37    5.40
  -6   1  -6   70.79    1.70
  -6   1  -6   66.79    2.10
   1   6  -6   68.79    2.20
  -1  -6  -6   67.79    2.00
   1   6   6   70.29    2.30
  -6   1   6   69.49    2.00
  -1  -6   6   64.69    1.90
  -6   2  -6   58.99    2.00
  -2  -6  -6   58.29    1.90
   2   6  -6   59.59    2.00
  -6   2  -6   59.79    1.60
  -6   2   6   56.69    1.50
  -2  -6   6   57.29    1.80
   2   6   6   61.09    2.20
  -6   2   6   59.69    1.90
  -6   3  -6  214.78    5.20
  -6   3  -6  225.38    4.40
   3   6  -6  221.18    5.10
  -3  -6  -6  218.58    4.70
   3   6   6  219.68    5.30
  -6   3   6  216.98    4.80
  -6   3   6  218.08    4.80
  -3  -6   6  219.48    4.70
  -6   4  -6  103.49    2.40
  -4  -6  -6  103.49    2.80
   4   6  -6  102.29    2.80
  -6   4  -6   99.89    3.00
  -4  -6   6  100.49    2.70
   4   6   6  106.19    3.10
  -6   4   6  100.49    2.70
  -6   4   6  103.39    2.80
  -6   5  -6  185.68    3.80
   6  -5  -6  186.68    4.30
  -5  -6  -6  189.08    4.70
  -6   5  -6  179.08    4.70
  -5  -6  -6  187.28    4.30
   5   6  -6  179.28    4.30
  -6   5   6  182.08    4.30
  -5  -6   6  173.28    4.20
   5   6   6  183.48    4.70
  -6   5   6  182.38    4.40
  -6  -6  -6   18.20    1.50
  -6  -6  -6   14.50    1.40
  -6   6  -6   16.70    1.60
  -6   6  -6   14.10    1.10
   6  -6  -6   19.50    1.50
  -6   6   6   17.50    1.50
  -6  -6   6   16.90    1.40
   6   6   6   17.80    1.60
  -6   6   6   16.50    1.40
  -6   7  -6   39.50    2.20
   6  -7  -6   41.50    2.00
  -7  -6  -6   39.40    1.90
  -7  -6  -6   40.50    2.00
  -6   7   6   35.00    1.90
  -6   7   6   40.70    2.00
  -7  -6   6   42.70    2.00
   7   6   6   37.10    2.00
  -5   7  -6   20.90    1.70
  -5   7  -6   23.60    1.20
  -7  -5  -6   24.10    1.60
  -7  -5  -6   24.90    1.50
   5  -7  -6   22.50    1.60
  -7  -5   6   23.10    1.60
   7   5   6   21.70    1.60
   5  -7   6   22.30    1.20
  -5   7   6   21.80    1.70
  -5   7   6   22.40    1.60
  -4   7  -6   37.10    1.40
  -7  -4  -6   37.00    1.80
  -4   7  -6   35.80    2.00
  -7  -4  -6   34.40    1.60
   4  -7  -6   37.40    1.80
  -4   7   6   38.50    1.80
  -7  -4   6   39.40    1.80
   4  -7   6   35.00    1.40
  -4   7   6   37.10    1.90
   7   4   6   35.80    1.80
   3  -7  -6   19.80    1.40
  -7  -3  -6   17.60    1.30
  -3   7  -6   19.20    1.60
  -7  -3  -6   17.70    1.20
  -3   7   6   21.40    1.50
   3  -7   6   20.80    1.10
  -7  -3   6   20.30    1.40
  -2   7  -6  144.89    4.00
  -7  -2  -6  141.89    3.80
   2  -7  -6  149.88    3.60
  -7  -2  -6  149.49    3.40
   2  -7   6  149.99    3.30
  -2   7   6  152.48    4.00
  -7  -2   6  141.19    3.60
  -7  -1  -6   19.10    1.10
  -7  -1  -6   22.40    1.40
   1  -7  -6   25.30    1.40
  -1   7  -6   20.90    1.50
   1  -7   6   24.00    1.10
  -7  -1   6   22.90    1.40
  -1   7   6   24.60    1.60
   0   7  -6  149.49    4.00
   0  -7  -6  149.79    3.60
  -7   0  -6  150.28    3.90
  -7   0  -6  149.79    3.30
   0   7   6  157.58    4.10
  -7   0   6  154.58    3.70
   0  -7   6  153.28    3.40
  -7   1  -6   73.89    1.90
   1   7  -6   71.69    2.40
  -1  -7  -6   73.49    2.30
  -7   1  -6   73.99    2.40
   1   7   6   66.99    2.40
  -7   1   6   74.19    2.30
  -1  -7   6   73.29    2.10
  -7   2  -6    1.50    0.70
  -7   2  -6    0.50    0.50
  -2  -7  -6    0.00    0.60
   2   7  -6    0.80    0.70
  -7   2   6   -0.20    0.70
   2   7   6   -0.50    0.70
  -2  -7   6   -1.20    0.50
   3   7  -6   23.40    1.50
  -7   3  -6   24.50    1.10
  -7   3  -6   26.20    1.50
  -3  -7  -6   26.40    1.50
   3   7   6   25.10    1.70
  -7   3   6   26.60    1.50
  -3  -7   6   23.40    1.30
  -7   4  -6  115.59    2.70
  -4  -7  -6  122.69    3.20
   4   7  -6  117.79    3.20
  -7   4  -6  119.89    3.40
  -4  -7   6  119.09    3.10
  -7   4   6  118.49    3.20
  -7   4   6  117.99    3.00
   4   7   6  115.49    3.50
  -7   5  -6   27.00    1.80
   5   7  -6   25.00    1.50
  -5  -7  -6   26.00    1.60
  -7   5   6   28.20    1.70
  -5  -7   6   25.50    1.60
   5   7   6   24.60    1.80
  -7   5   6   24.30    1.40
  -6  -7  -6   11.30    1.40
  -7   6  -6   10.50    1.50
  -7   6   6   12.80    1.40
  -6  -7   6   10.80    1.50
   6   7   6    8.40    1.20
  -7   6   6   11.10    1.50
   7  -7  -6  105.99    3.20
  -7   7  -6  103.59    3.50
  -7  -7  -6  103.99    3.20
  -7   7   6  100.89    3.20
  -7   7   6  104.29    3.20
  -7  -7   6  109.49    3.30
   7   7   6  101.69    3.40
   7  -8  -6    5.50    1.10
  -7   8  -6    5.30    1.20
  -8  -7  -6    7.20    1.10
   8   7   6    5.10    1.00
  -8  -7   6    6.70    1.20
  -7   8   6    6.90    1.20
  -7   8   6    6.10    1.10
  -6   8  -6    5.10    1.10
  -8  -6  -6    4.00    1.00
  -8  -6  -6    3.70    0.90
   6  -8  -6    3.90    1.00
  -6   8   6    4.50    1.10
  -8  -6   6    2.50    1.00
  -6   8   6    6.20    1.10
   8   6   6    4.40    1.00
  -8  -5  -6    1.70    0.80
  -8  -5  -6    0.80    0.80
   5  -8  -6    0.70    0.80
  -5   8  -6    2.80    1.00
  -5   8   6    1.00    0.90
  -8  -5   6    0.00    0.80
   8   5   6    1.80    0.80
  -5   8   6    1.60    0.90
  -8  -4  -6   92.39    2.90
  -8  -4  -6   95.59    2.70
   4  -8  -6   94.69    2.90
  -4   8  -6   93.59    3.30
   8   4   6   94.59    3.00
  -4   8   6   94.69    3.20
  -4   8   6   96.09    2.90
   4  -8   6   95.49    2.50
  -8  -4   6   93.29    2.90
  -3   8  -6   66.09    2.70
  -8  -3  -6   62.69    2.30
  -8  -3  -6   65.09    2.10
   3  -8  -6   64.59    2.30
  -8  -3   6   66.79    2.30
  -3   8   6   61.59    2.50
   3  -8   6   65.09    2.00
   2  -8  -6   55.69    2.10
  -8  -2  -6   54.89    2.10
  -8  -2  -6   54.69    1.90
  -2   8  -6   54.39    2.40
  -2   8   6   55.89    2.30
  -8  -2   6   53.09    2.10
   2  -8   6   52.09    1.80
  -1   8  -6  113.09    3.50
  -8  -1  -6  115.89    3.30
  -8  -1  -6  114.89    2.90
   1  -8  -6  112.89    3.10
   1  -8   6  114.69    2.90
  -8  -1   6  111.99    3.10
  -1   8   6  118.39    3.60
   0   8  -6  279.57    6.70
  -8   0  -6  282.07    6.50
  -8   0  -6  280.67    5.70
   0  -8  -6  284.37    6.10
   0  -8   6  278.67    5.80
  -8   0   6  276.77    6.00
   0   8   6  277.47    6.80
  -1  -8  -6   76.79    2.50
   1   8  -6   72.59    2.60
  -8   1  -6   71.79    2.50
  -8   1  -6   73.49    2.10
  -8   1   6   72.79    2.40
  -1  -8   6   70.79    2.20
   1   8   6   77.19    2.70
   2   8  -6  119.79    3.40
  -2  -8  -6  113.39    3.20
  -8   2  -6  116.99    2.80
  -8   2  -6  119.69    3.40
   2   8   6  116.79    3.60
  -2  -8   6  115.99    3.10
  -8   2   6  122.29    3.30
  -8   3  -6   44.20    1.60
   3   8  -6   41.10    1.90
  -8   3  -6   40.60    1.90
  -3  -8  -6   43.10    1.90
   3   8   6   45.50    2.20
  -3  -8   6   42.20    1.80
  -8   3   6   42.20    1.90
  -8   4  -6   11.40    1.40
  -4  -8  -6   11.90    1.40
   4   8  -6    9.30    1.30
  -4  -8   6   12.00    1.40
   4   8   6   10.30    1.60
  -8   4   6   10.30    1.40
   5   8  -6    0.40    0.80
  -8   5  -6    1.00    0.80
  -5  -8  -6    0.20    0.80
  -8   5   6    1.30    0.90
  -5  -8   6    0.30    0.80
   5   8   6    0.30    0.90
  -8   6  -6    1.60    0.90
  -6  -8  -6    2.60    0.90
   6   8   6    1.50    1.00
  -6  -8   6    2.50    0.90
  -8   6   6    1.70    0.90
  -8   7  -6    3.80    1.10
  -7  -8  -6    3.20    1.00
   7   8   6    3.80    1.10
  -8   7   6    2.70    1.00
  -7  -8   6    5.00    1.10
  -6   9  -6   25.80    2.10
   6  -9  -6   21.90    1.90
  -9  -6  -6   20.10    1.90
  -9  -6  -6   22.90    1.80
  -9  -6   6   19.70    1.90
  -6   9   6   20.30    1.90
   9   6   6   20.50    2.00
  -6   9   6   17.80    1.90
  -9  -5  -6   18.60    1.60
  -9  -5  -6   17.80    1.60
  -5   9  -6   17.90    2.00
   5  -9  -6   18.20    1.70
  -5   9   6   17.20    1.70
  -9  -5   6   16.90    1.70
   9   5   6   14.30    1.60
  -5   9   6   15.90    1.90
  -4   9  -6    5.90    1.20
  -9  -4  -6    3.60    0.90
  -9  -4  -6    5.30    1.00
   4  -9  -6    5.90    1.00
  -4   9   6    5.80    1.10
  -9  -4   6    4.70    1.10
  -4   9   6    2.40    1.10
   9   4   6    5.50    1.00
  -3   9  -6   20.30    2.00
   3  -9  -6   20.70    1.70
  -9  -3  -6   21.20    1.50
  -9  -3  -6   19.10    1.50
   9   3   6   20.10    1.60
   3  -9   6   19.70    1.40
  -3   9   6   19.50    1.90
  -9  -3   6   20.40    1.70
  -2   9  -6   16.90    1.80
  -9  -2  -6   18.30    1.40
   2  -9  -6   15.40    1.50
  -9  -2  -6   16.50    1.40
  -9  -2   6   13.40    1.60
  -2   9   6   19.50    1.90
   2  -9   6   16.20    1.30
  -9  -1  -6   17.50    1.30
   1  -9  -6   17.40    1.60
  -1   9  -6   16.70    1.80
  -9  -1  -6   18.50    1.50
  -1   9   6   18.60    1.90
  -9  -1   6   17.10    1.60
   1  -9   6   16.90    1.30
  -9   0  -6  143.29    3.90
   0  -9  -6  142.59    3.70
   0   9  -6  134.79    4.10
  -9   0  -6  142.09    3.40
   0  -9   6  141.69    3.50
  -9   0   6  140.29    3.70
   0   9   6  147.79    4.20
  -9   1  -6   32.70    1.80
  -1  -9  -6   35.30    1.90
   1   9  -6   34.00    2.00
  -9   1  -6   34.10    1.50
  -1  -9   6   32.40    1.60
   1   9   6   33.90    2.20
  -9   1   6   31.80    1.80
  -2  -9  -6   57.19    2.30
  -9   2  -6   54.39    2.20
   2   9  -6   52.59    2.40
  -2  -9   6   52.29    2.10
   2   9   6   56.09    2.50
  -9   2   6   57.09    2.30
   3   9  -6    0.90    0.90
  -9   3  -6    1.20    0.80
  -3  -9  -6    1.50    0.80
  -3  -9   6    1.70    0.80
  -9   3   6    2.00    0.90
   3   9   6    1.00    1.00
  -9   4  -6   49.60    2.20
  -4  -9  -6   48.70    2.20
   4   9  -6   48.60    2.20
   4   9   6   46.10    2.40
  -4  -9   6   47.50    2.10
  -9   4   6   43.50    2.20
  -9   5  -6   22.30    1.80
  -5  -9  -6   19.70    1.80
  -5  -9   6   20.90    1.70
   5   9   6   19.10    2.00
  -9   5   6   18.70    1.80
  -6  -9  -6   12.90    1.70
  -9   6  -6   13.40    1.70
  -6  -9   6   12.80    1.60
   6   9   6   10.30    1.80
  -9   6   6   15.20    1.80
  -5  10  -6    2.10    1.20
   5 -10  -6   -0.80    0.90
 -10  -5  -6    0.20    0.90
 -10  -5   6    1.30    1.00
  -5  10   6    2.30    1.20
  -5  10   6   -0.50    1.00
 -10  -4  -6   21.20    1.70
  -4  10  -6   23.10    2.30
   4 -10  -6   21.80    1.80
  -4  10   6   14.80    2.10
  -4  10   6   22.00    1.90
 -10  -4   6   19.90    2.00
 -10  -3  -6    4.60    0.90
  -3  10  -6    5.20    1.30
   3 -10  -6    6.70    1.10
  -3  10   6    5.80    1.30
 -10  -3   6    4.90    1.10
   2 -10  -6   32.10    2.00
  -2  10  -6   36.10    2.40
 -10  -2  -6   35.30    1.80
  -2  10   6   32.00    2.30
 -10  -2   6   31.20    2.00
   2 -10   6   30.40    1.70
  -1  10  -6    8.50    1.30
   1 -10  -6    6.60    1.10
 -10  -1  -6   10.70    1.30
  -1  10   6    7.20    1.30
 -10  -1   6   10.20    1.60
   1 -10   6    7.10    0.90
   0 -10  -6   20.90    1.70
   0  10  -6   23.40    2.00
 -10   0  -6   22.80    1.70
 -10   0  -6   21.80    1.50
   0  10   6   20.90    2.00
 -10   0   6   22.40    1.80
   0 -10   6   23.60    1.60
 -10   1  -6   53.29    2.30
   1  10  -6   51.89    2.50
  -1 -10  -6   51.99    2.40
 -10   1   6   52.19    2.30
  -1 -10   6   52.49    2.10
   1  10   6   48.40    2.60
 -10   2  -6   17.80    1.60
  -2 -10  -6   20.80    1.70
   2  10  -6   19.10    1.90
 -10   2   6   18.20    1.80
   2  10   6   20.60    2.00
  -2 -10   6   21.80    1.60
  -3 -10  -6    2.90    1.00
   3  10  -6    2.10    1.00
 -10   3  -6    2.80    0.90
 -10   3   6    2.30    1.00
  -3 -10   6    2.80    1.00
   3  10   6    2.90    1.20
 -10   4  -6   35.50    2.10
   4  10  -6   31.10    2.10
  -4 -10  -6   35.40    2.20
  -4 -10   6   34.80    1.90
   4  10   6   34.70    2.40
 -10   4   6   34.50    2.10
  -5 -10  -6   24.10    1.90
 -10   5  -6   21.90    1.90
  -5 -10   6   22.20    1.90
   5  10   6   21.80    2.10
 -10   5   6   25.00    2.00
  -2  11  -6    2.20    1.20
   2 -11  -6    0.80    0.90
 -11  -2  -6   -0.20    0.80
  -2  11   6   -2.40    1.10
 -11  -2   6    0.40    1.00
  -1  11  -6    1.40    1.10
   1 -11  -6    1.60    1.00
 -11  -1   6    0.00    1.00
  -1  11   6   -0.60    1.20
   1 -11   6    0.90    0.80
   0 -11  -6    0.60    1.00
   0  11  -6    0.90    1.10
   0  11   6   -1.60    1.10
   0 -11   6   -1.10    0.80
 -11   0   6    1.40    1.00
  -1 -11  -6   14.80    1.80
   1  11  -6   12.30    1.90
 -11   1   6   16.60    1.90
   1  11   6   17.00    2.20
  -1 -11   6   18.00    1.70
   2  11  -6    2.20    1.10
  -2 -11  -6    3.20    1.10
  -2 -11   6    3.50    1.00
 -11   2   6    2.00    1.00
   2  11   6    1.70    1.20
   0   0  -7    0.20    0.20
   0   0  -7    0.10    0.30
   0   0   7   -0.10    0.20
   0   0   7    0.00    0.20
  -1   0  -7  222.98    4.90
   0  -1  -7  224.38    4.30
   1   0  -7  235.28    4.80
   0   1  -7  229.48    4.20
  -1   0  -7  227.68    4.20
   0   1  -7  224.68    4.90
   0  -1  -7  225.18    4.90
  -1   0   7  232.08    4.80
   0  -1   7  236.98    4.20
   0  -1   7  227.68    4.20
   1   0   7  232.78    4.20
  -1   0   7  230.88    4.30
   1   1  -7  238.38    4.90
   1  -1  -7  233.08    5.00
   1  -1  -7  231.08    4.50
  -1   1  -7  242.78    5.10
   1   1  -7  245.28    4.50
  -1  -1  -7  228.98    5.10
  -1  -1  -7  229.78    4.40
  -1   1   7  232.38    4.50
  -1  -1   7  237.48    4.90
  -1  -1   7  231.28    4.40
   1   1   7  240.08    4.40
   2   1  -7  292.47    5.90
  -1   2  -7  282.67    6.20
  -2  -1  -7  295.07    6.30
  -2  -1  -7  290.57    5.40
   1  -2  -7  285.47    5.60
   1  -2  -7  286.67    6.10
  -2  -1   7  287.87    5.50
   2   1   7  300.97    5.40
  -2  -1   7  293.57    5.90
  -1   2   7  293.67    6.10
   0   2  -7  548.05   11.00
   0  -2  -7  536.35    9.80
   0   2  -7  556.74    9.70
  -2   0  -7  536.45    9.60
   0  -2  -7  518.65   11.00
   2   0  -7  539.95   10.80
   0  -2   7  525.35    9.70
   0   2   7  534.15   11.00
  -2   0   7  545.75   10.80
   2   0   7  538.25    9.60
  -2   0   7  531.25    9.90
   2  -1  -7   29.20    0.90
  -1  -2  -7   28.90    0.90
   2  -1  -7   27.20    1.00
  -2   1  -7   24.60    1.10
   1   2  -7   28.30    1.00
  -1  -2  -7   26.90    1.10
  -1  -2   7   25.70    0.80
  -2   1   7   25.90    0.90
  -2   1   7   26.50    1.00
  -2   1   7   29.20    0.90
   2  -2  -7  850.21   15.60
  -2  -2  -7  824.92   17.30
  -2   2  -7  843.32   17.30
  -2  -2  -7  870.61   15.40
   2   2  -7  875.51   17.10
  -2   2   7  844.12   17.10
  -2  -2   7  865.61   15.50
  -2   2   7  842.42   15.50
  -2  -2   7  880.61   17.10
   3   2  -7  504.65    9.80
  -3  -2  -7  479.35    9.00
  -2   3  -7  477.25    8.80
  -3  -2  -7  475.05   10.20
   2  -3  -7  495.95    9.20
  -2   3   7  486.45   10.10
  -3  -2   7  493.05    9.80
  -2   3   7  492.85    9.20
  -3  -2   7  494.05    9.10
   2  -3   7  485.35    8.80
  -1   3  -7 1220.68   25.00
  -1   3  -7 1256.37   22.10
   1  -3  -7 1192.78   24.90
   1  -3  -7 1264.67   22.40
  -3  -1  -7 1233.38   25.00
  -3  -1  -7 1257.97   22.20
   3   1  -7 1258.67   24.50
  -1   3   7 1253.97   24.90
  -3  -1   7 1248.78   22.40
   1  -3   7 1249.07   22.10
   0   3  -7  105.99    2.10
  -3   0  -7  105.29    2.00
  -3   0  -7  101.79    2.60
   3   0  -7  104.09    2.20
   0  -3  -7  102.49    2.30
   0   3  -7   97.69    2.50
   0  -3  -7  103.29    2.60
   3   0   7  108.39    2.10
  -3   0   7  107.19    2.20
  -3   0   7  104.99    2.20
   0  -3   7  100.39    2.10
   0   3   7  100.89    2.60
  -3   0   7  105.89    2.30
  -1  -3  -7  728.93   14.90
  -3   1  -7  716.73   13.00
  -3   1  -7  719.23   14.90
   1   3  -7  732.63   14.80
  -1  -3  -7  718.23   13.30
  -1  -3   7  743.13   13.20
   1   3   7  735.13   15.00
  -3   1   7  751.62   14.60
  -3   1   7  722.93   14.60
   3  -1   7  741.33   13.00
  -3   1   7  735.93   13.40
   3  -2  -7  286.77    5.70
  -3   2  -7  292.07    6.40
   2   3  -7  288.07    6.10
  -2  -3  -7  293.57    6.40
  -2  -3  -7  281.57    5.60
  -3   2   7  297.77    6.00
   2   3   7  289.57    6.40
  -2  -3   7  291.27    5.60
  -3   2   7  288.77    5.70
  -3   3  -7  245.38    4.40
   3  -3  -7  235.68    4.90
  -3  -3  -7  238.18    4.80
  -3  -3  -7  243.78    5.40
  -3   3  -7  242.58    5.50
   3   3  -7  242.48    5.10
  -3   3  -7  246.28    4.40
  -3   3   7  233.78    4.90
  -3   3   7  231.78    5.20
   3   3   7  240.68    5.40
  -3  -3   7  239.28    4.80
  -4  -3  -7  291.07    5.80
   3  -4  -7  300.07    6.00
  -3   4  -7  313.07    6.70
  -4  -3  -7  286.67    6.60
   4   3  -7  296.87    6.10
  -3   4  -7  299.57    5.50
   3  -4   7  294.77    5.50
  -3   4   7  297.27    6.00
  -3   4   7  307.97    6.50
  -4  -3   7  296.77    5.90
  -4  -3   7  299.47    6.10
  -4  -2  -7   12.60    0.80
  -4  -2  -7   11.30    1.00
  -2   4  -7   13.90    1.00
   2  -4  -7   13.00    0.90
  -2   4  -7   14.40    0.60
  -2   4   7   14.60    1.00
  -4  -2   7   12.10    0.90
   2  -4   7   13.40    0.60
  -4  -1  -7  442.46    9.50
   1  -4  -7  437.86    8.50
  -4  -1  -7  460.45    8.30
  -1   4  -7  447.16    9.50
  -4  -1   7  454.85    8.50
   1  -4   7  448.66    8.20
  -1   4   7  439.46    9.40
  -4   0  -7  760.32   13.60
   0   4  -7  731.03   15.50
   0  -4  -7  755.02   13.90
  -4   0  -7  757.92   15.50
   0   4   7  755.22   15.50
  -4   0   7  768.92   14.00
   0  -4   7  773.42   13.70
  -4   1  -7  315.87    5.70
   1   4  -7  312.57    6.70
  -1  -4  -7  308.87    6.80
  -4   1  -7  305.57    6.80
  -1  -4  -7  309.67    6.10
  -4   1   7  316.87    6.30
   4  -1   7  324.17    5.70
   1   4   7  296.87    6.80
  -4   1   7  313.77    6.10
  -1  -4   7  301.87    5.90
  -4   1   7  315.47    6.30
  -4   2  -7   30.60    0.80
   2   4  -7   29.20    1.10
  -2  -4  -7   30.40    1.10
  -4   2  -7   30.30    0.80
  -2  -4  -7   31.90    1.40
  -4   2  -7   28.00    1.30
  -2  -4   7   30.40    1.10
   2   4   7   27.40    1.30
  -4   2   7   30.90    1.00
  -3  -4  -7   11.90    1.00
  -3  -4  -7   11.20    0.80
  -4   3  -7   11.70    0.50
   3   4  -7   12.50    0.80
  -4   3  -7   11.50    0.50
  -4   3  -7   11.60    1.00
   4  -3  -7   11.00    0.90
  -4   3   7   12.20    0.90
   3   4   7   12.20    1.10
  -3  -4   7   12.70    0.90
  -4   3   7   11.80    0.80
   4   4  -7   56.09    1.50
   4  -4  -7   54.89    1.80
  -4  -4  -7   57.39    1.70
  -4   4  -7   54.99    1.30
  -4  -4  -7   55.29    1.90
  -4   4   7   56.19    1.70
  -4  -4   7   52.89    1.70
  -4   4   7   53.09    1.80
   4   4   7   55.99    2.00
  -4   5  -7   33.40    1.00
  -5  -4  -7   32.80    1.50
  -5  -4  -7   32.40    1.30
  -4   5  -7   29.50    1.60
   4  -5  -7   33.40    1.50
   5   4  -7   33.20    1.10
   5   4   7   29.90    1.60
   4  -5   7   31.80    1.00
  -4   5   7   32.70    1.50
  -4   5   7   32.20    1.40
  -5  -4   7   32.60    1.50
   3  -5  -7   52.79    1.80
   5   3  -7   55.79    1.30
  -3   5  -7   54.49    2.00
  -5  -3  -7   52.69    1.60
  -5  -3  -7   55.69    2.00
  -3   5   7   55.29    1.80
  -3   5   7   56.69    1.90
  -5  -3   7   55.49    1.80
   3  -5   7   55.69    1.40
  -2   5  -7   91.39    2.70
   2  -5  -7   92.29    2.40
  -5  -2  -7   93.99    2.60
  -5  -2  -7   97.49    2.20
  -5  -2   7   90.99    2.40
  -2   5   7   90.59    2.60
   2  -5   7   93.69    2.10
   1  -5  -7  374.86    7.30
  -5  -1  -7  379.86    8.10
  -5  -1  -7  365.06    7.00
  -1   5  -7  374.06    8.10
  -1   5   7  371.16    8.10
  -5  -1   7  377.46    7.30
   1  -5   7  377.76    7.00
  -5   0  -7  127.39    2.60
  -5   0  -7  129.69    3.30
   0  -5  -7  126.19    3.00
   0   5  -7  126.19    3.20
   0   5   7  126.49    3.30
  -5   0   7  126.39    3.00
   0  -5   7  126.39    2.70
  -5   1  -7    1.60    0.30
  -5   1  -7    1.80    0.60
   1   5  -7    1.40    0.50
  -1  -5  -7    1.10    0.50
  -5   1   7    1.80    0.50
   1   5   7    1.70    0.60
  -1  -5   7    1.40    0.40
  -2  -5  -7  124.99    3.30
  -5   2  -7  127.59    2.50
  -5   2  -7  118.89    3.20
   2   5  -7  120.99    3.10
  -2  -5  -7  120.69    2.90
  -5   2   7  122.49    2.90
   2   5   7  120.89    3.30
  -5   2   7  121.29    2.70
  -2  -5   7  123.99    2.80
  -3  -5  -7  128.79    3.00
  -5   3  -7  130.59    2.70
   3   5  -7  129.79    3.20
  -3  -5  -7  133.19    3.50
  -5   3  -7  126.89    3.40
  -5   3   7  130.19    3.10
  -5   3   7  125.69    3.00
  -3  -5   7  131.29    3.00
   3   5   7  131.69    3.50
   4   5  -7   49.70    1.60
  -5   4  -7   52.09    1.40
  -4  -5  -7   49.50    1.70
  -5   4  -7   49.99    2.00
   5  -4  -7   52.59    1.80
  -4  -5  -7   48.80    1.90
   4   5   7   51.39    2.00
  -5   4   7   52.49    1.70
  -5   4   7   53.09    1.90
  -4  -5   7   49.90    1.70
  -5  -5  -7  268.07    6.30
  -5   5  -7  274.87    5.30
   5  -5  -7  280.17    5.80
  -5   5  -7  268.67    6.40
  -5  -5  -7  269.77    5.70
   5   5  -7  268.07    5.80
  -5   5   7  266.67    5.80
   5   5   7  276.07    6.30
  -5  -5   7  274.97    5.70
  -5   5   7  258.87    6.10
  -5   6  -7  199.68    5.10
  -5   6  -7  201.08    4.20
  -6  -5  -7  192.98    4.40
  -6  -5  -7  197.58    5.00
   5  -6  -7  199.48    4.60
   6   5   7  198.68    5.00
   5  -6   7  199.88    4.10
  -5   6   7  196.08    4.90
  -6  -5   7  201.78    4.60
  -5   6   7  203.68    4.60
  -4   6  -7   73.09    2.60
  -6  -4  -7   76.89    2.50
  -4   6  -7   74.19    1.90
  -6  -4  -7   73.19    2.20
   4  -6  -7   75.79    2.30
   6   4   7   74.99    2.50
   4  -6   7   73.59    1.90
  -6  -4   7   73.19    2.30
  -4   6   7   74.59    2.40
  -6  -3  -7   44.90    1.50
  -6  -3  -7   48.20    1.90
   3  -6  -7   49.30    1.80
  -3   6  -7   43.60    2.00
  -3   6   7   47.30    1.90
  -6  -3   7   42.60    1.70
   3  -6   7   45.20    1.40
  -6  -2  -7   58.99    2.10
   2  -6  -7   60.09    1.90
  -6  -2  -7   62.09    1.80
  -2   6  -7   60.39    2.20
  -2   6   7   63.59    2.10
  -6  -2   7   60.79    1.90
   2  -6   7   61.49    1.60
  -6  -1  -7   93.29    2.20
  -1   6  -7   91.19    2.80
   1  -6  -7   90.59    2.50
  -6  -1  -7   94.69    2.70
  -6  -1   7   91.69    2.50
  -1   6   7   98.59    2.80
   1  -6   7   91.89    2.20
   0   6  -7   73.69    2.30
  -6   0  -7   73.89    2.30
   0  -6  -7   70.39    2.10
  -6   0  -7   72.19    1.80
   0  -6   7   71.69    1.90
  -6   0   7   72.89    2.10
   0   6   7   75.29    2.40
   1   6  -7   65.89    2.20
  -6   1  -7   65.69    2.20
  -6   1  -7   67.89    1.70
  -1  -6  -7   68.19    2.00
  -6   1   7   64.39    2.00
   1   6   7   66.19    2.30
  -1  -6   7   63.89    1.80
   2   6  -7  334.17    7.40
  -2  -6  -7  338.17    6.80
  -6   2  -7  334.07    6.40
  -6   2  -7  330.17    7.50
  -2  -6   7  333.57    6.60
  -6   2   7  336.37    6.80
  -6   2   7  336.57    6.90
   2   6   7  344.87    7.60
   3   6  -7   95.79    2.70
  -3  -6  -7   95.89    2.60
  -6   3  -7   98.09    2.90
  -6   3  -7   99.69    2.20
  -6   3   7   97.49    2.40
   3   6   7   94.09    2.90
  -3  -6   7   94.69    2.50
  -6   3   7   96.99    2.70
  -6   4  -7   30.90    1.10
   4   6  -7   31.00    1.40
  -4  -6  -7   31.80    1.50
  -4  -6  -7   33.80    1.70
  -6   4  -7   29.40    1.70
   4   6   7   33.70    1.80
  -4  -6   7   32.80    1.50
  -6   4   7   32.90    1.40
  -6   4   7   33.80    1.60
  -6   5  -7   69.19    2.50
  -5  -6  -7   70.59    2.50
  -5  -6  -7   68.59    2.20
   5   6  -7   66.19    2.10
   6  -5  -7   67.89    2.30
  -6   5   7   65.89    2.30
  -5  -6   7   70.29    2.30
   5   6   7   69.59    2.50
  -6   5   7   71.29    2.20
  -6  -6  -7    5.90    1.00
  -6   6  -7    6.80    1.10
  -6  -6  -7    7.30    0.90
   6  -6  -7    5.90    1.00
  -6   6   7    6.90    1.00
  -6   6   7    5.80    0.90
  -6  -6   7    6.70    1.00
   6   6   7    5.70    1.00
  -7  -6  -7   28.80    1.70
  -6   7  -7   27.60    2.00
  -7  -6  -7   27.20    1.80
   6  -7  -7   24.70    1.70
   7   6   7   27.20    1.80
  -6   7   7   31.30    1.80
  -7  -6   7   31.30    1.80
  -6   7   7   25.30    1.70
  -5   7  -7   25.40    1.90
  -7  -5  -7   24.40    1.60
   5  -7  -7   25.90    1.60
  -7  -5  -7   23.40    1.50
  -5   7   7   23.80    1.60
   7   5   7   25.10    1.70
  -5   7   7   25.10    1.70
  -7  -5   7   25.00    1.70
  -7  -4  -7   12.40    1.40
  -4   7  -7   10.50    1.50
   4  -7  -7   12.30    1.40
  -4   7  -7   10.60    1.00
  -7  -4  -7   12.10    1.20
  -7  -4   7   11.50    1.40
   7   4   7   12.40    1.40
  -4   7   7   11.30    1.30
  -4   7   7   11.00    1.40
   4  -7   7    9.40    0.90
  -3   7  -7   84.69    2.90
   3  -7  -7   86.19    2.60
  -7  -3  -7   84.29    2.70
  -7  -3  -7   86.79    2.40
   3  -7   7   87.49    2.20
  -7  -3   7   85.49    2.60
  -3   7   7   87.09    2.80
  -7  -2  -7   14.80    1.10
  -2   7  -7   15.20    1.40
  -7  -2  -7   16.70    1.30
   2  -7  -7   14.00    1.30
  -7  -2   7   15.80    1.40
  -2   7   7   17.30    1.40
   2  -7   7   17.60    1.00
  -1   7  -7   20.80    1.60
  -7  -1  -7   21.10    1.40
  -7  -1  -7   22.50    1.10
   1  -7  -7   21.50    1.30
  -1   7   7   19.30    1.60
   1  -7   7   20.90    1.10
  -7  -1   7   20.60    1.30
   0  -7  -7   18.20    1.30
  -7   0  -7   14.40    1.00
  -7   0  -7   14.70    1.30
   0   7  -7   15.70    1.40
   0  -7   7   14.30    1.00
  -7   0   7   14.30    1.20
   0   7   7   16.10    1.50
  -1  -7  -7  106.29    2.90
  -7   1  -7  104.69    2.50
  -7   1  -7  107.79    3.10
   1   7  -7  106.99    3.10
   1   7   7  111.69    3.30
  -7   1   7  110.59    2.90
  -1  -7   7  105.49    2.70
  -7   2  -7   31.00    1.60
  -2  -7  -7   28.90    1.50
  -7   2  -7   29.40    1.20
   2   7  -7   31.80    1.60
   2   7   7   29.50    1.80
  -2  -7   7   29.10    1.40
  -7   2   7   32.20    1.60
  -3  -7  -7   39.70    1.80
  -7   3  -7   38.10    1.80
  -7   3  -7   35.50    1.30
   3   7  -7   34.90    1.70
  -7   3   7   35.90    1.80
   3   7   7   37.10    1.90
  -3  -7   7   38.20    1.60
  -4  -7  -7   92.49    2.70
   4   7  -7   88.19    2.70
  -7   4  -7   89.49    3.00
   4   7   7   95.69    3.10
  -4  -7   7   90.19    2.60
  -7   4   7   90.79    2.70
  -7   5  -7   30.60    1.90
  -5  -7  -7   25.60    1.60
   5   7  -7   26.90    1.50
  -7   5   7   29.00    1.80
   5   7   7   30.10    1.90
  -5  -7   7   33.00    1.70
  -6  -7  -7   50.69    2.10
  -7   6  -7   52.19    2.30
   6   7   7   49.80    2.30
  -6  -7   7   52.49    2.20
  -7   6   7   47.60    2.10
   7  -7  -7   27.10    1.90
  -7   7  -7   26.90    2.00
  -7  -7  -7   28.10    1.80
  -7   7   7   26.50    1.90
  -7  -7   7   27.70    1.80
  -7   7   7   25.00    1.90
   7   7   7   26.90    1.90
  -7   8  -7    6.70    1.20
   7  -8  -7    3.40    1.00
  -8  -7  -7    6.80    1.10
  -7   8   7    7.60    1.30
   8   7   7    5.90    1.10
  -7   8   7    7.50    1.20
  -8  -7   7    4.30    1.10
  -8  -6  -7    2.60    0.80
   6  -8  -7    2.90    0.90
  -6   8  -7    2.10    1.10
  -8  -6  -7    0.00    0.80
  -6   8   7    2.70    1.00
  -8  -6   7    3.10    1.00
   8   6   7    2.30    1.00
  -6   8   7    0.60    0.90
  -8  -5  -7   17.20    1.50
  -8  -5  -7   19.30    1.60
   5  -8  -7   17.70    1.70
  -5   8  -7   20.60    1.80
  -5   8   7   15.90    1.70
   8   5   7   18.40    1.70
  -5   8   7   16.80    1.70
  -8  -5   7   22.40    1.70
  -8  -4  -7    3.90    0.90
  -8  -4  -7    4.10    0.80
   4  -8  -7    3.60    0.90
  -4   8  -7    3.70    1.10
   8   4   7    3.70    0.90
  -4   8   7    2.80    1.00
  -8  -4   7    4.30    1.00
  -4   8   7    2.40    0.90
  -8  -3  -7    4.00    0.90
   3  -8  -7    4.10    0.90
  -8  -3  -7    4.20    0.80
  -3   8  -7    5.00    1.00
  -3   8   7    4.20    1.00
  -8  -3   7    4.40    0.90
   3  -8   7    5.10    0.70
  -8  -2  -7   44.40    1.70
  -8  -2  -7   44.10    2.00
  -2   8  -7   43.80    2.30
   2  -8  -7   47.50    2.00
  -8  -2   7   45.50    2.00
   2  -8   7   42.80    1.60
  -2   8   7   46.00    2.20
  -1   8  -7  205.48    5.20
   1  -8  -7  203.98    4.70
  -8  -1  -7  202.08    5.00
  -8  -1  -7  195.68    4.30
   1  -8   7  196.98    4.30
  -1   8   7  201.58    5.20
  -8  -1   7  201.18    4.70
  -8   0  -7  171.28    4.40
  -8   0  -7  172.08    3.80
   0   8  -7  166.58    4.50
   0  -8  -7  170.18    4.10
  -8   0   7  173.08    4.20
   0   8   7  173.68    4.60
   0  -8   7  169.68    3.90
   1   8  -7    7.10    1.00
  -8   1  -7    6.50    0.90
  -8   1  -7    6.00    0.90
  -1  -8  -7    8.80    1.30
  -1  -8   7    6.20    0.80
   1   8   7    6.70    1.10
  -8   1   7    5.50    1.00
  -8   2  -7  147.29    3.30
  -2  -8  -7  148.69    3.80
   2   8  -7  149.88    4.00
  -8   2  -7  151.98    4.00
  -8   2   7  137.39    3.70
   2   8   7  146.99    4.20
  -2  -8   7  142.09    3.50
  -8   3  -7   32.70    1.90
  -3  -8  -7   37.20    1.80
   3   8  -7   34.50    1.80
   3   8   7   34.60    2.10
  -3  -8   7   38.00    1.70
  -8   3   7   38.50    1.90
  -8   4  -7   63.69    2.50
  -4  -8  -7   62.89    2.30
   4   8  -7   63.29    2.30
  -8   4   7   64.69    2.40
   4   8   7   63.09    2.60
  -4  -8   7   62.59    2.30
  -8   5  -7    4.20    1.00
  -5  -8  -7    4.90    1.00
   5   8   7    3.90    1.10
  -8   5   7    2.30    0.90
  -5  -8   7    4.10    0.90
  -6  -8  -7   49.30    2.20
  -8   6  -7   47.20    2.40
   6   8   7   46.10    2.50
  -8   6   7   50.59    2.30
  -6  -8   7   48.30    2.20
  -8   7  -7   11.70    1.70
  -7  -8  -7   13.00    1.70
   7   8   7   10.90    1.80
  -8   7   7    8.40    1.30
  -7  -8   7    8.90    1.30
   6  -9  -7    3.50    1.10
  -9  -6  -7    4.80    1.00
  -6   9  -7    5.80    1.30
  -9  -6  -7    3.30    1.00
  -9  -6   7    3.20    1.10
   9   6   7    4.30    1.10
  -6   9   7    3.60    1.10
  -6   9   7    1.80    1.10
  -5   9  -7    2.70    1.10
  -9  -5  -7    1.10    0.90
  -9  -5  -7    1.30    0.80
   5  -9  -7    1.90    1.00
  -5   9   7    2.10    1.00
  -9  -5   7    2.40    1.00
  -5   9   7   -0.20    1.00
   9   5   7    2.00    0.90
  -4   9  -7   28.60    2.10
  -9  -4  -7   28.60    1.70
  -9  -4  -7   31.40    1.80
   4  -9  -7   34.10    2.00
   9   4   7   29.80    1.90
  -9  -4   7   29.20    1.90
  -4   9   7   29.10    2.10
  -4   9   7   32.70    2.00
  -9  -3  -7    5.90    0.90
  -9  -3  -7    4.00    0.90
  -3   9  -7    4.30    1.20
   3  -9  -7    6.70    1.10
  -3   9   7    4.00    1.10
  -9  -3   7    3.60    1.00
  -9  -2  -7   35.20    1.70
  -9  -2  -7   32.50    1.90
  -2   9  -7   37.60    2.30
   2  -9  -7   35.50    1.90
   2  -9   7   32.50    1.60
  -2   9   7   36.70    2.20
  -9  -2   7   33.30    1.90
  -9  -1  -7   16.40    1.50
   1  -9  -7   17.00    1.50
  -1   9  -7   18.70    1.80
  -9  -1  -7   16.70    1.30
   1  -9   7   14.00    1.30
  -9  -1   7   12.40    1.60
  -1   9   7   18.00    1.90
   0   9  -7   36.90    2.10
   0  -9  -7   39.50    1.90
  -9   0  -7   35.40    1.60
  -9   0  -7   41.00    1.90
  -9   0   7   36.30    1.90
   0  -9   7   40.30    1.70
   0   9   7   38.50    2.20
   1   9  -7    2.00    0.90
  -1  -9  -7    3.50    0.90
  -9   1  -7    2.60    0.90
  -1  -9   7    3.30    0.80
   1   9   7    2.60    1.00
  -9   1   7    3.50    1.00
   2   9  -7   11.80    1.50
  -2  -9  -7   10.60    1.40
  -9   2  -7   10.90    1.40
  -2  -9   7   12.30    1.30
  -9   2   7   11.70    1.60
   2   9   7   12.30    1.70
  -9   3  -7    0.90    0.80
   3   9  -7    0.70    0.90
  -3  -9  -7    2.10    0.90
  -9   3   7    0.40    0.90
  -3  -9   7    1.00    0.80
   3   9   7    1.20    1.00
  -4  -9  -7   14.60    1.60
  -9   4  -7   13.40    1.60
   4   9  -7   11.40    1.50
   4   9   7   12.00    1.80
  -9   4   7   12.20    1.60
  -4  -9   7   13.10    1.50
  -9   5  -7   46.00    2.30
  -5  -9  -7   43.30    2.20
   5   9   7   46.50    2.40
  -9   5   7   46.90    2.30
  -5  -9   7   43.50    2.10
  -9   6  -7   35.40    2.20
  -6  -9  -7   34.20    2.20
   6   9   7   34.00    2.30
  -6  -9   7   39.20    2.20
  -9   6   7   32.10    2.20
  -4  10  -7   17.10    2.10
 -10  -4  -7   17.10    1.60
   4 -10  -7   15.90    1.80
  -4  10   7   13.30    1.70
 -10  -4   7   16.20    1.90
  -4  10   7   15.40    1.80
 -10  -3  -7    4.30    0.90
   3 -10  -7    4.10    1.10
  -3  10  -7    4.40    1.20
 -10  -3   7    4.10    1.10
  -3  10   7    2.80    1.20
  -2  10  -7   32.00    2.40
   2 -10  -7   35.50    2.00
 -10  -2  -7   35.10    1.80
 -10  -2  -7   36.60    2.00
  -2  10   7   32.60    2.40
 -10  -2   7   34.80    2.20
 -10  -1  -7    8.40    1.10
  -1  10  -7   10.90    1.80
   1 -10  -7    9.50    1.20
   1 -10   7    8.50    1.20
 -10  -1   7    8.80    1.20
  -1  10   7    6.20    1.30
   0  10  -7    6.90    1.20
 -10   0  -7    6.40    1.00
   0 -10  -7    7.80    1.10
   0  10   7    6.90    1.30
 -10   0   7    7.10    1.10
   0 -10   7    7.10    1.00
   1  10  -7    5.50    1.10
  -1 -10  -7    4.10    1.00
 -10   1  -7    3.50    0.90
   1  10   7    5.70    1.30
  -1 -10   7    4.00    0.90
 -10   1   7    5.30    1.10
   2  10  -7    9.90    1.30
 -10   2  -7   10.10    1.50
  -2 -10  -7    8.30    1.20
 -10   2   7    6.40    1.10
  -2 -10   7   10.00    1.40
   2  10   7    6.60    1.30
   3  10  -7    7.40    1.20
 -10   3  -7    5.80    1.10
  -3 -10  -7    8.80    1.20
  -3 -10   7    7.10    1.10
   3  10   7    7.60    1.40
 -10   3   7    5.70    1.20
 -10   4  -7   -0.30    0.90
  -4 -10  -7   -0.20    0.90
   4  10  -7   -0.90    0.90
 -10   4   7    1.70    1.00
  -4 -10   7   -1.00    0.80
   4  10   7    0.20    1.10
  -1  11  -7   19.20    2.20
   1 -11  -7   15.20    1.80
 -11  -1   7   12.80    1.90
  -1  11   7   13.70    1.70
   0  11  -7   56.09    2.90
   0 -11  -7   59.29    2.60
   0 -11   7   58.49    2.30
 -11   0   7   55.89    2.60
   0  11   7   54.29    3.00
   1  11  -7    6.20    1.30
  -1 -11  -7    9.30    1.30
 -11   1   7    8.00    1.30
  -1 -11   7    6.60    1.10
   1  11   7    7.60    1.50
   0   0  -8  530.95   10.90
   0   0  -8  542.45    9.70
   0   0   8  530.85    9.70
   0   0   8  538.15    9.70
  -1   0  -8  382.46    7.00
  -1   0  -8  374.26    8.10
   1   0  -8  387.36    7.90
   0   1  -8  383.06    8.00
   0   1  -8  388.06    7.00
   0  -1  -8  372.46    8.00
   0  -1  -8  389.36    7.10
   0   1   8  381.26    7.10
   1   0   8  394.46    7.00
   0  -1   8  392.26    7.00
   1   0   8  392.86    7.00
   0  -1   8  383.46    7.00
  -1   0   8  393.96    7.10
   1  -1  -8   92.39    2.00
  -1  -1  -8   91.89    2.30
  -1  -1  -8   90.39    1.90
   1   1  -8   93.39    2.20
  -1   1  -8   91.89    2.30
   1  -1  -8   91.39    2.20
  -1  -1   8   94.79    2.00
  -1   1   8   91.59    2.00
   1   1   8   92.79    1.90
   2   1  -8  478.95    9.80
   1  -2  -8  481.05    9.00
  -2  -1  -8  475.15    8.80
  -1   2  -8  474.85   10.10
  -2  -1  -8  486.45   10.10
   1  -2  -8  501.35   10.00
  -1   2   8  480.65    9.00
  -2  -1   8  479.45    9.00
   2   1   8  498.65    8.80
  -2  -1   8  483.05    9.80
  -1   2   8  497.85   10.00
   0  -2  -8  204.28    4.60
   0   2  -8  217.08    3.90
   0   2  -8  211.38    4.60
  -2   0  -8  205.48    4.70
   2   0  -8  205.28    4.40
   0  -2  -8  204.58    4.10
  -2   0  -8  207.68    3.80
  -2   0   8  201.08    4.10
  -2   0   8  216.38    4.40
   0  -2   8  206.68    3.90
   2   0   8  215.08    3.80
   0   2   8  206.88    4.60
  -2   1  -8  150.48    3.50
   2  -1  -8  149.09    3.30
   1   2  -8  147.19    3.40
  -1  -2  -8  152.28    3.50
  -1  -2  -8  148.09    3.00
  -2   1   8  150.28    3.30
  -1  -2   8  149.99    3.00
  -2   1   8  150.18    3.10
  -2   2  -8  833.82   17.40
   2  -2  -8  858.31   17.20
  -2  -2  -8  854.11   17.40
   2   2  -8  856.31   17.10
   2  -2  -8  851.51   15.60
  -2  -2  -8  843.32   15.40
  -2   2   8  876.81   15.60
  -2  -2   8  867.41   15.50
  -2   2   8  858.01   17.20
   2  -3  -8 1954.60   35.50
  -3  -2  -8 1944.91   39.60
   3   2  -8 1998.60   39.10
  -2   3  -8 1955.30   39.60
  -3  -2  -8 1997.10   35.40
  -2   3   8 1947.21   39.40
  -3  -2   8 2012.00   35.50
  -2   3   8 1974.20   35.50
  -3  -2   8 2069.69   39.10
  -3  -1  -8  252.77    4.80
  -1   3  -8  257.47    4.70
   3   1  -8  257.37    5.20
  -1   3  -8  244.68    5.60
  -3  -1  -8  254.17    5.70
   1  -3  -8  246.98    5.50
   1  -3  -8  248.78    5.00
   1  -3   8  256.77    4.70
  -3  -1   8  246.28    5.00
  -1   3   8  263.67    5.60
  -3  -1   8  263.87    5.20
   0   3  -8  209.28    3.90
   3   0  -8  198.48    4.20
   0  -3  -8  195.98    4.10
   0  -3  -8  196.88    4.60
   0   3  -8  200.28    4.50
  -3   0  -8  209.18    3.80
   0  -3   8  204.08    3.90
   0   3   8  203.68    4.60
  -3   0   8  203.28    4.10
  -3   0   8  203.48    4.20
   3   0   8  202.68    3.80
  -3   0   8  207.48    4.20
  -1  -3  -8   19.20    1.10
   1   3  -8   21.00    1.00
  -3   1  -8   19.60    1.10
  -1  -3  -8   21.10    0.90
  -3   1   8   20.00    0.70
  -1  -3   8   21.10    0.80
  -3   1   8   21.40    1.00
   1   3   8   21.40    1.10
  -3   1   8   21.70    0.70
   3  -2  -8   86.69    2.10
   2   3  -8   84.69    2.10
  -2  -3  -8   82.99    2.00
  -2  -3  -8   82.49    2.40
  -3   2   8   85.49    2.10
   2   3   8   84.29    2.40
  -3   2   8   84.79    2.10
  -2  -3   8   86.89    2.00
   3  -3  -8   30.70    1.20
  -3  -3  -8   30.70    1.10
  -3   3  -8   32.10    1.40
  -3  -3  -8   29.90    1.40
   3   3  -8   31.30    1.00
  -3  -3   8   29.20    1.10
  -3   3   8   30.40    1.10
  -3   3   8   28.90    1.20
  -3   4  -8  165.28    3.20
   3  -4  -8  159.48    3.70
  -3   4  -8  162.58    4.10
   4   3  -8  166.18    3.50
  -4  -3  -8  164.98    3.50
  -4  -3  -8  172.08    4.10
  -3   4  -8  172.88    3.20
   3  -4   8  163.08    3.20
  -4  -3   8  162.68    3.60
  -3   4   8  167.68    3.70
  -3   4   8  162.88    3.90
  -4  -3   8  160.88    3.50
  -4  -2  -8  640.44   13.20
  -2   4  -8  649.74   13.20
   2  -4  -8  635.24   11.90
  -4  -2  -8  618.54   11.60
  -2   4  -8  645.94   11.40
  -2   4   8  619.04   13.10
  -4  -2   8  626.74   11.80
   2  -4   8  637.64   11.40
  -4  -1  -8  816.92   14.60
  -4  -1  -8  796.92   16.50
   1  -4  -8  807.32   14.80
  -1   4  -8  791.12   16.50
   1  -4   8  808.72   14.50
  -1   4   8  788.92   16.50
  -4  -1   8  826.22   14.80
   0  -4  -8  121.19    2.70
   0  -4  -8  116.39    3.00
  -4   0  -8  114.39    3.00
   0   4  -8  114.39    3.00
  -4   0  -8  121.79    2.40
  -4   0   8  116.29    2.70
   0  -4   8  113.79    2.40
   0   4   8  116.49    3.00
  -4   1  -8    7.60    0.40
  -1  -4  -8    6.20    0.70
  -1  -4  -8    6.80    0.90
  -4   1  -8    7.90    0.90
   1   4  -8    6.80    0.80
  -1  -4   8    6.60    0.60
   4  -1   8    8.00    0.40
  -4   1   8    7.10    0.50
   1   4   8    8.50    0.90
  -4   1   8    6.90    0.80
  -4   1   8    6.60    0.40
  -2  -4  -8   32.20    1.20
  -2  -4  -8   30.70    1.40
  -4   2  -8   32.80    0.80
  -4   2  -8   32.50    1.40
  -4   2  -8   32.10    0.80
   2   4  -8   30.50    1.20
  -4   2   8   31.60    1.30
  -4   2   8   31.30    1.00
   2   4   8   33.80    1.40
  -2  -4   8   30.00    1.10
  -3  -4  -8   35.30    1.30
  -3  -4  -8   32.90    1.50
  -4   3  -8   36.50    0.90
   4  -3  -8   33.90    1.40
  -4   3  -8   35.10    1.50
   3   4  -8   35.80    1.20
  -4   3  -8   37.50    0.90
  -4   3   8   36.00    1.40
  -3  -4   8   35.60    1.30
  -4   3   8   35.20    1.20
   3   4   8   36.20    1.60
  -4  -4  -8  115.49    3.20
  -4   4  -8  118.19    3.30
  -4  -4  -8  122.09    2.80
  -4   4  -8  120.89    2.40
   4  -4  -8  116.99    3.00
   4   4  -8  122.99    2.80
  -4   4   8  120.69    3.00
   4   4   8  125.69    3.30
  -4  -4   8  120.29    2.90
  -4   4   8  123.79    3.00
   5   4  -8   38.90    1.20
  -4   5  -8   36.20    1.80
  -4   5  -8   37.90    1.10
  -5  -4  -8   39.80    1.80
  -5  -4  -8   36.60    1.40
   4  -5  -8   38.20    1.60
  -4   5   8   37.60    1.60
   4  -5   8   37.60    1.10
  -5  -4   8   37.00    1.60
   5   4   8   38.10    1.80
  -4   5   8   38.50    1.60
  -3   5  -8  184.98    4.70
   3  -5  -8  190.38    4.20
  -5  -3  -8  196.08    4.70
  -5  -3  -8  186.98    4.00
  -3   5   8  189.78    4.50
  -3   5   8  186.48    4.20
  -5  -3   8  189.08    4.20
   3  -5   8  188.28    3.70
  -5  -2  -8   82.79    2.00
   2  -5  -8   81.69    2.30
  -2   5  -8   83.89    2.50
  -5  -2  -8   83.89    2.50
  -2   5   8   78.79    2.40
   2  -5   8   82.99    1.80
  -5  -2   8   79.19    2.20
  -5  -1  -8  109.69    3.00
  -1   5  -8  104.89    2.90
  -5  -1  -8  106.79    2.40
  -5  -1   8  106.79    2.70
   1  -5   8  109.09    2.30
  -1   5   8  109.59    2.90
  -5   0  -8   16.90    0.70
  -5   0  -8   14.30    1.20
   0  -5  -8   15.20    1.00
   0   5  -8   16.50    1.10
  -5   0   8   16.10    1.10
   0   5   8   18.30    1.20
   0  -5   8   16.40    0.80
  -5   1  -8  116.89    2.30
   1   5  -8  111.39    2.90
  -5   1  -8  110.39    3.00
  -1  -5  -8  112.89    2.70
  -5   1   8  110.19    2.70
   1   5   8  107.29    3.10
  -1  -5   8  113.29    2.50
   2   5  -8   77.99    2.30
  -2  -5  -8   81.19    2.20
  -2  -5  -8   81.89    2.50
  -5   2  -8   83.09    1.80
  -5   2  -8   78.39    2.50
  -2  -5   8   82.59    2.10
  -5   2   8   82.59    2.20
  -5   2   8   81.29    2.00
   2   5   8   83.29    2.60
   3   5  -8  185.68    4.30
  -3  -5  -8  182.78    4.10
  -5   3  -8  188.88    3.60
  -3  -5  -8  183.98    4.60
  -5   3  -8  185.78    4.60
  -5   3   8  179.08    4.10
  -5   3   8  186.68    4.10
  -3  -5   8  188.98    4.00
   3   5   8  190.68    4.60
  -4  -5  -8   82.29    2.60
  -5   4  -8   83.09    1.90
   4   5  -8   81.69    2.20
  -4  -5  -8   83.99    2.30
  -5   4  -8   86.39    2.70
   5  -4  -8   85.19    2.40
  -5   4   8   83.59    2.30
  -4  -5   8   84.49    2.30
   4   5   8   85.99    2.70
  -5   4   8   83.19    2.50
  -5   5  -8  100.79    3.10
   5   5  -8   96.29    2.50
   5  -5  -8  100.69    2.80
  -5  -5  -8   99.99    2.70
  -5  -5  -8   98.09    3.00
  -5   5   8   96.89    2.80
  -5   5   8  100.49    2.80
  -5  -5   8   98.39    2.70
   5   5   8   96.49    3.00
  -6  -5  -8    0.40    0.70
  -6  -5  -8    0.60    0.70
   5  -6  -8    0.90    0.70
  -5   6  -8   -0.20    0.70
  -5   6   8   -0.30    0.70
   6   5   8    0.50    0.80
  -6  -5   8    2.10    0.80
  -5   6   8    1.10    0.70
   4  -6  -8  110.59    3.00
  -4   6  -8  110.59    2.50
  -6  -4  -8  109.49    2.80
  -6  -4  -8  111.09    3.20
  -4   6  -8  110.49    3.40
   6   4   8  109.79    3.30
  -4   6   8  108.59    3.10
  -4   6   8  107.39    3.00
   4  -6   8  110.29    2.50
  -6  -4   8  112.69    3.00
   3  -6  -8    0.80    0.60
  -6  -3  -8    0.90    0.50
  -3   6  -8    1.90    0.80
  -6  -3  -8    1.00    0.70
   3  -6   8    1.10    0.40
  -6  -3   8    0.50    0.60
  -3   6   8    1.00    0.70
  -3   6   8    1.40    0.70
  -2   6  -8   49.50    2.00
  -6  -2  -8   47.70    1.90
   2  -6  -8   49.30    1.80
  -6  -2  -8   50.19    1.50
   2  -6   8   50.29    1.40
  -2   6   8   48.00    1.90
  -6  -2   8   48.80    1.80
  -6  -1  -8   29.50    1.50
   1  -6  -8   28.50    1.40
  -6  -1  -8   30.00    1.10
  -1   6  -8   30.30    1.60
   1  -6   8   29.90    1.10
  -6  -1   8   29.40    1.40
  -1   6   8   29.70    1.60
  -6   0  -8   81.39    1.90
   0   6  -8   80.59    2.50
   0  -6  -8   78.59    2.30
  -6   0  -8   81.19    2.50
   0  -6   8   80.69    2.00
   0   6   8   82.69    2.60
  -6   0   8   80.49    2.30
  -1  -6  -8  245.98    5.20
  -6   1  -8  244.78    5.70
   1   6  -8  237.38    5.60
  -6   1  -8  239.08    4.70
  -1  -6   8  249.88    5.00
   1   6   8  238.48    5.80
  -6   1   8  251.87    5.20
  -6   2  -8  258.97    6.10
   2   6  -8  249.58    5.90
  -6   2  -8  264.37    5.00
  -2  -6  -8  255.37    5.50
  -6   2   8  262.67    5.40
   2   6   8  264.67    6.20
  -6   2   8  266.67    5.50
  -2  -6   8  254.87    5.30
  -6   3  -8  377.46    8.50
  -3  -6  -8  384.06    7.60
  -6   3  -8  388.06    7.10
   3   6  -8  386.66    8.30
  -3  -6  -8  380.06    8.60
   3   6   8  375.16    8.50
  -6   3   8  382.46    7.70
  -3  -6   8  377.36    7.50
  -6   3   8  378.06    7.90
   4   6  -8  103.69    2.80
  -6   4  -8  102.19    3.10
  -4  -6  -8  106.99    3.20
  -4  -6  -8   99.99    2.80
  -6   4   8  106.49    2.90
  -4  -6   8  101.49    2.80
  -6   4   8  103.59    2.70
   4   6   8   96.49    3.20
   6  -5  -8   19.40    1.40
  -6   5  -8   19.40    1.60
  -5  -6  -8   18.00    1.40
  -5  -6  -8   19.20    1.60
   5   6   8   15.80    1.60
  -5  -6   8   15.10    1.40
  -6   5   8   13.60    1.30
  -6   5   8   17.50    1.40
  -6  -6  -8   25.80    1.50
  -6   6  -8   25.20    1.90
  -6  -6  -8   25.10    1.80
   6  -6  -8   27.20    1.70
  -6   6   8   27.10    1.70
  -6   6   8   25.40    1.60
   6   6   8   26.70    1.80
  -6  -6   8   26.10    1.70
  -7  -6  -8    3.60    0.90
  -7  -6  -8    3.10    0.80
  -6   7  -8    3.50    1.00
   6  -7  -8    3.10    0.90
  -7  -6   8    1.80    0.90
  -6   7   8    1.50    0.90
  -6   7   8    1.10    0.90
   7   6   8    2.70    0.90
   5  -7  -8   66.39    2.40
  -7  -5  -8   67.39    2.60
  -7  -5  -8   65.99    2.20
  -5   7  -8   69.69    2.80
  -5   7   8   66.89    2.50
  -7  -5   8   65.99    2.40
   7   5   8   64.29    2.50
  -5   7   8   68.69    2.50
  -7  -4  -8    5.20    0.90
  -4   7  -8    2.50    0.90
  -7  -4  -8    4.30    0.80
   4  -7  -8    5.10    0.90
  -4   7   8    2.70    0.90
   7   4   8    4.40    0.90
  -7  -4   8    4.00    0.90
  -4   7   8    4.60    0.90
  -7  -3  -8   54.19    2.10
   3  -7  -8   49.90    2.00
  -7  -3  -8   48.60    1.70
  -3   7  -8   46.00    2.20
   3  -7   8   49.60    1.50
  -3   7   8   48.30    2.10
  -7  -3   8   52.49    2.00
  -2   7  -8    4.60    0.90
   2  -7  -8    3.80    0.80
  -7  -2  -8    5.00    0.70
  -7  -2  -8    4.50    0.90
  -2   7   8    5.40    0.90
  -7  -2   8    4.00    0.90
   2  -7   8    5.10    0.80
  -1   7  -8   18.10    1.50
  -7  -1  -8   18.20    1.00
   1  -7  -8   16.90    1.30
  -7  -1  -8   18.50    1.40
  -7  -1   8   15.00    1.30
   1  -7   8   16.40    1.00
  -1   7   8   18.50    1.60
  -7   0  -8  219.98    4.50
   0  -7  -8  215.88    4.90
  -7   0  -8  219.98    5.30
   0   7  -8  221.68    5.40
   0  -7   8  216.78    4.60
  -7   0   8  220.58    4.90
   0   7   8  224.98    5.50
  -1  -7  -8   28.40    1.50
   1   7  -8   27.60    1.60
  -7   1  -8   29.80    1.10
  -7   1  -8   27.10    1.60
   1   7   8   29.10    1.80
  -7   1   8   31.70    1.60
  -1  -7   8   28.60    1.30
  -7   2  -8  221.08    4.40
  -2  -7  -8  216.78    4.90
   2   7  -8  216.08    5.30
  -7   2  -8  218.98    5.40
  -2  -7   8  219.38    4.70
   2   7   8  219.28    5.50
  -7   2   8  215.68    4.90
   3   7  -8  200.48    4.80
  -3  -7  -8  194.68    4.50
  -7   3  -8  200.78    5.00
  -3  -7   8  194.08    4.40
   3   7   8  195.38    5.10
  -7   3   8  199.38    4.60
   4   7  -8   94.89    2.80
  -7   4  -8   99.49    3.20
  -4  -7  -8  102.89    2.90
   4   7   8   99.29    3.20
  -4  -7   8   97.39    2.80
  -7   4   8   97.69    2.90
  -5  -7  -8  107.09    3.10
  -7   5  -8  109.09    3.50
   5   7   8  107.89    3.40
  -5  -7   8  112.59    3.10
  -7   5   8  109.69    3.20
  -7   6  -8   17.40    1.70
  -6  -7  -8   17.20    1.50
   6   7   8   19.60    1.70
  -7   6   8   20.40    1.70
  -6  -7   8   17.70    1.60
   7  -7  -8   20.50    1.80
  -7   7  -8   17.50    1.90
  -7  -7  -8   21.50    1.70
  -7  -7   8   18.40    1.80
   7   7   8   18.00    1.90
  -7   7   8   19.00    1.80
   7  -8  -8   41.70    2.30
  -7   8  -8   39.90    2.40
  -8  -7  -8   37.50    2.10
   8   7   8   39.10    2.30
  -7   8   8   34.30    2.20
  -8  -7   8   41.70    2.30
  -6   8  -8    3.10    1.10
  -8  -6  -8    5.00    1.00
  -8  -6  -8    5.60    1.10
   6  -8  -8    4.70    1.00
   8   6   8    6.30    1.10
  -6   8   8    4.50    1.10
  -8  -6   8    5.40    1.10
  -6   8   8    4.50    1.10
  -8  -5  -8    5.70    0.90
  -8  -5  -8    6.70    1.00
  -5   8  -8    4.70    1.10
   5  -8  -8    4.90    1.00
  -8  -5   8    5.50    1.10
  -5   8   8    2.60    1.00
   8   5   8    6.10    1.10
  -5   8   8    6.00    1.10
  -8  -4  -8   11.70    1.50
  -8  -4  -8   13.00    1.30
   4  -8  -8   13.30    1.60
  -4   8  -8   12.50    1.70
  -4   8   8   13.50    1.50
  -8  -4   8   12.90    1.50
  -4   8   8   11.60    1.60
   8   4   8   11.70    1.50
  -3   8  -8   23.70    1.90
  -8  -3  -8   26.10    1.40
  -8  -3  -8   25.10    1.70
   3  -8  -8   26.50    1.70
  -8  -3   8   26.00    1.70
  -3   8   8   24.40    1.80
  -2   8  -8   56.79    2.50
   2  -8  -8   51.19    2.10
  -8  -2  -8   51.99    2.20
  -8  -2  -8   54.09    1.90
  -2   8   8   55.89    2.40
   2  -8   8   55.49    1.80
  -8  -2   8   53.29    2.10
  -1   8  -8   20.90    1.70
  -8  -1  -8   18.80    1.20
  -8  -1  -8   21.80    1.60
   1  -8  -8   19.80    1.50
  -1   8   8   18.60    1.80
  -8  -1   8   22.00    1.70
   1  -8   8   19.40    1.20
  -8   0  -8   37.70    1.40
   0   8  -8   35.30    2.00
  -8   0  -8   36.70    1.80
   0  -8  -8   35.30    1.80
   0   8   8   36.80    2.10
  -8   0   8   37.40    1.80
   0  -8   8   34.90    1.50
  -1  -8  -8   78.09    2.50
   1   8  -8   78.39    2.70
  -8   1  -8   76.89    2.70
   1   8   8   78.19    2.90
  -8   1   8   72.09    2.50
  -1  -8   8   75.79    2.30
   2   8  -8  135.89    3.80
  -8   2  -8  138.79    3.90
  -2  -8  -8  142.89    3.70
  -8   2   8  130.29    3.60
   2   8   8  138.19    4.10
  -2  -8   8  139.79    3.40
  -3  -8  -8   24.40    1.60
  -8   3  -8   25.10    1.70
   3   8  -8   23.50    1.60
  -8   3   8   22.80    1.70
  -3  -8   8   25.70    1.50
   3   8   8   21.50    1.90
   4   8  -8   27.80    1.70
  -4  -8  -8   29.80    1.80
  -8   4  -8   27.40    1.80
  -4  -8   8   31.00    1.70
   4   8   8   25.60    2.00
  -8   4   8   27.80    1.90
  -5  -8  -8   78.49    2.60
  -8   5  -8   73.99    2.90
  -5  -8   8   71.19    2.60
   5   8   8   77.99    3.00
  -8   5   8   76.29    2.80
  -6  -8  -8   21.00    1.70
  -8   6  -8   22.20    1.90
  -8   6   8   21.60    1.80
  -6  -8   8   21.30    1.80
   6   8   8   21.70    2.00
  -8   7  -8    1.20    1.00
  -7  -8  -8    0.50    0.90
  -7  -8   8    0.40    0.90
  -8   7   8    2.20    1.00
   7   8   8    0.00    1.00
   6  -9  -8   35.60    2.30
  -9  -6  -8   44.80    2.40
  -9  -6  -8   41.10    2.10
  -6   9  -8   42.60    2.50
   9   6   8   37.70    2.30
  -9  -6   8   38.20    2.30
  -6   9   8   36.50    2.40
  -6   9   8   39.10    2.30
   5  -9  -8   22.50    1.90
  -9  -5  -8   22.30    1.80
  -9  -5  -8   21.40    1.70
  -5   9  -8   25.90    2.20
  -9  -5   8   22.30    1.90
  -5   9   8   18.80    2.00
   9   5   8   22.40    1.90
  -5   9   8   20.10    1.90
   4  -9  -8    6.20    1.10
  -9  -4  -8    7.70    1.00
  -9  -4  -8    6.00    1.00
  -4   9  -8    7.00    1.30
   9   4   8    6.70    1.10
  -4   9   8    4.20    1.10
  -4   9   8    4.50    1.10
  -9  -4   8    4.50    1.10
  -9  -3  -8    5.90    0.90
   3  -9  -8    4.70    1.00
  -9  -3  -8    5.50    1.00
  -3   9  -8    5.60    1.20
  -3   9   8    5.40    1.20
  -9  -3   8    5.60    1.10
  -9  -2  -8    2.40    0.70
   2  -9  -8    0.60    0.80
  -9  -2  -8    0.60    0.80
  -2   9  -8    3.40    1.10
  -9  -2   8    1.10    0.90
  -2   9   8    0.70    1.00
   1  -9  -8  183.68    4.60
  -9  -1  -8  184.68    4.90
  -9  -1  -8  179.98    4.20
  -1   9  -8  188.28    5.10
  -9  -1   8  189.88    4.60
   1  -9   8  187.08    4.20
  -1   9   8  190.68    5.10
   0  -9  -8   97.69    3.00
   0   9  -8   93.59    3.30
  -9   0  -8   95.49    3.10
  -9   0   8   95.49    3.00
   0  -9   8   97.19    2.70
   0   9   8  104.39    3.50
  -1  -9  -8   74.79    2.60
  -9   1  -8   77.89    2.70
   1   9  -8   74.89    2.80
  -1  -9   8   69.99    2.30
  -9   1   8   74.79    2.60
   1   9   8   75.09    3.00
  -9   2  -8   35.90    2.00
  -2  -9  -8   34.70    2.00
   2   9  -8   35.60    2.00
  -2  -9   8   36.30    1.80
  -9   2   8   34.90    2.00
   2   9   8   36.50    2.30
  -9   3  -8    4.70    1.00
  -3  -9  -8    4.90    1.00
   3   9  -8    4.90    1.00
  -9   3   8    4.50    1.10
  -3  -9   8    4.10    0.90
   3   9   8    3.60    1.10
  -4  -9  -8    8.80    1.20
  -9   4  -8    7.70    1.20
   4   9  -8    8.50    1.20
  -4  -9   8    6.30    1.00
   4   9   8    7.60    1.30
  -9   4   8    7.90    1.20
  -9   5  -8    5.50    1.10
  -5  -9  -8    7.30    1.10
  -9   5   8    5.80    1.20
   5   9   8    3.90    1.20
  -5  -9   8    6.50    1.10
  -9   6  -8   48.40    2.50
  -6  -9  -8   47.70    2.40
  -9   6   8   49.20    2.50
   6   9   8   42.40    2.60
  -6  -9   8   50.29    2.40
  -4  10  -8   29.30    2.40
   4 -10  -8   23.50    2.00
 -10  -4  -8   27.90    1.80
 -10  -4   8   24.50    2.10
  -4  10   8   20.00    2.20
  -4  10   8   23.90    2.00
 -10  -3  -8   -0.20    0.80
  -3  10  -8    3.60    1.20
 -10  -3  -8    1.60    0.90
   3 -10  -8    0.80    0.90
  -3  10   8   -0.70    1.00
 -10  -3   8    1.40    1.00
 -10  -2  -8   53.89    2.40
   2 -10  -8   55.99    2.40
  -2  10  -8   54.09    2.80
 -10  -2   8   51.39    2.40
  -2  10   8   53.79    2.80
   1 -10  -8   42.90    2.20
 -10  -1  -8   48.00    2.30
  -1  10  -8   47.30    2.60
 -10  -1   8   48.80    2.30
  -1  10   8   46.20    2.60
   0 -10  -8   10.10    1.60
 -10   0  -8   13.90    1.60
   0  10  -8   13.00    1.90
   0  10   8   15.00    2.00
 -10   0   8   13.00    1.70
   0 -10   8   12.30    1.30
  -1 -10  -8   18.00    1.80
   1  10  -8   16.60    1.90
 -10   1  -8   12.60    1.60
 -10   1   8   13.90    1.60
  -1 -10   8   13.30    1.40
   1  10   8   12.50    2.00
 -10   2  -8   16.60    1.70
  -2 -10  -8   18.50    1.80
   2  10  -8   16.10    1.80
 -10   2   8   12.40    1.80
   2  10   8   14.80    2.10
  -2 -10   8   13.70    1.50
 -10   3  -8   -0.10    0.90
  -3 -10  -8    1.50    1.00
   3  10  -8   -0.50    0.90
 -10   3   8   -0.80    0.90
  -3 -10   8    1.70    0.90
   3  10   8   -0.20    1.00
 -10   4  -8   10.20    1.80
  -4 -10  -8    9.90    1.30
 -10   4   8   10.10    1.40
   4  10   8    8.00    1.40
  -4 -10   8   14.80    1.70
   0   0  -9    0.60    0.40
   0   0   9   -0.20    0.20
   0   0   9    0.30    0.20
   0  -1  -9  156.58    3.10
  -1   0  -9  154.88    3.00
  -1   0  -9  144.29    3.60
   0   1  -9  162.18    3.60
   1   0  -9  156.08    3.50
   0  -1  -9  152.48    3.60
   0   1  -9  162.98    3.00
   0   1   9  158.38    3.10
   1   0   9  157.48    3.00
   0  -1   9  166.58    3.00
  -1   0   9  156.58    3.10
   0  -1   9  155.38    3.00
   1   0   9  162.38    3.00
  -1   1  -9  171.68    3.90
   1   1  -9  171.08    3.80
  -1  -1  -9  167.48    3.90
   1  -1  -9  173.28    3.40
  -1  -1  -9  173.48    3.30
   1  -1  -9  171.08    3.80
  -1   1   9  166.68    3.40
  -1  -1   9  169.48    3.30
  -2  -1  -9   71.09    1.60
   1  -2  -9   73.19    1.80
  -2  -1  -9   68.09    2.10
   2   1  -9   72.59    1.80
   1  -2  -9   71.19    1.90
  -2  -1   9   73.59    1.70
  -1   2   9   70.29    1.90
  -1   2   9   69.09    1.70
   2   0  -9  390.96    8.10
  -2   0  -9  403.76    7.20
   0   2  -9  415.56    7.20
   0   2  -9  392.26    8.30
  -2   0  -9  386.56    8.40
   0  -2  -9  392.66    8.40
   0  -2  -9  387.36    7.40
   0  -2   9  395.46    7.20
  -2   0   9  404.26    7.50
   2   0   9  403.76    7.20
   1   2  -9   21.00    0.90
  -1  -2  -9   20.70    0.80
  -2   1  -9   20.80    1.10
  -1  -2  -9   20.80    1.10
   2  -1  -9   23.10    0.90
  -2   1   9   20.70    0.90
  -2   1   9   21.30    0.90
  -1  -2   9   21.80    0.80
  -2  -2  -9    9.50    0.60
   2   2  -9   11.70    0.70
  -2  -2  -9   11.80    1.00
   2  -2  -9   14.20    0.80
  -2   2  -9    9.30    0.90
   2  -2  -9   10.90    0.70
  -2   2   9   12.70    0.80
  -2  -2   9   11.60    0.70
  -2   2   9   11.20    0.70
  -2   3  -9  336.57    7.50
  -3  -2  -9  349.07    6.50
   3   2  -9  352.76    7.10
   2  -3  -9  338.97    6.70
  -3  -2  -9  343.87    7.50
  -2   3   9  341.67    7.30
  -2   3   9  341.87    6.70
  -3  -2   9  356.86    7.10
  -3  -2   9  348.07    6.70
  -1   3  -9  483.85   10.10
  -3  -1  -9  484.45    8.80
  -1   3  -9  484.15    8.70
   1  -3  -9  480.65    9.10
  -3  -1  -9  480.35   10.20
   3   1  -9  482.55    9.70
   1  -3  -9  483.45   10.10
   1  -3   9  471.75    8.70
  -3  -1   9  475.75    9.00
  -3  -1   9  494.45    9.70
  -1   3   9  479.95   10.10
   0  -3  -9  610.44   13.40
   0   3  -9  644.64   13.40
  -3   0  -9  663.73   11.70
   0  -3  -9  661.53   12.10
   0   3  -9  663.83   11.80
  -3   0  -9  655.43   13.50
   3   0  -9  653.03   13.10
   0   3   9  639.94   13.50
  -3   0   9  651.33   12.10
  -3   0   9  663.13   13.10
   3   0   9  670.33   11.70
  -3   0   9  664.03   13.10
   0  -3   9  658.73   11.80
  -1  -3  -9  277.77    5.40
   3  -1  -9  277.37    5.80
  -3   1  -9  283.77    6.20
  -1  -3  -9  267.07    6.20
   1   3  -9  279.17    6.00
  -3   1   9  278.67    5.80
   1   3   9  287.67    6.20
  -1  -3   9  280.67    5.30
  -3   1   9  279.97    5.50
   3  -2  -9  143.49    3.20
  -3   2  -9  143.39    3.60
  -2  -3  -9  147.29    3.60
   2   3  -9  150.18    3.30
  -2  -3  -9  145.39    3.10
   2   3   9  146.99    3.60
  -3   2   9  146.79    3.20
  -3   2   9  145.49    3.30
  -2  -3   9  148.09    3.10
   3  -3  -9  404.56    8.00
  -3  -3  -9  409.56    8.90
  -3  -3  -9  425.16    7.80
  -3   3  -9  412.16    8.90
   3   3  -9  417.86    8.50
  -3   3   9  406.16    8.00
  -3  -3   9  423.76    7.90
  -3   3   9  404.36    8.60
   3  -4  -9   12.70    1.00
  -3   4  -9   12.10    0.50
  -3   4  -9   11.80    1.20
   4   3  -9   12.80    0.60
  -4  -3  -9   11.70    0.80
  -4  -3  -9   13.70    1.10
  -3   4  -9   12.70    0.50
  -3   4   9   14.20    1.00
  -4  -3   9   10.90    1.00
  -3   4   9   10.90    1.00
   3  -4   9   12.40    0.50
  -4  -3   9   13.50    0.70
  -4  -2  -9  116.19    3.20
   2  -4  -9  117.39    2.80
  -2   4  -9  114.39    3.10
   4   2  -9  117.09    2.50
  -4  -2  -9  119.69    2.60
  -2   4  -9  119.39    2.30
   2  -4   9  117.19    2.30
  -2   4   9  118.49    2.80
  -4  -2   9  115.89    2.80
  -2   4   9  117.79    3.00
  -4  -1  -9   87.29    2.60
  -1   4  -9   92.99    1.90
   1  -4  -9   87.59    2.30
  -4  -1  -9   91.69    2.00
  -1   4   9   90.19    2.50
   1  -4   9   91.79    1.90
  -4  -1   9   89.69    2.30
   0  -4  -9  166.38    3.70
  -4   0  -9  170.28    4.20
   0  -4  -9  174.88    4.10
   0   4  -9  172.98    4.10
  -4   0  -9  172.78    3.30
  -4   0   9  169.48    3.70
   4   0   9  172.28    3.30
   0  -4   9  168.58    3.40
   0   4   9  173.78    4.10
  -1  -4  -9  243.68    5.00
  -4   1  -9  256.47    4.50
  -1  -4  -9  240.68    5.60
  -4   1  -9  242.68    5.60
   1   4  -9  249.38    5.50
  -4   1   9  243.18    5.10
   1   4   9  245.78    5.60
  -4   1   9  245.28    5.00
  -4   1   9  252.07    5.10
   4  -1   9  243.28    4.50
  -1  -4   9  240.08    4.80
  -2  -4  -9  142.59    3.10
   2   4  -9  143.69    3.40
  -4   2  -9  140.19    3.60
  -2  -4  -9  139.89    3.60
   2   4   9  144.59    3.60
  -4   2   9  143.29    3.20
  -2  -4   9  137.69    3.00
  -4   2   9  142.29    3.20
   3   4  -9  181.18    4.00
  -3  -4  -9  179.58    3.80
  -4   3  -9  176.48    4.40
  -3  -4  -9  183.08    4.40
   4  -3  -9  177.58    4.00
  -4   3   9  181.08    4.10
  -3  -4   9  176.58    3.80
   3   4   9  182.78    4.50
  -4   3   9  183.38    4.00
  -4   4  -9  129.39    2.60
  -4   4  -9  130.79    3.60
  -4  -4  -9  132.09    3.60
  -4  -4  -9  133.39    3.00
   4   4  -9  131.49    3.00
   4  -4  -9  132.59    3.20
  -4   4   9  130.59    3.20
  -4  -4   9  137.19    3.10
  -4   4   9  133.79    3.20
   4   4   9  130.49    3.60
  -5  -4  -9   28.20    1.30
  -5  -4  -9   30.70    1.70
   4  -5  -9   29.30    1.50
  -4   5  -9   28.20    1.60
   5   4   9   27.80    1.70
  -5  -4   9   28.70    1.50
  -4   5   9   31.80    1.50
  -4   5   9   31.00    1.50
  -3   5  -9    2.00    0.70
  -3   5  -9    3.50    0.50
  -5  -3  -9    3.10    0.70
  -5  -3  -9    1.70    0.50
   3  -5  -9    6.40    1.00
  -3   5   9    5.20    0.70
   3  -5   9    2.50    0.40
  -3   5   9    1.90    0.60
  -5  -3   9    2.40    0.70
  -5  -2  -9  142.69    3.80
   2  -5  -9  142.59    3.40
  -2   5  -9  141.59    3.70
  -5  -2  -9  141.39    3.10
   2  -5   9  144.89    2.90
  -2   5   9  149.69    3.70
  -5  -2   9  149.09    3.40
  -1   5  -9  218.78    5.20
  -5  -1  -9  221.18    4.30
  -5  -1  -9  217.78    5.20
   1  -5  -9  216.58    4.70
   1  -5   9  223.88    4.30
  -5  -1   9  223.98    4.70
  -1   5   9  222.38    5.20
  -5   0  -9   84.69    2.60
  -5   0  -9   86.19    1.90
   0   5  -9   89.59    2.50
   0  -5  -9   87.79    2.30
   0  -5   9   87.19    2.00
   0   5   9   88.09    2.60
  -5   0   9   86.69    2.30
  -5   1  -9  188.78    4.60
  -1  -5  -9  191.38    4.10
  -1  -5  -9  186.48    4.60
  -5   1  -9  191.88    3.60
   1   5  -9  191.88    4.50
  -1  -5   9  182.68    3.90
  -5   1   9  191.08    4.20
   1   5   9  189.08    4.60
   2   5  -9  174.18    4.10
  -2  -5  -9  180.78    3.90
  -2  -5  -9  174.58    4.40
  -5   2  -9  179.48    4.40
  -5   2  -9  175.18    3.30
  -5   2   9  174.08    3.90
  -5   2   9  175.68    3.80
   2   5   9  172.88    4.40
  -2  -5   9  169.78    3.70
   3   5  -9   22.50    1.10
  -5   3  -9   21.80    0.70
  -3  -5  -9   20.50    1.20
  -5   3  -9   23.70    1.50
  -3  -5  -9   21.60    1.40
   3   5   9   20.50    1.50
  -5   3   9   23.30    1.00
  -5   3   9   22.20    1.30
  -3  -5   9   23.80    1.20
  -4  -5  -9  106.49    2.70
   5  -4  -9  107.79    2.90
  -4  -5  -9  108.59    3.10
   4   5  -9  100.59    2.60
  -5   4  -9  102.39    3.10
  -5   4   9  106.99    2.90
  -4  -5   9  104.69    2.70
  -5   4   9  103.39    2.70
   4   5   9  105.99    3.10
  -5  -5  -9  129.19    3.60
   5  -5  -9  132.09    3.40
  -5   5  -9  132.69    3.70
  -5  -5  -9  127.59    3.20
   5   5   9  127.59    3.70
  -5  -5   9  123.99    3.20
  -5   5   9  127.49    3.30
  -5   5   9  125.09    3.30
  -5   6  -9   11.20    1.50
  -6  -5  -9   10.80    1.50
  -6  -5  -9   12.80    1.20
   5  -6  -9   10.80    1.30
  -6  -5   9   13.00    1.40
  -5   6   9   13.10    1.30
   6   5   9   11.20    1.50
  -5   6   9   11.10    1.40
   4  -6  -9  158.58    3.80
  -6  -4  -9  153.18    4.10
  -6  -4  -9  154.98    3.60
  -4   6  -9  150.58    4.20
   6   4   9  153.78    4.20
  -6  -4   9  154.08    3.70
  -4   6   9  148.29    4.00
  -4   6   9  156.08    3.80
  -6  -3  -9  118.19    3.40
   3  -6  -9  115.29    3.10
  -3   6  -9  114.29    3.40
  -6  -3  -9  111.29    2.70
   3  -6   9  111.99    2.50
  -6  -3   9  115.29    3.00
  -3   6   9  116.29    3.20
  -3   6   9  115.39    3.10
   2  -6  -9   37.60    1.60
  -2   6  -9   36.60    1.80
  -6  -2  -9   37.50    1.70
  -6  -2  -9   36.60    1.30
  -2   6   9   34.50    1.70
   2  -6   9   37.30    1.20
  -6  -2   9   36.60    1.60
  -6  -1  -9    2.10    0.70
  -1   6  -9    2.40    0.70
  -6  -1  -9    3.10    0.50
   1  -6  -9    2.30    0.70
   1  -6   9    2.00    0.40
  -6  -1   9    1.80    0.70
  -1   6   9    3.00    0.80
  -6   0  -9   10.40    1.20
   0  -6  -9   11.20    1.10
  -6   0  -9    9.40    0.70
   0   6  -9   10.80    1.20
   0   6   9   10.90    1.30
  -6   0   9   10.60    1.10
   0  -6   9   11.20    0.80
  -1  -6  -9  142.19    3.40
  -6   1  -9  140.59    3.80
   1   6  -9  141.69    3.70
  -6   1  -9  140.59    2.90
  -6   1   9  140.19    3.40
  -1  -6   9  144.19    3.20
   1   6   9  153.18    3.90
  -6   2  -9  135.99    3.70
  -6   2  -9  135.99    2.80
   2   6  -9  135.19    3.50
  -2  -6  -9  134.29    3.30
   2   6   9  134.29    3.70
  -2  -6   9  129.39    3.10
  -6   2   9  134.29    3.40
  -3  -6  -9  521.15   11.30
  -3  -6  -9  512.45   10.00
  -6   3  -9  518.75   11.20
   3   6  -9  516.85   10.90
   3   6   9  516.35   11.20
  -6   3   9  512.85   10.10
  -3  -6   9  508.25    9.90
  -4  -6  -9   15.50    1.60
   4   6  -9   16.60    1.20
  -4  -6  -9   16.10    1.30
  -6   4  -9   16.30    1.50
  -6   4   9   15.10    1.10
  -6   4   9   16.80    1.40
  -4  -6   9   15.70    1.30
   4   6   9   16.70    1.60
  -5  -6  -9  278.17    6.60
  -5  -6  -9  263.57    5.80
  -6   5  -9  264.27    6.50
  -5  -6   9  272.57    5.80
  -6   5   9  274.37    6.10
   5   6   9  261.77    6.50
  -6   5   9  260.87    5.90
  -6  -6  -9    3.80    0.80
  -6  -6  -9    4.40    1.00
  -6   6  -9    3.90    1.00
   6  -6  -9    4.50    0.90
  -6  -6   9    4.10    0.90
  -6   6   9    3.40    0.90
  -6   6   9    3.70    0.80
   6   6   9    3.90    1.00
   6  -7  -9   40.50    2.10
  -6   7  -9   37.70    2.30
  -7  -6  -9   41.90    2.20
  -7  -6  -9   35.70    1.80
   7   6   9   39.10    2.10
  -7  -6   9   39.90    2.00
  -6   7   9   40.80    2.00
  -6   7   9   39.10    2.10
   5  -7  -9    7.90    1.10
  -7  -5  -9    4.00    1.00
  -7  -5  -9    4.60    0.80
  -5   7  -9    4.70    1.00
   7   5   9    4.20    1.00
  -7  -5   9    5.00    1.00
  -5   7   9    5.40    1.00
  -5   7   9    5.70    1.00
  -4   7  -9   28.50    1.90
  -7  -4  -9   29.70    1.40
   4  -7  -9   28.30    1.70
  -7  -4  -9   32.20    1.80
  -7  -4   9   28.10    1.70
   7   4   9   29.00    1.80
  -4   7   9   31.80    1.70
  -4   7   9   30.30    1.80
  -3   7  -9   28.60    1.90
  -7  -3  -9   25.10    1.70
   3  -7  -9   24.30    1.50
  -7  -3  -9   25.90    1.30
  -7  -3   9   23.80    1.50
  -3   7   9   27.30    1.70
  -7  -2  -9   56.99    2.30
  -2   7  -9   57.69    2.40
   2  -7  -9   54.19    2.10
  -7  -2  -9   57.49    1.80
   2  -7   9   59.19    1.70
  -7  -2   9   60.19    2.10
  -2   7   9   60.29    2.30
  -7  -1  -9   16.80    1.50
   1  -7  -9   16.60    1.40
  -7  -1  -9   16.70    1.00
  -1   7  -9   19.60    1.50
   1  -7   9   15.60    1.00
  -1   7   9   17.60    1.60
  -7  -1   9   17.70    1.40
   0   7  -9   19.90    1.60
  -7   0  -9   20.20    1.00
   0  -7  -9   19.30    1.40
  -7   0  -9   21.40    1.60
   0  -7   9   19.20    1.10
   0   7   9   20.20    1.70
  -7   0   9   18.60    1.50
  -7   1  -9  174.48    4.40
   1   7  -9  158.98    4.30
  -1  -7  -9  166.08    4.00
   1   7   9  167.88    4.50
  -1  -7   9  163.38    3.70
  -7   1   9  168.78    4.00
   2   7  -9   35.50    1.80
  -7   2  -9   38.50    1.90
  -2  -7  -9   36.60    1.70
  -7   2   9   35.80    1.80
   2   7   9   35.00    2.00
  -2  -7   9   37.90    1.60
  -7   3  -9  170.98    4.60
   3   7  -9  169.48    4.30
  -3  -7  -9  166.98    4.10
  -3  -7   9  168.48    3.90
   3   7   9  167.78    4.60
  -7   3   9  175.78    4.20
   4   7  -9   12.70    1.20
  -7   4  -9   11.80    1.50
  -4  -7  -9   14.60    1.40
  -4  -7   9   12.30    1.30
  -7   4   9   12.20    1.50
   4   7   9   13.70    1.60
  -5  -7  -9   46.20    2.00
  -7   5  -9   44.70    2.20
  -7   5   9   44.50    2.10
  -5  -7   9   44.20    1.90
   5   7   9   42.20    2.20
  -6  -7  -9    6.40    1.00
  -7   6  -9    6.90    1.20
  -7   6   9    7.80    1.10
   6   7   9    7.80    1.20
  -6  -7   9    5.90    1.00
  -7   7  -9    8.30    1.20
  -7  -7  -9    9.80    1.50
  -7  -7  -9    8.30    1.30
   7  -7  -9   11.00    1.60
  -7  -7   9    9.60    1.20
  -7   7   9   10.70    1.60
   7   7   9    8.70    1.30
  -7   8  -9   27.60    2.20
  -8  -7  -9   25.00    2.10
   7  -8  -9   25.60    2.00
  -8  -7  -9   25.90    1.90
  -7   8   9   26.80    2.00
   8   7   9   29.80    2.20
  -8  -7   9   25.00    2.00
  -6   8  -9   25.40    2.10
  -8  -6  -9   22.00    1.70
  -8  -6  -9   21.80    1.90
   6  -8  -9   22.40    1.90
  -6   8   9   22.10    1.90
   8   6   9   22.70    1.90
  -6   8   9   17.90    1.80
  -8  -6   9   22.70    1.80
  -8  -5  -9    2.50    0.90
  -5   8  -9    3.10    1.10
  -8  -5  -9    1.10    0.70
   5  -8  -9    0.50    0.90
  -5   8   9    2.60    1.00
  -8  -5   9    0.80    0.90
  -5   8   9    0.10    0.90
   8   5   9    2.00    0.90
  -8  -4  -9    4.20    0.80
  -8  -4  -9    3.40    1.00
   4  -8  -9    4.50    1.00
  -4   8  -9    5.50    1.10
  -4   8   9    4.20    1.00
  -8  -4   9    3.30    1.00
  -4   8   9    5.00    1.10
   8   4   9    2.70    0.90
  -8  -3  -9   12.80    1.20
  -3   8  -9   15.10    1.70
   3  -8  -9   13.70    1.50
  -8  -3  -9   12.40    1.50
  -3   8   9   11.00    1.60
  -8  -3   9   13.10    1.50
   2  -8  -9   88.59    2.80
  -8  -2  -9   89.89    3.00
  -2   8  -9   89.59    3.10
  -8  -2  -9   87.19    2.40
  -2   8   9   87.39    3.10
  -8  -2   9   86.59    2.80
  -8  -1  -9   41.50    2.00
  -1   8  -9   37.70    2.10
   1  -8  -9   36.80    1.90
  -8  -1  -9   41.80    1.50
  -1   8   9   40.80    2.10
  -8  -1   9   39.80    2.00
   1  -8   9   41.00    1.50
   0   8  -9   81.19    2.90
   0  -8  -9   84.99    2.60
  -8   0  -9   79.69    2.80
   0  -8   9   79.39    2.30
  -8   0   9   79.99    2.60
   0   8   9   81.89    3.00
  -8   1  -9   60.09    2.40
  -1  -8  -9   60.29    2.30
   1   8  -9   68.09    2.50
  -8   1   9   65.69    2.40
  -1  -8   9   63.69    2.00
   1   8   9   65.19    2.60
  -2  -8  -9   51.79    2.10
  -8   2  -9   54.19    2.30
   2   8  -9   50.69    2.20
  -2  -8   9   52.59    1.90
   2   8   9   50.39    2.40
  -8   2   9   53.69    2.20
  -8   3  -9   11.50    1.50
   3   8  -9   12.20    1.40
  -3  -8  -9   13.00    1.40
  -8   3   9   11.50    1.50
   3   8   9   13.40    1.70
  -3  -8   9   12.30    1.30
   4   8  -9   26.70    1.60
  -4  -8  -9   25.50    1.70
  -8   4  -9   21.70    1.80
   4   8   9   24.40    2.00
  -4  -8   9   26.20    1.60
  -8   4   9   23.40    1.80
  -5  -8  -9   46.30    2.10
  -8   5  -9   46.60    2.40
   5   8   9   45.30    2.50
  -8   5   9   46.20    2.20
  -5  -8   9   45.10    2.10
  -6  -8  -9   22.70    1.70
  -8   6  -9   23.80    2.00
  -8   6   9   23.80    2.00
  -6  -8   9   25.60    1.80
   6   8   9   27.60    2.10
  -8   7  -9    9.30    1.40
  -7  -8  -9   16.80    1.70
  -7  -8   9   13.90    1.80
   7   8   9    9.40    1.40
  -8   7   9   12.30    1.90
   5  -9  -9    6.90    1.20
  -9  -5  -9    4.80    0.90
  -9  -5  -9    6.00    1.20
  -5   9  -9    8.10    1.40
  -9  -5   9    4.20    1.20
   9   5   9    6.30    1.20
  -5   9   9    7.60    1.20
  -5   9   9    5.80    1.30
  -4   9  -9    6.50    1.20
  -9  -4  -9    6.40    1.00
  -9  -4  -9    6.20    1.10
   4  -9  -9    7.10    1.20
  -9  -4   9    7.30    1.20
  -4   9   9    7.90    1.30
  -4   9   9    6.30    1.20
   9   4   9    6.20    1.10
   3  -9  -9   11.30    1.60
  -9  -3  -9    9.80    1.20
  -3   9  -9   12.90    1.80
  -9  -3  -9    9.50    1.50
  -9  -3   9    8.30    1.20
  -3   9   9   12.20    1.80
   2  -9  -9    8.00    1.10
  -2   9  -9   10.40    1.80
  -9  -2  -9   10.30    1.50
  -2   9   9    8.10    1.30
  -9  -2   9    5.30    1.10
  -9  -1  -9   11.70    1.50
  -1   9  -9   12.10    1.80
   1  -9  -9   12.30    1.50
  -9  -1   9   11.50    1.60
  -1   9   9   12.90    1.70
   0   9  -9   78.39    3.00
   0  -9  -9   78.89    2.70
  -9   0  -9   80.19    2.80
  -9   0   9   77.49    2.70
   0  -9   9   74.39    2.40
   0   9   9   81.79    3.10
  -9   1  -9   87.39    3.10
   1   9  -9   93.79    3.20
  -1  -9  -9   88.89    2.90
   1   9   9   90.39    3.30
  -9   1   9   88.69    3.00
  -1  -9   9   89.69    2.60
   2   9  -9   57.59    2.50
  -9   2  -9   58.69    2.50
  -2  -9  -9   60.09    2.40
   2   9   9   60.79    2.70
  -9   2   9   63.09    2.50
  -2  -9   9   57.69    2.10
  -9   3  -9    6.90    1.10
  -3  -9  -9    6.00    1.00
   3   9  -9    5.80    1.00
  -3  -9   9    6.10    1.00
   3   9   9    5.00    1.20
  -9   3   9    5.40    1.10
  -4  -9  -9    3.60    1.00
  -9   4  -9    1.90    1.00
   4   9   9    4.30    1.20
  -9   4   9    3.10    1.10
  -4  -9   9    4.00    0.90
  -9   5  -9    5.70    1.10
  -5  -9  -9    5.30    1.10
   5   9   9    5.10    1.30
  -9   5   9    5.00    1.20
  -5  -9   9    4.30    1.00
  -3  10  -9   19.00    2.10
   3 -10  -9   11.70    1.80
 -10  -3  -9   17.40    1.80
  -3  10   9   14.80    2.00
 -10  -3   9   13.70    1.80
 -10  -2  -9    4.90    1.10
   2 -10  -9    6.20    1.10
  -2  10  -9    5.90    1.30
  -2  10   9    4.70    1.30
 -10  -2   9    7.20    1.20
 -10  -1  -9   20.10    1.70
   1 -10  -9   20.00    1.70
  -1  10  -9   20.20    2.10
  -1  10   9   20.40    2.00
 -10  -1   9   22.80    1.80
 -10   0  -9   -0.40    0.80
   0  10  -9    2.10    1.00
   0 -10  -9    1.60    0.90
   0  10   9    0.50    1.10
 -10   0   9    1.90    1.00
 -10   1  -9    5.60    1.10
  -1 -10  -9    5.90    1.10
   1  10  -9    6.10    1.20
 -10   1   9    4.80    1.10
  -1 -10   9    6.60    0.90
   1  10   9    3.80    1.20
   2  10  -9   30.00    2.10
 -10   2  -9   33.30    2.10
  -2 -10  -9   30.60    2.00
  -2 -10   9   28.40    1.80
   2  10   9   30.00    2.40
 -10   2   9   28.60    2.00
   3  10  -9    6.10    1.20
 -10   3  -9    8.40    1.20
  -3 -10  -9    9.80    1.30
 -10   3   9    8.30    1.30
   3  10   9    6.60    1.40
  -3 -10   9    9.80    1.20
   0   0 -10    0.00    0.40
   0   0  10   -0.30    0.30
   0   1 -10  635.84   11.40
   0  -1 -10  617.94   13.00
   0  -1 -10  622.24   11.50
   0   1 -10  612.54   13.00
   1   0 -10  645.54   12.90
  -1   0 -10  630.04   13.00
  -1   0 -10  642.94   11.40
   0   1  10  636.74   11.50
   0  -1  10  620.94   11.40
   1   0  10  647.84   11.40
   1   0  10  652.93   11.40
  -1   0  10  632.54   11.50
   0  -1  10  647.34   11.40
   1   1 -10  145.89    3.40
  -1  -1 -10  149.59    2.90
   1  -1 -10  151.18    3.10
  -1  -1 -10  145.89    3.50
   1  -1 -10  150.08    3.40
  -1   1  10  142.79    3.00
   1  -1  10  150.48    2.70
  -1  -1  10  144.69    3.00
   1  -1  10  151.68    2.70
  -2  -1 -10    2.90    0.60
  -1   2 -10    4.70    0.80
   2   1 -10    3.70    0.50
   1  -2 -10    3.90    0.60
  -2  -1 -10    3.40    0.40
   1  -2 -10    3.60    0.50
  -2  -1  10    5.50    0.60
  -1   2  10    4.20    0.60
  -1   2  10    4.10    0.70
  -2   0 -10  363.36    8.10
   2   0 -10  379.16    7.80
   0   2 -10  397.46    6.90
  -2   0 -10  378.36    6.80
   0  -2 -10  355.96    8.00
   0   2 -10  375.96    8.00
   0  -2 -10  381.06    7.10
   0  -2  10  377.76    6.90
  -2   0  10  374.56    7.10
   2   0  10  387.86    6.80
  -2   1 -10  165.58    4.00
  -1  -2 -10  168.88    3.40
   1   2 -10  170.98    3.80
  -1  -2 -10  163.28    4.00
   2  -1 -10  169.08    3.70
  -2   1  10  168.98    3.70
  -2   1  10  166.18    3.50
  -1  -2  10  171.18    3.30
  -2  -2 -10   80.99    1.90
  -2  -2 -10   82.89    2.40
   2   2 -10   81.49    2.10
   2  -2 -10   83.39    2.10
  -2   2 -10   82.29    2.30
   2  -2 -10   82.69    2.10
  -2   2  10   83.59    2.10
  -2  -2  10   78.99    1.90
  -2   2  10   83.19    2.10
  -3  -2 -10   45.20    1.20
  -3  -2 -10   44.90    1.70
  -2   3 -10   39.30    1.60
   3   2 -10   44.90    1.20
   2  -3 -10   45.10    1.50
  -3  -2  10   46.10    1.40
  -2   3  10   47.40    1.50
  -2   3  10   45.70    1.50
  -3  -1 -10  179.48    3.50
  -3  -1 -10  177.98    4.30
   1  -3 -10  178.28    4.20
  -1   3 -10  185.68    3.40
   1  -3 -10  184.38    3.80
  -1   3 -10  174.68    4.20
   3   1 -10  179.48    3.80
  -1   3  10  176.98    4.20
  -3  -1  10  188.18    3.80
  -3  -1  10  179.88    3.80
   1  -3  10  180.28    3.30
   0  -3 -10  152.98    3.70
  -3   0 -10  153.58    2.90
   0   3 -10  150.08    3.60
   3   0 -10  153.68    3.30
   0  -3 -10  154.58    3.30
  -3   0 -10  148.29    3.80
   0   3  10  151.58    3.70
   0  -3  10  151.58    3.00
   3   0  10  154.08    2.90
  -3   0  10  152.28    3.30
  -3   0  10  151.18    3.30
   3  -1 -10   45.00    1.30
  -1  -3 -10   46.30    1.60
  -1  -3 -10   42.30    1.30
   1   3 -10   42.20    1.40
  -3   1  10   43.60    1.40
   1   3  10   47.00    1.70
  -3   1  10   44.10    1.30
  -1  -3  10   46.10    1.20
  -2  -3 -10   25.70    1.00
  -2  -3 -10   28.30    1.30
   3  -2 -10   27.90    1.20
   2   3 -10   28.10    1.10
  -3   2 -10   26.80    1.30
  -2  -3  10   29.00    1.00
  -3   2  10   28.80    1.20
  -3   2  10   27.40    1.00
  -3  -3 -10  109.69    2.50
  -3  -3 -10  109.79    3.00
  -3   3 -10  109.29    3.00
   3   3 -10  110.89    2.60
   3  -3 -10  103.99    2.60
  -3   3  10  102.99    2.70
  -3  -3  10  107.49    2.50
  -3   3  10  109.29    2.70
  -3   4 -10   26.60    1.50
  -4  -3 -10   26.60    1.10
   4   3 -10   24.70    0.90
  -4  -3 -10   22.70    1.40
   3  -4 -10   25.10    1.20
  -3   4  10   25.10    1.30
  -4  -3  10   22.60    1.20
  -3   4  10   24.60    1.20
  -4  -2 -10  110.59    2.40
  -2   4 -10  107.49    3.00
   4   2 -10  112.89    2.40
   2  -4 -10  110.39    2.70
  -4  -2 -10  108.49    3.10
  -2   4  10  110.09    2.70
  -2   4  10  114.89    2.90
  -4  -2  10  111.19    2.40
   2  -4  10  112.49    2.10
  -4  -2  10  105.99    2.70
   1  -4 -10  102.59    2.50
  -4  -1 -10  104.29    2.90
  -4  -1 -10  104.69    2.20
   1  -4 -10  103.19    2.80
  -1   4 -10  105.59    2.80
  -1   4 -10  102.09    2.10
  -1   4  10  105.89    2.80
  -4  -1  10  101.19    2.50
   1  -4  10  105.99    2.10
  -4   0 -10  203.88    3.80
   0   4 -10  199.68    4.60
  -4   0 -10  189.28    4.70
   0  -4 -10  196.98    4.70
   0  -4 -10  195.48    4.20
   0   4  10  198.78    4.70
  -4   0  10  200.48    4.10
  -4   0  10  206.28    4.10
   0  -4  10  197.18    3.90
  -4   0  10  194.58    4.20
   4   0  10  200.68    3.80
   1   4 -10   27.80    1.20
  -1  -4 -10   29.90    1.20
  -1  -4 -10   29.10    1.40
  -4   1  10   29.50    0.90
  -4   1  10   28.30    1.30
   1   4  10   27.40    1.40
  -1  -4  10   28.40    1.00
  -4   1  10   28.10    0.90
   2   4 -10  202.18    4.60
  -2  -4 -10  207.28    4.30
  -4   2 -10  205.18    4.90
  -2  -4 -10  207.28    4.90
  -4   2  10  198.98    4.40
  -2  -4  10  205.78    4.20
  -4   2  10  201.58    4.40
   2   4  10  204.08    4.90
  -3  -4 -10  150.18    3.90
  -4   3 -10  150.18    3.90
  -3  -4 -10  146.19    3.30
   3   4 -10  143.89    3.40
   4  -3 -10  142.89    3.40
   3   4  10  140.09    3.80
  -4   3  10  149.79    3.50
  -4   3  10  148.99    3.40
  -3  -4  10  147.89    3.30
  -4  -4 -10  148.69    3.90
  -4  -4 -10  145.69    3.30
   4   4 -10  150.38    3.30
   4  -4 -10  144.59    3.50
  -4   4 -10  148.79    3.90
  -4   4  10  145.09    3.50
   4   4  10  144.69    3.90
  -4   4  10  144.99    3.50
  -4  -4  10  140.99    3.40
  -5  -4 -10  103.29    2.60
  -5  -4 -10  106.09    3.20
  -4   5 -10  104.89    3.20
   4  -5 -10  107.19    2.90
  -4   5  10  104.99    2.90
  -5  -4  10  105.69    2.80
   5   4  10  101.79    3.20
  -4   5  10  106.19    2.90
   3  -5 -10   32.10    1.50
  -3   5 -10   32.90    1.70
  -5  -3 -10   33.50    1.30
  -5  -3 -10   29.50    1.60
  -5  -3  10   33.00    1.50
  -3   5  10   32.80    1.50
  -3   5  10   32.80    1.50
   2  -5 -10   73.19    2.20
  -2   5 -10   72.59    2.40
  -5  -2 -10   76.89    2.50
  -5  -2 -10   71.09    1.80
  -2   5  10   75.59    2.30
  -5  -2  10   74.49    2.20
   2  -5  10   74.39    1.60
   1  -5 -10  122.69    3.00
  -5  -1 -10  123.09    2.60
  -5  -1 -10  126.79    3.40
  -1   5 -10  124.89    3.30
   1  -5  10  124.99    2.50
  -1   5  10  117.59    3.30
  -5  -1  10  118.59    3.00
   0  -5 -10  123.39    2.90
  -5   0 -10  124.19    2.50
   0   5 -10  120.19    3.20
  -5   0 -10  117.09    3.30
   0  -5  10  120.89    2.60
  -5   0  10  122.69    3.00
   0   5  10  120.69    3.30
   1   5 -10   21.50    1.20
  -1  -5 -10   22.80    1.20
  -5   1 -10   22.10    0.70
  -1  -5 -10   22.20    1.40
  -5   1 -10   22.30    1.40
   1   5  10   24.80    1.50
  -5   1  10   21.80    1.30
  -1  -5  10   22.60    1.00
  -2  -5 -10   12.90    1.20
   2   5 -10   11.10    1.00
  -5   2 -10   13.30    1.20
  -2  -5 -10   11.10    1.00
  -2  -5  10   13.10    0.90
  -5   2  10   11.80    1.20
   2   5  10   11.20    1.20
  -5   2  10   10.10    0.70
   3   5 -10   88.19    2.40
  -3  -5 -10   91.19    2.80
  -3  -5 -10   89.19    2.40
  -5   3 -10   85.59    2.80
  -3  -5  10   89.39    2.30
   3   5  10   85.69    2.80
  -5   3  10   86.39    2.30
  -5   3  10   93.79    2.50
   5  -4 -10  114.29    3.00
  -4  -5 -10  104.69    2.80
  -4  -5 -10  108.39    3.30
   4   5 -10  108.79    2.80
  -5   4 -10  110.19    3.30
  -5   4  10  107.99    2.80
  -5   4  10  112.39    3.00
  -4  -5  10  112.49    2.80
   4   5  10  109.29    3.30
  -5  -5 -10   38.70    1.60
   5  -5 -10   38.60    1.80
  -5   5 -10   38.70    2.00
  -5  -5 -10   39.00    1.90
   5   5  10   39.40    2.00
  -5   5  10   39.10    1.80
  -5  -5  10   40.10    1.70
  -5   5  10   38.90    1.70
  -6  -5 -10   26.30    1.80
  -6  -5 -10   26.40    1.50
   5  -6 -10   24.80    1.70
  -5   6 -10   27.00    1.90
  -5   6  10   24.20    1.60
  -5   6  10   24.80    1.70
   6   5  10   27.00    1.80
  -6  -5  10   24.30    1.60
   4  -6 -10   43.40    1.90
  -6  -4 -10   43.90    1.60
  -4   6 -10   43.10    2.20
  -6  -4 -10   47.30    2.10
  -6  -4  10   40.90    1.80
  -4   6  10   41.60    1.90
   6   4  10   45.30    2.10
  -4   6  10   44.20    1.90
  -3   6 -10  151.58    4.20
  -6  -3 -10  159.48    4.20
  -6  -3 -10  160.28    3.50
   3  -6 -10  150.68    3.80
  -6  -3  10  154.88    3.80
  -3   6  10  154.38    4.00
  -3   6  10  154.58    3.80
  -6  -2 -10   21.00    1.00
  -2   6 -10   22.70    1.50
  -6  -2 -10   22.00    1.50
   2  -6 -10   21.80    1.40
  -6  -2  10   21.30    1.40
   2  -6  10   21.30    0.90
  -2   6  10   21.20    1.50
  -1   6 -10   23.10    1.50
  -6  -1 -10   23.60    1.00
  -6  -1 -10   21.50    1.50
   1  -6 -10   21.90    1.30
  -1   6  10   21.40    1.50
  -6  -1  10   20.70    1.30
   1  -6  10   22.60    0.90
   0   6 -10  377.76    8.40
   0  -6 -10  371.76    7.60
  -6   0 -10  382.56    7.10
  -6   0 -10  380.66    8.50
   0  -6  10  362.76    7.20
  -6   0  10  377.66    7.60
   0   6  10  391.96    8.50
  -1  -6 -10   26.70    1.40
   1   6 -10   25.50    1.40
  -6   1 -10   26.60    1.60
  -6   1  10   25.40    1.40
   1   6  10   26.90    1.70
  -1  -6  10   27.40    1.20
  -6   2 -10   90.89    2.90
  -2  -6 -10   94.49    3.00
   2   6 -10   91.09    2.70
  -2  -6 -10   87.79    2.60
  -2  -6  10   92.89    2.40
  -6   2  10   97.19    2.70
   2   6  10   96.89    3.00
  -3  -6 -10   13.20    1.50
  -6   3 -10   13.30    1.50
  -3  -6 -10   10.60    1.20
   3   6 -10   12.30    1.20
   3   6  10   11.60    1.50
  -6   3  10   12.80    1.40
  -3  -6  10   11.10    1.20
  -6   4 -10   15.80    1.50
   4   6 -10   16.50    1.20
  -4  -6 -10   18.80    1.30
  -4  -6 -10   19.10    1.60
   4   6  10   20.80    1.70
  -4  -6  10   19.00    1.30
  -6   4  10   16.40    1.40
  -5  -6 -10   14.90    1.30
  -6   5 -10   14.50    1.50
  -5  -6 -10   15.80    1.60
  -5  -6  10   13.00    1.40
   5   6  10   12.60    1.60
  -6   5  10   15.90    1.50
  -6   6 -10   29.40    1.90
   6  -6 -10   30.50    1.80
  -6  -6 -10   26.70    1.90
  -6  -6 -10   29.30    1.60
  -6   6  10   27.90    1.70
  -6  -6  10   27.90    1.70
  -6   6  10   26.60    1.80
   6   6  10   30.50    2.00
   6  -7 -10    4.80    1.00
  -6   7 -10    6.00    1.20
  -7  -6 -10    8.50    1.30
  -7  -6 -10    4.90    1.10
   7   6  10    4.60    1.10
  -6   7  10    4.70    1.10
  -6   7  10    4.90    1.00
  -7  -6  10    3.50    1.00
   5  -7 -10   18.50    1.60
  -5   7 -10   17.90    1.80
  -7  -5 -10   17.70    1.70
  -7  -5 -10   19.00    1.40
  -5   7  10   17.60    1.60
  -5   7  10   16.80    1.70
  -7  -5  10   17.10    1.70
   7   5  10   17.00    1.70
   4  -7 -10   59.39    2.30
  -7  -4 -10   57.29    2.40
  -4   7 -10   58.69    2.50
  -7  -4 -10   55.79    1.90
  -7  -4  10   56.59    2.20
   7   4  10   54.89    2.40
  -4   7  10   57.79    2.20
  -4   7  10   57.09    2.30
  -3   7 -10    2.30    0.90
  -7  -3 -10    2.80    0.60
   3  -7 -10    2.90    0.80
  -7  -3 -10    2.90    0.90
  -7  -3  10    2.40    0.90
  -3   7  10    2.00    0.80
  -3   7  10    2.80    0.90
  -7  -2 -10  176.28    3.90
  -2   7 -10  175.88    4.80
   2  -7 -10  179.58    4.30
  -7  -2 -10  180.48    4.70
  -2   7  10  177.78    4.70
  -7  -2  10  183.28    4.30
  -7  -1 -10   31.90    1.80
  -1   7 -10   34.20    1.90
   1  -7 -10   32.60    1.60
  -7  -1 -10   33.00    1.30
   1  -7  10   32.50    1.30
  -7  -1  10   32.60    1.70
  -1   7  10   35.10    1.80
   0   7 -10  252.97    6.00
  -7   0 -10  247.38    6.10
   0  -7 -10  254.37    5.50
   0   7  10  252.37    6.10
  -7   0  10  243.38    5.50
   0  -7  10  247.78    5.10
  -1  -7 -10   80.39    2.50
  -7   1 -10   83.29    2.80
   1   7 -10   78.79    2.70
  -1  -7  10   83.99    2.30
   1   7  10   77.19    2.90
  -7   1  10   85.39    2.60
   2   7 -10   60.39    2.20
  -7   2 -10   61.39    2.40
  -2  -7 -10   58.79    2.10
  -2  -7  10   61.99    2.00
   2   7  10   61.29    2.50
  -7   2  10   60.99    2.30
  -3  -7 -10  291.37    6.30
   3   7 -10  296.07    6.80
  -7   3 -10  300.87    7.10
  -7   3  10  309.27    6.50
  -3  -7  10  296.27    6.20
   3   7  10  291.87    7.20
  -4  -7 -10   14.00    1.40
   4   7 -10   14.40    1.30
  -7   4 -10   13.20    1.60
  -7   4  10   15.90    1.50
   4   7  10   14.60    1.70
  -4  -7  10   16.00    1.30
  -7   5 -10   40.30    2.10
  -5  -7 -10   39.40    2.30
  -5  -7 -10   42.00    1.90
  -7   5  10   42.80    2.10
   5   7  10   40.50    2.30
  -5  -7  10   39.90    1.90
  -6  -7 -10   37.00    1.90
  -6  -7 -10   39.50    2.30
  -7   6 -10   34.90    2.20
  -6  -7  10   36.40    2.00
  -7   6  10   36.40    2.00
   6   7  10   35.60    2.20
  -7  -7 -10   25.00    2.10
  -7  -7 -10   26.10    1.80
  -7   7 -10   30.90    2.20
   7   7  10   26.00    2.10
  -7   7  10   24.30    1.90
  -7  -7  10   28.10    1.90
  -8  -6 -10    2.10    1.00
  -6   8 -10    3.90    1.10
  -8  -6 -10    3.60    0.90
   6  -8 -10    1.90    1.00
  -6   8  10    2.70    1.00
   8   6  10    1.60    1.00
  -8  -6  10    1.60    1.00
  -6   8  10    2.70    1.10
   5  -8 -10   25.10    1.90
  -8  -5 -10   26.90    1.90
  -5   8 -10   30.80    2.10
  -8  -5 -10   23.60    1.60
  -5   8  10   26.50    1.80
  -5   8  10   24.50    1.90
  -8  -5  10   24.20    1.80
   8   5  10   26.20    2.00
  -8  -4 -10    1.70    0.90
  -4   8 -10    2.70    1.10
   4  -8 -10    2.20    0.90
  -8  -4 -10    2.70    0.70
  -8  -4  10    3.30    1.00
   8   4  10    3.20    1.00
  -4   8  10    2.60    1.00
  -4   8  10    3.50    1.00
  -3   8 -10   19.20    1.90
   3  -8 -10   18.50    1.60
  -8  -3 -10   19.60    1.70
  -8  -3 -10   19.60    1.30
  -3   8  10   18.20    1.70
  -8  -3  10   17.20    1.60
  -8  -2 -10    2.10    0.60
  -8  -2 -10    2.30    0.90
   2  -8 -10    2.00    0.80
  -2   8 -10    2.40    1.00
  -8  -2  10    1.70    0.90
  -2   8  10    0.40    0.90
   1  -8 -10   17.40    1.50
  -8  -1 -10   15.10    1.60
  -1   8 -10   15.60    1.70
  -8  -1  10   17.40    1.60
  -1   8  10   20.00    1.80
   0   8 -10  114.09    3.50
  -8   0 -10  113.99    3.50
   0  -8 -10  114.49    3.20
   0  -8  10  115.69    2.80
  -8   0  10  113.49    3.20
   0   8  10  109.29    3.60
  -8   1 -10   13.90    1.60
  -1  -8 -10   10.90    1.40
   1   8 -10   14.10    1.60
   1   8  10   16.30    1.70
  -1  -8  10   12.50    1.20
  -8   1  10   13.20    1.60
  -2  -8 -10   16.30    1.50
  -8   2 -10   16.70    1.60
   2   8 -10   15.60    1.50
   2   8  10   16.20    1.70
  -2  -8  10   17.20    1.30
  -8   2  10   14.70    1.50
   3   8 -10   34.50    1.80
  -3  -8 -10   36.00    1.90
  -8   3 -10   39.70    2.10
  -3  -8  10   37.90    1.70
  -8   3  10   37.30    1.90
   3   8  10   38.40    2.30
  -4  -8 -10   47.00    2.10
  -8   4 -10   48.20    2.40
   4   8  10   48.10    2.50
  -4  -8  10   47.80    2.00
  -8   4  10   44.10    2.20
  -5  -8 -10   18.00    1.60
  -8   5 -10   17.70    1.80
   5   8  10   18.10    1.90
  -5  -8  10   20.90    1.60
  -8   5  10   14.60    1.80
  -6  -8 -10   21.90    1.80
  -8   6 -10   21.40    1.90
  -8   6  10   21.70    2.00
  -6  -8  10   23.70    1.80
   6   8  10   20.00    2.00
  -9  -5 -10    2.60    1.00
  -9  -5 -10    2.20    0.90
   5  -9 -10    0.70    1.00
  -5   9 -10    1.70    1.10
   9   5  10    0.00    1.00
  -5   9  10    0.90    1.00
  -5   9  10   -0.40    1.00
  -9  -5  10    0.60    1.00
  -4   9 -10   72.99    3.10
  -9  -4 -10   68.99    2.90
   4  -9 -10   75.49    2.90
  -9  -4 -10   67.69    2.40
   9   4  10   71.79    2.90
  -9  -4  10   73.09    2.80
  -4   9  10   71.49    2.80
  -4   9  10   71.29    3.00
   3  -9 -10    1.00    0.90
  -9  -3 -10    0.70    0.90
  -3   9 -10   -0.20    0.90
  -9  -3  10    1.20    0.90
  -3   9  10    0.70    1.00
   2  -9 -10   23.50    1.80
  -9  -2 -10   22.40    1.80
  -2   9 -10   25.80    2.00
  -2   9  10   23.70    1.90
  -9  -2  10   23.00    1.80
  -9  -1 -10   21.40    1.80
   1  -9 -10   23.50    1.70
  -1   9 -10   25.20    2.00
  -1   9  10   23.00    2.00
  -9  -1  10   24.10    1.90
  -9   0 -10   94.99    3.30
   0   9 -10   99.49    3.40
   0  -9 -10   97.69    3.10
   0   9  10   94.49    3.50
  -9   0  10   97.29    3.10
  -1  -9 -10   28.90    1.80
   1   9 -10   27.70    1.90
  -9   1 -10   29.10    2.00
  -1  -9  10   27.20    1.50
   1   9  10   31.50    2.20
  -9   1  10   26.00    1.80
  -2  -9 -10   32.10    1.90
  -9   2 -10   27.50    2.00
   2   9 -10   30.30    1.90
  -2  -9  10   31.10    1.60
   2   9  10   27.60    2.10
  -9   2  10   26.30    2.00
  -9   3 -10    3.70    1.00
  -3  -9 -10    4.10    1.00
   3   9 -10    2.00    0.90
  -3  -9  10    5.40    0.90
   3   9  10    3.30    1.20
  -9   3  10    4.50    1.10
  -9   4 -10   21.50    1.90
  -4  -9 -10   22.20    1.80
   4   9  10   23.70    2.10
  -9   4  10   23.50    2.00
  -4  -9  10   21.80    1.60
  -5  -9 -10    7.30    1.20
  -9   5 -10    8.30    1.30
   5   9  10    8.30    1.40
  -9   5  10    8.10    1.30
  -5  -9  10    6.80    1.10
  -3  10 -10   14.40    2.10
 -10  -3 -10    8.90    1.30
   3 -10 -10    8.50    1.30
 -10  -3  10    7.90    1.30
  -3  10  10    6.20    1.30
  -2  10 -10   20.50    2.10
   2 -10 -10   18.90    1.80
 -10  -2 -10   14.30    1.70
  -2  10  10   12.10    1.60
 -10  -2  10   16.30    1.90
   1 -10 -10    6.00    1.10
 -10  -1 -10    4.20    1.10
  -1  10 -10    3.40    1.10
  -1  10  10    3.90    1.20
 -10  -1  10    5.10    1.20
   0 -10 -10    2.20    1.00
 -10   0 -10    2.80    1.00
   0  10 -10    3.30    1.10
 -10   0  10    3.50    1.00
   0  10  10    1.90    1.10
 -10   1 -10    4.10    1.10
   1  10 -10    3.00    1.10
  -1 -10 -10    2.40    1.00
 -10   1  10    3.50    1.10
   1  10  10    3.30    1.20
  -2 -10 -10   18.50    1.70
   2  10 -10   18.20    1.90
 -10   2 -10   22.80    1.90
  -2 -10  10   20.70    1.60
   2  10  10   20.40    2.10
 -10   2  10   15.10    1.90
 -10   3 -10   12.50    1.80
   3  10 -10    9.50    1.60
  -3 -10 -10   12.70    1.80
  -3 -10  10   10.80    1.50
 -10   3  10    8.30    1.30
   3  10  10    7.90    1.40
   0   0 -11    0.10    0.40
   0   0  11    0.00    0.30
   0  -1 -11   44.60    1.20
  -1   0 -11   45.90    1.60
   0  -1 -11   45.40    1.50
  -1   0 -11   49.30    1.10
   0   1 -11   46.90    1.50
   1   0 -11   47.60    1.50
   0  -1  11   43.40    1.10
  -1   0  11   45.80    1.20
   1   0  11   45.60    1.10
   1   0  11   46.60    1.10
   0   1  11   43.30    1.20
   0  -1  11   47.60    1.10
  -1   1 -11  118.89    3.10
  -1  -1 -11  124.79    2.50
   1   1 -11  123.89    3.00
   1  -1 -11  126.19    2.70
   1  -1 -11  118.49    3.00
  -1  -1 -11  123.79    3.10
  -1   1  11  126.89    2.70
   1  -1  11  123.29    2.30
   1  -1  11  126.09    2.30
  -1  -1  11  123.79    2.60
   1  -2 -11  196.58    4.10
   1  -2 -11  198.18    4.50
   2   1 -11  201.18    4.40
  -2  -1 -11  198.08    4.70
  -2  -1 -11  202.18    3.90
  -1   2 -11  193.78    4.60
  -2  -1  11  199.48    4.00
  -1   2  11  202.98    4.10
  -1   2  11  207.18    4.60
   0  -2 -11   81.29    1.90
  -2   0 -11   81.39    1.70
   0   2 -11   87.29    1.70
   0   2 -11   79.39    2.20
  -2   0 -11   81.89    2.40
   0  -2 -11   80.59    2.30
   2   0 -11   79.09    2.10
  -2   0  11   83.09    2.00
   0  -2  11   82.79    1.70
   2   0  11   83.89    1.70
   0  -2  11   83.79    1.70
   2   0  11   81.69    1.70
  -1  -2 -11   76.09    2.30
  -1  -2 -11   81.59    1.90
   1   2 -11   79.79    2.10
   2  -1 -11   79.99    2.10
  -2   1 -11   82.59    2.30
  -1  -2  11   79.59    1.80
  -2   1  11   76.99    1.90
   2   2 -11   90.99    2.20
   2  -2 -11   91.39    2.30
  -2  -2 -11   85.69    2.50
   2  -2 -11   89.29    2.20
  -2   2 -11   88.09    2.50
  -2  -2 -11   88.29    2.00
  -2   2  11   86.99    2.30
  -2  -2  11   91.89    2.10
  -2   2  11   88.49    2.20
  -3  -2 -11  224.18    5.40
  -2   3 -11  230.58    5.40
   2  -3 -11  231.28    5.20
   3   2 -11  233.88    4.90
   2  -3 -11  228.98    4.80
  -3  -2 -11  236.48    4.50
  -2   3  11  225.48    5.20
  -2   3  11  234.08    4.80
  -3  -2  11  232.78    4.70
  -1   3 -11  117.09    3.10
   1  -3 -11  113.79    3.00
  -3  -1 -11  119.69    2.40
  -3  -1 -11  120.79    3.20
   1  -3 -11  118.79    2.70
   3   1 -11  120.29    2.70
  -1   3  11  118.09    3.00
  -1   3  11  116.79    2.70
  -3  -1  11  119.79    2.70
  -3   0 -11  115.69    2.20
   0  -3 -11  110.59    3.00
   0  -3 -11  116.89    2.60
   3   0 -11  110.99    2.60
   0   3 -11  120.49    3.00
  -3   0 -11  115.99    3.10
  -3   0  11  116.49    2.70
   3   0  11  118.39    2.20
   0  -3  11  112.59    2.30
   0   3  11  111.39    3.00
  -1  -3 -11  472.75   10.00
  -3   1 -11  464.95   10.00
   3  -1 -11  473.95    9.60
  -1  -3 -11  455.55    8.80
   1   3 -11  467.95    9.80
  -1  -3  11  459.25    8.60
  -3   1  11  465.05    8.90
  -3   1  11  476.25    9.60
   1   3  11  467.65   10.00
  -2  -3 -11    6.60    0.70
   2   3 -11    5.50    0.70
  -3   2 -11    4.60    0.70
  -2  -3 -11    6.00    1.00
  -3   2  11    4.10    0.70
  -2  -3  11    6.80    0.70
  -3   2  11    5.50    0.70
  -3   3 -11    6.60    1.00
  -3  -3 -11    6.30    0.70
  -3  -3 -11    7.30    1.00
   3   3 -11    6.30    0.60
   3  -3 -11    6.80    0.90
  -3   3  11    5.90    0.80
  -3   3  11    7.10    0.90
  -3  -3  11    8.10    0.80
   4   3 -11   23.40    0.90
  -4  -3 -11   23.20    1.00
  -3   4 -11   21.10    1.40
   3  -4 -11   23.10    1.30
  -4  -3 -11   22.00    1.40
  -4  -3  11   22.60    1.20
  -3   4  11   23.40    1.20
  -3   4  11   22.80    1.30
   4   2 -11   31.00    0.90
  -4  -2 -11   30.30    1.10
  -4  -2 -11   30.30    1.50
  -2   4 -11   30.00    1.50
   2  -4 -11   32.90    1.40
  -2   4  11   29.40    1.40
  -2   4  11   32.40    1.30
  -4  -2  11   31.00    1.30
  -1   4 -11  101.69    2.90
   1  -4 -11  104.49    2.60
  -4  -1 -11  102.79    2.20
   1  -4 -11  105.49    2.90
   4   1 -11  105.09    2.30
  -4  -1 -11  104.09    3.00
   1  -4  11  103.49    2.10
  -4  -1  11  107.09    2.30
  -4  -1  11  104.29    2.60
  -1   4  11   99.19    2.80
   0  -4 -11   40.20    1.40
   0  -4 -11   41.60    1.70
  -4   0 -11   42.80    1.80
   0   4 -11   42.00    1.60
   4   0 -11   42.50    1.10
  -4   0 -11   41.50    1.00
   0   4  11   42.60    1.70
  -4   0  11   46.00    1.10
  -4   0  11   42.90    1.10
   4   0  11   43.20    1.00
   0  -4  11   41.80    1.10
  -4   0  11   44.60    1.50
  -4   1 -11   76.99    2.40
   1   4 -11   77.09    2.20
  -1  -4 -11   77.69    2.40
  -1  -4 -11   75.89    2.10
  -1  -4  11   79.09    1.90
  -4   1  11   76.89    2.10
  -4   1  11   78.59    1.90
   1   4  11   78.69    2.40
  -4   2 -11  559.14   12.10
  -2  -4 -11  564.94   10.70
   2   4 -11  569.74   11.70
  -2  -4 -11  588.34   12.10
  -2  -4  11  553.74   10.50
   2   4  11  552.64   12.00
  -4   2  11  566.24   11.50
  -4   2  11  571.74   10.80
   4  -3 -11   86.29    2.40
  -4   3 -11   88.99    2.70
  -3  -4 -11   85.89    2.70
   3   4 -11   84.69    2.30
  -3  -4 -11   89.39    2.30
  -3  -4  11   88.29    2.30
  -4   3  11   88.09    2.30
  -4   3  11   85.69    2.40
   3   4  11   87.49    2.70
  -4  -4 -11   87.19    2.30
  -4   4 -11   90.19    2.90
  -4  -4 -11   88.39    2.90
   4  -4 -11   91.79    2.60
   4   4 -11   88.29    2.30
  -4  -4  11   90.29    2.40
  -4   4  11   92.19    2.60
  -4   4  11   90.49    2.50
   4   4  11   90.39    2.90
  -4   5 -11   22.00    1.60
  -5  -4 -11   26.00    1.30
   4  -5 -11   24.00    1.50
  -5  -4 -11   24.40    1.60
   5   4  11   23.80    1.70
  -4   5  11   26.70    1.40
  -5  -4  11   25.70    1.50
  -4   5  11   27.00    1.50
   3  -5 -11  117.79    3.10
  -5  -3 -11  115.09    3.40
  -5  -3 -11  117.49    2.80
  -3   5 -11  124.39    3.50
  -3   5  11  114.99    3.00
  -5  -3  11  119.69    3.00
  -3   5  11  120.69    3.20
  -5  -2 -11   42.20    1.90
  -2   5 -11   44.40    1.90
   2  -5 -11   42.20    1.60
  -5  -2 -11   42.30    1.30
  -5  -2  11   42.90    1.70
  -2   5  11   45.60    1.80
  -2   5  11   43.60    1.70
  -5  -1 -11   80.29    2.60
  -5  -1 -11   82.09    1.90
   1  -5 -11   85.89    2.30
  -1   5 -11   79.59    2.50
  -1   5  11   84.19    2.60
   1  -5  11   81.69    1.80
  -5  -1  11   78.49    2.30
   0   5 -11  162.78    4.10
   0  -5 -11  166.38    3.70
   0  -5 -11  164.68    4.20
  -5   0 -11  165.38    3.20
  -5   0 -11  167.38    4.30
   0  -5  11  163.28    3.40
   0   5  11  167.08    4.20
  -5   0  11  161.58    3.80
  -1  -5 -11    4.50    0.70
  -1  -5 -11    3.50    0.80
   1   5 -11    4.20    0.70
  -5   1 -11    5.00    0.80
  -5   1  11    4.40    0.70
  -1  -5  11    5.60    0.70
   1   5  11    4.30    0.80
  -5   2 -11  109.29    3.20
  -2  -5 -11  108.59    3.20
  -2  -5 -11  105.89    2.70
   2   5 -11  104.69    2.90
  -5   2  11  108.69    2.90
   2   5  11  108.39    3.20
  -2  -5  11  103.99    2.50
  -5   2  11  108.99    2.50
   3   5 -11  167.58    4.00
  -5   3 -11  166.78    4.40
  -3  -5 -11  168.78    3.80
  -3  -5 -11  168.48    4.50
  -5   3  11  173.88    4.00
  -3  -5  11  162.68    3.70
  -5   3  11  174.78    3.90
   3   5  11  169.88    4.50
  -4  -5 -11  110.59    3.40
   4   5 -11  113.09    2.90
  -5   4 -11  114.39    3.50
  -4  -5 -11  116.49    2.90
  -5   4  11  120.19    3.10
  -5   4  11  112.19    3.00
   4   5  11  117.79    3.50
  -4  -5  11  117.79    3.00
  -5  -5 -11   19.90    1.60
   5  -5 -11   18.50    1.50
  -5  -5 -11   16.60    1.20
  -5   5 -11   18.30    1.70
  -5  -5  11   16.50    1.40
  -5   5  11   18.00    1.30
   5   5  11   17.30    1.70
  -5   5  11   18.70    1.50
  -5   6 -11   50.49    2.40
  -6  -5 -11   48.60    1.80
   5  -6 -11   50.39    2.10
  -6  -5 -11   47.70    2.20
  -5   6  11   51.69    2.00
  -5   6  11   49.90    2.10
  -6  -5  11   49.00    2.00
   6   5  11   47.20    2.30
   4  -6 -11   43.90    1.90
  -6  -4 -11   42.10    2.10
  -6  -4 -11   47.00    1.70
  -4   6 -11   42.90    2.20
   6   4  11   44.90    2.20
  -4   6  11   45.40    1.90
  -6  -4  11   41.60    1.90
  -4   6  11   45.60    1.90
  -6  -3 -11   22.40    1.20
   3  -6 -11   23.20    1.50
  -3   6 -11   21.80    1.60
  -6  -3 -11   20.60    1.60
  -3   6  11   21.70    1.50
  -3   6  11   23.20    1.50
  -6  -3  11   23.30    1.50
  -2   6 -11  172.48    4.60
   2  -6 -11  174.98    4.10
  -6  -2 -11  171.48    3.70
  -6  -2 -11  176.98    4.60
  -2   6  11  173.48    4.50
  -6  -2  11  179.08    4.10
  -1   6 -11    9.00    1.20
   1  -6 -11    8.20    1.10
  -6  -1 -11    9.80    0.70
  -6  -1 -11    8.00    1.30
   1  -6  11   10.70    0.70
  -6  -1  11    8.40    1.20
  -1   6  11    9.70    1.30
   0   6 -11  207.78    5.20
  -6   0 -11  217.98    5.40
   0  -6 -11  218.28    4.80
  -6   0  11  213.08    4.80
   0  -6  11  219.48    4.40
   0   6  11  223.88    5.40
   1   6 -11  129.99    3.50
  -6   1 -11  134.69    3.70
  -1  -6 -11  129.69    3.30
  -6   1  11  128.69    3.30
  -1  -6  11  124.19    2.90
  -6   2 -11   26.70    1.70
   2   6 -11   27.40    1.50
  -2  -6 -11   29.70    1.80
  -2  -6 -11   27.20    1.50
   2   6  11   25.50    1.70
  -2  -6  11   26.80    1.30
  -6   2  11   25.90    1.60
  -3  -6 -11  131.19    3.70
  -3  -6 -11  119.89    3.20
  -6   3 -11  121.89    3.60
   3   6 -11  118.49    3.20
   3   6  11  121.89    3.70
  -6   3  11  125.79    3.30
  -3  -6  11  124.69    3.10
  -4  -6 -11   24.20    1.50
  -6   4 -11   23.20    1.70
  -4  -6 -11   24.90    1.80
   4   6  11   23.30    1.80
  -4  -6  11   26.20    1.50
  -6   4  11   26.10    1.60
  -6   5 -11   20.60    1.80
  -5  -6 -11   17.20    1.70
  -5  -6 -11   18.50    1.40
  -6   5  11   21.10    1.60
  -5  -6  11   18.60    1.50
   5   6  11   19.60    1.80
   6  -6 -11    5.90    1.00
  -6  -6 -11    3.00    0.80
  -6   6 -11    3.70    1.00
  -6  -6 -11    3.20    1.00
   6   6  11    2.80    1.00
  -6  -6  11    4.80    1.00
  -6   6  11    2.10    1.00
   6  -7 -11   19.80    1.70
  -6   7 -11   23.40    2.00
  -7  -6 -11   20.00    1.50
  -7  -6 -11   19.00    1.80
   7   6  11   21.10    1.90
  -6   7  11   21.00    1.80
  -7  -6  11   19.90    1.70
  -7  -5 -11   16.90    1.30
   5  -7 -11   18.70    1.70
  -7  -5 -11   19.80    1.80
  -5   7 -11   21.30    2.00
   7   5  11   19.00    1.80
  -5   7  11   21.70    1.80
  -5   7  11   16.60    1.60
  -7  -5  11   19.50    1.70
  -4   7 -11    3.30    1.00
  -7  -4 -11    2.60    0.70
   4  -7 -11    0.10    0.80
  -7  -4 -11    1.50    0.90
  -4   7  11    1.40    0.90
   7   4  11    1.10    0.90
  -4   7  11    1.40    0.80
  -7  -4  11    1.50    0.80
   3  -7 -11   48.50    2.10
  -7  -3 -11   49.60    2.30
  -7  -3 -11   51.79    1.70
  -3   7 -11   53.49    2.40
  -3   7  11   52.49    2.10
  -7  -3  11   49.70    2.00
  -3   7  11   50.09    2.20
  -2   7 -11  177.18    4.80
  -7  -2 -11  174.28    4.70
   2  -7 -11  172.08    4.30
  -7  -2 -11  171.08    3.80
  -2   7  11  180.98    4.70
  -7  -2  11  176.18    4.30
   1  -7 -11   24.10    1.60
  -1   7 -11   27.10    1.80
  -7  -1 -11   23.50    1.70
  -1   7  11   30.40    1.80
  -7  -1  11   25.80    1.60
   0  -7 -11  168.48    4.00
  -7   0 -11  165.78    4.40
   0   7 -11  167.38    4.40
  -7   0  11  157.88    4.00
   0   7  11  157.68    4.40
   0  -7  11  166.08    3.60
  -1  -7 -11   84.89    2.60
  -7   1 -11   83.69    2.90
   1   7 -11   83.29    2.70
  -1  -7  11   82.39    2.30
   1   7  11   80.39    2.90
  -7   1  11   86.39    2.70
  -7   2 -11   76.29    2.70
  -2  -7 -11   75.49    2.40
   2   7 -11   71.49    2.50
   2   7  11   71.69    2.80
  -7   2  11   75.29    2.50
  -2  -7  11   77.19    2.20
   3   7 -11   14.70    1.30
  -3  -7 -11   12.80    1.30
  -7   3 -11   13.70    1.60
   3   7  11   13.30    1.60
  -7   3  11   16.30    1.50
  -3  -7  11   14.40    1.30
  -4  -7 -11   45.00    2.00
  -7   4 -11   43.90    2.20
  -4  -7 -11   46.40    2.30
  -4  -7  11   47.50    1.90
  -7   4  11   49.50    2.10
   4   7  11   46.30    2.30
  -5  -7 -11   12.00    1.40
  -7   5 -11    8.10    1.20
  -5  -7 -11   10.30    1.70
  -5  -7  11   10.30    1.40
  -7   5  11    8.80    1.20
   5   7  11    8.30    1.20
  -7   6 -11   11.60    1.80
  -6  -7 -11   11.30    1.40
  -6  -7 -11    7.50    1.30
   6   7  11    8.80    1.30
  -6  -7  11   10.50    1.50
  -7   6  11   11.90    1.70
  -7   7 -11    5.50    1.20
  -7  -7 -11    8.00    1.10
  -7  -7 -11    4.90    1.20
  -7   7  11    5.40    1.10
  -7  -7  11    5.60    1.10
   7   7  11    5.50    1.20
  -8  -6 -11   23.70    2.00
   6  -8 -11   21.80    2.00
  -6   8 -11   30.50    2.40
  -8  -6 -11   25.50    1.70
   8   6  11   20.10    2.00
  -8  -6  11   25.40    1.90
  -6   8  11   21.10    2.00
  -8  -5 -11   15.20    1.40
  -5   8 -11   18.10    2.00
  -8  -5 -11   16.50    1.80
   5  -8 -11   17.70    1.80
  -8  -5  11   16.70    1.80
   8   5  11   14.20    1.90
  -5   8  11   16.60    1.70
  -5   8  11   15.80    1.80
  -4   8 -11   17.10    1.80
  -8  -4 -11   14.20    1.30
   4  -8 -11   16.70    1.70
  -8  -4 -11   17.30    1.80
  -4   8  11   13.60    1.70
  -4   8  11   18.50    1.70
   8   4  11   16.30    1.80
  -8  -4  11   15.80    1.60
   3  -8 -11    0.10    0.80
  -8  -3 -11    0.00    0.80
  -3   8 -11    0.90    1.00
  -8  -3  11    1.70    0.90
  -3   8  11   -0.60    0.80
  -3   8  11   -0.70    0.80
   2  -8 -11   14.10    1.50
  -8  -2 -11   16.80    1.60
  -2   8 -11   21.30    1.80
  -8  -2  11   19.30    1.70
  -2   8  11   16.20    1.70
  -8  -1 -11   81.59    2.90
  -1   8 -11   77.39    3.00
   1  -8 -11   83.09    2.70
  -1   8  11   81.99    3.00
  -8  -1  11   78.59    2.70
   0   8 -11    4.50    1.00
   0  -8 -11    3.60    0.90
  -8   0 -11    5.10    1.00
  -8   0  11    4.90    1.00
   0   8  11    6.20    1.10
  -8   1 -11    5.80    1.10
   1   8 -11    6.30    1.00
  -1  -8 -11    4.10    0.90
  -1  -8  11    5.00    0.80
  -8   1  11    4.10    1.00
   1   8  11    6.80    1.20
   2   8 -11   27.00    1.70
  -8   2 -11   26.80    1.90
  -2  -8 -11   27.00    1.70
  -2  -8  11   23.70    1.40
   2   8  11   28.50    2.10
  -8   2  11   28.70    1.80
  -3  -8 -11   22.00    1.60
   3   8 -11   23.70    1.60
  -8   3 -11   22.30    1.80
   3   8  11   23.00    1.90
  -8   3  11   21.00    1.80
  -3  -8  11   23.10    1.50
  -8   4 -11   31.70    2.10
  -4  -8 -11   30.90    1.90
   4   8  11   30.60    2.10
  -4  -8  11   31.60    1.70
  -8   4  11   30.90    2.00
  -5  -8 -11   25.50    1.80
  -8   5 -11   25.40    2.10
   5   8  11   29.90    2.20
  -5  -8  11   28.20    1.80
  -8   5  11   26.30    1.90
  -6  -8 -11   22.70    1.80
  -8   6 -11   23.50    2.10
  -6  -8  11   19.70    1.80
  -8   6  11   24.30    2.00
   6   8  11   23.20    2.20
  -9  -4 -11   10.60    1.70
   4  -9 -11   12.60    1.80
  -4   9 -11   14.20    1.90
  -4   9  11    8.70    1.30
  -4   9  11    6.50    1.30
  -9  -4  11    8.50    1.30
   9   4  11    8.90    1.30
  -9  -3 -11    9.40    1.30
  -3   9 -11    8.30    1.40
   3  -9 -11    7.40    1.20
  -3   9  11   10.20    1.80
  -3   9  11   11.50    1.70
  -9  -3  11    7.30    1.20
  -9  -2 -11    8.50    1.20
  -2   9 -11    7.30    1.20
   2  -9 -11   10.20    1.50
  -2   9  11    9.90    1.30
  -9  -2  11    9.70    1.50
  -1   9 -11   24.10    2.00
   1  -9 -11   19.80    1.70
  -9  -1 -11   20.70    1.80
  -9  -1  11   24.60    1.80
  -1   9  11   22.00    2.00
   0  -9 -11    4.20    1.00
   0   9 -11    3.60    1.10
  -9   0 -11    4.70    1.00
  -9   0  11    1.30    0.90
   0   9  11    2.70    1.10
  -9   1 -11   10.10    1.60
  -1  -9 -11   13.10    1.60
   1   9 -11   13.30    1.70
   1   9  11   12.30    1.80
  -9   1  11   14.10    1.60
  -9   2 -11   49.80    2.50
  -2  -9 -11   48.80    2.20
   2   9 -11   49.20    2.30
  -9   2  11   47.10    2.40
   2   9  11   45.80    2.60
  -2  -9  11   47.80    1.90
  -3  -9 -11    3.90    1.00
   3   9 -11    4.00    0.90
  -9   3 -11    4.00    1.10
   3   9  11    2.20    1.10
  -9   3  11    2.60    1.00
  -3  -9  11    4.20    0.90
  -9   4 -11   25.50    2.10
  -4  -9 -11   24.00    1.90
   4   9  11   26.60    2.30
  -4  -9  11   28.60    1.70
  -9   4  11   23.20    1.90
  -2  10 -11    8.50    1.40
   2 -10 -11    7.10    1.20
 -10  -2 -11    5.50    1.20
 -10  -2  11    5.40    1.20
  -2  10  11    7.00    1.40
 -10  -1 -11   14.10    1.70
  -1  10 -11   11.40    1.80
   1 -10 -11    9.00    1.30
  -1  10  11   10.00    1.50
 -10  -1  11    6.80    1.30
   0 -10 -11   31.60    2.00
   0  10 -11   35.50    2.30
 -10   0 -11   34.40    2.20
 -10   0  11   31.60    2.10
   0  10  11   30.90    2.40
  -1 -10 -11    8.80    1.20
   1  10 -11   10.40    1.80
 -10   1 -11    9.60    1.60
 -10   1  11    7.50    1.20
   1  10  11    7.30    1.40
  -2 -10 -11    3.70    1.00
 -10   2 -11    5.50    1.20
   2  10 -11    4.90    1.10
 -10   2  11    3.40    1.10
   2  10  11    3.40    1.30
   0   0 -12  778.72   15.90
   0   0  12  775.52   14.00
   0  -1 -12  118.99    2.50
  -1   0 -12  115.09    3.00
   0   1 -12  116.49    3.00
   1   0 -12  120.39    2.90
   0  -1 -12  115.49    3.00
   1   0  12  117.79    2.40
   0  -1  12  116.89    2.40
   0   1  12  120.79    2.50
   1   0  12  121.79    2.40
  -1   0  12  115.99    2.50
   1   1 -12   11.00    0.80
  -1  -1 -12   11.60    0.60
  -1  -1 -12   11.70    1.00
   1  -1 -12   11.80    0.90
  -1   1 -12   12.20    1.00
   1  -1 -12   11.30    0.70
   1   1  12   12.40    0.60
   1  -1  12   12.00    0.40
  -1   1  12   11.10    0.70
  -1  -1  12   11.20    0.70
   1  -1  12   12.00    0.50
  -2  -1 -12    3.60    0.50
  -2  -1 -12    3.40    0.70
   1  -2 -12    4.60    0.80
  -1   2 -12    3.80    0.60
   1  -2 -12    4.70    0.70
   2   1 -12    3.30    0.50
  -2  -1  12    5.70    0.70
  -1   2  12    5.20    0.70
  -1   2  12    4.20    0.60
   0  -2 -12  230.58    4.60
   0   2 -12  240.18    4.40
  -2   0 -12  223.08    5.30
  -2   0 -12  238.88    4.30
   0  -2 -12  230.28    5.30
   2   0 -12  231.88    5.10
   0   2 -12  226.88    5.20
   0   2  12  229.58    4.60
   2   0  12  230.88    4.30
   2   0  12  231.78    4.30
   0  -2  12  241.38    4.50
   0  -2  12  230.68    4.40
  -2   0  12  228.98    4.60
  -1  -2 -12   41.20    1.20
   1   2 -12   40.70    1.40
   2  -1 -12   37.90    1.30
  -1  -2 -12   40.20    1.60
  -1  -2  12   42.40    1.20
  -2   1  12   41.40    1.30
  -2  -2 -12   80.49    2.50
  -2  -2 -12   82.79    1.90
   2   2 -12   84.99    2.20
  -2   2 -12   81.39    2.50
   2  -2 -12   82.19    2.30
   2  -2 -12   85.09    2.20
  -2   2  12   83.59    2.10
  -2  -2  12   84.59    2.00
  -2   2  12   83.59    2.30
  -2   3 -12   27.90    1.50
   2  -3 -12   28.80    1.30
  -3  -2 -12   29.40    1.50
  -3  -2 -12   28.70    1.00
   2  -3 -12   29.90    1.30
   3   2 -12   28.90    1.00
  -3  -2  12   28.60    1.20
  -2   3  12   30.50    1.30
  -2   3  12   31.00    1.30
   3   1 -12  115.79    2.60
  -1   3 -12  116.39    3.00
  -3  -1 -12  108.39    3.10
   1  -3 -12  109.69    2.90
   1  -3 -12  113.49    2.70
  -3  -1 -12  112.59    2.30
  -1   3  12  109.19    2.90
  -1   3  12  112.79    2.70
  -3  -1  12  111.09    2.60
   0  -3 -12   12.90    1.10
   0   3 -12   15.00    1.00
   3   0 -12   14.20    0.80
   0  -3 -12   13.60    0.90
  -3   0 -12   13.70    0.50
   0  -3  12   13.40    0.60
   0   3  12   14.10    1.10
   3   0  12   14.10    0.50
  -3   0  12   14.10    1.00
  -1  -3 -12   49.80    1.80
  -3   1 -12   44.50    1.80
  -1  -3 -12   47.00    1.50
   1   3 -12   49.40    1.60
   3  -1 -12   48.90    1.50
  -3   1  12   49.70    1.50
  -3   1  12   47.60    1.60
   1   3  12   51.19    1.90
  -1  -3  12   49.50    1.30
   2   3 -12  122.99    3.00
  -2  -3 -12  125.89    3.40
  -2  -3 -12  125.99    2.80
  -3   2 -12  123.79    3.30
   3  -2 -12  124.69    3.00
  -3   2  12  118.69    2.90
  -2  -3  12  121.49    2.70
  -3   2  12  122.59    3.00
  -3   3 -12    4.80    0.80
  -3  -3 -12    4.60    0.80
  -3  -3 -12    4.60    0.50
   3  -3 -12    5.70    0.90
   3   3 -12    5.80    0.70
  -3  -3  12    5.10    0.60
  -3   3  12    5.80    0.90
  -3   3  12    4.80    0.80
   3  -4 -12   68.59    2.10
   4   3 -12   64.99    1.70
  -4  -3 -12   64.29    2.40
  -3   4 -12   63.29    2.30
  -4  -3 -12   63.49    1.80
  -3   4  12   67.39    2.10
  -4  -3  12   66.09    2.00
  -3   4  12   68.29    2.10
  -2   4 -12   24.20    1.40
   2  -4 -12   24.40    1.30
  -4  -2 -12   25.30    1.00
   4   2 -12   24.70    0.90
  -4  -2 -12   24.90    1.50
  -2   4  12   23.30    1.30
  -2   4  12   25.70    1.30
  -4  -2  12   24.40    1.30
   4   1 -12   58.09    1.40
  -4  -1 -12   58.19    1.40
   1  -4 -12   53.29    1.70
  -1   4 -12   57.29    2.00
   1  -4 -12   53.59    2.00
  -4  -1 -12   54.79    2.10
  -4  -1  12   57.59    1.80
   1  -4  12   58.39    1.30
  -1   4  12   58.39    2.00
   0   4 -12  143.29    3.50
   0  -4 -12  137.49    3.20
  -4   0 -12  133.89    3.70
   0  -4 -12  136.79    3.60
   4   0 -12  135.59    3.00
  -4   0 -12  136.59    2.60
   0   4  12  139.09    3.60
  -4   0  12  135.39    3.20
  -4   0  12  133.99    3.00
   0  -4  12  136.69    2.80
   1   4 -12    2.10    0.60
  -1  -4 -12    2.90    0.70
  -1  -4 -12    1.90    0.50
  -4   1 -12    2.20    0.70
  -4   1  12    2.10    0.40
  -4   1  12    2.00    0.60
   1   4  12    3.30    0.70
  -1  -4  12    1.90    0.40
   2   4 -12   80.99    2.30
  -4   2 -12   76.79    2.60
  -2  -4 -12   86.29    2.60
  -2  -4 -12   78.59    2.10
   2   4  12   79.89    2.60
  -4   2  12   78.79    2.10
  -4   2  12   81.19    2.30
  -2  -4  12   80.79    2.00
   3   4 -12  173.98    4.00
  -4   3 -12  164.88    4.40
  -3  -4 -12  170.48    3.70
  -3  -4 -12  177.98    4.50
  -4   3  12  165.58    3.90
  -3  -4  12  177.58    3.80
  -4   3  12  172.18    3.90
   3   4  12  161.88    4.40
  -4   4 -12  148.39    4.10
  -4  -4 -12  154.38    3.50
   4  -4 -12  158.08    3.80
  -4  -4 -12  154.08    4.20
   4   4  12  147.99    4.20
  -4   4  12  155.98    3.80
  -4  -4  12  156.28    3.60
  -4   4  12  153.38    3.80
   4  -5 -12   24.80    1.60
  -4   5 -12   22.50    1.70
  -5  -4 -12   25.50    1.70
  -5  -4 -12   24.20    1.30
  -4   5  12   23.40    1.40
   5   4  12   25.10    1.80
  -4   5  12   22.10    1.60
  -5  -4  12   23.60    1.50
  -5  -3 -12  263.97    5.40
  -3   5 -12  269.17    6.40
   3  -5 -12  264.87    5.70
  -5  -3 -12  266.57    6.40
  -3   5  12  265.47    5.70
  -3   5  12  257.77    6.10
  -5  -3  12  267.17    5.60
  -5  -2 -12   64.39    2.40
   2  -5 -12   66.59    2.20
  -2   5 -12   64.89    2.30
  -5  -2 -12   68.29    1.80
  -2   5  12   68.89    2.30
  -5  -2  12   66.49    2.10
  -2   5  12   67.69    2.20
  -5  -1 -12  169.08    3.40
  -5  -1 -12  161.68    4.40
  -1   5 -12  168.78    4.30
   1  -5 -12  167.28    3.90
  -5  -1  12  169.18    3.80
  -1   5  12  165.58    4.30
   0   5 -12   54.99    2.00
   0  -5 -12   54.79    2.10
  -5   0 -12   54.39    2.10
   0  -5 -12   54.89    1.80
   0   5  12   53.29    2.10
  -5   0  12   52.19    1.90
   0  -5  12   53.99    1.40
  -1  -5 -12  325.17    6.60
  -1  -5 -12  328.87    7.50
   1   5 -12  321.17    7.20
  -5   1 -12  311.37    7.40
  -1  -5  12  330.57    6.30
  -5   1  12  321.47    6.60
   1   5  12  330.27    7.50
  -2  -5 -12  230.18    5.60
  -5   2 -12  226.08    5.60
   2   5 -12  221.68    5.20
  -2  -5 -12  226.18    4.90
   2   5  12  230.48    5.60
  -2  -5  12  227.58    4.70
  -5   2  12  227.38    5.00
  -3  -5 -12  345.47    7.00
  -3  -5 -12  347.87    8.00
  -5   3 -12  360.96    8.00
   3   5 -12  349.17    7.50
  -3  -5  12  351.46    6.90
  -5   3  12  342.27    7.40
  -5   3  12  342.47    7.10
   3   5  12  338.07    8.00
  -4  -5 -12   35.50    1.90
  -5   4 -12   40.40    2.00
  -4  -5 -12   37.40    1.60
  -5   4  12   37.30    1.80
   4   5  12   35.90    2.00
  -4  -5  12   35.70    1.60
  -5   4  12   37.20    1.50
  -5   5 -12    5.30    1.00
   5  -5 -12    4.60    0.90
  -5  -5 -12    6.30    1.10
  -5  -5 -12    5.00    0.80
  -5  -5  12    5.80    0.90
   5   5  12    5.30    1.10
  -5   5  12    4.60    0.80
  -5   5  12    3.90    0.90
  -6  -5 -12   29.90    1.60
  -5   6 -12   32.80    2.00
  -6  -5 -12   37.30    2.10
   5  -6 -12   33.20    1.90
   6   5  12   29.90    2.00
  -6  -5  12   33.90    1.80
  -5   6  12   32.40    1.70
  -5   6  12   36.00    1.90
  -6  -4 -12   17.70    1.70
   4  -6 -12   14.80    1.50
  -4   6 -12   14.20    1.60
  -6  -4 -12   15.70    1.10
  -4   6  12   12.90    1.50
  -6  -4  12   15.90    1.40
  -4   6  12   15.40    1.40
   6   4  12   14.70    1.70
  -3   6 -12   28.50    1.80
  -6  -3 -12   29.50    1.30
   3  -6 -12   30.10    1.70
  -6  -3 -12   35.10    1.90
  -6  -3  12   29.80    1.60
  -3   6  12   32.10    1.70
  -3   6  12   32.20    1.70
  -6  -2 -12   77.19    2.10
   2  -6 -12   83.19    2.50
  -6  -2 -12   83.49    2.90
  -2   6 -12   83.29    2.80
  -2   6  12   82.59    2.70
  -6  -2  12   83.29    2.50
  -6  -1 -12   42.60    2.10
   1  -6 -12   42.00    1.70
  -1   6 -12   43.40    1.90
  -1   6  12   40.50    1.90
  -6  -1  12   40.10    1.80
   0   6 -12    4.10    0.80
   0  -6 -12    5.30    0.80
  -6   0 -12    3.20    0.90
  -6   0  12    5.70    0.90
   0   6  12    5.20    0.90
   0  -6  12    4.90    0.80
  -6   1 -12  387.26    9.00
  -1  -6 -12  398.56    8.00
   1   6 -12  395.56    8.80
  -6   1  12  401.96    8.10
   1   6  12  390.86    9.00
  -1  -6  12  407.16    7.70
  -6   2 -12   84.39    2.90
  -2  -6 -12   83.69    2.50
  -2  -6 -12   84.79    2.90
   2   6 -12   85.39    2.60
  -6   2  12   88.09    2.70
  -2  -6  12   89.69    2.30
   2   6  12   88.19    3.00
  -3  -6 -12  346.57    8.00
  -3  -6 -12  341.77    7.00
   3   6 -12  323.07    7.40
  -6   3 -12  331.67    7.90
  -3  -6  12  342.97    6.80
  -6   3  12  344.57    7.10
   3   6  12  335.57    7.90
  -6   4 -12   72.79    2.80
  -4  -6 -12   76.79    2.80
  -4  -6 -12   75.89    2.40
  -6   4  12   76.89    2.60
  -4  -6  12   78.99    2.40
   4   6  12   74.99    2.80
  -5  -6 -12   15.50    1.80
  -6   5 -12   14.80    1.80
  -5  -6 -12   12.20    1.30
  -6   5  12   13.70    1.50
   5   6  12   15.50    1.70
  -5  -6  12   13.80    1.40
  -6   6 -12   12.90    1.80
   6  -6 -12   12.00    1.60
  -6  -6 -12   13.20    1.70
  -6  -6 -12   12.20    1.30
  -6  -6  12   14.10    1.50
   6   6  12   13.40    1.70
  -6   6  12   10.80    1.60
  -7  -6 -12   51.49    2.60
   6  -7 -12   48.40    2.40
  -7  -6 -12   45.50    2.00
  -6   7 -12   46.10    2.50
   7   6  12   51.49    2.60
  -7  -6  12   49.00    2.30
  -6   7  12   51.19    2.40
  -7  -5 -12   15.10    1.30
  -7  -5 -12   13.30    1.70
  -5   7 -12   22.20    1.90
   5  -7 -12   12.10    1.60
   7   5  12   11.40    1.80
  -5   7  12   16.60    1.50
  -7  -5  12   18.90    1.70
  -5   7  12   16.50    1.80
   4  -7 -12   25.80    1.70
  -4   7 -12   23.90    1.90
  -7  -4 -12   24.20    1.90
  -7  -4 -12   22.40    1.30
  -4   7  12   20.40    1.60
  -7  -4  12   21.50    1.70
  -4   7  12   20.20    1.70
   7   4  12   24.10    1.90
  -3   7 -12    3.40    1.00
   3  -7 -12    3.80    0.90
  -7  -3 -12    5.00    1.00
  -3   7  12    1.70    0.90
  -3   7  12    2.80    0.90
  -7  -3  12    1.60    0.80
   2  -7 -12   23.70    1.60
  -7  -2 -12   23.60    1.80
  -2   7 -12   23.80    1.80
  -2   7  12   22.50    1.70
  -7  -2  12   24.10    1.60
   1  -7 -12    8.10    1.00
  -7  -1 -12    9.10    1.20
  -1   7 -12    9.50    1.20
  -1   7  12    8.20    1.10
  -7  -1  12    9.40    1.30
   0   7 -12   12.40    1.40
  -7   0 -12   11.40    1.60
   0  -7 -12   10.80    1.30
  -7   0  12   15.90    1.40
   0   7  12   12.80    1.60
   1   7 -12  263.57    6.30
  -1  -7 -12  266.57    5.80
  -7   1 -12  261.37    6.50
  -7   1  12  264.07    5.80
  -1  -7  12  261.67    5.40
   1   7  12  262.47    6.50
   2   7 -12   35.00    1.80
  -7   2 -12   35.40    2.00
  -2  -7 -12   34.60    1.70
  -7   2  12   33.10    1.90
   2   7  12   35.00    2.10
  -2  -7  12   36.00    1.50
  -3  -7 -12   23.80    1.50
  -7   3 -12   22.20    1.70
   3   7 -12   22.00    1.40
  -7   3  12   20.50    1.70
  -3  -7  12   23.20    1.40
   3   7  12   20.10    1.80
  -4  -7 -12    3.80    1.10
  -7   4 -12    2.80    1.00
  -4  -7 -12    3.80    0.90
   4   7  12    4.50    1.10
  -7   4  12    3.10    1.00
  -4  -7  12    2.60    0.80
  -7   5 -12    1.20    0.90
  -5  -7 -12    0.70    1.00
  -5  -7 -12    1.50    0.80
  -7   5  12    2.10    0.90
  -5  -7  12    2.40    0.80
   5   7  12    1.40    1.00
  -6  -7 -12   11.90    1.90
  -6  -7 -12   13.90    1.50
  -7   6 -12   16.50    2.00
  -7   6  12   11.10    1.30
  -6  -7  12   14.00    1.60
   6   7  12   13.20    1.90
  -7  -7 -12   42.10    2.10
  -7   7 -12   42.20    2.50
  -7  -7 -12   40.20    2.40
   7   7  12   40.00    2.50
  -7  -7  12   43.90    2.20
  -7   7  12   40.20    2.30
  -8  -6 -12    5.40    1.00
   8   6  12    4.90    1.20
  -6   8  12    1.80    1.10
  -8  -6  12    4.50    1.10
  -5   8 -12    4.40    1.20
   5  -8 -12    3.90    1.10
  -8  -5 -12    5.80    1.20
   8   5  12    4.90    1.20
  -5   8  12    5.40    1.10
  -8  -5  12    3.60    1.10
  -5   8  12    4.90    1.10
  -8  -4 -12   66.89    2.80
   4  -8 -12   66.09    2.60
  -4   8 -12   65.59    3.00
   8   4  12   63.29    2.80
  -8  -4  12   64.19    2.60
  -4   8  12   66.49    2.70
  -4   8  12   67.69    2.60
   3  -8 -12    2.40    0.90
  -3   8 -12    3.10    1.00
  -8  -3 -12    3.10    1.00
  -3   8  12    3.40    1.00
  -3   8  12    1.70    1.00
  -8  -3  12    3.70    1.00
  -2   8 -12   13.80    1.80
   2  -8 -12   13.30    1.50
  -8  -2 -12   13.60    1.60
  -2   8  12   11.40    1.60
  -8  -2  12   15.00    1.50
  -1   8 -12    1.80    0.90
  -8  -1 -12    3.10    1.00
   1  -8 -12    2.50    0.90
  -8  -1  12    3.20    1.00
  -1   8  12    2.70    1.00
   0  -8 -12    9.60    1.40
  -8   0 -12    6.80    1.10
   0   8 -12    8.90    1.50
   0   8  12    7.80    1.20
  -8   0  12   11.40    1.50
  -1  -8 -12   24.00    1.70
  -8   1 -12   24.10    1.90
   1   8 -12   24.10    1.80
   1   8  12   26.90    1.90
  -8   1  12   25.30    1.80
  -8   2 -12    0.70    0.90
  -2  -8 -12    2.70    0.80
   2   8 -12    1.80    0.80
  -2  -8  12    2.50    0.70
  -8   2  12    2.20    0.90
   2   8  12    1.40    1.00
  -8   3 -12   37.70    2.20
  -3  -8 -12   39.60    2.00
   3   8 -12   40.70    1.90
   3   8  12   39.10    2.40
  -8   3  12   41.30    2.10
  -3  -8  12   36.50    1.70
  -8   4 -12    3.10    1.00
  -4  -8 -12    1.90    0.80
  -4  -8  12    2.90    0.80
  -8   4  12    1.30    1.00
   4   8  12    3.90    1.20
  -8   5 -12    1.80    1.00
  -5  -8 -12    1.70    0.90
  -8   5  12    1.00    1.00
   5   8  12    0.40    1.10
  -5  -8  12    2.50    0.90
  -6  -8 -12   12.30    1.60
  -6  -8  12   14.90    1.70
  -8   6  12   13.30    1.80
   6   8  12   13.20    2.00
   4  -9 -12   11.70    1.80
  -9  -4 -12   14.00    1.90
  -4   9 -12   14.00    2.00
   9   4  12    8.10    1.30
  -4   9  12    9.70    1.40
  -4   9  12   12.70    1.80
  -9  -4  12   12.20    1.70
   3  -9 -12    9.50    1.30
  -3   9 -12   10.50    1.80
  -9  -3 -12   12.10    1.80
  -9  -3  12    9.40    1.30
  -3   9  12    9.70    1.30
  -3   9  12   11.30    1.80
   2  -9 -12   13.10    1.60
  -2   9 -12   14.50    1.90
  -9  -2 -12   11.70    1.70
  -9  -2  12   11.30    1.70
  -2   9  12   16.50    1.90
  -1   9 -12   10.80    1.70
   1  -9 -12   10.40    1.20
  -9  -1 -12   11.70    1.70
  -1   9  12    8.20    1.30
  -9  -1  12    8.80    1.20
  -9   0 -12    2.40    1.00
   0   9 -12    2.10    1.00
   0  -9 -12    0.40    0.80
  -9   0  12    1.40    1.00
   0   9  12    0.70    1.00
  -9   1 -12    3.30    1.10
  -1  -9 -12    4.60    1.00
   1   9 -12    5.20    1.10
   1   9  12    2.80    1.10
  -9   1  12    5.10    1.10
   2   9 -12    2.00    0.90
  -9   2 -12    3.20    1.00
  -2  -9 -12    3.30    1.00
  -9   2  12    2.40    1.00
   2   9  12    1.00    1.10
  -9   3 -12   12.10    1.80
  -3  -9 -12    7.50    1.10
  -3  -9  12    7.70    1.10
   3   9  12    9.70    1.40
  -9   3  12    6.20    1.20
  -4  -9 -12   25.00    1.90
  -9   4 -12   24.20    2.10
  -9   4  12   18.80    2.00
   4   9  12   18.40    2.20
  -4  -9  12   23.20    1.70
   0  10  12   16.30    2.10
 -10   0  12   14.00    1.90
   0   0 -13    1.60    0.50
   0   0  13    0.80    0.30
   0   1 -13  209.08    4.90
   0  -1 -13  212.48    4.20
   1   0 -13  212.88    4.80
   0  -1 -13  213.48    4.90
  -1   0 -13  213.18    5.00
   0  -1  13  220.98    4.10
   0   1  13  209.58    4.20
  -1   0  13  210.08    4.20
   1   0  13  207.88    4.00
  -1   1 -13   94.59    2.70
  -1  -1 -13   97.89    2.80
   1   1 -13   97.59    2.60
   1  -1 -13   96.69    2.60
  -1  -1 -13   97.39    2.10
  -1  -1  13   96.69    2.20
   1  -1  13  101.39    1.90
   1  -1  13   99.89    1.90
  -1   1  13   97.39    2.30
   1   1  13   98.89    2.10
   1  -2 -13  107.69    2.80
  -1   2 -13  100.99    2.90
   2   1 -13  103.39    2.60
   1  -2 -13  105.59    2.50
  -2  -1 -13  108.39    2.30
  -2  -1 -13  109.39    3.00
  -1   2  13  107.49    2.80
  -1   2  13  107.19    2.50
  -2  -1  13  109.29    2.50
  -2   0 -13  107.09    3.00
   0   2 -13  113.49    2.90
   2   0 -13  109.49    2.70
   0  -2 -13  107.89    2.50
   0  -2 -13  106.09    2.90
  -2   0 -13  110.69    2.20
   2   0  13  110.19    2.20
   0  -2  13  111.09    2.20
  -2   0  13  109.09    2.50
   2   0  13  107.69    2.20
   0   2  13  108.59    2.50
   1   2 -13  162.58    3.80
  -1  -2 -13  157.78    3.30
  -2   1 -13  151.58    4.00
   2  -1 -13  169.48    3.80
  -1  -2 -13  156.48    4.00
  -2   1  13  159.08    3.50
  -1  -2  13  168.18    3.30
   2  -2 -13  147.19    3.30
   2   2 -13  142.99    3.50
  -2   2 -13  148.29    3.80
  -2  -2 -13  148.89    3.10
  -2  -2 -13  148.99    3.80
   2  -2 -13  151.38    3.60
  -2   2  13  148.09    3.60
  -2   2  13  142.29    3.30
  -2  -2  13  148.39    3.20
   2  -3 -13   28.50    1.30
   2  -3 -13   29.90    1.30
  -3  -2 -13   29.40    1.00
  -3  -2 -13   27.60    1.50
  -2   3 -13   28.10    1.50
   3   2 -13   29.30    1.10
  -3  -2  13   27.00    1.20
  -2   3  13   30.40    1.30
  -2   3  13   29.90    1.30
  -3  -1 -13   27.30    1.60
  -1   3 -13   29.10    1.40
  -3  -1 -13   29.70    0.90
   1  -3 -13   29.30    1.20
   3   1 -13   28.50    1.10
   1  -3 -13   26.70    1.40
  -1   3  13   27.60    1.40
  -1   3  13   28.90    1.20
  -3  -1  13   30.80    1.20
   0   3 -13  504.95   10.60
   0  -3 -13  500.25   10.60
   0  -3 -13  482.05    9.40
   3   0 -13  503.45   10.20
  -3   0 -13  495.85    8.90
  -3   0 -13  515.85   10.80
   0   3  13  489.55   10.60
   3   0  13  503.55    8.90
  -3   0  13  487.45    9.40
   0  -3  13  492.35    9.10
  -3   1 -13   13.00    1.20
  -1  -3 -13   14.40    0.90
   3  -1 -13   14.60    0.90
  -1  -3 -13   14.10    1.20
   1   3 -13   12.00    1.00
  -3   1  13   14.20    0.90
   1   3  13   15.30    1.20
  -3   1  13   14.90    1.00
  -1  -3  13   12.50    0.80
   3  -2 -13   20.50    1.00
   2   3 -13   18.90    1.10
  -2  -3 -13   19.00    1.00
  -3   2 -13   19.50    1.40
  -2  -3 -13   18.60    1.30
  -2  -3  13   19.40    1.00
  -3   2  13   22.50    1.20
  -3   2  13   19.50    1.00
  -3  -3 -13   14.40    1.30
  -3   3 -13   16.00    1.30
   3  -3 -13   16.70    1.10
  -3  -3 -13   15.10    0.90
   3   3 -13   15.70    0.90
  -3   3  13   15.20    1.20
  -3  -3  13   13.80    1.00
  -3   3  13   13.90    1.00
   3  -4 -13    3.40    0.70
  -3   4 -13    4.50    0.90
  -4  -3 -13    4.80    0.70
  -4  -3 -13    4.70    0.90
  -4  -3  13    3.70    0.70
  -3   4  13    4.60    0.80
  -3   4  13    3.90    0.70
  -4  -2 -13   39.00    1.20
  -4  -2 -13   36.30    1.80
  -2   4 -13   36.40    1.70
   2  -4 -13   35.60    1.50
  -2   4  13   34.60    1.60
  -2   4  13   38.20    1.60
  -4  -2  13   35.60    1.50
   1  -4 -13  121.19    3.40
   1  -4 -13  128.49    3.10
  -4  -1 -13  129.39    3.60
  -1   4 -13  129.29    3.50
  -4  -1 -13  127.09    2.60
  -1   4  13  123.99    3.00
  -4  -1  13  124.19    3.00
  -1   4  13  127.89    3.40
  -4   0 -13  212.98    5.30
   4   0 -13  213.38    4.60
   0  -4 -13  213.48    5.20
   0   4 -13  213.28    5.10
   0  -4 -13  213.98    4.60
  -4   0  13  214.68    4.60
   0   4  13  211.28    5.20
   0  -4  13  221.48    4.20
  -4   0  13  218.18    4.60
  -1  -4 -13  656.83   13.50
   1   4 -13  641.34   13.20
  -1  -4 -13  629.24   11.90
  -4   1 -13  616.34   13.50
  -1  -4  13  621.74   11.60
  -4   1  13  615.04   12.80
  -4   1  13  637.24   12.00
   1   4  13  645.94   13.40
  -2  -4 -13  162.58    4.30
   2   4 -13  164.38    4.00
  -2  -4 -13  167.08    3.70
  -4   2 -13  155.98    4.30
  -4   2  13  165.18    3.80
   2   4  13  171.48    4.40
  -4   2  13  166.58    3.80
  -2  -4  13  168.58    3.60
  -3  -4 -13   57.99    1.80
  -4   3 -13   58.59    2.30
  -3  -4 -13   59.29    2.30
   3   4 -13   59.69    1.80
  -4   3  13   58.09    1.80
  -3  -4  13   60.49    1.80
   3   4  13   59.29    2.30
  -4   3  13   59.29    2.00
  -4  -4 -13   73.69    2.10
  -4   4 -13   74.99    2.70
  -4  -4 -13   76.89    2.70
   4  -4 -13   75.49    2.40
   4   4  13   71.69    2.70
  -4   4  13   72.59    2.40
  -4  -4  13   78.59    2.30
  -4   4  13   76.69    2.30
   4  -5 -13   37.10    1.80
  -5  -4 -13   36.80    2.00
  -4   5 -13   34.20    2.00
  -5  -4 -13   36.40    1.50
  -4   5  13   36.20    1.80
  -5  -4  13   34.40    1.70
   5   4  13   37.20    2.10
  -4   5  13   39.50    1.70
  -5  -3 -13   27.20    1.80
  -3   5 -13   31.80    1.80
  -5  -3 -13   28.80    1.20
   3  -5 -13   32.90    1.60
  -5  -3  13   30.80    1.50
  -3   5  13   28.90    1.60
  -3   5  13   29.00    1.60
  -5  -2 -13   28.90    1.10
  -5  -2 -13   27.30    1.80
   2  -5 -13   27.60    1.40
  -2   5 -13   29.80    1.70
  -2   5  13   29.10    1.60
  -2   5  13   30.40    1.50
  -5  -2  13   28.70    1.50
  -1   5 -13  100.09    3.10
   1  -5 -13  102.69    2.80
  -5  -1 -13  110.89    3.30
  -1   5  13  105.29    3.10
  -5  -1  13  109.09    2.80
   0   5 -13   39.90    1.70
   0  -5 -13   36.60    1.60
   0  -5 -13   37.20    1.90
  -5   0 -13   34.20    1.90
   0   5  13   39.40    1.90
  -5   0  13   38.70    1.70
  -1  -5 -13  357.06    8.00
  -1  -5 -13  339.57    7.00
   1   5 -13  340.97    7.70
  -5   1 -13  349.67    8.00
   1   5  13  356.56    8.00
  -5   1  13  356.56    7.10
  -1  -5  13  338.97    6.70
  -5   2 -13   83.89    2.90
  -2  -5 -13   83.49    2.40
   2   5 -13   85.69    2.50
  -2  -5 -13   88.19    2.90
  -5   2  13   82.09    2.50
  -2  -5  13   89.09    2.20
   2   5  13   88.99    2.90
  -3  -5 -13  154.98    4.20
   3   5 -13  144.89    3.70
  -5   3 -13  142.99    4.10
  -3  -5 -13  147.59    3.50
   3   5  13  155.88    4.20
  -5   3  13  147.39    3.70
  -3  -5  13  148.39    3.40
  -4  -5 -13   14.70    1.20
  -4  -5 -13   17.80    1.60
  -5   4 -13   15.20    1.60
  -5   4  13   15.40    1.40
  -4  -5  13   17.30    1.30
   4   5  13   14.80    1.60
   5  -5 -13   22.90    1.70
  -5  -5 -13   22.90    1.30
  -5   5 -13   21.70    1.80
  -5  -5 -13   24.40    1.80
   5   5  13   24.30    1.80
  -5  -5  13   22.60    1.50
  -5   5  13   22.10    1.70
   5  -6 -13   12.50    1.60
  -5   6 -13   14.00    1.80
  -6  -5 -13   11.80    1.20
  -6  -5 -13   11.60    1.70
  -5   6  13   12.30    1.50
  -5   6  13   14.80    1.70
   6   5  13   14.70    1.80
  -6  -5  13   12.30    1.50
  -4   6 -13   73.79    2.80
   4  -6 -13   71.69    2.50
  -6  -4 -13   69.79    2.10
  -6  -4 -13   72.29    2.80
   6   4  13   69.19    2.70
  -4   6  13   71.39    2.50
  -6  -4  13   72.09    2.40
  -4   6  13   68.19    2.50
   3  -6 -13   41.60    1.90
  -3   6 -13   40.30    2.20
  -6  -3 -13   43.80    1.60
  -6  -3 -13   49.10    2.30
  -3   6  13   45.10    1.90
  -3   6  13   48.50    2.10
  -6  -3  13   44.40    1.90
  -6  -2 -13    9.30    1.50
   2  -6 -13    9.40    1.30
  -2   6 -13   10.90    1.50
  -6  -2  13   10.00    1.30
  -2   6  13   10.40    1.40
  -2   6  13    9.80    1.30
  -6  -1 -13   71.79    2.70
   1  -6 -13   70.39    2.30
  -1   6 -13   70.39    2.50
  -6  -1  13   67.79    2.30
  -1   6  13   69.79    2.60
   0   6 -13   14.60    1.40
   0  -6 -13   15.40    1.30
  -6   0 -13   15.20    1.60
  -6   0  13   16.10    1.40
   0   6  13   17.20    1.60
  -6   1 -13  142.79    4.10
  -1  -6 -13  140.49    4.00
   1   6 -13  139.69    3.80
  -1  -6 -13  139.59    3.50
  -6   1  13  150.28    3.70
  -1  -6  13  144.09    3.20
   1   6  13  140.29    4.00
  -6   2 -13   34.20    2.00
  -2  -6 -13   33.70    2.00
   2   6 -13   31.80    1.60
  -2  -6 -13   33.30    1.60
  -2  -6  13   34.20    1.40
  -6   2  13   31.10    1.80
   2   6  13   32.80    2.00
   3   6 -13  127.39    3.50
  -3  -6 -13  136.79    3.40
  -3  -6 -13  131.29    3.90
  -6   3 -13  135.39    4.00
  -3  -6  13  128.59    3.20
   3   6  13  132.29    4.00
  -6   3  13  138.09    3.50
  -4  -6 -13   42.50    1.80
  -4  -6 -13   40.60    2.20
  -6   4 -13   43.80    2.20
  -6   4  13   43.50    2.00
   4   6  13   40.00    2.20
  -4  -6  13   39.40    1.80
  -5  -6 -13   12.50    1.30
  -6   5 -13   13.10    1.70
  -5  -6 -13   10.90    1.60
  -5  -6  13   13.00    1.40
   5   6  13   14.60    1.80
  -6   5  13   13.80    1.60
  -6  -6 -13    4.70    1.10
  -6  -6 -13    4.20    0.80
  -6   6 -13    4.40    1.10
  -6  -6  13    4.60    1.00
  -6   6  13    2.10    0.90
   6   6  13    3.10    1.10
  -7  -6 -13   22.70    2.00
  -6   7 -13   24.80    2.10
  -7  -6 -13   21.30    1.60
   6  -7 -13   24.40    2.00
  -7  -6  13   23.30    1.80
   7   6  13   24.50    2.10
  -6   7  13   26.00    2.10
   5  -7 -13   20.80    1.80
  -7  -5 -13   17.10    1.40
  -5   7 -13   18.70    1.90
  -7  -5 -13   14.30    1.80
  -7  -5  13   20.50    1.70
  -5   7  13   15.60    1.70
   7   5  13   17.40    1.90
  -5   7  13   21.30    1.80
   4  -7 -13   57.79    2.40
  -7  -4 -13   55.39    2.50
  -4   7 -13   61.19    2.60
  -7  -4  13   54.09    2.30
  -4   7  13   56.99    2.40
   7   4  13   51.99    2.50
  -4   7  13   54.69    2.40
  -3   7 -13   53.49    2.50
  -7  -3 -13   52.19    2.40
   3  -7 -13   54.89    2.20
  -3   7  13   53.39    2.30
  -3   7  13   52.29    2.20
  -7  -3  13   49.20    2.10
  -7  -2 -13    8.80    1.20
   2  -7 -13    7.90    1.00
  -2   7 -13    6.90    1.10
  -7  -2  13    7.70    1.10
  -2   7  13    7.90    1.10
  -7  -1 -13    0.70    0.80
   1  -7 -13   -0.40    0.70
  -1   7 -13   -0.30    0.70
  -1   7  13    0.70    0.90
  -7  -1  13   -0.40    0.70
  -7   0 -13   13.40    1.60
   0   7 -13   16.90    1.50
   0  -7 -13   12.80    1.40
   0   7  13   16.50    1.70
  -7   0  13   14.60    1.40
  -7   1 -13    1.40    0.90
  -1  -7 -13    2.00    0.80
   1   7 -13    1.60    0.80
   1   7  13    2.20    0.90
  -7   1  13    1.50    0.80
   2   7 -13   27.90    1.60
  -2  -7 -13   23.50    1.60
  -7   2 -13   28.80    1.90
  -7   2  13   25.80    1.80
   2   7  13   27.60    2.00
  -2  -7  13   26.40    1.40
   3   7 -13   14.00    1.40
  -3  -7 -13   12.80    1.70
  -7   3 -13   12.20    1.60
  -3  -7 -13   12.30    1.30
   3   7  13   10.90    1.60
  -3  -7  13   14.20    1.20
  -7   3  13   12.30    1.60
  -7   4 -13   10.70    1.60
  -4  -7 -13   12.80    1.80
  -4  -7 -13   13.00    1.40
  -4  -7  13   10.10    1.30
  -7   4  13   15.40    1.70
   4   7  13   10.80    1.80
  -5  -7 -13   12.90    1.80
  -5  -7 -13   12.00    1.40
  -7   5 -13   12.00    1.70
  -5  -7  13   11.20    1.40
  -7   5  13   10.80    1.30
   5   7  13   12.30    1.80
  -7   6 -13    6.00    1.20
  -6  -7 -13    5.30    1.00
  -6  -7 -13    5.90    1.30
  -6  -7  13    5.20    1.00
   6   7  13    3.40    1.10
  -7   6  13    5.00    1.20
   5  -8 -13   10.70    1.70
  -8  -5 -13   14.50    1.80
  -5   8 -13   13.60    1.90
  -8  -5  13   12.40    1.70
  -5   8  13   11.90    1.70
   8   5  13   15.10    1.90
  -5   8  13    9.40    1.40
  -4   8 -13    1.10    1.00
  -8  -4 -13   -1.50    0.90
   4  -8 -13   -0.10    0.90
   8   4  13    0.00    1.00
  -8  -4  13    0.70    0.90
  -4   8  13    0.10    0.90
  -4   8  13    2.40    1.00
   3  -8 -13    7.70    1.20
  -8  -3 -13    4.10    1.10
  -3   8 -13    5.40    1.20
  -8  -3  13    3.90    1.00
  -3   8  13    5.00    1.10
  -3   8  13    3.90    1.00
  -2   8 -13   15.70    1.70
   2  -8 -13   14.20    1.50
  -8  -2 -13   15.60    1.70
  -2   8  13   15.30    1.80
  -8  -2  13   12.70    1.50
  -8  -1 -13    9.40    1.60
   1  -8 -13   11.30    1.50
  -1   8 -13    9.30    1.60
  -8  -1  13   11.20    1.50
  -1   8  13   11.00    1.70
  -8   0 -13    1.20    0.90
   0  -8 -13    1.80    0.80
   0   8 -13    2.90    0.90
  -8   0  13    0.40    0.90
   0   8  13    1.00    1.00
  -8   1 -13    0.20    0.90
  -1  -8 -13   -0.20    0.80
   1   8 -13    0.80    0.80
  -8   1  13    0.60    0.90
   1   8  13    0.80    1.00
  -8   2 -13   31.20    2.20
   2   8 -13   30.10    1.80
  -2  -8 -13   28.40    1.80
   2   8  13   32.90    2.20
  -8   2  13   30.00    1.90
  -3  -8 -13   36.40    1.90
  -8   3 -13   37.20    2.30
  -8   3  13   35.10    2.10
  -3  -8  13   36.30    1.70
   3   8  13   37.00    2.30
  -8   4 -13   13.10    1.90
  -4  -8 -13   15.60    1.50
   4   8  13   13.60    2.00
  -4  -8  13   12.80    1.40
  -8   4  13   11.60    1.70
  -5  -8 -13   15.30    1.60
  -8   5 -13   14.10    1.90
  -8   5  13   15.10    1.90
   5   8  13   16.60    2.10
  -5  -8  13   13.70    1.60
   3  -9 -13    9.40    1.30
  -3   9 -13   12.70    1.80
  -9  -3 -13    7.50    1.30
  -3   9  13   11.50    1.80
  -9  -3  13   12.30    1.70
  -3   9  13   10.60    1.80
  -2   9 -13   24.80    2.00
  -9  -2 -13   26.30    2.00
   2  -9 -13   24.50    1.90
  -2   9  13   22.50    2.10
  -9  -2  13   25.00    2.00
   1  -9 -13   17.10    1.70
  -9  -1 -13   16.50    1.80
  -1   9 -13   20.70    2.00
  -1   9  13   18.30    2.00
  -9  -1  13   15.30    1.80
   0   9 -13   31.80    2.10
   0  -9 -13   31.80    1.90
  -9   0 -13   31.10    2.20
  -9   0  13   29.70    2.00
   0   9  13   31.00    2.30
  -1  -9 -13    0.70    0.90
   1   9 -13    2.00    0.90
  -9   1 -13    0.10    0.90
   1   9  13    1.20    1.10
  -9   1  13    0.30    0.90
  -9   2 -13    3.10    1.10
  -2  -9 -13    3.20    1.00
   2   9 -13    4.40    1.00
   2   9  13    2.80    1.20
  -9   2  13   -0.90    0.90
  -3  -9 -13    1.90    0.90
  -9   3 -13    1.10    1.00
   3   9  13    0.30    1.10
  -9   3  13    2.10    1.10
   0   0 -14    0.20    0.50
   0   0  14   -0.10    0.30
   0   1 -14   17.70    1.20
  -1   0 -14   18.40    1.20
   0  -1 -14   17.80    0.90
   1   0 -14   19.80    1.10
   0  -1 -14   19.00    1.20
   0  -1  14   18.50    0.70
  -1   0  14   18.40    0.90
   0   1  14   18.50    0.90
   1   0  14   19.60    0.70
  -1   1 -14   34.70    1.50
   1   1 -14   32.20    1.40
  -1  -1 -14   34.40    1.10
  -1  -1 -14   32.80    1.50
   1  -1 -14   34.70    1.40
   1   1  14   33.70    1.10
  -1  -1  14   33.80    1.10
   1  -1  14   33.40    0.90
  -1   1  14   32.70    1.20
   2   1 -14   50.39    1.60
  -2  -1 -14   51.09    1.90
  -2  -1 -14   50.09    1.30
  -1   2 -14   49.99    1.80
   1  -2 -14   49.60    1.50
   1  -2 -14   49.30    1.80
  -1   2  14   47.10    1.50
  -1   2  14   49.20    1.80
  -2  -1  14   49.50    1.50
   2   1  14   48.10    1.30
   0  -2 -14  156.38    4.00
   0   2 -14  159.08    4.00
  -2   0 -14  165.98    4.10
   2   0 -14  166.18    3.80
   0  -2 -14  161.48    3.50
   2   0  14  162.08    3.10
  -2   0  14  162.28    3.50
   0   2  14  160.48    3.40
   0  -2  14  166.88    3.20
  -1  -2 -14   85.89    2.10
   1   2 -14   87.29    2.40
   2  -1 -14   87.19    2.40
  -2   1 -14   82.59    2.60
  -1  -2 -14   88.39    2.70
   1   2  14   84.19    2.10
  -1  -2  14   88.79    2.00
  -2   1  14   87.59    2.20
   2   2 -14   21.50    1.10
  -2  -2 -14   21.90    0.90
  -2  -2 -14   23.50    1.40
   2  -2 -14   21.60    1.20
  -2   2 -14   21.80    1.30
   2  -2 -14   20.20    1.10
  -2  -2  14   21.70    1.00
  -2   2  14   22.60    1.20
  -2   2  14   20.20    1.10
  -2   3 -14    1.00    0.60
   2  -3 -14    0.20    0.50
   2  -3 -14    0.60    0.50
  -3  -2 -14    0.70    0.70
  -3  -2 -14    0.40    0.40
   3   2 -14    1.40    0.50
  -2   3  14    0.90    0.60
  -2   3  14    0.00    0.50
  -3  -2  14    0.90    0.50
   1  -3 -14    0.80    0.60
   1  -3 -14    0.90    0.50
  -3  -1 -14    1.70    0.40
   3   1 -14    1.20    0.40
  -1   3 -14    0.50    0.60
  -3  -1 -14    1.20    0.70
  -3  -1  14    2.00    0.60
  -1   3  14    1.40    0.50
  -1   3  14    0.70    0.60
   0   3 -14   79.69    2.40
   3   0 -14   78.79    2.10
   0  -3 -14   78.19    2.50
   0  -3 -14   75.19    2.10
  -3   0 -14   79.19    2.60
  -3   0  14   77.49    2.10
   0   3  14   78.59    2.10
   0   3  14   74.99    2.50
   0  -3  14   77.29    1.70
  -3   1 -14  188.08    4.80
   3  -1 -14  188.08    4.30
   1   3 -14  186.38    4.50
  -1  -3 -14  186.48    4.00
  -1  -3 -14  186.18    4.70
  -3   1  14  190.58    4.10
  -1  -3  14  194.18    3.80
  -3   1  14  191.58    4.30
   1   3  14  191.58    4.70
  -3   2 -14   29.50    1.60
   2   3 -14   27.40    1.30
  -2  -3 -14   29.20    1.60
  -2  -3 -14   27.30    1.20
   3  -2 -14   27.30    1.30
  -3   2  14   31.20    1.40
  -3   2  14   28.70    1.30
  -2  -3  14   30.10    1.20
  -3   3 -14   59.49    2.30
  -3  -3 -14   64.39    2.30
   3   3 -14   62.19    1.80
   3  -3 -14   61.09    2.00
  -3  -3 -14   58.29    1.70
  -3   3  14   59.69    2.00
  -3  -3  14   60.19    1.80
  -3   3  14   60.69    2.00
  -4  -3 -14   11.10    0.90
   3  -4 -14   10.70    1.20
  -4  -3 -14   12.50    1.40
  -3   4 -14   11.10    1.40
  -3   4  14   10.00    1.10
  -3   4  14   12.90    1.30
  -4  -3  14   12.50    1.10
  -4  -2 -14   50.39    2.10
   2  -4 -14   45.50    1.70
  -4  -2 -14   49.60    1.40
  -2   4 -14   49.20    2.10
  -2   4  14   47.60    1.80
  -2   4  14   47.10    1.90
  -4  -2  14   48.10    1.70
   1  -4 -14   84.89    2.40
  -4  -1 -14   81.89    2.80
  -1   4 -14   83.89    2.70
   1  -4 -14   84.79    2.60
  -4  -1  14   84.29    2.30
  -1   4  14   83.79    2.30
  -1   4  14   87.69    2.70
   0  -4 -14   22.00    1.50
   0   4 -14   20.90    1.40
   0  -4 -14   21.70    1.20
  -4   0 -14   21.90    1.60
  -4   0  14   23.80    1.30
   0   4  14   24.10    1.50
  -1  -4 -14  155.48    4.30
  -1  -4 -14  160.18    3.60
  -4   1 -14  170.28    4.40
   4  -1 -14  165.48    3.70
   1   4 -14  157.08    4.00
   1   4  14  174.58    4.40
  -4   1  14  160.78    3.80
  -1  -4  14  158.18    3.40
  -4   1  14  161.68    3.70
  -2  -4 -14  387.16    7.60
  -2  -4 -14  393.06    8.80
   2   4 -14  391.46    8.40
  -4   2 -14  381.66    8.80
  -2  -4  14  395.06    7.50
   2   4  14  378.16    8.80
  -4   2  14  392.36    8.20
  -4   2  14  387.86    7.80
  -3  -4 -14  129.99    3.00
  -3  -4 -14  124.29    3.70
  -4   3 -14  127.49    3.70
   3   4 -14  128.59    3.20
  -4   3  14  130.79    3.20
   3   4  14  124.09    3.70
  -3  -4  14  125.19    3.00
  -4   3  14  129.09    3.20
  -4  -4 -14   16.00    1.10
  -4  -4 -14   16.10    1.60
  -4   4 -14   18.90    1.70
   4  -4 -14   17.90    1.40
  -4  -4  14   17.30    1.30
  -4   4  14   17.00    1.20
  -4   4  14   16.00    1.40
   4   4  14   16.30    1.70
  -4   5 -14   43.00    2.20
  -5  -4 -14   39.10    1.50
  -5  -4 -14   40.50    2.10
   4  -5 -14   40.00    1.90
   5   4  14   40.50    2.20
  -4   5  14   43.30    1.80
  -4   5  14   45.40    2.00
  -5  -4  14   40.20    1.80
  -5  -3 -14   33.10    1.30
  -3   5 -14   32.60    1.90
   3  -5 -14   32.50    1.60
  -5  -3 -14   38.10    2.00
  -3   5  14   37.50    1.80
  -3   5  14   36.90    1.80
  -5  -3  14   33.70    1.60
   2  -5 -14   47.60    1.80
  -5  -2 -14   43.10    2.10
  -2   5 -14   43.60    2.00
  -5  -2  14   43.60    1.80
  -2   5  14   41.60    1.90
  -2   5  14   42.70    1.80
  -5  -1 -14   91.19    3.10
   1  -5 -14   91.69    2.60
  -1   5 -14   92.69    2.90
  -5  -1  14   91.59    2.60
  -1   5  14   94.89    2.90
  -5   0 -14  122.59    3.60
   0  -5 -14  118.39    3.50
   0  -5 -14  121.99    3.10
   0   5 -14  117.49    3.40
   0   5  14  115.79    3.50
  -5   0  14  122.19    3.10
  -1  -5 -14  238.58    5.90
  -1  -5 -14  240.88    5.10
  -5   1 -14  244.98    6.00
   1   5 -14  240.48    5.60
   1   5  14  228.58    5.80
  -1  -5  14  238.78    4.90
  -5   1  14  241.58    5.20
  -5   2 -14    8.60    1.40
   2   5 -14    8.60    1.10
  -2  -5 -14    8.40    1.40
  -2  -5 -14    8.20    1.10
  -2  -5  14   10.50    1.00
   2   5  14    9.00    1.40
  -5   2  14   10.30    1.30
   3   5 -14   53.39    1.90
  -3  -5 -14   54.29    1.90
  -5   3 -14   54.29    2.30
  -3  -5 -14   55.19    2.40
  -5   3  14   52.19    2.10
  -3  -5  14   54.99    1.80
   3   5  14   53.69    2.40
  -4  -5 -14  118.79    3.70
  -5   4 -14  116.59    3.70
  -4  -5 -14  119.69    3.00
  -5   4  14  119.49    3.30
  -4  -5  14  120.89    3.10
   4   5  14  114.39    3.70
   5  -5 -14   10.90    1.50
  -5   5 -14   12.10    1.60
  -5  -5 -14   11.60    1.20
  -5  -5 -14   12.70    1.60
   5   5  14   13.60    1.70
  -5  -5  14   10.40    1.40
  -5   5  14    9.40    1.20
  -6  -5 -14    6.70    0.90
  -6  -5 -14    9.60    1.60
  -5   6 -14    8.40    1.30
   5  -6 -14    6.70    1.10
  -6  -5  14    7.90    1.10
   6   5  14   10.80    1.70
  -5   6  14    6.70    1.10
   4  -6 -14    1.00    0.80
  -6  -4 -14    0.40    0.90
  -4   6 -14    0.10    0.80
  -4   6  14   -1.20    0.80
  -4   6  14   -0.50    0.70
   6   4  14    0.80    1.00
  -6  -4  14   -0.20    0.70
  -3   6 -14   34.30    2.10
  -6  -3 -14   36.40    2.10
   3  -6 -14   34.20    1.80
  -3   6  14   36.00    1.80
  -3   6  14   34.60    1.80
  -6  -3  14   35.80    1.80
   2  -6 -14   47.10    2.00
  -6  -2 -14   48.50    2.30
  -2   6 -14   44.80    2.10
  -2   6  14   47.20    2.10
  -2   6  14   47.90    2.00
  -6  -2  14   46.30    2.00
   1  -6 -14    3.30    0.80
  -6  -1 -14    2.40    0.90
  -1   6 -14    3.10    0.80
  -1   6  14    2.10    0.80
  -6  -1  14    1.20    0.70
   0  -6 -14   14.40    1.30
   0   6 -14   14.80    1.40
  -6   0 -14   13.80    1.60
   0   6  14   13.40    1.50
  -6   0  14   14.50    1.40
  -6   1 -14   59.29    2.50
  -1  -6 -14   56.69    2.40
  -1  -6 -14   56.29    2.10
   1   6 -14   54.59    2.20
   1   6  14   61.69    2.50
  -6   1  14   55.69    2.20
  -6   2 -14   21.50    1.80
  -2  -6 -14   22.00    1.40
  -2  -6 -14   22.40    1.80
   2   6 -14   21.10    1.40
   2   6  14   21.90    1.90
  -6   2  14   21.00    1.60
  -2  -6  14   18.20    1.20
  -3  -6 -14   25.10    1.50
  -3  -6 -14   23.10    1.80
  -6   3 -14   22.10    1.80
  -6   3  14   23.20    1.70
  -3  -6  14   25.30    1.40
   3   6  14   24.00    1.80
  -6   4 -14   10.00    1.60
  -4  -6 -14    7.60    1.20
  -4  -6 -14    8.70    1.20
  -6   4  14    7.90    1.10
  -4  -6  14    8.00    1.20
   4   6  14    8.10    1.20
  -5  -6 -14    3.60    0.80
  -6   5 -14    3.90    1.10
  -5  -6 -14    2.40    1.00
  -5  -6  14    2.20    0.90
  -6   5  14    4.80    1.00
   5   6  14    3.80    1.10
  -6  -6 -14   35.60    2.30
  -6   6 -14   38.20    2.30
  -6  -6 -14   32.10    1.70
   6   6  14   31.80    2.20
  -6   6  14   34.00    2.00
  -6  -6  14   34.70    1.90
  -6   7 -14    2.30    1.10
  -7  -6 -14    3.30    1.10
   6  -7 -14    3.90    1.10
  -7  -6  14    3.60    1.00
   7   6  14    3.20    1.20
  -6   7  14    2.90    1.10
  -5   7 -14    2.70    1.10
   5  -7 -14    3.00    1.00
  -7  -5 -14    3.00    1.10
   7   5  14    3.60    1.10
  -7  -5  14    3.70    1.00
  -5   7  14    4.90    1.10
  -7  -4 -14   16.90    1.90
   4  -7 -14   18.30    1.70
  -4   7 -14   13.30    1.80
  -7  -4  14   14.90    1.60
  -4   7  14   17.10    1.60
  -4   7  14   16.60    1.60
   7   4  14   15.20    1.80
  -3   7 -14   76.89    3.00
   3  -7 -14   75.69    2.70
  -7  -3 -14   78.89    3.00
  -3   7  14   75.49    2.80
  -3   7  14   75.69    2.70
  -7  -3  14   82.99    2.60
  -2   7 -14   35.50    2.10
   2  -7 -14   33.50    1.90
  -7  -2 -14   42.60    2.20
  -7  -2  14   37.90    1.90
  -2   7  14   38.80    2.00
  -2   7  14   35.30    2.00
   1  -7 -14    8.00    1.00
  -1   7 -14    7.40    1.10
  -7  -1 -14    6.10    1.10
  -7  -1  14    7.20    1.10
  -1   7  14    5.60    1.10
   0   7 -14    5.40    1.00
   0  -7 -14    4.50    0.90
  -7   0 -14    4.20    1.00
   0   7  14    3.50    1.00
  -7   0  14    4.70    1.00
  -1  -7 -14   21.00    1.50
   1   7 -14   19.10    1.60
  -7   1 -14   23.00    1.80
   1   7  14   20.90    1.90
  -7   1  14   18.30    1.60
  -2  -7 -14    1.20    0.80
   2   7 -14    1.90    0.80
  -7   2 -14    2.30    0.90
  -7   2  14   -1.20    0.80
   2   7  14    1.60    1.00
  -3  -7 -14   10.80    1.70
  -3  -7 -14    9.70    1.30
  -7   3 -14    9.70    1.60
   3   7  14    8.80    1.30
  -3  -7  14    9.50    1.20
  -7   3  14    9.20    1.20
  -7   4 -14   32.60    2.10
  -4  -7 -14   28.30    1.70
  -4  -7 -14   28.70    2.10
  -4  -7  14   28.30    1.60
  -7   4  14   31.50    2.00
   4   7  14   28.90    2.10
  -5  -7 -14    6.10    1.00
  -7   5 -14    5.00    1.10
  -5  -7 -14    6.10    1.30
  -5  -7  14    5.80    1.00
  -7   5  14    5.50    1.10
   5   7  14    5.00    1.20
  -7   6 -14   25.60    2.10
  -6  -7 -14   20.10    1.70
  -6  -7 -14   23.00    2.10
  -7   6  14   22.60    2.10
  -6  -7  14   21.40    1.80
   6   7  14   21.70    2.10
  -4   8 -14    3.90    1.10
  -8  -4 -14    3.50    1.10
   4  -8 -14    5.30    1.10
  -8  -4  14    4.30    1.10
   8   4  14    2.70    1.10
  -4   8  14    3.80    1.10
  -4   8  14    4.50    1.10
  -3   8 -14   14.30    1.90
   3  -8 -14   15.10    1.60
  -8  -3 -14   17.60    1.90
  -3   8  14   15.20    1.70
  -8  -3  14   13.90    1.70
  -3   8  14   15.90    1.80
  -2   8 -14   12.50    1.70
   2  -8 -14   12.10    1.50
  -8  -2 -14   14.40    1.80
  -2   8  14   11.30    1.50
  -8  -2  14   14.30    1.60
  -2   8  14    8.90    1.30
   1  -8 -14    9.70    1.50
  -1   8 -14   10.20    1.60
  -8  -1 -14   10.50    1.70
  -8  -1  14    7.80    1.10
  -1   8  14    9.70    1.70
   0   8 -14    5.50    1.00
   0  -8 -14    4.20    0.90
  -8   0 -14    3.50    1.10
  -8   0  14    5.80    1.10
   0   8  14    4.70    1.10
   1   8 -14   20.80    1.70
  -8   1 -14   23.10    1.90
  -1  -8 -14   18.60    1.60
   1   8  14   22.10    1.90
  -8   1  14   23.00    1.80
  -2  -8 -14   15.90    1.60
  -8   2 -14   16.40    1.90
   2   8 -14   17.90    1.50
  -8   2  14   16.60    1.80
   2   8  14   18.20    2.00
  -8   3 -14    7.30    1.30
  -3  -8 -14    3.10    0.90
   3   8  14    4.40    1.20
  -8   3  14    4.70    1.10
  -4  -8 -14    7.40    1.10
  -8   4 -14    8.00    1.30
   4   8  14    8.20    1.40
  -8   4  14    8.20    1.30
  -9  -2 -14    2.00    1.10
  -2   9 -14    4.60    1.10
   2  -9 -14    3.60    1.10
  -2   9  14   -0.60    1.00
  -9  -2  14    3.30    1.10
  -1   9 -14   24.80    2.10
  -9  -1 -14   24.90    2.10
   1  -9 -14   26.90    1.90
  -1   9  14   25.30    2.20
  -9  -1  14   23.70    2.00
   0   9 -14   26.30    2.00
  -9   0 -14   27.80    2.20
   0  -9 -14   28.60    1.90
  -9   0  14   29.60    2.10
   0   9  14   27.00    2.20
   1   9 -14   15.00    1.70
  -1  -9 -14   14.50    1.60
  -9   1 -14   13.50    1.90
   1   9  14   15.80    2.10
  -9   1  14   13.00    1.80
   2   9 -14   12.90    1.70
  -9   2 -14   12.00    1.90
  -2  -9 -14    9.00    1.20
  -9   2  14    8.10    1.30
   2   9  14   10.00    1.50
   0   0 -15   -0.10    0.50
   0   0  15    0.10    0.40
   0   1 -15    5.00    0.70
   1   0 -15    5.70    0.90
   0  -1 -15    5.20    0.70
  -1   0 -15    6.40    1.00
   0  -1 -15    5.30    0.80
   0  -1  15    3.90    0.60
  -1   0  15    3.80    0.50
   1   0  15    4.30    0.50
   0   1  15    4.10    0.50
  -1  -1 -15    4.50    0.60
   1   1 -15    4.00    0.70
   1  -1 -15    4.30    0.70
  -1  -1 -15    3.00    0.70
  -1   1 -15    3.90    0.80
  -1   1  15    3.30    0.50
   1   1  15    4.40    0.60
  -1  -1  15    3.20    0.50
  -2  -1 -15  167.68    3.40
   2   1 -15  171.88    4.10
  -1   2 -15  167.48    4.30
   1  -2 -15  167.18    4.20
  -2  -1 -15  174.28    4.40
   1  -2 -15  173.98    3.70
   2   1  15  175.78    3.40
  -1   2  15  171.88    3.70
  -1   2  15  169.58    4.20
  -2  -1  15  176.68    3.70
   0  -2 -15   48.70    1.50
   0  -2 -15   45.60    1.90
  -2   0 -15   49.60    2.00
   2   0 -15   50.39    1.70
   0   2 -15   47.50    1.80
  -2   0  15   50.79    1.50
   0  -2  15   47.80    1.20
   0   2  15   47.10    1.50
  -2   1 -15   37.30    1.80
  -1  -2 -15   33.00    1.70
   2  -1 -15   40.60    1.50
   1   2 -15   39.20    1.60
  -1  -2 -15   37.90    1.30
   1   2  15   39.40    1.30
  -1  -2  15   39.40    1.20
  -2   1  15   38.40    1.40
  -2   2 -15    2.80    0.70
  -2  -2 -15   -0.50    0.70
   2   2 -15    0.70    0.50
   2  -2 -15    0.80    0.60
  -2  -2 -15    2.40    0.50
  -2   2  15    2.50    0.60
  -2  -2  15    1.00    0.50
  -2   2  15    1.20    0.60
   2  -3 -15   40.90    1.70
   3   2 -15   44.10    1.50
   2  -3 -15   43.60    1.60
  -2   3 -15   41.20    1.90
  -3  -2 -15   45.40    2.00
  -3  -2 -15   44.30    1.30
  -2   3  15   44.50    1.60
  -3  -2  15   44.40    1.60
  -2   3  15   44.70    1.70
   1  -3 -15   87.99    2.30
   1  -3 -15   83.39    2.60
  -3  -1 -15   83.99    2.80
   3   1 -15   88.79    2.30
  -1   3 -15   86.29    2.70
  -3  -1  15   89.29    2.30
  -1   3  15   88.69    2.30
  -1   3  15   84.69    2.60
  -3   0 -15   36.50    1.90
   0   3 -15   42.60    1.70
   3   0 -15   43.60    1.50
   0  -3 -15   38.20    1.80
   0  -3 -15   39.30    1.50
   0   3  15   40.10    1.50
  -3   0  15   38.90    1.50
   0   3  15   42.80    1.80
  -1  -3 -15  125.69    3.00
   3  -1 -15  129.99    3.20
  -1  -3 -15  127.69    3.60
   1   3 -15  127.39    3.40
  -3   1 -15  124.39    3.60
   1   3  15  133.39    3.60
  -3   1  15  125.49    3.20
  -1  -3  15  128.09    2.80
  -3   1  15  132.69    3.10
   2   3 -15  441.06    9.60
  -2  -3 -15  436.26    9.90
   3  -2 -15  452.45    9.50
  -3   2 -15  450.85   10.00
  -2  -3 -15  445.36    8.60
  -2  -3  15  450.45    8.50
  -3   2  15  455.15    8.80
  -3   2  15  464.65    9.50
   3   3 -15  185.08    4.30
  -3  -3 -15  191.08    4.00
  -3   3 -15  190.18    4.90
  -3  -3 -15  189.28    4.90
   3  -3 -15  188.38    4.30
  -3   3  15  190.88    4.30
  -3   3  15  176.88    4.40
  -3  -3  15  192.98    4.10
  -4  -3 -15   84.99    3.00
   3  -4 -15   76.49    2.50
  -4  -3 -15   84.69    2.20
  -3   4 -15   85.19    2.90
  -4  -3  15   82.69    2.40
  -3   4  15   84.39    2.50
  -3   4  15   84.39    2.60
   2  -4 -15   75.19    2.30
  -4  -2 -15   77.79    2.70
   2  -4 -15   71.69    2.40
  -2   4 -15   74.39    2.60
  -2   4  15   75.29    2.30
  -4  -2  15   76.79    2.20
  -2   4  15   76.89    2.50
   1  -4 -15   30.20    1.70
  -1   4 -15   31.10    1.70
  -4  -1 -15   31.80    1.80
   1  -4 -15   32.10    1.50
  -4  -1  15   31.70    1.50
  -1   4  15   34.70    1.50
  -1   4  15   31.50    1.70
  -4   0 -15    7.00    1.00
   0   4 -15    4.90    0.80
   0  -4 -15    6.40    0.80
   0  -4 -15    5.50    0.90
   0   4  15    5.30    0.90
  -4   0  15    4.90    0.80
  -1  -4 -15    7.40    1.00
  -1  -4 -15    7.60    1.00
  -4   1 -15    5.60    1.00
   1   4 -15    6.80    1.10
  -4   1  15    7.30    0.90
   1   4  15    6.80    1.00
  -4   2 -15   19.90    1.60
  -2  -4 -15   19.90    1.60
   2   4 -15   17.70    1.20
  -2  -4 -15   19.70    1.20
   2   4  15   21.20    1.70
  -4   2  15   20.70    1.40
  -2  -4  15   21.40    1.10
  -4   3 -15    6.90    1.00
  -3  -4 -15    9.40    1.40
  -3  -4 -15   10.30    1.00
  -3  -4  15    7.50    0.80
  -4   3  15    8.40    1.00
  -4   3  15    7.20    0.90
   3   4  15    8.00    1.10
  -4  -4 -15  140.59    4.20
   4  -4 -15  148.69    3.70
  -4  -4 -15  148.49    3.40
  -4   4 -15  146.39    4.20
  -4   4  15  150.48    3.70
  -4   4  15  144.69    3.70
   4   4  15  149.49    4.30
  -4  -4  15  154.08    3.60
  -4   5 -15    9.20    1.60
  -5  -4 -15   10.30    1.50
   4  -5 -15    8.60    1.10
  -4   5  15    7.10    0.90
   5   4  15    6.90    1.20
  -4   5  15    9.30    1.10
  -5  -4  15    8.30    1.30
  -3   5 -15    9.80    1.40
  -5  -3 -15   10.30    1.50
   3  -5 -15   10.50    1.30
  -3   5  15   12.00    1.30
  -3   5  15    8.60    1.20
  -5  -3  15   11.20    1.30
  -5  -2 -15  105.59    3.30
  -2   5 -15  102.19    3.20
   2  -5 -15   99.69    2.80
  -2   5  15  100.09    2.90
  -2   5  15  101.29    3.10
  -5  -2  15  101.09    2.80
  -5  -1 -15   17.70    1.60
   1  -5 -15   18.30    1.30
  -1   5 -15   18.20    1.50
  -5  -1  15   18.90    1.40
  -1   5  15   19.50    1.50
  -1   5  15   16.00    1.30
   0  -5 -15   53.09    1.90
   0   5 -15   52.99    2.10
  -5   0 -15   53.29    2.40
   0  -5 -15   50.59    2.20
  -5   0  15   58.29    2.00
   0   5  15   55.19    2.30
  -1  -5 -15    2.50    0.70
  -5   1 -15    2.50    0.90
  -1  -5 -15    2.00    0.90
   1   5 -15    1.80    0.70
  -5   1  15    2.20    0.80
   1   5  15    2.80    0.90
   2   5 -15   94.49    2.80
  -2  -5 -15   99.39    2.70
  -5   2 -15   96.99    3.20
  -2  -5 -15   97.39    3.20
  -2  -5  15   98.99    2.60
   2   5  15   97.69    3.20
  -5   2  15   98.19    2.80
  -3  -5 -15   52.49    1.90
  -3  -5 -15   53.49    2.40
  -5   3 -15   52.19    2.40
  -5   3  15   56.09    2.10
   3   5  15   51.19    2.40
  -3  -5  15   56.39    1.90
  -4  -5 -15   32.10    1.50
  -5   4 -15   32.50    2.00
  -4  -5 -15   32.60    2.10
   4   5  15   26.90    2.00
  -4  -5  15   34.10    1.60
  -5   4  15   31.60    1.80
  -5  -5 -15    7.90    1.10
  -5  -5 -15    5.60    1.10
  -5   5 -15    7.70    1.20
   5   5  15    7.50    1.20
  -5   5  15    6.70    1.10
  -5  -5  15    7.10    1.00
   5  -6 -15   18.10    1.60
  -6  -5 -15   16.00    1.90
  -5   6 -15   17.00    1.90
  -5   6  15   14.60    1.70
   6   5  15   15.00    1.90
  -6  -5  15   13.90    1.50
   4  -6 -15   11.80    1.50
  -4   6 -15   15.80    1.80
  -6  -4 -15   12.80    1.80
  -4   6  15   13.70    1.50
   6   4  15   12.00    1.80
  -4   6  15   14.20    1.50
  -6  -4  15   17.40    1.50
  -6  -3 -15   19.40    1.80
   3  -6 -15   20.90    1.60
  -3   6 -15   22.80    1.80
  -3   6  15   23.00    1.60
  -3   6  15   21.80    1.60
  -6  -3  15   22.20    1.60
  -2   6 -15    3.10    0.90
  -6  -2 -15    4.40    1.00
   2  -6 -15    4.20    0.90
  -2   6  15    4.30    1.00
  -6  -2  15    4.30    0.90
  -2   6  15    4.20    0.90
  -1   6 -15   33.50    1.90
  -6  -1 -15   33.40    2.10
   1  -6 -15   32.20    1.70
  -6  -1  15   29.60    1.70
  -1   6  15   31.70    1.90
   0  -6 -15   62.69    2.20
  -6   0 -15   60.29    2.60
   0   6 -15   58.59    2.30
   0   6  15   62.29    2.50
  -6   0  15   56.99    2.20
  -1  -6 -15   13.00    1.60
  -1  -6 -15   14.80    1.30
  -6   1 -15   12.30    1.70
   1   6 -15   14.50    1.40
   1   6  15   12.30    1.60
  -6   1  15   16.20    1.50
  -2  -6 -15   37.70    2.20
  -6   2 -15   42.60    2.30
   2   6 -15   40.40    1.80
  -2  -6 -15   40.20    1.80
   2   6  15   39.50    2.30
  -6   2  15   42.70    2.00
  -6   3 -15    1.10    0.90
  -3  -6 -15    2.90    1.00
  -3  -6 -15    1.90    0.70
  -6   3  15    1.60    0.90
  -3  -6  15    3.30    0.80
   3   6  15    3.30    1.00
  -4  -6 -15   17.10    1.90
  -4  -6 -15   20.30    1.40
  -6   4 -15   14.60    1.80
   4   6  15   14.40    1.80
  -6   4  15   15.60    1.70
  -4  -6  15   15.50    1.40
  -5  -6 -15    3.30    0.80
  -6   5 -15    2.60    1.00
  -5  -6 -15    3.80    1.10
  -6   5  15    2.90    1.00
  -5  -6  15    4.10    0.90
   5   6  15    2.90    1.10
  -6  -6 -15   21.10    2.00
  -6   6 -15   22.50    2.10
  -6  -6  15   20.90    1.70
  -6   6  15   27.30    1.90
   6   6  15   22.10    2.00
   5  -7 -15   14.10    1.70
  -5   7 -15   13.40    1.90
  -7  -5 -15   13.80    1.90
  -7  -5  15   18.00    1.70
  -5   7  15   14.60    1.70
   7   5  15   12.60    1.90
  -4   7 -15   24.30    2.10
  -7  -4 -15   26.00    2.10
   4  -7 -15   24.90    1.90
   7   4  15   19.60    2.00
  -7  -4  15   26.90    1.80
  -4   7  15   22.50    1.80
  -4   7  15   20.80    1.80
  -3   7 -15   30.40    2.10
   3  -7 -15   30.60    1.90
  -7  -3 -15   29.00    2.10
  -3   7  15   31.90    2.00
  -3   7  15   28.50    1.90
  -7  -3  15   27.50    1.80
  -7  -2 -15   12.10    1.70
  -2   7 -15   12.40    1.70
   2  -7 -15   15.30    1.50
  -2   7  15   15.00    1.70
  -7  -2  15   10.20    1.50
  -2   7  15   12.10    1.60
  -7  -1 -15   28.90    2.10
  -1   7 -15   28.00    1.90
   1  -7 -15   28.70    1.70
  -1   7  15   32.00    2.00
  -7  -1  15   30.10    1.80
  -7   0 -15   11.60    1.70
   0   7 -15   11.30    1.40
   0  -7 -15   13.30    1.40
   0   7  15   11.70    1.70
  -7   0  15   10.90    1.50
   1   7 -15   18.40    1.60
  -7   1 -15   17.30    1.80
  -1  -7 -15   16.80    1.50
  -7   1  15   17.20    1.60
   1   7  15   13.90    1.70
  -2  -7 -15    1.30    0.80
   2   7 -15    2.30    0.80
  -7   2 -15    4.00    1.10
  -7   2  15    2.20    0.90
   2   7  15    0.70    0.90
  -3  -7 -15    1.10    0.70
  -3  -7 -15    0.00    0.90
  -7   3 -15    1.60    1.00
  -7   3  15    0.70    0.90
   3   7  15   -0.70    0.90
  -4  -7 -15   72.59    2.50
  -7   4 -15   71.79    3.00
  -4  -7 -15   74.09    3.10
  -7   4  15   71.19    2.70
   4   7  15   68.29    3.00
  -7   5 -15   40.90    2.40
  -5  -7 -15   41.10    2.00
  -5  -7 -15   43.60    2.60
  -7   5  15   36.10    2.20
   5   7  15   37.80    2.50
  -5  -7  15   42.70    2.00
  -4   8 -15   13.80    1.90
  -8  -4 -15   10.40    1.50
   4  -8 -15   13.70    1.80
  -8  -4  15   10.60    1.60
  -4   8  15   16.60    1.80
  -4   8  15    9.90    1.70
   8   4  15   10.30    1.50
   3  -8 -15    0.70    0.90
  -8  -3 -15    0.40    1.00
  -3   8 -15   -0.20    0.90
  -3   8  15    1.60    0.90
  -8  -3  15    2.20    1.00
  -3   8  15   -1.50    0.90
   2  -8 -15    7.10    1.10
  -8  -2 -15    8.20    1.30
  -2   8 -15    8.60    1.30
  -2   8  15   10.60    1.60
  -8  -2  15    7.90    1.20
  -2   8  15    8.40    1.30
   1  -8 -15   21.80    1.70
  -1   8 -15   22.50    1.90
  -8  -1 -15   22.80    1.90
  -1   8  15   21.80    2.00
  -8  -1  15   23.00    1.80
   0   8 -15    2.10    0.90
   0  -8 -15   -0.20    0.80
  -8   0 -15   -0.10    0.90
   0   8  15   -0.50    0.90
  -8   0  15    0.40    0.90
  -1  -8 -15    0.70    0.80
   1   8 -15    0.60    0.80
  -8   1 -15    2.40    1.00
  -8   1  15    1.60    1.00
   1   8  15    0.80    1.00
  -8   2 -15    4.90    1.20
  -2  -8 -15    5.30    1.00
  -8   2  15    5.20    1.10
   2   8  15    4.10    1.30
  -8   3 -15    8.50    1.30
  -3  -8 -15    8.20    1.10
  -8   3  15    8.40    1.30
   3   8  15    7.50    1.30
  -4  -8 -15    4.80    1.00
  -8   4 -15    5.80    1.20
  -8   4  15    6.80    1.30
   4   8  15    4.00    1.20
   0   0 -16  645.34   13.90
   0   0  16  675.03   12.10
   1   0 -16   31.70    1.50
  -1   0 -16   35.50    1.70
   0   1 -16   31.00    1.60
   0  -1 -16   35.00    1.70
   0  -1  16   32.00    1.10
  -1   0  16   33.30    1.20
   0   1  16   33.30    1.20
  -1  -1 -16  194.38    3.90
  -1   1 -16  198.18    4.90
  -1  -1 -16  203.78    4.90
   1  -1 -16  192.98    4.70
   1   1 -16  190.18    4.70
   1   1  16  197.08    3.90
  -1  -1  16  195.18    4.00
  -1   1  16  193.38    4.10
   1  -2 -16   15.90    1.10
  -2  -1 -16   15.20    1.40
   1  -2 -16   14.60    1.30
  -1   2 -16   18.30    1.40
   2   1 -16   16.10    1.10
  -2  -1  16   17.80    1.00
  -1   2  16   15.70    1.30
  -1   2  16   17.50    1.10
   0   2 -16   74.39    2.40
   0  -2 -16   78.29    2.50
  -2   0 -16   74.89    2.60
   2   0 -16   75.39    2.30
   0  -2 -16   74.89    2.00
   0   2  16   78.19    2.00
  -2   0  16   76.99    2.00
  -1  -2 -16   99.69    2.40
   2  -1 -16  102.69    2.80
   1   2 -16  103.29    2.80
  -1  -2 -16  102.59    3.10
  -2   1 -16   97.99    3.00
  -1  -2  16   98.39    2.30
  -2   1  16   97.79    2.50
   1   2  16   98.89    2.40
  -2  -2 -16   14.30    1.40
   2   2 -16   13.10    1.10
   2  -2 -16   11.80    1.20
  -2   2 -16   13.90    1.40
  -2  -2 -16   13.10    0.90
  -2   2  16   13.60    1.10
   2   2  16   10.80    0.80
  -2   2  16   14.40    1.20
  -2  -2  16   12.80    1.00
   2  -3 -16   83.49    2.60
  -3  -2 -16   81.99    2.80
   2  -3 -16   77.69    2.40
  -2   3 -16   87.19    2.80
  -2   3  16   83.19    2.40
  -2   3  16   85.79    2.60
  -3  -2  16   81.79    2.30
   1  -3 -16   80.99    2.60
  -3  -1 -16   79.69    2.80
   1  -3 -16   77.19    2.20
  -1   3 -16   81.39    2.60
   3   1 -16   75.99    2.20
  -1   3  16   78.19    2.20
  -3  -1  16   81.09    2.20
  -1   3  16   78.09    2.50
   3   0 -16   44.00    1.60
  -3   0 -16   38.40    2.00
   0   3 -16   41.80    1.80
   0  -3 -16   43.10    1.90
   0  -3 -16   43.00    1.50
   0   3  16   47.00    2.00
  -3   0  16   40.40    1.60
   0   3  16   44.80    1.60
   1   3 -16  158.28    4.00
  -1  -3 -16  156.38    3.50
  -3   1 -16  162.68    4.30
   3  -1 -16  156.48    3.80
  -1  -3 -16  158.78    4.30
  -3   1  16  156.68    3.60
  -3   1  16  155.78    3.80
   1   3  16  160.78    4.30
   1   3  16  158.68    3.50
  -2  -3 -16   19.10    1.60
   2   3 -16   18.60    1.20
   3  -2 -16   19.80    1.20
  -3   2 -16   20.90    1.60
  -2  -3 -16   20.50    1.10
  -3   2  16   20.50    1.20
  -2  -3  16   20.90    1.10
  -3   2  16   16.70    1.30
   3  -3 -16   96.09    2.80
  -3  -3 -16   95.39    2.40
  -3  -3 -16   91.29    3.20
  -3   3 -16   92.09    3.10
  -3   3  16   99.69    2.70
  -3  -3  16   95.09    2.50
  -3   3  16   96.19    2.70
   3  -4 -16  162.48    3.90
  -3   4 -16  154.88    4.40
  -4  -3 -16  165.18    4.50
  -4  -3  16  157.68    3.70
  -3   4  16  158.28    4.10
  -3   4  16  163.38    3.90
   2  -4 -16  136.99    3.50
   2  -4 -16  140.49    3.80
  -2   4 -16  135.99    3.90
  -4  -2 -16  139.79    4.00
  -4  -2  16  139.19    3.40
  -2   4  16  140.09    3.50
  -2   4  16  145.49    3.80
   1  -4 -16   57.59    2.00
   1  -4 -16   59.39    2.30
  -4  -1 -16   56.49    2.40
  -1   4 -16   56.19    2.20
  -1   4  16   60.79    2.20
  -4  -1  16   58.49    2.00
  -1   4  16   57.39    2.00
   0   4 -16   33.60    1.70
  -4   0 -16   33.10    1.90
   0  -4 -16   34.60    1.50
   0  -4 -16   35.60    1.90
  -4   0  16   33.40    1.60
   0   4  16   33.20    1.80
   0   4  16   35.50    1.50
  -1  -4 -16   45.60    1.70
  -1  -4 -16   48.20    2.20
  -4   1 -16   48.60    2.30
   1   4 -16   48.60    1.90
   1   4  16   43.00    2.10
  -4   1  16   44.40    1.80
  -4   2 -16  132.19    3.80
   2   4 -16  125.49    3.40
  -2  -4 -16  128.39    3.10
  -2  -4 -16  129.49    3.80
   2   4  16  132.59    3.80
  -4   2  16  124.69    3.30
  -3  -4 -16   16.90    1.70
  -4   3 -16   18.40    1.60
  -3  -4 -16   17.80    1.20
   3   4  16   17.60    1.70
  -4   3  16   20.20    1.50
  -3  -4  16   16.80    1.20
  -4  -4 -16   41.10    2.20
  -4   4 -16   41.00    2.10
  -4   4  16   41.50    1.90
  -4  -4  16   40.90    1.70
   4   4  16   38.30    2.20
  -4   5 -16    0.40    0.90
   4  -5 -16    1.00    0.80
  -5  -4 -16    1.10    0.90
  -5  -4  16    1.40    0.80
   5   4  16    0.90    0.90
  -4   5  16    0.20    0.80
  -3   5 -16   63.49    2.60
  -5  -3 -16   65.79    2.70
   3  -5 -16   62.89    2.30
  -5  -3  16   66.39    2.20
  -3   5  16   66.19    2.30
  -3   5  16   64.89    2.30
   2  -5 -16   22.20    1.50
  -2   5 -16   22.70    1.70
  -5  -2 -16   21.40    1.80
  -2   5  16   19.10    1.40
  -2   5  16   20.80    1.50
  -5  -2  16   21.90    1.50
  -1   5 -16   18.40    1.50
  -5  -1 -16   17.20    1.70
   1  -5 -16   17.50    1.50
   1  -5 -16   22.00    1.40
  -5  -1  16   15.80    1.40
  -1   5  16   20.00    1.40
  -1   5  16   20.00    1.60
  -5   0 -16   53.39    2.40
   0  -5 -16   50.09    1.90
   0  -5 -16   44.50    2.20
   0   5 -16   51.89    2.10
  -5   0  16   51.49    2.00
   0   5  16   52.99    2.30
  -1  -5 -16    5.00    0.80
  -5   1 -16    4.80    1.10
   1   5 -16    5.40    0.90
  -1  -5 -16    4.20    1.00
  -5   1  16    5.40    0.90
   1   5  16    6.30    1.10
  -2  -5 -16   35.50    1.60
   2   5 -16   34.10    1.60
  -2  -5 -16   35.50    2.10
  -5   2 -16   39.40    2.10
  -5   2  16   34.20    1.80
   2   5  16   30.00    2.00
  -3  -5 -16   18.00    1.80
  -3  -5 -16   18.50    1.30
  -5   3 -16   18.10    1.70
   3   5  16   15.80    1.80
  -5   3  16   18.20    1.50
  -5   4 -16   21.50    1.80
  -4  -5 -16   21.10    1.80
  -4  -5 -16   22.60    1.30
   4   5  16   22.00    2.00
  -5   4  16   23.10    1.70
  -4  -5  16   22.30    1.40
  -5  -5 -16   29.00    2.00
  -5   5 -16   27.40    2.10
  -5  -5  16   26.10    1.70
  -5   5  16   25.00    1.80
   5   5  16   25.20    2.10
  -6  -5 -16   31.50    2.20
  -5   6 -16   33.70    2.30
   5  -6 -16   31.60    2.00
  -5   6  16   28.70    2.00
   6   5  16   28.40    2.20
  -6  -5  16   31.50    1.90
  -6  -4 -16    0.30    0.90
  -4   6 -16    1.30    1.00
   4  -6 -16    1.30    0.90
  -6  -4  16    0.10    0.80
  -4   6  16    0.00    0.80
   6   4  16   -1.80    0.90
  -3   6 -16    1.40    0.90
  -6  -3 -16    0.50    0.90
   3  -6 -16    2.60    0.90
  -3   6  16    0.90    0.80
  -3   6  16    0.20    0.80
  -6  -3  16    1.90    0.80
   2  -6 -16   10.90    1.40
  -2   6 -16   10.90    1.50
  -6  -2 -16    9.30    1.60
  -6  -2  16   11.40    1.40
  -2   6  16   10.30    1.50
  -2   6  16   12.20    1.40
  -6  -1 -16   35.70    2.20
   1  -6 -16   35.60    1.80
  -1   6 -16   37.20    2.00
  -1   6  16   34.70    2.00
  -1   6  16   34.00    1.80
  -6  -1  16   34.10    1.80
   0   6 -16    4.10    0.90
   0  -6 -16    3.80    0.80
  -6   0 -16    2.20    1.00
   0   6  16    2.10    0.90
  -6   0  16    1.60    0.80
  -1  -6 -16  101.39    3.40
  -6   1 -16  104.19    3.50
  -1  -6 -16  102.69    2.90
   1   6 -16  104.59    3.20
   1   6  16  105.99    3.40
  -6   1  16  100.09    3.00
  -2  -6 -16   72.99    2.40
   2   6 -16   71.79    2.50
  -6   2 -16   67.99    2.90
  -2  -6 -16   75.99    2.90
   2   6  16   70.09    2.90
  -6   2  16   70.79    2.50
  -3  -6 -16   23.60    1.50
  -6   3 -16   22.80    1.90
  -3  -6 -16   26.10    2.00
  -6   3  16   25.00    1.70
   3   6  16   23.30    1.90
  -6   4 -16    2.10    1.00
  -4  -6 -16    2.50    1.10
  -4  -6 -16    3.00    0.80
  -6   4  16    1.00    0.90
   4   6  16    1.00    1.00
  -6   5 -16    4.50    1.10
  -5  -6 -16    4.00    1.20
  -6   5  16    3.90    1.10
   5   6  16    3.50    1.10
  -5  -6  16    3.80    0.90
  -6   6 -16    8.20    1.30
  -6  -6 -16    7.80    1.40
  -6  -6  16   12.00    1.60
   6   6  16    6.20    1.30
  -6   6  16    9.80    1.30
  -4   7 -16    1.20    0.90
   4  -7 -16    0.50    0.80
  -7  -4 -16   -0.40    0.90
   7   4  16   -0.20    1.00
  -7  -4  16   -1.60    0.80
  -4   7  16   -0.50    0.90
   3  -7 -16    4.10    1.00
  -3   7 -16    2.70    1.00
  -7  -3 -16    2.60    1.00
  -3   7  16    0.60    0.90
  -7  -3  16    1.30    0.90
  -3   7  16    1.40    1.00
  -7  -2 -16    1.70    1.00
   2  -7 -16    2.20    0.90
  -2   7 -16    2.10    0.90
  -2   7  16    1.50    0.90
  -7  -2  16    0.90    0.90
  -2   7  16    1.60    0.90
  -1   7 -16    0.80    0.80
   1  -7 -16    0.40    0.80
  -7  -1 -16    2.20    1.00
  -7  -1  16    0.50    0.80
  -1   7  16    2.40    1.00
   0   7 -16    8.90    1.40
  -7   0 -16    7.70    1.20
   0  -7 -16    7.50    1.00
   0   7  16    6.80    1.20
  -7   0  16    7.10    1.10
  -1  -7 -16    4.30    0.90
   1   7 -16    3.60    0.90
  -7   1 -16    5.70    1.10
  -7   1  16    3.00    1.00
   1   7  16    4.10    1.10
  -7   2 -16    2.90    1.10
  -2  -7 -16    5.50    0.90
  -7   2  16    7.70    1.10
   2   7  16    3.30    1.10
  -7   3 -16    3.30    1.10
  -3  -7 -16    3.80    1.10
  -3  -7 -16    4.10    0.90
  -7   3  16    2.90    1.00
   3   7  16    4.50    1.20
  -4  -7 -16   17.20    2.00
  -7   4 -16   18.20    1.90
  -4  -7 -16   21.10    1.60
  -7   4  16   18.50    1.90
   4   7  16   19.40    2.00
  -8  -3 -16    0.20    1.10
  -3   8 -16    1.30    1.00
   3  -8 -16    1.10    0.90
  -3   8  16    1.00    1.00
  -8  -3  16    1.00    1.00
  -3   8  16   -1.00    0.90
  -8  -2 -16   17.20    2.00
  -2   8 -16   11.40    1.80
   2  -8 -16   14.10    1.70
  -2   8  16   16.60    1.80
  -2   8  16   13.70    1.80
  -8  -2  16   13.60    1.70
  -1   8 -16   25.00    2.00
   1  -8 -16   25.20    1.90
  -8  -1 -16   24.30    2.10
  -1   8  16   22.60    2.10
  -8  -1  16   24.60    1.90
  -8   0 -16   50.59    2.70
   0  -8 -16   49.20    2.30
   0   8 -16   50.99    2.40
   0   8  16   48.10    2.60
  -8   0  16   50.59    2.40
   1   8 -16    4.90    1.00
  -8   1 -16    2.60    1.10
  -1  -8 -16    2.50    0.90
   1   8  16    4.80    1.20
  -8   1  16    2.50    1.00
  -8   2 -16    7.80    1.30
  -2  -8 -16    6.80    1.10
   2   8  16    4.20    1.20
  -8   2  16    6.30    1.20
  -8   3 -16   13.10    2.00
  -3  -8 -16   14.50    1.60
   3   8  16   16.90    2.20
  -8   3  16   15.80    1.90
   0   0 -17    3.80    0.80
   0  -1 -17   33.40    1.70
   1   0 -17   34.30    1.60
  -1   0 -17   34.20    1.80
   0   1 -17   37.30    1.70
   0   1  17   34.80    1.20
  -1   0  17   34.30    1.30
  -1  -1 -17   55.59    2.20
   1  -1 -17   57.99    2.10
   1   1 -17   54.69    2.00
  -1   1 -17   55.99    2.20
  -1   1  17   54.69    1.70
  -1  -1  17   56.29    1.60
   1  -2 -17   25.40    1.50
  -2  -1 -17   26.00    1.70
   2   1 -17   25.70    1.40
  -1   2 -17   26.20    1.60
  -2  -1  17   29.40    1.20
  -1   2  17   25.80    1.50
  -1   2  17   28.80    1.30
  -2   0 -17  141.79    3.90
   0  -2 -17  130.89    3.10
   0  -2 -17  137.29    3.80
   0   2 -17  144.49    3.70
   2   0 -17  138.59    3.50
   0   2  17  134.69    3.10
  -2   0  17  132.29    3.10
  -1  -2 -17  164.88    4.40
  -2   1 -17  164.68    4.40
   1   2 -17  168.18    4.20
   2  -1 -17  162.38    4.10
  -1  -2 -17  168.48    3.60
  -2   1  17  164.98    3.70
   1   2  17  167.68    3.60
  -2  -2 -17   49.70    2.20
   2   2 -17   50.79    1.90
  -2   2 -17   50.89    2.20
   2  -2 -17   50.69    1.90
  -2  -2  17   52.29    1.60
  -2   2  17   50.89    1.80
  -2   2  17   49.20    1.90
   2  -3 -17  192.88    4.30
  -2   3 -17  192.18    5.00
   2  -3 -17  189.58    4.70
  -3  -2 -17  194.68    5.10
  -2   3  17  181.98    4.70
  -2   3  17  190.68    4.30
  -3  -2  17  191.58    4.20
  -3  -1 -17  115.49    3.60
  -1   3 -17  113.49    3.40
   1  -3 -17  112.29    2.90
   1  -3 -17  116.89    3.30
  -1   3  17  114.09    2.90
  -1   3  17  119.39    3.30
  -3  -1  17  112.89    2.80
  -3   0 -17   53.99    2.40
   0  -3 -17   52.19    1.70
   0   3 -17   52.99    2.10
   0  -3 -17   49.10    2.10
   0   3  17   53.29    2.20
  -3   0  17   52.29    1.80
   0   3  17   54.19    1.80
  -3   1 -17  136.39    3.90
   3  -1 -17  128.59    3.30
   1   3 -17  128.29    3.50
  -1  -3 -17  127.39    3.70
  -1  -3 -17  133.79    3.10
   1   3  17  135.59    3.10
  -3   1  17  129.69    3.30
   1   3  17  132.49    3.80
  -3   1  17  127.49    3.20
   2   3 -17   73.29    2.30
  -2  -3 -17   75.59    2.10
  -2  -3 -17   79.49    2.80
  -3   2 -17   74.59    2.70
   3  -2 -17   75.39    2.30
  -3   2  17   69.19    2.20
  -3   2  17   69.29    2.30
  -3   3 -17   90.59    3.10
  -3  -3 -17   90.39    3.10
   3  -3 -17   93.19    2.70
  -3  -3  17   92.69    2.50
  -3   3  17   88.79    2.60
  -3   3  17   92.39    2.70
   3  -4 -17    0.50    0.70
  -3   4 -17   -0.10    0.80
  -4  -3 -17   -0.20    0.80
  -3   4  17   -0.60    0.70
  -4  -3  17   -0.20    0.70
  -3   4  17    0.40    0.70
   2  -4 -17   13.10    1.30
   2  -4 -17   12.10    1.40
  -4  -2 -17   14.90    1.60
  -2   4 -17   15.10    1.50
  -2   4  17   16.40    1.40
  -4  -2  17   12.70    1.30
  -2   4  17   13.10    1.40
   1  -4 -17   39.60    1.70
  -1   4 -17   38.90    1.90
  -4  -1 -17   39.20    2.10
   1  -4 -17   36.40    1.90
  -1   4  17   36.80    1.90
  -4  -1  17   39.70    1.70
  -1   4  17   42.80    1.70
   0   4 -17   30.40    1.70
   0  -4 -17   31.70    1.80
  -4   0 -17   29.00    1.90
   0  -4 -17   32.30    1.50
  -4   0  17   28.70    1.50
   0   4  17   28.90    1.50
   0   4  17   30.40    1.80
  -1  -4 -17   71.09    2.10
  -4   1 -17   71.39    2.80
   1   4 -17   71.09    2.40
  -1  -4 -17   64.39    2.60
  -4   1  17   72.89    2.30
   1   4  17   72.39    2.70
   2   4 -17   26.00    1.50
  -2  -4 -17   30.80    1.40
  -4   2 -17   29.20    2.00
  -2  -4 -17   28.70    1.90
   2   4  17   28.90    1.90
  -4   2  17   27.50    1.60
  -3  -4 -17   30.70    2.00
  -4   3 -17   31.30    1.90
   3   4  17   30.40    2.00
  -4   3  17   26.50    1.60
  -4  -4 -17  110.89    3.60
  -4   4 -17  110.09    3.60
  -4   4  17  111.99    3.20
  -4  -4  17  110.39    2.90
   4   4  17  111.09    3.70
  -5  -4 -17   32.70    2.20
   4  -5 -17   30.50    1.80
  -4   5 -17   34.20    2.10
  -5  -4  17   27.50    1.60
  -4   5  17   29.40    1.80
   5   4  17   28.20    2.20
   3  -5 -17   42.40    2.00
  -5  -3 -17   45.90    2.40
  -3   5 -17   49.00    2.30
  -5  -3  17   42.70    1.90
  -3   5  17   43.20    2.00
  -3   5  17   43.30    2.00
  -2   5 -17    2.00    0.90
   2  -5 -17    1.60    0.80
  -5  -2 -17    0.30    0.90
  -2   5  17    2.10    0.80
  -2   5  17    2.00    0.80
  -5  -2  17    1.10    0.80
   1  -5 -17   43.70    2.10
  -5  -1 -17   49.80    2.40
   1  -5 -17   46.80    1.90
  -1   5 -17   45.00    2.10
  -1   5  17   47.60    1.90
  -5  -1  17   50.49    1.90
  -1   5  17   47.80    2.20
   0  -5 -17   49.40    1.90
  -5   0 -17   45.80    2.40
   0   5 -17   49.30    2.10
   0  -5 -17   50.69    2.30
   0   5  17   44.40    2.30
   0   5  17   49.70    1.90
  -5   0  17   50.29    2.00
  -5   1 -17  117.29    3.70
   1   5 -17  114.49    3.40
  -1  -5 -17  118.49    3.10
  -1  -5 -17  120.19    3.70
  -5   1  17  116.39    3.20
   1   5  17  123.19    3.70
  -5   2 -17    2.60    1.00
   2   5 -17    2.60    0.80
  -2  -5 -17    4.60    1.10
  -2  -5 -17    3.70    0.80
  -5   2  17    2.50    0.90
   2   5  17    3.90    1.10
  -3  -5 -17    6.10    1.20
  -3  -5 -17    4.30    0.80
  -5   3 -17    7.40    1.20
  -5   3  17    5.60    1.00
   3   5  17    6.80    1.20
  -5   4 -17    3.50    1.00
  -4  -5 -17    2.90    1.10
   4   5  17    2.70    1.10
  -5   4  17    3.90    0.90
  -5   5 -17    5.70    1.10
  -5  -5 -17    6.40    1.30
  -5  -5  17    9.30    1.40
   5   5  17    6.80    1.30
  -5   5  17    6.00    1.10
   5  -6 -17   17.40    1.80
  -5   6 -17   22.00    2.00
  -6  -5 -17   22.50    2.10
   6   5  17   20.50    2.00
  -5   6  17   15.50    1.70
  -6  -5  17   22.00    1.70
  -6  -4 -17    5.40    1.20
   4  -6 -17    4.70    1.00
  -4   6 -17    3.60    1.10
  -4   6  17    3.40    1.00
   6   4  17    5.80    1.20
  -6  -4  17    6.10    1.00
   3  -6 -17   22.60    1.70
  -6  -3 -17   21.00    2.00
  -3   6 -17   23.90    2.00
  -6  -3  17   21.30    1.60
  -3   6  17   22.90    1.70
  -3   6  17   23.30    1.80
  -2   6 -17    5.50    1.10
  -6  -2 -17    5.40    1.10
   2  -6 -17    4.20    0.90
  -2   6  17    4.60    0.90
  -6  -2  17    4.10    0.90
  -2   6  17    3.40    1.00
  -1   6 -17   15.80    1.60
  -6  -1 -17   15.60    1.70
   1  -6 -17   19.40    1.50
  -1   6  17   15.60    1.60
  -6  -1  17   15.90    1.50
  -1   6  17   15.00    1.50
  -6   0 -17    4.20    1.10
   0  -6 -17    3.20    0.80
   0   6 -17    3.70    0.90
   0   6  17    4.00    1.00
  -6   0  17    3.30    0.90
  -6   1 -17   10.10    1.70
   1   6 -17   10.70    1.40
  -1  -6 -17    9.80    1.30
  -1  -6 -17   10.30    1.60
   1   6  17    9.10    1.60
  -6   1  17    9.00    1.40
  -2  -6 -17    6.60    0.90
  -6   2 -17    5.50    1.20
  -2  -6 -17    5.70    1.20
   2   6  17    6.30    1.20
  -6   2  17    4.20    1.00
  -3  -6 -17   12.80    1.30
  -3  -6 -17    8.30    1.30
  -6   3 -17   10.20    1.60
   3   6  17    7.60    1.20
  -6   3  17   11.20    1.60
  -4  -6 -17   31.10    2.30
  -6   4 -17   30.20    2.20
   4   6  17   31.90    2.30
  -6   4  17   30.20    2.00
  -5  -6 -17    0.90    1.10
  -6   5 -17    2.90    1.10
  -6   5  17    1.70    1.00
   5   6  17    0.20    1.00
   4  -7 -17    0.30    0.90
  -7  -4 -17    0.70    1.00
  -4   7 -17    0.80    1.00
   7   4  17   -0.40    1.00
  -7  -4  17   -0.60    0.80
  -4   7  17    0.30    0.90
  -7  -3 -17    9.80    1.40
   3  -7 -17   15.60    1.70
  -3   7 -17   11.50    1.80
  -7  -3  17    9.20    1.20
  -3   7  17   10.40    1.30
  -3   7  17   11.90    1.60
   2  -7 -17   15.70    1.60
  -2   7 -17   18.10    1.90
  -7  -2 -17   14.80    1.90
  -2   7  17   17.20    1.80
  -2   7  17   18.40    1.70
  -7  -2  17   16.40    1.60
  -1   7 -17   34.90    2.10
  -7  -1 -17   35.90    2.30
   1  -7 -17   33.80    1.90
  -1   7  17   33.80    2.00
  -7  -1  17   33.80    1.90
  -1   7  17   34.80    2.20
  -7   0 -17   25.10    2.10
   0  -7 -17   19.40    1.60
   0   7 -17   18.70    1.70
  -7   0  17   17.20    1.70
   0   7  17   22.40    1.90
   1   7 -17    9.00    1.40
  -7   1 -17   10.90    1.80
  -1  -7 -17    9.70    1.40
  -7   1  17   10.50    1.60
   1   7  17    8.40    1.30
  -2  -7 -17    4.80    1.00
  -7   2 -17    2.90    1.20
  -2  -7 -17    1.20    1.00
  -7   2  17    2.40    1.00
   2   7  17    2.80    1.10
  -3  -7 -17   39.10    2.50
  -7   3 -17   40.60    2.50
  -3  -7 -17   35.50    1.90
   3   7  17   30.70    2.40
  -7   3  17   36.30    2.20
  -7   4 -17   27.40    2.30
  -4  -7 -17   28.10    2.40
  -4  -7 -17   28.70    1.80
  -7   4  17   28.50    2.10
   4   7  17   32.20    2.40
   1  -8 -17   21.30    1.80
  -1   8 -17   20.20    1.90
  -8  -1 -17   20.30    2.10
  -8  -1  17   21.30    1.90
  -1   8  17   24.00    1.90
  -1   8  17   23.00    2.10
   0  -8 -17   17.30    1.70
  -8   0 -17   15.60    2.10
   0   8 -17   16.20    1.80
  -8   0  17   12.90    1.80
   0   8  17   16.10    1.90
  -1  -8 -17   10.00    1.50
  -8   1 -17    5.90    1.30
   1   8 -17    6.70    1.10
   1   8  17    9.90    1.40
  -8   1  17    7.10    1.20
   0   0 -18   -0.80    0.70
  -1   0 -18  113.99    3.50
   1   0 -18  117.39    3.30
   0   1 -18  124.49    3.40
   0  -1 -18  119.49    3.40
   1  -1 -18   16.30    1.40
  -1  -1 -18   18.30    1.60
  -1   1 -18   15.10    1.50
   1   1 -18   18.80    1.40
  -1   1  18   16.70    1.10
   1  -2 -18   73.99    2.50
   2   1 -18   69.79    2.30
  -2  -1 -18   72.29    2.70
  -1   2 -18   68.99    2.60
  -1   2  18   72.19    2.50
  -2  -1  18   73.89    2.00
  -1   2  18   70.39    2.10
   0  -2 -18   40.40    2.00
  -2   0 -18   38.80    2.10
   0  -2 -18   41.20    1.50
   2   0 -18   41.20    1.70
   0   2 -18   39.60    1.90
  -2   0  18   40.80    1.50
   0   2  18   39.80    1.50
   2  -1 -18   44.10    1.80
   1   2 -18   44.00    1.90
  -1  -2 -18   46.90    2.10
  -2   1 -18   40.60    2.10
  -2   1  18   44.70    1.60
   2  -2 -18   10.20    1.30
  -2  -2 -18   13.90    1.60
  -2   2 -18   13.70    1.50
   2   2 -18   12.60    1.20
  -2   2  18   12.60    1.20
  -2   2  18   11.90    1.30
  -2   3 -18   28.10    1.80
  -3  -2 -18   25.90    1.90
   2  -3 -18   23.90    1.60
  -3  -2  18   23.30    1.30
  -2   3  18   22.40    1.60
  -2   3  18   24.80    1.40
  -3  -1 -18  243.78    6.20
   1  -3 -18  255.97    6.10
   1  -3 -18  255.77    5.30
  -1   3 -18  238.88    6.10
  -1   3  18  250.07    5.30
  -1   3  18  250.47    6.00
  -3  -1  18  255.07    5.30
   0  -3 -18   49.90    2.20
  -3   0 -18   51.19    2.30
   0   3 -18   50.89    2.10
   0  -3 -18   54.49    1.80
   0   3  18   49.90    2.20
  -3   0  18   53.09    1.80
   0   3  18   51.79    1.80
  -1  -3 -18   13.10    1.10
   1   3 -18   17.40    1.40
  -3   1 -18   13.40    1.60
  -1  -3 -18   12.40    1.60
   1   3  18   13.80    1.60
  -3   1  18   14.90    1.20
   1   3  18   14.70    1.10
  -2  -3 -18   57.49    2.50
   2   3 -18   55.89    2.10
  -3   2 -18   54.89    2.40
  -3   2  18   55.89    2.00
  -3   3 -18   10.80    1.50
  -3  -3 -18    9.60    1.50
  -3   3  18   10.40    1.20
  -3   3  18    8.90    1.30
  -3   4 -18    4.70    1.00
  -4  -3 -18    4.60    1.10
   3  -4 -18    5.00    0.90
  -4  -3  18    4.80    0.80
  -3   4  18    2.60    0.80
  -3   4  18    3.30    0.90
   2  -4 -18   36.10    1.90
   2  -4 -18   36.60    1.70
  -4  -2 -18   36.90    2.20
  -2   4 -18   34.50    2.00
  -2   4  18   35.10    1.70
  -4  -2  18   37.00    1.70
  -2   4  18   35.80    1.80
  -4  -1 -18    3.60    1.00
  -1   4 -18    6.40    1.00
   1  -4 -18    4.10    1.00
   1  -4 -18    4.60    0.80
  -4  -1  18    5.40    0.90
  -1   4  18    5.20    0.80
  -1   4  18    5.40    1.00
   0  -4 -18   64.19    2.10
  -4   0 -18   64.29    2.70
   0  -4 -18   64.39    2.60
   0   4 -18   63.49    2.40
  -4   0  18   61.99    2.10
   0   4  18   63.49    2.10
   0   4  18   63.49    2.50
  -4   1 -18   42.40    2.30
   1   4 -18   39.70    1.80
  -1  -4 -18   42.40    1.70
  -1  -4 -18   38.80    2.10
   1   4  18   39.90    1.60
  -4   1  18   42.00    1.80
   1   4  18   39.00    2.10
  -2  -4 -18   97.99    3.30
  -4   2 -18  104.29    3.50
   2   4  18   96.29    3.30
  -4   2  18   99.99    2.90
  -3  -4 -18   13.30    1.70
  -4   3 -18   16.20    1.80
   3   4  18   15.90    1.80
  -4   3  18   12.20    1.40
  -4  -4 -18   17.10    1.90
  -4   4 -18   16.30    1.80
   4   4  18   16.80    1.90
  -4   4  18   16.90    1.60
  -5  -4 -18    8.80    1.40
  -4   5 -18   11.60    1.70
   4  -5 -18   12.30    1.50
   5   4  18   11.40    1.80
  -5  -4  18   11.70    1.40
  -4   5  18   11.50    1.50
  -5  -3 -18    3.70    1.10
  -3   5 -18    4.10    1.00
   3  -5 -18    6.00    1.00
  -5  -3  18    5.40    0.90
  -3   5  18    4.30    0.90
  -3   5  18    7.90    1.10
   2  -5 -18   18.00    1.50
  -2   5 -18   17.20    1.60
  -5  -2 -18   19.50    1.90
  -2   5  18   15.80    1.60
  -5  -2  18   17.00    1.50
  -2   5  18   15.20    1.50
   1  -5 -18   16.60    1.60
  -5  -1 -18   20.80    1.80
   1  -5 -18   21.20    1.40
  -1   5 -18   17.00    1.60
  -1   5  18   16.20    1.70
  -1   5  18   17.60    1.40
  -5  -1  18   15.90    1.50
   0  -5 -18   62.89    2.60
   0   5 -18   62.99    2.40
  -5   0 -18   63.99    2.80
   0  -5 -18   59.29    2.10
   0   5  18   59.39    2.60
  -5   0  18   61.49    2.20
   0   5  18   61.69    2.20
  -5   1 -18    4.10    1.10
   1   5 -18    4.80    0.90
  -1  -5 -18    4.60    0.80
  -1  -5 -18    4.30    1.00
   1   5  18    3.50    1.00
  -5   1  18    5.50    1.00
  -2  -5 -18   10.00    1.60
  -5   2 -18   11.80    1.70
  -2  -5 -18   11.30    1.20
   2   5  18   11.00    1.70
  -5   2  18   11.60    1.40
  -5   3 -18    3.70    1.00
  -3  -5 -18    4.20    1.10
  -5   3  18    2.60    0.90
   3   5  18    1.80    1.00
  -4  -5 -18   11.20    1.70
  -5   4 -18   13.80    1.70
   4   5  18   13.30    1.80
  -5   4  18   12.60    1.60
  -5  -5 -18    7.90    1.30
  -5   5 -18    7.20    1.30
  -5   5  18    7.90    1.20
   5   5  18    7.40    1.40
  -6  -4 -18    4.20    1.20
  -4   6 -18    7.30    1.30
   4  -6 -18    7.40    1.10
  -6  -4  18    6.10    1.10
  -4   6  18    5.00    1.10
   6   4  18    5.90    1.30
  -6  -3 -18   12.40    1.80
   3  -6 -18    9.50    1.50
  -3   6 -18   13.10    1.80
  -6  -3  18   11.00    1.50
  -3   6  18   11.00    1.50
  -3   6  18   14.50    1.60
  -2   6 -18   13.50    1.70
   2  -6 -18   16.00    1.50
  -6  -2 -18   15.10    1.80
  -2   6  18   14.20    1.50
  -2   6  18   10.50    1.60
  -6  -2  18   11.20    1.50
  -1   6 -18   20.60    1.80
  -6  -1 -18   20.60    2.00
   1  -6 -18   20.20    1.50
  -6  -1  18   19.10    1.60
  -1   6  18   18.90    1.70
  -1   6  18   22.10    1.60
   0   6 -18   -0.60    0.70
   0  -6 -18    0.00    0.70
  -6   0 -18    0.50    1.00
   0   6  18    0.40    0.80
  -6   0  18   -1.00    0.70
   0   6  18    0.40    0.90
  -1  -6 -18    1.30    0.70
  -1  -6 -18    3.70    1.10
  -6   1 -18    2.90    1.00
   1   6 -18    1.80    0.80
  -6   1  18    1.20    0.90
   1   6  18    2.00    1.00
  -6   2 -18    0.20    1.00
  -2  -6 -18   -0.80    0.70
  -2  -6 -18    0.30    1.00
   2   6  18    0.60    1.00
  -6   2  18   -0.80    0.90
  -6   3 -18   17.80    2.00
  -3  -6 -18   19.80    2.00
  -6   3  18   20.00    1.80
   3   6  18   16.20    2.00
  -4  -6 -18   22.10    2.20
  -6   4 -18   23.30    2.10
   4   6  18   22.70    2.20
  -6   4  18   25.70    1.90
  -7  -2 -18    2.00    1.10
  -2   7 -18    2.20    1.10
   2  -7 -18    1.40    0.90
  -2   7  18    3.90    1.10
  -2   7  18    0.80    0.90
  -7  -2  18    0.60    0.90
  -7  -1 -18   14.90    1.90
   1  -7 -18   10.70    1.50
  -1   7 -18   12.70    1.80
  -1   7  18   11.90    1.60
  -1   7  18   10.10    1.80
  -7  -1  18   14.00    1.60
   0   7 -18   21.40    1.80
  -7   0 -18   23.80    2.20
   0  -7 -18   23.60    1.70
  -7   0  18   19.20    1.70
   0   7  18   23.80    2.00
   1   7 -18    5.60    1.00
  -1  -7 -18    5.20    1.00
  -7   1 -18    4.10    1.20
   1   7  18    4.50    1.20
  -7   1  18    4.90    1.10
  -2  -7 -18   12.00    1.50
  -7   2 -18   15.60    2.10
  -2  -7 -18   13.70    1.90
   2   7  18   14.70    1.90
  -7   2  18   11.80    1.70
   0   0 -19    0.40    0.80
  -1   0 -19   67.99    2.60
   1   0 -19   72.89    2.50
   0   1 -19   65.49    2.50
   0  -1 -19   68.59    2.50
   1   1 -19   42.60    1.90
   1  -1 -19   43.70    1.90
  -1  -1 -19   44.60    2.10
  -1   1 -19   41.20    2.10
  -2  -1 -19  231.48    5.80
  -1   2 -19  228.18    5.70
   1  -2 -19  230.18    5.60
   2   1 -19  217.48    5.40
  -1   2  19  227.58    5.50
  -1   2  19  220.78    4.80
   2   0 -19    9.10    1.20
  -2   0 -19    9.30    1.50
   0   2 -19    9.60    1.40
   0  -2 -19    8.20    1.10
  -2   1 -19   73.79    2.70
   2  -1 -19   76.69    2.50
  -1  -2 -19   71.99    2.70
   1   2 -19   71.19    2.50
  -2   1  19   72.59    2.20
  -2   2 -19   50.49    2.30
   2  -2 -19   50.19    2.10
  -2  -2 -19   52.09    2.30
  -2   2  19   51.89    2.10
  -2   2  19   50.49    1.80
   2  -3 -19   11.70    1.40
  -3  -2 -19   18.10    1.70
  -2   3 -19   14.50    1.60
  -2   3  19   14.90    1.40
  -2   3  19   15.40    1.30
  -1   3 -19   20.00    1.60
   1  -3 -19   17.60    1.60
  -3  -1 -19   20.20    1.80
   1  -3 -19   17.60    1.30
  -1   3  19   14.80    1.50
  -3  -1  19   17.40    1.40
  -1   3  19   17.40    1.30
   0   3 -19   18.50    1.50
   0  -3 -19   17.00    1.30
   0  -3 -19   16.50    1.60
  -3   0 -19   15.90    1.70
  -3   0  19   16.00    1.20
   0   3  19   15.70    1.20
   0   3  19   15.50    1.60
  -3   1 -19   29.30    2.00
  -1  -3 -19   29.80    1.90
   1   3 -19   28.70    1.60
  -3   1  19   29.00    1.50
   1   3  19   27.00    1.90
  -2  -3 -19   62.29    2.70
  -3   2 -19   71.39    2.80
  -3   2  19   66.59    2.20
  -3   3 -19   15.30    1.70
  -3  -3 -19   14.40    1.70
  -3   3  19   15.20    1.40
  -4  -3 -19    3.70    1.00
  -3   4 -19    4.20    1.00
  -3   4  19    5.30    0.90
   2  -4 -19   18.80    1.60
  -4  -2 -19   19.30    1.80
   2  -4 -19   18.70    1.50
  -2   4 -19   18.80    1.70
  -2   4  19   17.90    1.40
  -4  -2  19   19.00    1.50
  -2   4  19   18.00    1.60
  -4  -1 -19   11.30    1.70
   1  -4 -19   11.50    1.30
   1  -4 -19   10.90    1.50
  -1   4 -19   10.20    1.40
  -1   4  19    9.90    1.50
  -1   4  19   11.10    1.20
  -4  -1  19   10.20    1.30
   0   4 -19   28.20    1.70
   0  -4 -19   30.40    1.50
  -4   0 -19   30.50    2.10
   0  -4 -19   28.50    1.90
  -4   0  19   27.10    1.50
   0   4  19   28.50    1.50
   0   4  19   27.50    1.90
  -4   1 -19   35.40    2.20
   1   4 -19   34.60    1.80
  -1  -4 -19   36.00    2.10
  -4   1  19   32.90    1.70
   1   4  19   33.10    2.10
  -4   2 -19   -0.50    0.90
  -2  -4 -19    1.10    0.90
   2   4  19    1.50    0.90
  -4   2  19    0.00    0.80
  -4   3 -19   42.00    2.30
  -3  -4 -19   42.00    2.30
  -4   3  19   40.70    1.90
   3   4  19   41.50    2.30
  -4  -4 -19   10.40    1.80
  -4   4 -19   10.50    1.70
   4   4  19    7.80    1.30
  -4   4  19    9.40    1.50
  -5  -4 -19    1.60    1.10
  -4   5 -19    3.80    1.10
  -4   5  19    3.70    1.00
   5   4  19    2.80    1.20
   3  -5 -19   24.30    1.70
  -5  -3 -19   28.40    2.20
  -3   5 -19   25.70    2.00
  -3   5  19   25.60    1.80
  -5  -2 -19   23.00    2.00
   2  -5 -19   21.40    1.60
  -2   5 -19   18.20    1.70
  -5  -2  19   19.40    1.50
  -2   5  19   18.60    1.70
  -2   5  19   19.70    1.60
  -5  -1 -19   39.10    2.30
   1  -5 -19   34.90    1.80
   1  -5 -19   37.30    2.10
  -1   5 -19   39.90    2.10
  -1   5  19   38.70    2.10
  -1   5  19   39.80    1.80
  -5  -1  19   36.60    1.80
  -5   0 -19   24.50    2.00
   0  -5 -19   22.60    1.90
   0   5 -19   25.00    1.70
   0  -5 -19   22.70    1.50
  -5   0  19   20.80    1.50
   0   5  19   23.60    1.90
   0   5  19   21.90    1.50
  -5   1 -19    8.70    1.30
  -1  -5 -19    9.60    1.70
   1   5 -19   12.40    1.40
  -1  -5 -19   10.90    1.30
   1   5  19    9.70    1.30
  -5   1  19   12.80    1.40
   1   5  19   11.10    1.70
  -2  -5 -19   -0.70    0.90
  -5   2 -19    0.90    1.00
  -5   2  19    2.20    0.90
   2   5  19    0.40    0.90
  -5   3 -19   11.40    1.80
  -3  -5 -19   11.20    1.80
   3   5  19   12.70    1.90
  -5   3  19   10.40    1.50
  -5   4 -19   29.30    2.10
  -4  -5 -19   28.80    2.30
  -5   4  19   28.50    1.90
   4   5  19   27.20    2.30
  -6  -3 -19    4.20    1.20
  -3   6 -19    4.00    1.10
   3  -6 -19    4.10    1.00
  -3   6  19    5.50    1.10
  -6  -3  19    2.60    1.00
  -6  -2 -19    4.40    1.20
  -2   6 -19    4.50    1.10
   2  -6 -19    4.10    1.00
  -2   6  19    5.10    1.10
  -2   6  19    5.00    1.00
  -6  -2  19    3.90    1.00
  -1   6 -19    1.50    0.90
   1  -6 -19    1.90    0.80
  -6  -1 -19    2.40    1.10
  -1   6  19    2.40    1.00
  -6  -1  19    2.30    0.90
  -1   6  19    0.90    0.80
   0  -6 -19    3.40    1.10
  -6   0 -19    5.60    1.30
   0   6 -19    5.30    1.00
   0  -6 -19    5.60    1.00
   0   6  19    4.90    0.90
   0   6  19    2.20    1.00
  -6   0  19    4.10    1.00
  -6   1 -19   27.30    2.10
  -1  -6 -19   27.80    2.10
  -1  -6 -19   27.90    1.70
  -6   1  19   27.30    1.80
   1   6  19   28.10    2.10
  -2  -6 -19   11.10    1.50
  -6   2 -19   16.30    2.00
  -6   2  19   14.90    1.70
   2   6  19   14.60    1.90
  -3  -6 -19   21.90    2.10
  -6   3 -19   20.10    2.20
   3   6  19   26.50    2.20
  -6   3  19   23.20    1.90
   0   0 -20   94.39    3.10
   0   1 -20   10.30    1.50
   1   0 -20    9.30    1.40
  -1   0 -20   11.90    1.50
   0  -1 -20   12.70    1.50
   1   1 -20  251.17    6.00
  -1   1 -20  247.48    6.20
  -1  -1 -20  252.77    6.30
   1  -1 -20  246.88    6.00
  -2  -1 -20   27.30    2.00
   1  -2 -20   26.50    1.70
  -1   2 -20   27.80    1.90
  -1   2  20   27.60    1.70
   0  -2 -20   24.20    1.70
   0   2 -20   25.10    1.70
  -2   0 -20   23.10    1.80
  -2   1 -20   29.60    2.00
   1   2 -20   29.20    1.70
  -1  -2 -20   29.90    1.90
  -2   2 -20   -0.50    0.80
   2  -2 -20    0.90    0.80
  -2  -2 -20    0.40    0.90
  -2   2  20    0.10    0.60
  -2   2  20    0.40    0.70
   2  -3 -20   44.30    2.00
  -2   3 -20   43.70    2.30
  -3  -2 -20   39.70    2.30
  -2   3  20   42.80    1.80
  -2   3  20   42.10    2.00
  -3  -1 -20   50.69    2.50
   1  -3 -20   48.20    2.20
  -1   3 -20   48.70    2.30
  -1   3  20   43.60    2.10
  -3   0 -20   13.00    1.70
   0  -3 -20   11.10    1.60
   0   3 -20   14.00    1.50
   0   3  20   12.30    1.60
   1   3 -20   12.60    1.40
  -3   1 -20    9.20    1.50
  -1  -3 -20   11.90    1.60
   1   3  20   11.30    1.60
  -3   1  20    9.90    1.20
  -3   2 -20    4.80    1.10
  -2  -3 -20    5.30    1.10
  -3   2  20    5.40    0.90
  -3  -3 -20   34.30    2.20
  -3   3 -20   30.30    2.10
  -3   3  20   28.00    1.70
  -3   4 -20   45.20    2.40
  -4  -3 -20   42.10    2.40
  -3   4  20   40.80    2.00
   2  -4 -20   28.40    1.90
  -4  -2 -20   34.30    2.30
  -2   4 -20   33.60    2.10
   2  -4 -20   33.80    1.80
  -2   4  20   30.90    1.70
  -2   4  20   33.20    1.90
   1  -4 -20   54.19    2.10
  -4  -1 -20   62.19    2.80
   1  -4 -20   52.79    2.40
  -1   4 -20   58.19    2.50
  -1   4  20   55.29    2.40
  -1   4  20   56.69    2.10
   0  -4 -20   35.20    2.10
  -4   0 -20   35.80    2.30
   0   4 -20   34.30    1.90
   0   4  20   34.90    2.10
  -4   0  20   35.10    1.70
  -4   1 -20   21.10    1.90
   1   4 -20   21.90    1.60
  -1  -4 -20   16.00    1.80
  -4   1  20   17.80    1.50
   1   4  20   18.20    1.80
  -2  -4 -20    8.50    1.20
  -4   2 -20   10.40    1.70
  -4   2  20    7.80    1.00
   2   4  20    6.20    1.20
  -3  -4 -20   -0.50    1.00
  -4   3 -20    0.40    1.00
  -4   3  20    0.40    0.80
   3   4  20    0.50    1.00
  -4   4 -20    6.10    1.20
  -4  -4 -20    3.40    1.10
   4   4  20    4.80    1.20
  -4   4  20    2.90    1.00
  -5  -3 -20   51.19    2.70
   3  -5 -20   55.69    2.40
  -3   5 -20   54.19    2.70
  -3   5  20   51.79    2.30
   2  -5 -20   14.40    1.50
  -2   5 -20   13.50    1.80
  -5  -2 -20   13.50    1.90
  -2   5  20   15.30    1.60
  -2   5  20   13.20    1.60
  -1   5 -20   -0.10    0.80
   1  -5 -20    0.50    0.80
   1  -5 -20    0.20    0.90
  -5  -1 -20   -1.60    0.90
  -1   5  20   -1.50    0.80
  -5  -1  20    0.50    0.80
  -1   5  20    2.10    0.80
   0  -5 -20    4.30    0.90
   0   5 -20    2.90    0.90
   0  -5 -20    4.30    1.10
  -5   0 -20    5.00    1.20
   0   5  20    4.80    0.90
  -5   0  20    3.60    0.90
   0   5  20    3.70    1.10
  -1  -5 -20    2.50    1.00
  -5   1 -20    1.60    1.00
   1   5  20    2.80    1.00
  -5   1  20    2.30    0.80
  -5   2 -20   11.40    1.90
  -2  -5 -20   12.20    1.90
  -5   2  20    7.10    1.10
   2   5  20    7.70    1.30
  -3  -5 -20    0.50    1.00
  -5   3 -20    0.20    1.00
   3   5  20    2.60    1.10
  -5   3  20    1.90    0.90
   1  -6 -20    4.70    1.00
  -1   6 -20    4.30    1.00
  -6  -1 -20    3.20    1.20
  -1   6  20    3.90    1.00
  -6  -1  20    3.40    1.00
  -1   6  20    2.10    0.90
   0  -6 -20    2.60    1.10
   0  -6 -20    2.60    0.90
  -6   0 -20    1.50    1.10
   0   6 -20    1.80    0.90
   0   6  20    2.70    1.10
  -6   0  20    3.40    1.00
   0   6  20    0.80    0.80
  -1  -6 -20   22.00    2.10
  -6   1 -20   15.40    2.00
   1   6  20   21.20    2.00
  -6   1  20   17.90    1.70
   0   0 -21    0.50    0.80
   1   0 -21    0.20    0.70
  -1   0 -21   -0.30    0.80
   0  -1 -21    1.60    0.80
   0   1 -21    0.70    0.80
   1  -1 -21   13.80    1.50
  -1   1 -21   14.80    1.60
   1   1 -21   15.40    1.50
  -1  -1 -21   12.50    1.60
  -1   2 -21   15.70    1.70
  -2  -1 -21   20.70    1.90
   1  -2 -21   20.10    1.60
  -1   2  21   18.40    1.60
   0   2 -21   80.29    2.80
   0  -2 -21   82.39    2.90
  -2   0 -21   76.79    3.00
  -1  -2 -21   54.89    2.50
  -2   1 -21   58.09    2.60
   1   2 -21   55.09    2.30
  -2  -2 -21    5.50    1.10
  -2   2 -21    5.40    1.10
  -3  -2 -21   61.19    2.80
  -2   3 -21   61.39    2.70
  -3  -1 -21   18.90    1.80
  -1   3 -21   17.50    1.70
   1  -3 -21   15.20    1.70
  -1   3  21   16.50    1.60
   0  -3 -21   21.00    1.80
  -3   0 -21   21.30    1.90
   0   3 -21   20.00    1.70
   0   3  21   21.10    1.80
  -3   1 -21    1.70    1.00
  -1  -3 -21    3.20    1.00
   1   3  21    3.00    1.00
  -2  -3 -21   51.19    2.60
  -3   2 -21   56.69    2.70
   2   3  21   53.89    2.60
  -3   3 -21   48.00    2.50
  -3  -3 -21   46.30    2.50
  -3   3  21   41.30    1.90
  -4  -3 -21    5.30    1.20
  -3   4 -21    6.60    1.20
  -3   4  21    5.20    1.00
  -4  -2 -21   24.50    2.10
  -2   4 -21   20.00    1.90
  -2   4  21   19.50    1.50
   1  -4 -21   12.40    1.60
  -4  -1 -21   12.30    1.90
  -1   4 -21   13.00    1.60
  -1   4  21   12.20    1.60
   0   4 -21   15.20    1.60
   0  -4 -21   12.20    1.80
  -4   0 -21   15.70    1.80
   0   4  21   17.00    1.80
  -4   1 -21    1.70    1.00
  -1  -4 -21    0.90    1.00
   1   4  21    0.30    0.90
  -4   1  21    1.60    0.80
  -2  -4 -21    4.80    1.20
  -4   2 -21    6.10    1.30
   2   4  21    4.50    1.20
  -4   2  21    4.70    0.90
  -3  -4 -21    7.70    1.40
  -4   3 -21    8.70    1.40
   3   4  21    6.70    1.30
  -4   3  21    9.30    1.20
  -5  -2 -21    7.90    1.40
   2  -5 -21    8.00    1.10
  -2   5 -21   11.30    1.70
  -2   5  21    8.80    1.20
  -5  -1 -21   20.80    2.10
  -1   5 -21   21.60    1.90
   1  -5 -21   22.40    1.90
  -1   5  21   21.50    1.90
  -5   0 -21   11.50    1.80
   0  -5 -21   10.30    1.40
   0   5 -21   11.10    1.60
  -5   0  21   12.10    1.60
   0   5  21   12.70    1.80
  -1  -5 -21    0.90    1.00
  -5   1 -21    0.60    1.00
  -5   1  21   -1.10    0.80
   1   5  21    0.50    1.00
  -5   2 -21    8.30    1.40
  -2  -5 -21   10.80    1.50
   2   5  21    9.50    1.40
  -5   2  21   10.00    1.20
   0   0 -22    0.70    0.80
  -1   0 -22   19.20    1.90
   0  -1 -22   24.10    1.80
   0   1 -22   21.10    1.70
   1   0 -22   23.40    1.80
  -1   1 -22   11.80    1.60
   1  -1 -22   10.20    1.50
  -1  -1 -22    9.60    1.60
  -2  -1 -22    8.90    1.30
  -1   2 -22    7.70    1.20
   1  -2 -22    6.90    1.10
  -1   2  22    9.90    1.50
   0  -2 -22   15.10    1.70
   0   2 -22   17.40    1.70
  -2   0 -22   16.10    1.80
   0   2  22   19.80    1.80
  -2   1 -22   17.20    1.90
  -1  -2 -22   26.30    2.00
  -2   2 -22   19.60    1.90
  -2  -2 -22   21.60    1.90
  -2   3 -22   40.40    2.30
  -3  -2 -22   40.70    2.40
  -3  -1 -22    3.50    1.10
  -1   3 -22   -0.30    0.90
   1  -3 -22    1.80    1.00
  -1   3  22    0.50    0.80
   0   3 -22    9.90    1.50
   0  -3 -22    8.60    1.30
  -3   0 -22    7.10    1.30
   0   3  22    9.30    1.60
  -1  -3 -22   37.50    2.20
  -3   1 -22   30.80    2.20
   1   3  22   34.80    2.20
  -2  -3 -22    2.30    1.10
  -3   2 -22    0.20    1.00
   2   3  22    2.70    1.10
  -3  -3 -22   12.70    1.90
  -3   3 -22   13.30    1.90
   1  -4 -22    0.20    0.90
  -1   4 -22    2.00    1.00
  -4  -1 -22    0.40    1.00
  -1   4  22    1.50    0.90
   0  -4 -22   -0.20    0.90
  -4   0 -22    1.60    1.10
   0   4 -22   -0.10    0.90
   0   4  22   -0.60    0.90
  -4   1 -22    9.80    1.40
  -1  -4 -22    7.40    1.30
   1   4  22    6.50    1.20
   0   0 -23   -1.10    0.80
   0  -1 -23    3.70    1.00
  -1   0 -23    1.30    1.00
   0   1 -23    4.90    1.00
  -1   1 -23    1.20    1.00
  -1  -1 -23    1.30    0.90
  -2  -1 -23    3.50    1.10
  -1   2 -23    3.10    1.10
   0   2 -23    2.00    1.00
   0  -2 -23    1.80    1.00
  -2   0 -23    3.10    1.10
   0   2  23    2.00    1.00
  -1  -2 -23   14.90    1.80
  -2   1 -23   15.70    1.90
  -2   2 -23    0.40    1.00
  -2  -2 -23    1.30    1.00
  -3   0 -23    6.80    1.30
   0   3 -23    7.40    1.30
   0   3  23    7.70    1.30
;
_shelx_hkl_checksum   88332


# start Validation Reply Form
_vrf_PLAT043_mo_1MM025_0m_a
;
PROBLEM: Calculated and Reported Mol. Weight Differ by ..       1.01 Check 
RESPONSE: H on O25 has been disregarded in refinements.
;
_vrf_PLAT309_mo_1MM025_0m_a
;
PROBLEM: Single Bonded Oxygen (C-O > 1.3 Ang) ...........        O25 Check 
RESPONSE: H on O25 has been disregarded in refinements.
;
_vrf_PLAT430_mo_1MM025_0m_a
;
PROBLEM: Short Inter D...A Contact  O23    ..  O25     ..       2.90 Ang.  
RESPONSE: O23 and O25 are engaged in H-bond
;
# end Validation Reply Form
