# Supplementary material for: Direct synthesis of imino-C-nucleoside analogues and other biologically active iminosugars
Source: Nat Commun. 2015 Apr 23;6:6903. doi: 10.1038/ncomms7903 (PMC4558570; doi:10.1038/ncomms7903)
Supplement: Supplementary Data 2 — X Ray Structure (compound 23-OAc) [file ncomms7903-s3.cif]

 
data_mo_1MM046_0m_a
 
_audit_creation_method            SHELXL-2013
_chemical_name_systematic
;
 ?
;
_chemical_name_common             ?
_chemical_melting_point           ?
_chemical_formula_moiety          ?
_chemical_formula_sum
 'C19 H25 N O6' 
_chemical_formula_weight          363.40

loop_
 _atom_type_symbol
 _atom_type_description
 _atom_type_scat_dispersion_real
 _atom_type_scat_dispersion_imag
 _atom_type_scat_source
 'C'  'C'   0.0033   0.0016
 'International Tables Vol C Tables 4.2.6.8 and 6.1.1.4'
 'H'  'H'   0.0000   0.0000
 'International Tables Vol C Tables 4.2.6.8 and 6.1.1.4'
 'N'  'N'   0.0061   0.0033
 'International Tables Vol C Tables 4.2.6.8 and 6.1.1.4'
 'O'  'O'   0.0106   0.0060
 'International Tables Vol C Tables 4.2.6.8 and 6.1.1.4'
 
_space_group_crystal_system       orthorhombic
_space_group_IT_number            19
_space_group_name_H-M_alt         'P 21 21 21'
_space_group_name_Hall            'P 2ac 2ab'
 
_shelx_space_group_comment
;
The symmetry employed for this shelxl refinement is uniquely defined
by the following loop, which should always be used as a source of
symmetry information in preference to the above space-group names.
They are only intended as comments.
;
 
loop_
 _space_group_symop_operation_xyz
 'x, y, z'
 '-x+1/2, -y, z+1/2'
 '-x, y+1/2, -z+1/2'
 'x+1/2, -y+1/2, -z'
 
_cell_length_a                    8.8437(9)
_cell_length_b                    13.3090(13)
_cell_length_c                    16.8901(17)
_cell_angle_alpha                 90
_cell_angle_beta                  90
_cell_angle_gamma                 90
_cell_volume                      1988.0(3)
_cell_formula_units_Z             4
_cell_measurement_temperature     296(2)
_cell_measurement_reflns_used     2246
_cell_measurement_theta_min       2.60
_cell_measurement_theta_max       22.12 
 
_exptl_crystal_description        'Block' 
_exptl_crystal_colour             'colourless' 
_exptl_crystal_density_meas       ? 
_exptl_crystal_density_method     ?              
_exptl_crystal_density_diffrn     1.214          
_exptl_crystal_F_000              776
_exptl_transmission_factor_min    ?                                             
_exptl_transmission_factor_max    ?                                             
_exptl_crystal_size_max           0.936
_exptl_crystal_size_mid           0.512
_exptl_crystal_size_min           0.320
_exptl_absorpt_coefficient_mu     0.090
_shelx_estimated_absorpt_T_min    0.920
_shelx_estimated_absorpt_T_max    0.972
_exptl_absorpt_correction_type    Multi-scan
_exptl_absorpt_correction_T_min   0.7072 
_exptl_absorpt_correction_T_max   0.7452 
_exptl_absorpt_process_details    '(Sheldrich , 1996)' 
 
_exptl_special_details
;
 ?
;
 
_diffrn_ambient_temperature       296(2)
_diffrn_radiation_wavelength      0.71073
_diffrn_radiation_type            MoK\a
_diffrn_source                    ?                       
_diffrn_measurement_device_type   'Bruker APEX-II CCD'
_diffrn_measurement_method        '\f and \w scans'  
_diffrn_detector_area_resol_mean  ? 
_diffrn_reflns_number             6544
_diffrn_reflns_av_unetI/netI      0.0250
_diffrn_reflns_av_R_equivalents   0.0133
_diffrn_reflns_limit_h_min        -7
_diffrn_reflns_limit_h_max        10
_diffrn_reflns_limit_k_min        -16
_diffrn_reflns_limit_k_max        16
_diffrn_reflns_limit_l_min        -16
_diffrn_reflns_limit_l_max        20
_diffrn_reflns_theta_min          1.948
_diffrn_reflns_theta_max          25.341
_diffrn_reflns_theta_full         25.242
_diffrn_measured_fraction_theta_max   0.998
_diffrn_measured_fraction_theta_full  0.998
_diffrn_reflns_Laue_measured_fraction_max    0.998
_diffrn_reflns_Laue_measured_fraction_full   0.998
_diffrn_reflns_point_group_measured_fraction_max   0.996
_diffrn_reflns_point_group_measured_fraction_full  0.996
_reflns_number_total              3616
_reflns_number_gt                 2684
_reflns_threshold_expression      'I > 2\s(I)'
_reflns_Friedel_coverage          0.739
_reflns_Friedel_fraction_max      0.992
_reflns_Friedel_fraction_full     0.992
 
_reflns_special_details
;
 Reflections were merged by SHELXL according to the crystal
 class for the calculation of statistics and refinement.
 
 _reflns_Friedel_fraction is defined as the number of unique
 Friedel pairs measured divided by the number that would be
 possible theoretically, ignoring centric projections and
 systematic absences.
;
 
_computing_data_collection       'Bruker APEX2'
_computing_cell_refinement       'Bruker SAINT'
_computing_data_reduction        'Bruker SAINT'
_computing_structure_solution    'SHELXS-97 (Sheldrick 2008)'
_computing_structure_refinement  'SHELXL-2014 (Sheldrick 2014)'
_computing_molecular_graphics    'Bruker SHELXTL'
_computing_publication_material  'Bruker SHELXTL'
 
_refine_special_details
;
 ?
;
_refine_ls_structure_factor_coef  Fsqd
_refine_ls_matrix_type            full
_refine_ls_weighting_scheme       calc
_refine_ls_weighting_details
;
 w=1/[\s^2^(Fo^2^)+(0.0501P)^2^+0.1363P]
 where P=(Fo^2^+2Fc^2^)/3
;
_atom_sites_solution_primary      ?
_atom_sites_solution_secondary    ?
_atom_sites_solution_hydrogens    geom
_refine_ls_hydrogen_treatment     constr
_refine_ls_extinction_method      none
_refine_ls_extinction_coef        .
_refine_ls_abs_structure_details
;
 Flack x determined using 950 quotients [(I+)-(I-)]/[(I+)+(I-)]
 (Parsons and Flack (2004), Acta Cryst. A60, s61).
;
_refine_ls_abs_structure_Flack    0.2(4)
_chemical_absolute_configuration  syn
_refine_ls_number_reflns          3616
_refine_ls_number_parameters      239
_refine_ls_number_restraints      192
_refine_ls_R_factor_all           0.0605
_refine_ls_R_factor_gt            0.0389
_refine_ls_wR_factor_ref          0.1024
_refine_ls_wR_factor_gt           0.0911
_refine_ls_goodness_of_fit_ref    1.018
_refine_ls_restrained_S_all       1.026
_refine_ls_shift/su_max           0.001
_refine_ls_shift/su_mean          0.000
 
loop_
 _atom_site_label
 _atom_site_type_symbol
 _atom_site_fract_x
 _atom_site_fract_y
 _atom_site_fract_z
 _atom_site_U_iso_or_equiv
 _atom_site_adp_type
 _atom_site_occupancy
 _atom_site_site_symmetry_order  
 _atom_site_calc_flag
 _atom_site_refinement_flags_posn
 _atom_site_refinement_flags_adp
 _atom_site_refinement_flags_occupancy
 _atom_site_disorder_assembly
 _atom_site_disorder_group
O1 O 0.7361(2) 0.21099(14) 0.20382(13) 0.0690(6) Uani 1 1 d . U . . .
N1 N 0.3801(3) 0.35922(16) 0.21393(14) 0.0598(6) Uani 1 1 d . U . . .
C1 C 0.5771(3) 0.23271(19) 0.2138(2) 0.0640(8) Uani 1 1 d . U . . .
H1A H 0.5441 0.2085 0.2652 0.077 Uiso 1 1 calc R U . . .
H1B H 0.5196 0.1975 0.1736 0.077 Uiso 1 1 calc R U . . .
C2 C 0.5456(3) 0.34484(18) 0.20777(17) 0.0544(7) Uani 1 1 d . U . . .
H2 H 0.5820 0.3706 0.1569 0.065 Uiso 1 1 calc R U . . .
O2 O 0.6503(2) 0.50610(12) 0.24791(11) 0.0602(5) Uani 1 1 d . U . . .
O3 O 0.4921(3) 0.50101(13) 0.38411(10) 0.0667(6) Uani 1 1 d . U . . .
C3 C 0.6142(3) 0.40517(19) 0.27514(17) 0.0568(7) Uani 1 1 d . U . . .
H3 H 0.7007 0.3714 0.2998 0.068 Uiso 1 1 calc R U . . .
O4 O 0.7129(3) 0.22750(19) 0.07309(15) 0.0889(7) Uani 1 1 d . U . . .
C4 C 0.4817(3) 0.4167(2) 0.33090(17) 0.0595(7) Uani 1 1 d . U . . .
H4 H 0.4681 0.3547 0.3613 0.071 Uiso 1 1 calc R U . . .
C5 C 0.3482(3) 0.4323(2) 0.27719(17) 0.0587(7) Uani 1 1 d . U . . .
H5 H 0.3518 0.5004 0.2552 0.070 Uiso 1 1 calc R U . . .
O5 O 0.8673(3) 0.45078(19) 0.19736(16) 0.0933(8) Uani 1 1 d . U . . .
C6 C 0.1969(4) 0.4155(3) 0.3162(2) 0.0867(11) Uani 1 1 d . U . . .
H6A H 0.1180 0.4230 0.2776 0.130 Uiso 1 1 calc R U . . .
H6B H 0.1830 0.4639 0.3577 0.130 Uiso 1 1 calc R U . . .
H6C H 0.1934 0.3490 0.3381 0.130 Uiso 1 1 calc R U . . .
O6 O 0.6462(4) 0.4167(2) 0.46164(18) 0.1248(11) Uani 1 1 d . U . . .
C8 C 0.3300(4) 0.4780(2) 0.09995(17) 0.0618(7) Uani 1 1 d . U . . .
C7 C 0.3021(4) 0.3780(2) 0.1384(2) 0.0728(9) Uani 1 1 d . U . . .
H7A H 0.1942 0.3712 0.1473 0.087 Uiso 1 1 calc R U . . .
H7B H 0.3316 0.3258 0.1014 0.087 Uiso 1 1 calc R U . . .
C9 C 0.4511(4) 0.4949(3) 0.05091(19) 0.0854(10) Uani 1 1 d . U . . .
H9 H 0.5163 0.4421 0.0392 0.102 Uiso 1 1 calc R U . . .
C10 C 0.4783(5) 0.5883(4) 0.0185(2) 0.1035(13) Uani 1 1 d . U . . .
H10 H 0.5619 0.5983 -0.0140 0.124 Uiso 1 1 calc R U . . .
C11 C 0.3827(7) 0.6656(3) 0.0342(3) 0.1091(14) Uani 1 1 d . U . . .
H11 H 0.3993 0.7284 0.0117 0.131 Uiso 1 1 calc R U . . .
C12 C 0.2655(7) 0.6511(3) 0.0818(3) 0.1088(14) Uani 1 1 d . U . . .
H12 H 0.2020 0.7047 0.0937 0.131 Uiso 1 1 calc R U . . .
C13 C 0.2363(4) 0.5581(3) 0.1139(2) 0.0861(10) Uani 1 1 d . U . . .
H13 H 0.1514 0.5495 0.1456 0.103 Uiso 1 1 calc R U . . .
C14 C 0.7792(4) 0.5182(2) 0.20864(19) 0.0661(8) Uani 1 1 d . U . . .
C15 C 0.7961(4) 0.6228(3) 0.1783(2) 0.0862(10) Uani 1 1 d . U . . .
H15A H 0.9015 0.6381 0.1720 0.129 Uiso 1 1 calc R U . . .
H15B H 0.7519 0.6690 0.2154 0.129 Uiso 1 1 calc R U . . .
H15C H 0.7458 0.6288 0.1282 0.129 Uiso 1 1 calc R U . . .
C16 C 0.7897(4) 0.2117(2) 0.1298(2) 0.0695(8) Uani 1 1 d . U . . .
C17 C 0.9557(4) 0.1906(3) 0.1288(3) 0.0987(12) Uani 1 1 d . U . . .
H17A H 0.9946 0.2019 0.0765 0.148 Uiso 1 1 calc R U . . .
H17B H 0.9731 0.1219 0.1437 0.148 Uiso 1 1 calc R U . . .
H17C H 1.0059 0.2343 0.1655 0.148 Uiso 1 1 calc R U . . .
C18 C 0.5792(4) 0.4915(2) 0.44773(19) 0.0728(9) Uani 1 1 d . U . . .
C19 C 0.5812(5) 0.5848(3) 0.4960(2) 0.0950(12) Uani 1 1 d . U . . .
H19A H 0.6603 0.6282 0.4774 0.143 Uiso 1 1 calc R U . . .
H19B H 0.5991 0.5680 0.5504 0.143 Uiso 1 1 calc R U . . .
H19C H 0.4856 0.6184 0.4912 0.143 Uiso 1 1 calc R U . . .
 
loop_
 _atom_site_aniso_label
 _atom_site_aniso_U_11
 _atom_site_aniso_U_22
 _atom_site_aniso_U_33
 _atom_site_aniso_U_23
 _atom_site_aniso_U_13
 _atom_site_aniso_U_12
O1 0.0861(14) 0.0474(10) 0.0736(14) -0.0001(10) 0.0062(12) 0.0099(10)
N1 0.0648(15) 0.0450(12) 0.0696(15) -0.0086(12) -0.0022(13) -0.0018(10)
C1 0.074(2) 0.0458(15) 0.072(2) -0.0029(14) 0.0108(16) 0.0035(13)
C2 0.0661(17) 0.0410(14) 0.0563(16) -0.0026(12) 0.0016(14) 0.0001(12)
O2 0.0590(11) 0.0433(9) 0.0782(12) -0.0082(10) 0.0035(10) -0.0019(9)
O3 0.0981(16) 0.0501(10) 0.0519(11) -0.0054(9) -0.0070(10) 0.0113(11)
C3 0.0658(17) 0.0427(13) 0.0620(17) -0.0013(12) -0.0056(14) 0.0062(12)
O4 0.1034(18) 0.0902(17) 0.0731(16) -0.0052(14) 0.0105(14) -0.0174(15)
C4 0.0779(19) 0.0414(14) 0.0593(16) -0.0017(13) 0.0013(15) 0.0060(14)
C5 0.0660(17) 0.0478(14) 0.0622(17) -0.0053(13) 0.0022(15) 0.0043(13)
O5 0.0748(15) 0.0886(16) 0.117(2) 0.0017(15) 0.0207(15) 0.0153(13)
C6 0.079(2) 0.079(2) 0.102(3) -0.007(2) 0.018(2) 0.0024(19)
O6 0.167(3) 0.0838(17) 0.124(2) -0.0145(16) -0.074(2) 0.0385(19)
C8 0.0616(18) 0.0659(18) 0.0579(16) -0.0109(14) -0.0143(15) -0.0014(14)
C7 0.073(2) 0.0629(17) 0.082(2) -0.0155(16) -0.0185(18) -0.0064(16)
C9 0.086(2) 0.108(3) 0.0621(19) 0.004(2) -0.0051(18) 0.015(2)
C10 0.104(3) 0.133(3) 0.073(2) 0.028(3) -0.007(2) -0.018(3)
C11 0.162(4) 0.088(3) 0.077(3) 0.009(2) -0.028(3) -0.019(3)
C12 0.161(4) 0.078(3) 0.087(3) 0.004(2) -0.011(3) 0.030(3)
C13 0.089(2) 0.084(2) 0.084(2) -0.0026(19) 0.0000(19) 0.019(2)
C14 0.0590(17) 0.0655(18) 0.074(2) -0.0108(16) 0.0004(16) 0.0001(16)
C15 0.084(2) 0.0675(19) 0.107(3) -0.0031(19) 0.017(2) -0.0117(18)
C16 0.087(2) 0.0432(15) 0.078(2) -0.0071(16) 0.0146(19) -0.0072(16)
C17 0.088(3) 0.077(2) 0.131(3) -0.001(2) 0.024(2) -0.001(2)
C18 0.090(2) 0.0611(18) 0.0672(19) 0.0022(17) -0.0135(17) 0.0075(17)
C19 0.135(3) 0.080(2) 0.070(2) -0.0180(19) -0.023(2) 0.010(2)
 
_geom_special_details
;
 All esds (except the esd in the dihedral angle between two l.s. planes)
 are estimated using the full covariance matrix.  The cell esds are taken
 into account individually in the estimation of esds in distances, angles
 and torsion angles; correlations between esds in cell parameters are only
 used when they are defined by crystal symmetry.  An approximate (isotropic)
 treatment of cell esds is used for estimating esds involving l.s. planes.
;
 
loop_
 _geom_bond_atom_site_label_1
 _geom_bond_atom_site_label_2
 _geom_bond_distance
 _geom_bond_site_symmetry_2
 _geom_bond_publ_flag
O1 C16 1.338(4) . ?
O1 C1 1.446(3) . ?
N1 C7 1.471(4) . ?
N1 C5 1.472(3) . ?
N1 C2 1.480(4) . ?
C1 C2 1.522(3) . ?
C2 C3 1.519(4) . ?
O2 C14 1.329(4) . ?
O2 C3 1.455(3) . ?
O3 C18 1.328(4) . ?
O3 C4 1.440(3) . ?
C3 C4 1.511(4) . ?
O4 C16 1.192(4) . ?
C4 C5 1.503(4) . ?
C5 C6 1.508(4) . ?
O5 C14 1.204(4) . ?
O6 C18 1.182(4) . ?
C8 C13 1.371(5) . ?
C8 C9 1.373(5) . ?
C8 C7 1.501(4) . ?
C9 C10 1.380(5) . ?
C10 C11 1.358(6) . ?
C11 C12 1.326(6) . ?
C12 C13 1.375(6) . ?
C14 C15 1.491(5) . ?
C16 C17 1.495(5) . ?
C18 C19 1.485(4) . ?
 
loop_
 _geom_angle_atom_site_label_1
 _geom_angle_atom_site_label_2
 _geom_angle_atom_site_label_3
 _geom_angle
 _geom_angle_site_symmetry_1
 _geom_angle_site_symmetry_3
 _geom_angle_publ_flag
C16 O1 C1 116.9(3) . . ?
C7 N1 C5 115.3(2) . . ?
C7 N1 C2 115.1(2) . . ?
C5 N1 C2 109.0(2) . . ?
O1 C1 C2 111.5(2) . . ?
N1 C2 C3 105.9(2) . . ?
N1 C2 C1 107.6(2) . . ?
C3 C2 C1 113.3(2) . . ?
C14 O2 C3 117.3(2) . . ?
C18 O3 C4 117.9(2) . . ?
O2 C3 C4 105.8(2) . . ?
O2 C3 C2 109.8(2) . . ?
C4 C3 C2 102.2(2) . . ?
O3 C4 C5 108.6(2) . . ?
O3 C4 C3 114.8(2) . . ?
C5 C4 C3 104.3(2) . . ?
N1 C5 C4 101.4(2) . . ?
N1 C5 C6 112.9(2) . . ?
C4 C5 C6 114.4(3) . . ?
C13 C8 C9 116.6(3) . . ?
C13 C8 C7 121.1(3) . . ?
C9 C8 C7 122.3(3) . . ?
N1 C7 C8 116.7(2) . . ?
C8 C9 C10 121.6(4) . . ?
C11 C10 C9 119.8(4) . . ?
C12 C11 C10 119.6(4) . . ?
C11 C12 C13 121.1(4) . . ?
C8 C13 C12 121.3(4) . . ?
O5 C14 O2 122.9(3) . . ?
O5 C14 C15 125.3(3) . . ?
O2 C14 C15 111.8(3) . . ?
O4 C16 O1 123.4(3) . . ?
O4 C16 C17 125.7(4) . . ?
O1 C16 C17 110.9(4) . . ?
O6 C18 O3 122.1(3) . . ?
O6 C18 C19 126.1(3) . . ?
O3 C18 C19 111.8(3) . . ?
 
_refine_diff_density_max    0.135
_refine_diff_density_min   -0.099
_refine_diff_density_rms    0.024

_shelxl_version_number 2013-2

_shelx_res_file
;
REM Solution 1  R1  0.158  Rweak  0.034,  Alpha = 0.0045  in P2(1)2(1)2(1)
REM Flack x = -0.163 ( 0.412 ) from Parsons' quotients
REM Formula:  C19 N O6
TITL mo_1MM046_0m in P2(1)2(1)2(1)
CELL  0.71073   8.8437  13.3090  16.8901   90.000   90.000   90.000
ZERR    4.00   0.00090   0.00130   0.00170   0.0000   0.0000   0.0000
LATT -1
SYMM 1/2-X, -Y, 1/2+Z
SYMM -X, 1/2+Y, 1/2-Z
SYMM 1/2+X, 1/2-Y, -Z
SFAC C H N O
UNIT 76 100 4 24
TEMP 23.000
SIZE 0.32 0.512 0.936
L.S. 10
BOND
LIST 6
FMAP 2
PLAN 20
RIGU
acta
WGHT    0.050100    0.136300
FVAR       0.75490
O1    4    0.736136    0.210988    0.203818    11.00000    0.08608    0.04740 =
         0.07359   -0.00009    0.00623    0.00993
N1    3    0.380052    0.359216    0.213931    11.00000    0.06483    0.04504 =
         0.06963   -0.00864   -0.00219   -0.00184
C1    1    0.577080    0.232706    0.213836    11.00000    0.07386    0.04581 =
         0.07232   -0.00286    0.01082    0.00348
AFIX  23
H1A   2    0.544067    0.208489    0.265171    11.00000   -1.20000
H1B   2    0.519614    0.197474    0.173561    11.00000   -1.20000
AFIX   0
C2    1    0.545582    0.344842    0.207770    11.00000    0.06606    0.04099 =
         0.05629   -0.00255    0.00156    0.00007
AFIX  13
H2    2    0.581986    0.370560    0.156853    11.00000   -1.20000
AFIX   0
O2    4    0.650254    0.506098    0.247915    11.00000    0.05900    0.04325 =
         0.07824   -0.00816    0.00354   -0.00188
O3    4    0.492083    0.501008    0.384113    11.00000    0.09814    0.05006 =
         0.05195   -0.00539   -0.00697    0.01130
C3    1    0.614188    0.405175    0.275139    11.00000    0.06580    0.04267 =
         0.06204   -0.00125   -0.00556    0.00625
AFIX  13
H3    2    0.700653    0.371364    0.299778    11.00000   -1.20000
AFIX   0
O4    4    0.712887    0.227504    0.073089    11.00000    0.10343    0.09021 =
         0.07313   -0.00517    0.01053   -0.01745
C4    1    0.481718    0.416721    0.330899    11.00000    0.07792    0.04139 =
         0.05931   -0.00169    0.00135    0.00598
AFIX  13
H4    2    0.468146    0.354693    0.361348    11.00000   -1.20000
AFIX   0
C5    1    0.348210    0.432263    0.277195    11.00000    0.06604    0.04785 =
         0.06219   -0.00527    0.00218    0.00432
AFIX  13
H5    2    0.351761    0.500386    0.255249    11.00000   -1.20000
AFIX   0
O5    4    0.867328    0.450778    0.197363    11.00000    0.07485    0.08856 =
         0.11654    0.00168    0.02073    0.01526
C6    1    0.196902    0.415511    0.316179    11.00000    0.07867    0.07917 =
         0.10223   -0.00702    0.01839    0.00244
AFIX 137
H6A   2    0.117995    0.422958    0.277590    11.00000   -1.50000
H6B   2    0.182994    0.463919    0.357682    11.00000   -1.50000
H6C   2    0.193390    0.348992    0.338083    11.00000   -1.50000
AFIX   0
O6    4    0.646224    0.416712    0.461642    11.00000    0.16678    0.08383 =
         0.12366   -0.01445   -0.07384    0.03850
C8    1    0.329953    0.477969    0.099953    11.00000    0.06158    0.06586 =
         0.05790   -0.01094   -0.01426   -0.00135
C7    1    0.302077    0.377989    0.138440    11.00000    0.07314    0.06290 =
         0.08233   -0.01548   -0.01850   -0.00645
AFIX  23
H7A   2    0.194199    0.371198    0.147328    11.00000   -1.20000
H7B   2    0.331572    0.325826    0.101422    11.00000   -1.20000
AFIX   0
C9    1    0.451072    0.494870    0.050906    11.00000    0.08620    0.10792 =
         0.06209    0.00376   -0.00512    0.01545
AFIX  43
H9    2    0.516316    0.442104    0.039246    11.00000   -1.20000
AFIX   0
C10   1    0.478317    0.588334    0.018482    11.00000    0.10373    0.13335 =
         0.07343    0.02813   -0.00699   -0.01812
AFIX  43
H10   2    0.561874    0.598329   -0.014009    11.00000   -1.20000
AFIX   0
C11   1    0.382716    0.665623    0.034185    11.00000    0.16212    0.08807 =
         0.07697    0.00918   -0.02813   -0.01919
AFIX  43
H11   2    0.399329    0.728427    0.011666    11.00000   -1.20000
AFIX   0
C12   1    0.265508    0.651081    0.081813    11.00000    0.16134    0.07773 =
         0.08746    0.00385   -0.01093    0.02960
AFIX  43
H12   2    0.201976    0.704673    0.093727    11.00000   -1.20000
AFIX   0
C13   1    0.236331    0.558128    0.113871    11.00000    0.08940    0.08447 =
         0.08430   -0.00258   -0.00003    0.01924
AFIX  43
H13   2    0.151410    0.549466    0.145622    11.00000   -1.20000
AFIX   0
C14   1    0.779234    0.518244    0.208644    11.00000    0.05898    0.06548 =
         0.07372   -0.01080    0.00039    0.00007
C15   1    0.796109    0.622840    0.178335    11.00000    0.08445    0.06749 =
         0.10667   -0.00310    0.01741   -0.01172
AFIX 137
H15A  2    0.901501    0.638102    0.171954    11.00000   -1.50000
H15B  2    0.751872    0.669014    0.215352    11.00000   -1.50000
H15C  2    0.745822    0.628763    0.128181    11.00000   -1.50000
AFIX   0
C16   1    0.789699    0.211679    0.129751    11.00000    0.08725    0.04323 =
         0.07789   -0.00712    0.01465   -0.00717
C17   1    0.955683    0.190577    0.128750    11.00000    0.08801    0.07685 =
         0.13109   -0.00077    0.02385   -0.00052
AFIX 137
H17A  2    0.994640    0.201915    0.076457    11.00000   -1.50000
H17B  2    0.973090    0.121938    0.143657    11.00000   -1.50000
H17C  2    1.005930    0.234323    0.165495    11.00000   -1.50000
AFIX   0
C18   1    0.579181    0.491501    0.447727    11.00000    0.09006    0.06108 =
         0.06723    0.00217   -0.01354    0.00747
C19   1    0.581215    0.584765    0.495963    11.00000    0.13513    0.08038 =
         0.06951   -0.01803   -0.02312    0.00971
AFIX 137
H19A  2    0.660259    0.628230    0.477399    11.00000   -1.50000
H19B  2    0.599101    0.567976    0.550442    11.00000   -1.50000
H19C  2    0.485602    0.618386    0.491236    11.00000   -1.50000
AFIX   0
HKLF 4

REM  mo_1MM046_0m in P2(1)2(1)2(1)
REM R1 =  0.0389 for    2684 Fo > 4sig(Fo)  and  0.0605 for all    3616 data
REM    239 parameters refined using    192 restraints

END

WGHT      0.0511      0.1273

REM Highest difference peak  0.135,  deepest hole -0.099,  1-sigma level  0.024
Q1    1   0.9070  0.4991  0.2483  11.00000  0.05    0.13
Q2    1   0.6953  0.5858  0.5273  11.00000  0.05    0.13
Q3    1   0.8593  0.6277  0.1285  11.00000  0.05    0.10
Q4    1   0.6217  0.2126  0.2815  11.00000  0.05    0.09
Q5    1   0.7926  0.4367  0.4801  11.00000  0.05    0.09
Q6    1   0.0898  0.5777  0.2208  11.00000  0.05    0.08
Q7    1   0.8618  0.6339  0.2530  11.00000  0.05    0.08
Q8    1   0.8790  0.2264  0.2776  11.00000  0.05    0.08
Q9    1   0.5268  0.6543  0.4559  11.00000  0.05    0.08
Q10   1   0.8888  0.5129  0.2941  11.00000  0.05    0.08
Q11   1   0.7006  0.4493  0.0419  11.00000  0.05    0.08
Q12   1   0.5273  0.4159  0.4837  11.00000  0.05    0.07
Q13   1   0.7014  0.4043  0.4963  11.00000  0.05    0.07
Q14   1   0.9700  0.1458  0.1823  11.00000  0.05    0.07
Q15   1   0.8400  0.1483  0.2181  11.00000  0.05    0.07
Q16   1   1.0241  0.0644  0.2210  11.00000  0.05    0.07
Q17   1   0.6883  0.6471  0.1561  11.00000  0.05    0.07
Q18   1   0.3863  0.5196  0.2607  11.00000  0.05    0.07
Q19   1   0.5808  0.5355 -0.0326  11.00000  0.05    0.07
Q20   1   0.7244  0.4505  0.3342  11.00000  0.05    0.07
;
_shelx_res_checksum   89415

_shelx_hkl_file
;
  -1   0   0   -0.90    0.30
   1   0   0   -0.80    0.20
  -2   0   0 1137.99   13.80
   2   0   0 1141.99   13.80
   3   0   0    1.00    0.60
   4   0   0   79.89    2.20
   5   0   0    0.20    0.90
   6   0   0   25.20    1.80
   7   0   0   -1.20    1.10
   8   0   0    2.90    1.40
   9   0   0    1.30    1.50
   0  -1   0   -6.80    0.30
   1   1   0  162.08    2.20
  -1  -1   0  164.68    2.20
   1  -1   0  162.38    2.40
   2   1   0  388.76    5.10
  -2   1   0  380.66    5.30
  -2  -1   0  393.36    5.10
   2  -1   0  381.96    5.30
   3   1   0  951.40   11.80
   3  -1   0  947.81   12.10
   4  -1   0    4.50    0.90
   4   1   0    3.30    0.80
   5  -1   0  257.67    4.80
   5   1   0  257.37    4.50
   6  -1   0   83.79    2.80
   6   1   0   81.79    2.60
   7  -1   0   87.89    3.30
   7   1   0   87.99    3.00
   8  -1   0   21.00    2.10
   8   1   0   23.00    1.90
   9  -1   0    0.60    1.50
   9   1   0    1.10    1.30
  10  -1   0    2.30    1.70
   0   2   0 7150.58   84.19
   0  -2   0 7211.88   84.19
   1  -2   0 1828.92   21.90
   1   2   0 1841.62   21.60
  -1   2   0 1826.52   21.90
  -1  -2   0 1869.71   21.60
   2  -2   0  667.93    8.80
  -2  -2   0  684.83    8.30
   2   2   0  676.63    8.40
  -3  -2   0  226.78    3.40
   3   2   0  223.48    3.40
   3  -2   0  218.38    3.80
   4  -2   0  651.63    9.20
   4   2   0  650.23    8.70
   5   2   0   19.60    1.40
   5  -2   0   21.80    1.80
   6  -2   0  405.76    6.90
   6   2   0  395.86    6.40
   7  -2   0    3.50    1.50
   7   2   0    1.40    1.00
   8  -2   0   12.80    1.90
   8   2   0   13.80    1.60
   9  -2   0    1.50    1.70
  10  -2   0    0.30    1.80
   0  -3   0    0.40    0.60
   0   3   0   -0.70    0.50
   1   3   0 5442.26   63.29
  -1   3   0 5474.85   63.59
  -1  -3   0 5457.25   63.19
   1  -3   0 5435.46   63.49
   2  -3   0  472.65    6.70
  -2  -3   0  466.95    6.10
   2   3   0  470.95    6.10
   3  -3   0   10.00    1.10
  -3  -3   0    9.80    0.80
   3   3   0   10.30    0.70
   4   3   0    9.30    0.90
   4  -3   0   10.20    1.20
   5   3   0   10.90    1.00
   5  -3   0    9.70    1.30
   6  -3   0   10.00    1.50
   6   3   0   11.00    1.20
   7   3   0   66.89    2.50
   7  -3   0   73.89    3.30
   8  -3   0    3.00    1.80
   8   3   0    3.30    1.10
   9  -3   0    1.10    1.80
  10  -3   0   -1.50    1.90
   0  -4   0  165.68    2.90
   0   4   0  160.48    2.90
  -1   4   0   13.90    1.10
  -1  -4   0   12.70    1.00
   1  -4   0   13.50    1.10
   1   4   0   12.90    1.00
  -2  -4   0    1.10    0.50
   2   4   0    1.10    0.60
  -2   4   0    1.00    0.70
   2  -4   0    0.50    0.80
   3   4   0  348.87    5.00
   3  -4   0  346.07    5.70
   4  -4   0  114.59    3.20
   4   4   0  118.29    2.50
   5  -4   0   30.20    2.10
   5   4   0   30.10    1.50
   6  -4   0    1.10    1.20
   6   4   0   -0.30    0.70
   7  -4   0    2.20    1.60
   7   4   0    0.30    0.90
   8  -4   0   -0.20    1.70
   9  -4   0   -0.70    1.90
  10  -4   0    5.60    2.20
   0   5   0   -1.00    0.70
   0  -5   0   -0.20    0.70
  -1   5   0  992.60   12.90
   1  -5   0  991.20   12.90
   1   5   0  987.60   12.60
   2   5   0  115.19    2.40
  -2   5   0  113.39    2.80
   2  -5   0  114.39    2.80
   3   5   0    8.60    0.90
   3  -5   0    6.30    1.10
   4   5   0    0.20    0.60
   4  -5   0    0.80    1.00
   5  -5   0  108.39    3.50
   5   5   0  105.69    2.50
   6   5   0    4.10    0.90
   6  -5   0    1.00    1.30
   7   5   0    3.60    1.00
   7  -5   0    1.90    1.70
   8  -5   0   32.10    2.90
   9  -5   0    1.00    2.00
  10  -5   0   -1.50    2.00
   0  -6   0   25.20    1.60
   0   6   0   26.30    1.70
   1  -6   0  300.57    5.10
   1   6   0  290.07    4.80
  -1   6   0  290.27    5.10
   2   6   0  192.38    3.50
  -2   6   0  192.08    4.10
   2  -6   0  195.98    4.10
   3  -6   0  131.99    3.50
   3   6   0  133.19    2.80
   4  -6   0    5.50    1.30
   4   6   0    6.40    0.90
   5   6   0   32.50    1.60
   5  -6   0   33.00    2.50
   6   6   0    1.70    0.90
   6  -6   0    0.70    1.50
   7  -6   0    1.90    1.80
   8  -6   0    3.60    2.10
   9  -6   0    5.00    2.30
   0  -7   0   -0.50    0.90
   0   7   0   -0.90    0.90
  -1   7   0  794.02   11.30
   1   7   0  803.42   10.90
   1  -7   0  802.82   11.20
   2   7   0  524.45    7.70
   2  -7   0  532.75    8.30
  -2   7   0  530.45    8.30
   3   7   0  359.76    5.70
   3  -7   0  363.46    6.60
   4  -7   0   13.40    1.60
   4   7   0   17.00    1.40
   5   7   0  185.38    3.70
   5  -7   0  193.88    5.00
   6   7   0   18.20    2.10
   6  -7   0   18.20    2.20
   7  -7   0    0.80    1.90
   8  -7   0    3.10    2.20
   9  -7   0    1.60    2.20
   0   8   0  331.67    5.90
   0  -8   0  340.17    5.80
  -1  -8   0   28.40    1.80
  -1   8   0   27.80    2.10
   1   8   0   25.30    1.80
   1  -8   0   24.40    2.00
  -2   8   0   13.90    1.60
   2   8   0   18.00    1.40
   2  -8   0   17.40    1.70
   3  -8   0   17.50    1.80
   3   8   0   18.20    1.40
   4   8   0    0.80    0.90
   4  -8   0    1.10    1.20
   5   8   0   14.20    1.30
   5  -8   0   16.60    2.10
   6  -8   0   -0.20    1.70
   7  -8   0   63.19    4.30
   8  -8   0    2.50    2.30
   0   9   0   -0.30    1.00
   0  -9   0    0.20    1.00
   1  -9   0    1.00    1.20
  -1  -9   0   -0.20    1.00
   1   9   0    2.70    1.10
  -1   9   0    1.00    1.20
   2  -9   0   45.30    2.60
  -2   9   0   49.60    2.70
   2   9   0   53.89    2.30
   3   9   0   25.00    1.90
   3  -9   0   26.00    2.20
   4   9   0   72.89    2.50
   4  -9   0   68.09    3.40
   5  -9   0  101.79    4.10
   6  -9   0   71.69    4.20
   7  -9   0   12.10    2.60
   8  -9   0   -2.80    2.20
   0 -10   0  311.07    6.10
   0  10   0  324.87    6.20
  -1  10   0    9.40    1.60
  -1 -10   0    7.50    1.40
   1  10   0   10.10    1.50
   1 -10   0    7.80    1.60
   2  10   0   13.80    1.50
  -2  10   0   10.70    1.70
  -2 -10   0   11.10    1.50
   2 -10   0    9.40    1.70
   3  10   0   43.80    2.30
   3 -10   0   43.90    3.10
   4 -10   0   29.80    2.50
   4  10   0   27.00    2.00
   5 -10   0   13.50    2.20
   6 -10   0    5.80    2.10
   7 -10   0   22.60    3.10
   8 -10   0   -2.10    2.30
   0  11   0   -1.20    1.30
   0 -11   0   -1.30    1.30
  -1  11   0  244.28    5.70
  -1 -11   0  254.17    5.40
   1  11   0  247.08    5.30
   1 -11   0  250.57    5.70
   2 -11   0    9.00    1.80
   2  11   0    9.90    1.50
  -2  11   0   11.10    1.90
  -2 -11   0   10.50    1.60
   3 -11   0    1.90    1.70
   3  11   0    1.60    1.20
   4 -11   0    0.60    1.70
   5 -11   0    8.90    2.10
   6 -11   0    8.30    2.40
   7 -11   0   29.70    3.30
   0 -12   0  110.89    3.90
   0  12   0  114.49    4.10
   1  12   0    4.30    1.60
  -1  12   0    2.70    1.60
   1 -12   0    2.80    1.60
  -1 -12   0    3.20    1.50
  -2  12   0  207.58    5.60
   2 -12   0  205.28    5.60
  -2 -12   0  204.78    4.80
   2  12   0  201.88    4.90
   3 -12   0   -1.80    1.60
   4 -12   0   11.80    2.20
   5 -12   0   -1.90    1.80
   6 -12   0   10.50    2.60
   7 -12   0   13.60    2.90
   0 -13   0   -3.80    1.30
   0  13   0    1.90    1.50
  -1  13   0    4.50    1.70
   1  13   0    4.10    1.60
  -1 -13   0    2.60    1.50
   1 -13   0    2.10    1.70
  -2 -13   0   55.39    3.00
   2 -13   0   49.10    3.50
   2  13   0   50.89    2.90
   3 -13   0    5.80    2.00
   4 -13   0    0.90    1.90
   5 -13   0    1.10    2.10
   6 -13   0    0.60    2.20
   0  14   0  250.87    6.20
   0 -14   0  248.38    6.10
  -1 -14   0    0.80    1.50
   1  14   0   -1.40    1.50
  -1  14   0    2.00    1.70
   1 -14   0    2.20    1.70
   2 -14   0    1.30    1.70
   3 -14   0   11.90    2.30
   4 -14   0    7.00    2.30
   5 -14   0   -2.00    2.00
   0 -15   0   -1.60    1.50
   0  15   0    0.40    1.60
   1 -15   0    1.00    1.70
   2 -15   0    0.20    1.70
   3 -15   0   -0.60    1.90
   0   0  -1   -5.30    0.10
   0   0   1   -6.00    0.10
   1   0  -1 8383.36  104.79
  -1   0   1 8603.74   96.99
   1   0  -1 8626.84   97.09
   1   0   1 8463.75  111.29
  -1   0  -1 7556.44   97.39
  -1   0   1 8509.75  105.19
   2   0  -1 8033.40   92.29
   2   0   1 7788.52   93.09
  -2   0   1 7918.81   91.89
  -2   0  -1 7759.32   92.29
   3   0   1   -0.90    0.60
   3   0  -1   -0.20    0.50
   4   0  -1    2.60    0.80
   4   0   1    4.30    0.90
   5   0  -1   64.59    2.20
   5   0   1   62.69    2.30
   6   0  -1    0.80    1.00
   6   0   1    0.30    1.00
   7   0  -1   90.29    3.10
   7   0   1   87.29    3.20
   8   0  -1   -1.60    1.20
   8   0   1    1.00    1.40
   9   0   1    6.30    1.70
   9   0  -1    6.90    1.70
  10   0   1    4.00    1.70
   0   1  -1  241.28    2.80
   0  -1   1  202.68    2.80
  -1   1   1 1146.09   13.80
   1  -1   1 1154.28   13.80
  -1  -1  -1 1137.39   13.70
  -1   1   1 1162.78   13.80
   1  -1  -1 1156.78   13.80
   1   1   1 1171.98   13.80
   1  -1  -1 1138.49   13.80
   2  -1   1  213.88    3.40
   2   1  -1  216.68    3.00
  -2   1   1  208.48    3.30
  -2  -1  -1  219.98    3.30
   2   1   1  216.88    3.30
   2  -1  -1  209.98    3.30
  -2  -1   1  217.58    3.00
   2  -1  -1  214.08    3.40
   3  -1   1   30.50    1.50
   3   1  -1   26.80    1.10
   3   1   1   27.30    1.30
   3  -1  -1   28.20    1.30
  -3  -1   1   28.80    1.10
   4   1  -1  120.59    2.50
   4  -1   1  117.49    2.80
   4   1   1  116.49    2.70
   4  -1  -1  119.99    2.80
   5  -1   1  521.95    8.00
   5   1  -1  532.25    7.60
   5  -1  -1  524.75    7.80
   5   1   1  521.95    7.80
   6   1  -1   10.90    1.20
   6  -1   1    9.50    1.40
   6  -1  -1   11.20    1.40
   6   1   1   11.00    1.30
   7   1  -1   11.10    1.40
   7  -1   1   11.30    1.70
   7  -1  -1    9.00    1.60
   7   1   1   13.50    1.60
   8  -1   1    8.70    1.70
   8   1  -1    7.20    1.40
   8   1   1    7.40    1.50
   8  -1  -1    5.80    1.60
   9   1  -1    9.20    1.60
   9  -1   1   11.00    2.00
   9  -1  -1   11.40    2.00
   9   1   1   11.50    1.80
  10  -1   1    4.80    1.90
  10  -1  -1    7.40    1.90
   0   2  -1 2379.06   27.60
   0  -2   1 2377.36   27.60
   0   2  -1 2345.17   27.60
   0  -2  -1 2402.96   27.90
   0  -2   1 2360.76   27.60
   0   2   1 2368.96   27.90
  -1  -2  -1  535.65    6.70
   1   2  -1  541.05    6.40
   1  -2   1  531.35    6.90
   1  -2  -1  531.25    6.90
  -1  -2   1  526.15    6.30
  -1   2  -1  520.05    6.80
   1   2   1  526.95    6.80
   2   2  -1 1877.81   21.80
   2  -2   1 1863.01   22.50
  -2   2   1 1844.42   22.50
  -2  -2  -1 1859.01   22.20
   2  -2  -1 1829.12   22.40
  -2  -2   1 1923.61   21.80
   2   2   1 1867.91   22.20
   3   2  -1  193.78    2.90
   3  -2   1  190.38    3.50
   3  -2  -1  184.68    3.50
  -3  -2   1  195.08    2.90
   3   2   1  191.28    3.20
   4   2  -1 1059.99   13.10
   4  -2   1 1049.49   13.80
   4   2   1 1050.29   13.40
   4  -2  -1 1046.50   13.80
   5  -2   1   70.79    2.60
   5   2  -1   70.59    2.00
   5  -2  -1   73.09    2.50
   5   2   1   71.19    2.20
   6  -2   1  100.19    3.30
   6   2  -1  100.59    2.70
   6  -2  -1  102.99    3.20
   6   2   1  102.69    2.90
   7   2  -1  158.58    3.70
   7  -2   1  164.28    4.40
   7   2   1  154.28    3.90
   7  -2  -1  167.48    4.40
   8  -2   1    2.90    1.60
   8   2  -1    3.70    1.20
   8  -2  -1    3.30    1.60
   8   2   1    2.70    1.30
   9  -2   1   21.00    2.40
   9  -2  -1   20.00    2.20
   9   2   1   22.20    2.10
  10  -2   1    1.50    1.80
  10  -2  -1    1.80    1.80
   0  -3   1 4424.16   51.09
   0   3  -1 4392.46   51.89
   0   3  -1 4385.56   51.09
   0  -3  -1 4364.06   51.29
   0   3   1 4366.06   51.39
   0  -3   1 4443.36   51.69
   1  -3   1 4283.07   50.19
  -1   3   1 4285.07   50.09
  -1  -3  -1 4219.68   49.80
   1   3  -1 4319.07   49.60
  -1  -3   1 4288.17   49.50
   1  -3  -1 4280.27   50.09
   1   3   1 4258.07   49.90
  -2   3   1  543.35    7.70
  -2  -3  -1  548.45    7.20
   2   3  -1  543.35    6.80
   2  -3   1  546.65    7.60
   2   3   1  553.84    7.30
   2  -3  -1  569.74    7.70
  -2  -3   1  557.54    6.80
   3   3  -1  345.57    4.60
   3  -3   1  341.07    5.50
  -3  -3   1  346.87    4.60
   3  -3  -1  340.77    5.50
   3   3   1  342.37    5.00
   4   3  -1  540.45    7.20
   4  -3   1  552.24    8.30
   4  -3  -1  551.94    8.20
   4   3   1  547.55    7.60
   5   3  -1   80.19    2.00
   5  -3   1   80.09    2.80
   5  -3  -1   78.69    2.70
   5   3   1   78.69    2.30
   6  -3   1   55.69    2.80
   6   3  -1   55.19    2.00
   6   3   1   53.89    2.20
   6  -3  -1   57.39    2.70
   7  -3   1   40.50    2.90
   7   3  -1   38.80    2.00
   7  -3  -1   42.30    2.90
   7   3   1   35.20    2.20
   8   3  -1    7.00    1.50
   8  -3   1    8.90    1.90
   8  -3  -1    4.40    1.80
   8   3   1    6.30    1.30
   9  -3   1    3.30    1.90
   9  -3  -1    7.90    2.00
  10  -3   1   -1.50    1.80
  10  -3  -1    1.00    1.80
   0   4   1 6600.44   77.49
   0   4  -1 6682.73   77.99
   0  -4   1 6584.44   77.89
   0  -4   1 6754.52   77.79
  -1   4   1  222.58    3.80
   1   4  -1  218.68    3.30
   1  -4   1  218.48    3.70
  -1  -4   1  213.58    3.30
   1   4   1  210.88    3.60
   1  -4  -1  215.08    3.80
  -1   4  -1  212.68    3.60
  -2   4   1  326.67    5.30
   2  -4   1  321.97    5.10
   2   4  -1  322.47    4.40
  -2  -4   1  320.77    4.30
   2   4   1  321.47    4.80
   2  -4  -1  324.77    5.20
   3   4  -1   53.99    1.40
   3  -4   1   51.59    2.10
  -3  -4   1   53.29    1.30
   3   4   1   50.99    1.70
   3  -4  -1   51.69    2.20
   4   4  -1  152.08    2.70
   4  -4   1  159.78    3.70
   4  -4  -1  157.48    3.70
   4   4   1  154.68    3.10
   5  -4   1  188.98    4.40
   5   4  -1  190.48    3.40
   5  -4  -1  191.28    4.30
   5   4   1  192.38    3.70
   6  -4   1   16.30    1.80
   6   4  -1   11.80    1.10
   6   4   1   12.80    1.20
   6  -4  -1   13.00    1.70
   7   4  -1    1.20    0.90
   7  -4   1    1.80    1.60
   7   4   1    2.20    1.00
   7  -4  -1    1.60    1.50
   8  -4   1    6.20    2.00
   8  -4  -1    6.70    2.00
   8   4   1    9.40    1.40
   9  -4   1   18.50    2.50
   9  -4  -1   18.00    2.50
  10  -4   1    0.20    2.00
  10  -4  -1    1.80    2.00
   0  -5   1  121.39    2.50
   0   5  -1  120.49    2.50
   0   5   1  120.09    2.70
   1  -5   1  719.43    9.60
   1   5  -1  703.93    9.10
  -1   5   1  703.13    9.80
   1  -5  -1  711.43    9.70
  -1   5  -1  701.13    9.60
   1   5   1  699.73    9.50
  -2   5   1  106.39    2.80
   2   5  -1  112.19    2.20
   2  -5   1  108.99    2.70
   2   5   1  106.79    2.50
  -2  -5   1  107.39    2.10
   2  -5  -1  107.49    2.80
   3   5  -1  166.98    2.80
  -3   5   1  163.68    3.70
   3  -5   1  167.18    3.70
   3   5   1  164.68    3.20
   3  -5  -1  169.68    3.80
  -3  -5   1  165.68    2.70
   4  -5   1    5.70    1.20
   4   5  -1    9.00    0.80
   4   5   1    8.70    0.90
   4  -5  -1   10.00    1.40
   5   5  -1   35.80    1.50
   5  -5   1   34.00    2.40
   5   5   1   36.30    1.70
   5  -5  -1   32.50    2.30
   6  -5   1    8.80    1.60
   6   5  -1    9.00    1.00
   6  -5  -1    7.40    1.60
   6   5   1    9.10    1.20
   7  -5   1   72.19    3.70
   7   5   1   67.99    2.60
   7  -5  -1   70.39    3.70
   8  -5   1   43.20    3.20
   8  -5  -1   49.10    3.60
   9  -5   1    4.60    2.20
   9  -5  -1    4.80    2.10
  10  -5   1   -0.30    2.10
  10  -5  -1    1.50    2.10
   0  -6   1 1683.73   20.60
   0   6  -1 1664.63   20.60
   0   6   1 1645.24   20.90
   1   6  -1  216.28    3.70
   1  -6   1  209.48    4.00
  -1   6   1  209.28    4.20
  -1   6  -1  214.58    4.10
   1   6   1  215.38    4.00
  -1  -6   1  212.48    3.70
   1  -6  -1  208.98    4.10
   2   6  -1  130.49    2.60
   2  -6   1  127.79    3.20
  -2   6   1  126.19    3.30
   2  -6  -1  131.59    3.30
   2   6   1  128.09    2.90
   3  -6   1   50.09    2.30
   3   6  -1   50.49    1.60
   3  -6  -1   51.09    2.40
   3   6   1   52.79    1.90
   4   6  -1  174.58    3.10
   4  -6   1  167.88    4.10
   4   6   1  173.38    3.50
   4  -6  -1  166.68    4.10
   5   6  -1   63.29    1.90
   5  -6   1   62.99    3.00
   5  -6  -1   62.39    3.00
   5   6   1   62.29    2.20
   6   6  -1   76.69    2.30
   6  -6   1   70.19    3.50
   6   6   1   79.09    2.60
   6  -6  -1   82.89    3.70
   7  -6   1   13.30    2.20
   7   6   1   12.30    1.50
   7  -6  -1   14.30    2.20
   8  -6   1   -0.60    1.90
   8  -6  -1   -0.10    1.90
   9  -6   1    7.30    2.40
   9  -6  -1    2.60    2.20
   0  -7  -1    2.80    1.00
   0   7   1    2.90    1.10
   0   7  -1    2.50    0.90
   0  -7   1    3.20    1.00
   1   7  -1   55.79    2.00
   1  -7   1   53.59    2.20
  -1   7   1   52.59    2.40
   1  -7  -1   53.69    2.40
  -1  -7   1   52.89    2.00
   1   7   1   56.99    2.20
  -1   7  -1   51.69    2.20
   2   7  -1  105.69    2.50
   2  -7   1  106.49    3.10
  -2   7   1  105.49    3.20
   2   7   1  106.09    2.80
   2  -7  -1  103.69    3.20
   3   7  -1  239.78    4.10
  -3   7   1  251.77    5.20
   3  -7   1  239.28    5.10
   3   7   1  243.08    4.50
   3  -7  -1  250.67    5.20
   4   7  -1   34.20    1.50
   4  -7   1   35.10    2.40
   4   7   1   32.20    1.80
   4  -7  -1   36.60    2.40
   5  -7   1   11.10    1.80
   5   7  -1   16.10    1.40
   5  -7  -1   14.60    1.80
   5   7   1   17.30    1.40
   6  -7   1   23.30    2.40
   6  -7  -1   17.30    2.20
   6   7   1   24.50    1.90
   7  -7   1   12.30    2.40
   7  -7  -1    6.60    2.10
   8  -7   1   33.40    3.20
   8  -7  -1   30.80    3.10
   9  -7   1    1.40    2.20
   9  -7  -1   -0.50    2.20
   0   8   1  142.89    3.60
   0  -8   1  151.38    3.50
   0   8  -1  145.89    3.50
   0  -8  -1  144.69    3.60
  -1   8   1  594.14    9.20
   1   8  -1  594.24    8.60
   1  -8   1  598.14    9.00
   1  -8  -1  604.94    9.20
  -1  -8   1  593.34    8.60
   1   8   1  588.84    8.90
  -1   8  -1  597.24    9.00
  -2   8   1   -2.70    1.00
   2   8  -1   -0.90    0.80
   2  -8   1    0.20    1.00
   2   8   1    0.10    0.90
  -2  -8   1    0.20    0.80
   2  -8  -1   -1.10    1.10
   3  -8   1   72.59    2.90
  -3   8   1   70.69    3.00
   3   8  -1   70.49    2.20
   3  -8  -1   72.89    3.10
   3   8   1   71.09    2.50
   4   8  -1    1.70    0.80
   4  -8   1    3.50    1.40
   4  -8  -1    2.70    1.40
   4   8   1    2.40    1.00
   5  -8   1   12.60    2.00
   5  -8  -1   13.90    2.00
   5   8   1   12.80    1.40
   6  -8   1   20.80    2.40
   6  -8  -1   22.90    2.50
   7  -8   1    9.20    2.30
   7  -8  -1    9.30    2.30
   8  -8   1    3.70    2.30
   8  -8  -1   -2.60    2.10
   9  -8  -1   -1.50    2.20
   0  -9  -1   39.50    2.30
   0   9  -1   43.60    2.30
   0   9   1   45.40    2.40
   0  -9   1   40.70    2.20
  -1   9   1  254.07    5.40
   1  -9   1  260.07    5.20
   1   9  -1  262.47    4.90
  -1   9  -1  261.47    5.30
   1   9   1  260.57    5.10
  -1  -9   1  252.37    4.80
   1  -9  -1  251.97    5.30
   2   9  -1   51.99    2.10
  -2   9   1   55.59    2.90
   2  -9   1   47.80    2.70
  -2  -9   1   51.29    2.10
   2   9   1   51.59    2.40
   2  -9  -1   52.69    2.80
   3   9  -1   26.10    1.70
   3  -9   1   22.60    2.00
  -3   9   1   21.20    2.00
   3  -9  -1   22.10    2.00
   3   9   1   26.00    2.00
   4  -9   1   37.00    2.90
   4   9  -1   33.90    1.80
   4   9   1   31.40    2.10
   4  -9  -1   37.00    3.00
   5  -9   1    5.50    1.80
   5   9   1    5.20    1.20
   5  -9  -1    7.60    1.90
   6  -9   1  173.78    5.60
   6  -9  -1  157.48    5.40
   7  -9   1    8.90    2.50
   7  -9  -1   11.00    2.50
   8  -9   1    5.50    2.50
   8  -9  -1   11.50    2.70
   0 -10   1  390.06    6.90
   0  10   1  388.46    7.10
   0 -10  -1  390.26    7.10
   0  10  -1  384.46    6.90
  -1 -10  -1  232.48    5.00
  -1  10   1  237.48    5.40
   1 -10   1  227.98    5.10
   1  10  -1  233.88    4.80
   1  10   1  231.98    5.10
  -1 -10   1  226.38    4.80
  -1  10  -1  232.08    5.20
   2 -10   1   72.49    3.30
  -2  10   1   73.99    3.40
   2  10  -1   75.99    2.70
   2 -10  -1   77.29    3.40
  -2 -10   1   79.89    2.70
   2  10   1   73.89    2.90
  -3  10   1   14.40    1.90
   3  10  -1   15.30    1.40
   3 -10   1   12.50    1.80
   3 -10  -1   12.80    1.90
   3  10   1   14.40    1.60
  -3 -10   1   14.20    1.40
   4 -10   1   21.10    2.30
   4 -10  -1   25.50    2.60
   4  10   1   22.30    1.90
   5 -10   1    7.00    2.00
   5 -10  -1    4.70    1.90
   6 -10   1    8.90    2.30
   6 -10  -1    8.30    2.20
   7 -10   1   22.40    3.00
   7 -10  -1   22.00    3.00
   8 -10   1   -2.30    2.30
   8 -10  -1    0.60    2.50
   0 -11   1   94.99    3.40
   0 -11  -1   92.89    3.60
   0  11  -1   97.89    3.50
   0  11   1  101.29    3.80
  -1  11   1   28.50    2.40
   1 -11   1   28.90    2.30
   1  11  -1   31.00    2.50
  -1 -11  -1   34.40    2.60
  -1  11  -1   32.10    2.70
   1  11   1   31.20    2.60
   1 -11  -1   25.20    2.30
  -1 -11   1   31.40    2.20
   2 -11   1  268.47    6.10
   2  11  -1  271.27    5.40
  -2  11   1  265.17    6.20
   2 -11  -1  272.27    6.20
   2  11   1  262.67    5.60
  -2 -11   1  269.57    5.30
   3 -11   1    4.80    1.70
  -3  11   1    3.90    1.70
   3  11  -1    3.80    1.20
   3  11   1    4.70    1.40
  -3 -11   1    4.90    1.30
   3 -11  -1    3.20    1.70
   4 -11   1   13.10    2.20
   4  11   1    8.30    2.30
   4 -11  -1   11.20    2.20
   5 -11   1    5.20    1.90
   5 -11  -1   -0.50    1.80
   6 -11   1   33.50    3.30
   6 -11  -1   29.90    3.00
   7 -11   1    6.20    2.60
   7 -11  -1    2.20    2.40
   0 -12   1   12.00    1.80
   0  12   1   13.30    1.90
   0  12  -1   14.60    1.90
   0 -12  -1    9.80    1.80
   1  12  -1  139.59    4.20
   1 -12   1  153.18    4.60
  -1 -12  -1  145.09    4.30
  -1  12   1  142.69    4.70
  -1 -12   1  143.89    4.10
   1  12   1  138.99    4.40
   1 -12  -1  137.49    4.70
   2 -12   1   14.20    2.20
  -2  12   1   17.80    2.30
  -2 -12  -1   11.70    1.80
   2  12  -1   13.00    1.70
  -2 -12   1   19.20    1.80
   2  12   1   14.00    1.80
   2 -12  -1   15.00    2.20
   3 -12   1   -0.90    1.60
   3  12   1    2.90    1.40
   3 -12  -1    0.40    1.70
   4 -12   1    7.80    2.10
   4 -12  -1    6.30    2.00
   5 -12   1    4.30    2.00
   5 -12  -1   -1.70    1.90
   6 -12   1   16.30    2.80
   6 -12  -1   18.50    2.70
   7 -12   1   12.40    2.90
   7 -12  -1   11.00    2.80
   0  13   1   22.90    2.30
   0  13  -1   24.20    2.30
   0 -13  -1   20.60    2.30
   0 -13   1   18.80    2.10
  -1  13   1   44.90    3.30
   1  13  -1   41.50    2.80
   1 -13   1   45.70    3.20
  -1 -13  -1   44.70    2.90
  -1 -13   1   44.60    2.80
   1 -13  -1   40.60    3.20
   1  13   1   46.50    3.20
   2 -13   1    2.60    1.70
  -2 -13  -1    1.50    1.40
  -2  13   1    1.90    1.70
   2  13   1    0.00    1.40
   2 -13  -1    0.10    1.60
   3 -13   1   52.49    3.70
   3 -13  -1   54.09    3.80
   4 -13   1   11.20    2.30
   4 -13  -1   16.00    2.50
   5 -13   1   12.70    2.50
   5 -13  -1   10.40    2.40
   6 -13   1   -2.40    2.10
   6 -13  -1   -2.40    2.00
   0  14   1    1.90    1.70
   0 -14  -1    4.70    1.80
   0 -14   1    2.40    1.70
  -1 -14  -1   48.80    3.20
   1  14  -1   47.80    3.40
  -1  14   1   46.10    3.40
   1 -14   1   48.30    3.40
  -1 -14   1   52.09    3.30
   1  14   1   49.90    3.40
   1 -14  -1   46.10    3.50
  -2  14   1    6.20    2.00
   2 -14   1    5.50    1.90
   2 -14  -1    6.50    2.00
   3 -14   1   -3.80    1.70
   3 -14  -1   -0.10    1.90
   4 -14   1    5.40    2.20
   4 -14  -1    9.20    2.40
   5 -14   1    1.30    2.30
   5 -14  -1    3.50    2.20
   0 -15  -1    1.70    1.70
   0 -15   1    0.60    1.60
   0  15   1    0.40    1.60
  -1  15   1    2.80    1.80
   1 -15   1    1.70    1.70
  -1 -15  -1    1.30    1.70
   1  15   1    0.20    1.70
   1 -15  -1   -0.40    1.70
   2 -15   1    2.00    1.90
   2 -15  -1    3.90    2.00
   3 -15   1    7.50    2.20
   3 -15  -1    2.50    2.00
   0  16   1    3.50    1.90
   0 -16  -1    7.30    2.00
   0   0  -2 4008.00   46.90
   0   0   2 4001.00   47.30
   1   0   2  237.98    3.40
  -1   0   2  243.68    3.20
   1   0  -2  240.28    3.20
  -2   0   2 1924.31   22.60
   2   0  -2 1921.01   22.60
   2   0  -2 1883.81   22.60
   2   0   2 1942.41   23.00
  -2   0   2 1899.61   22.60
   3   0   2   46.30    1.60
   3   0  -2   45.50    1.40
   4   0  -2  360.46    5.40
   4   0   2  361.96    5.70
   5   0   2  268.07    4.90
   5   0  -2  264.97    4.60
   6   0   2    9.90    1.40
   6   0  -2    9.60    1.20
   7   0   2   17.10    1.80
   7   0  -2   19.60    1.70
   8   0   2   36.70    2.70
   8   0  -2   32.20    2.30
   9   0   2    3.00    1.60
   9   0  -2    3.70    1.50
  10   0   2    4.40    1.70
   0  -1   2  340.57    4.20
   0   1  -2  337.67    4.20
   0   1   2  329.27    4.50
   1  -1   2  352.26    4.70
  -1   1   2  339.27    4.70
  -1  -1  -2  343.77    4.70
   1   1   2  354.36    4.70
   1  -1  -2  345.27    4.70
  -1  -1   2  356.66    4.20
  -2   1   2 2687.63   31.70
   2   1  -2 2680.93   31.20
  -2   1   2 2646.44   31.70
   2   1  -2 2730.53   31.30
   2  -1   2 2681.13   31.80
   2  -1  -2 2632.14   31.70
   2  -1  -2 2672.63   31.70
   2   1   2 2725.83   31.80
  -2  -1   2 2724.83   31.20
   3  -1   2  504.55    7.20
   3   1  -2  509.65    6.60
   3   1  -2  518.75    6.60
   3   1   2  517.55    7.10
  -3  -1   2  507.95    6.60
   3  -1  -2  506.15    7.00
   4   1  -2  247.68    3.90
   4  -1   2  240.38    4.40
   4  -1  -2  240.58    4.20
   4   1   2  243.38    4.30
   5   1  -2   22.20    1.50
   5  -1   2   22.50    1.80
   5  -1  -2   23.00    1.70
   5   1   2   23.40    1.70
   6   1  -2   98.89    2.70
   6  -1   2  102.09    3.20
   6   1   2   96.69    2.90
   6  -1  -2   98.89    3.00
   7   1  -2   39.60    2.20
   7  -1   2   41.20    2.70
   7  -1  -2   44.10    2.60
   7   1   2   39.50    2.40
   8   1  -2   11.50    1.50
   8  -1   2    9.10    1.80
   8  -1  -2   10.60    1.70
   8   1   2   10.60    1.70
   9  -1   2    8.90    1.90
   9  -1  -2   10.60    1.90
   9   1   2   10.60    1.80
  10  -1   2    5.20    1.90
  10   1   2    4.30    1.60
   0   2   2    2.10    0.60
   0  -2   2    4.10    0.50
   0   2  -2    3.40    0.50
  -1   2   2 5184.48   61.49
   1  -2   2 5229.18   62.49
  -1  -2  -2 5319.37   61.39
  -1   2  -2 5290.77   61.59
   1  -2  -2 5305.47   61.49
   1   2   2 5353.06   61.69
   2  -2   2 2077.29   25.20
  -2   2   2 2098.69   25.30
   2   2   2 2124.79   25.10
   2  -2  -2 2102.19   25.20
   3  -2   2   95.79    2.40
   3   2  -2   94.19    1.70
  -3   2   2   96.39    2.30
   3   2   2   94.89    2.20
   3  -2  -2   93.29    2.40
  -3  -2   2   94.99    1.70
   4  -2   2  849.22   11.70
   4   2  -2  870.71   10.80
   4   2   2  859.91   11.40
   4  -2  -2  868.41   11.60
   5  -2   2  220.68    4.50
   5   2  -2  211.58    3.70
   5   2   2  220.68    4.20
   5  -2  -2  217.18    4.30
   6   2  -2  197.18    3.80
   6  -2   2  196.08    4.50
   6   2   2  190.78    4.10
   6  -2  -2  192.08    4.40
   7   2  -2    2.20    1.00
   7  -2   2    3.10    1.40
   7   2   2    2.50    1.20
   7  -2  -2    2.70    1.40
   8   2  -2   27.50    2.10
   8  -2   2   27.20    2.50
   8   2   2   30.80    2.50
   8  -2  -2   27.00    2.30
   9  -2   2    7.20    2.00
   9   2   2    9.00    1.70
   9  -2  -2    5.40    1.80
  10  -2   2    0.40    1.80
  10  -2  -2    1.20    1.80
   0   3  -2    3.10    0.60
   0  -3   2    4.50    0.60
   1  -3   2  581.34    7.70
  -1   3   2  581.44    7.90
   1   3  -2  576.04    7.00
   1   3   2  582.14    7.80
  -1  -3   2  580.14    7.10
  -1  -3   2  579.14    7.00
  -2   3   2  418.06    6.20
   2  -3   2  417.96    6.10
   2   3   2  419.56    6.00
   2  -3  -2  423.56    6.20
   3  -3   2   93.49    2.50
   3   3  -2   94.89    1.60
  -3   3   2   95.09    2.50
   3   3   2   92.79    2.20
  -3  -3   2   93.89    1.60
   3  -3  -2   93.79    2.50
   4   3  -2   29.10    1.10
   4  -3   2   32.10    2.00
   4   3   2   29.90    1.60
  -4  -3   2   29.90    1.10
   4  -3  -2   31.10    1.90
   5  -3   2  139.19    3.70
   5   3  -2  137.19    2.60
   5  -3  -2  143.99    3.60
   5   3   2  140.99    3.20
   6   3  -2   52.39    1.80
   6  -3   2   54.59    2.80
   6  -3  -2   52.29    2.60
   6   3   2   51.09    2.20
   7  -3   2   42.80    2.80
   7   3  -2   41.90    1.90
   7  -3  -2   45.20    2.90
   7   3   2   43.50    2.40
   8  -3   2   31.20    2.60
   8   3   2   29.90    2.40
   8  -3  -2   31.30    2.60
   9  -3   2    6.30    2.10
   9   3   2    8.80    1.60
   9  -3  -2    8.60    2.00
  10  -3   2   -1.80    1.80
  10  -3  -2    1.00    1.80
   0   4  -2    5.90    0.70
   0  -4   2    5.70    0.70
   0   4   2    6.50    0.90
   0  -4   2    4.30    0.60
  -1   4   2  753.12   10.10
   1  -4   2  748.33    9.80
   1   4  -2  748.83    9.20
   1   4   2  736.03    9.90
  -1  -4   2  741.13    9.20
  -1  -4   2  757.82    9.20
   2  -4   2  794.02   10.60
  -2   4   2  790.32   10.80
   2   4  -2  797.92    9.60
   2   4   2  795.72   10.40
   2  -4  -2  785.92   10.70
  -2  -4   2  792.32    9.50
   3  -4   2  548.25    8.10
  -3   4   2  545.95    8.20
   3   4  -2  535.65    6.80
  -3  -4   2  548.25    6.70
   3   4   2  546.55    7.70
   3  -4  -2  553.04    8.10
   4  -4   2   30.60    2.00
   4   4  -2   32.80    1.10
   4  -4  -2   31.60    2.00
   4   4   2   31.90    1.60
  -4  -4   2   31.50    1.10
   5   4  -2    8.90    0.80
   5  -4   2    8.90    1.40
   5   4   2    9.40    1.10
   5  -4  -2    8.60    1.40
   6  -4   2    2.30    1.40
   6   4  -2    1.90    0.70
   6  -4  -2    1.30    1.30
   6   4   2    3.30    1.00
   7  -4   2   26.30    2.40
   7   4   2   25.40    2.00
   7  -4  -2   29.40    2.40
   8  -4   2    6.30    2.00
   8  -4  -2    3.30    1.80
   8   4   2    7.90    1.40
   9  -4   2   -0.20    1.80
   9  -4  -2    3.70    1.90
  10  -4   2    2.50    2.10
  10  -4  -2    1.80    2.10
   0   5  -2  951.40   12.10
   0   5   2  948.81   12.60
   0  -5   2  957.90   12.10
   1  -5   2  726.03    9.70
   1   5  -2  725.13    9.20
  -1   5   2  721.93   10.10
   1   5   2  723.13    9.90
  -1  -5   2  730.63    9.20
  -1  -5   2  718.83    9.30
  -2   5   2   18.60    1.50
   2   5  -2   18.60    0.90
   2  -5   2   19.80    1.50
   2   5   2   16.80    1.40
   2  -5  -2   18.40    1.50
  -2  -5   2   19.90    0.90
   3   5  -2   44.00    1.20
   3  -5   2   43.30    2.20
  -3   5   2   46.60    2.20
   3   5   2   44.30    1.80
  -3  -5   2   42.50    1.10
   3  -5  -2   42.70    2.20
   4  -5   2  404.86    6.90
   4   5  -2  398.16    5.40
  -4  -5   2  403.96    5.30
   4   5   2  401.86    6.30
   4  -5  -2  413.16    7.00
   5  -5   2  146.79    4.00
   5   5  -2  150.48    2.70
   5  -5  -2  149.69    4.00
   5   5   2  149.49    3.40
   6  -5   2   20.40    2.10
   6   5  -2   20.00    1.30
   6   5   2   19.40    1.50
   6  -5  -2   22.20    2.10
   7  -5   2   50.09    3.50
   7  -5  -2   45.90    3.30
   7   5   2   44.10    2.40
   8  -5   2   22.80    2.60
   8   5   2   27.50    2.30
   8  -5  -2   23.30    2.60
   9  -5   2    1.90    2.10
   9  -5  -2    1.80    2.00
  10  -5   2    0.20    2.10
  10  -5  -2    2.40    2.10
   0   6  -2   46.90    1.80
   0  -6   2   44.80    1.80
   0   6   2   46.40    2.10
   1   6  -2  984.90   12.50
   1  -6   2  963.30   13.00
  -1   6   2 1000.30   13.40
   1  -6  -2  994.10   13.40
   1   6   2  999.70   13.20
  -1  -6   2  994.20   12.50
   2   6  -2   86.49    2.00
   2  -6   2   89.29    2.70
  -2   6   2   87.49    2.80
   2  -6  -2   86.59    2.80
   2   6   2   94.49    2.60
  -2  -6   2   91.69    2.30
  -2  -6   2   90.29    2.00
  -3   6   2   56.49    2.50
   3  -6   2   61.69    2.40
   3   6  -2   55.59    1.50
   3   6   2   55.39    2.10
  -3  -6   2   58.69    1.40
   3  -6  -2   58.89    2.60
   4  -6   2    6.10    1.30
   4   6  -2    7.30    0.70
   4   6   2    7.30    1.10
  -4  -6   2    6.70    0.70
   4  -6  -2    5.10    1.30
   5   6  -2   43.60    1.50
   5  -6   2   42.70    2.70
   5   6   2   42.10    2.10
   5  -6  -2   44.00    2.70
   6  -6   2    8.40    1.80
   6   6   2    9.40    1.30
   6  -6  -2    9.80    1.80
   7  -6   2   -0.20    1.80
   7   6   2    2.50    1.20
   7  -6  -2    1.50    1.80
   8  -6   2   -1.40    1.90
   8  -6  -2    0.20    2.00
   9  -6   2    0.90    2.20
   9  -6  -2    0.70    2.00
   0  -7   2 1800.22   22.20
   0   7   2 1783.42   22.70
   0   7  -2 1787.52   22.20
  -1   7   2  885.21   12.60
   1  -7   2  904.11   12.20
   1   7  -2  900.01   11.70
   1  -7  -2  892.71   12.60
   1   7   2  896.11   12.40
  -1  -7   2  905.01   11.70
   2   7  -2  737.03    9.60
   2  -7   2  742.93   10.60
  -2   7   2  727.13   10.90
   2  -7  -2  731.23   10.80
  -2  -7   2  724.53    9.60
   2   7   2  729.33   10.40
   3   7  -2   38.70    1.40
  -3   7   2   34.80    2.30
   3  -7   2   38.20    2.30
   3  -7  -2   41.40    2.40
   3   7   2   37.00    1.90
  -4   7   2   15.10    1.70
   4   7  -2   15.90    1.20
   4  -7   2   18.00    1.80
   4  -7  -2   13.40    1.70
   4   7   2   16.10    1.40
   5  -7   2   18.50    2.00
   5   7  -2   18.00    1.70
   5   7   2   15.20    1.40
   5  -7  -2   15.80    1.80
   6  -7   2   48.60    3.40
   6  -7  -2   50.99    3.40
   6   7   2   46.40    2.30
   7  -7   2   40.20    3.20
   7  -7  -2   38.20    3.00
   8  -7   2    6.90    2.40
   8  -7  -2    8.30    2.40
   9  -7   2   -3.20    2.00
   9  -7  -2   -2.30    2.00
   0   8   2   32.50    2.10
   0  -8   2   33.80    1.90
   0   8  -2   35.10    1.80
   1   8  -2   32.80    1.80
   1  -8   2   35.20    2.10
  -1   8   2   35.20    2.30
   1  -8  -2   33.50    2.20
   1   8   2   35.90    2.10
  -1  -8   2   35.10    1.80
   2   8  -2   19.40    1.40
  -2   8   2   17.50    1.80
   2  -8   2   17.30    1.60
  -2  -8   2   17.30    1.40
   2   8   2   18.00    1.50
   2  -8  -2   18.80    1.80
  -3   8   2   45.50    2.70
   3   8  -2   46.00    1.70
   3  -8   2   49.50    2.60
   3   8   2   43.30    2.20
  -3  -8   2   45.90    1.70
   3  -8  -2   44.30    2.70
  -4   8   2   32.90    2.70
   4  -8   2   33.60    2.70
   4   8  -2   30.40    1.50
   4   8   2   34.30    2.10
   4  -8  -2   27.60    2.20
   5  -8   2    3.30    1.50
   5   8   2    4.50    1.20
   5  -8  -2    1.30    1.50
   6  -8   2    4.10    2.00
   6   8   2    7.80    1.30
   6  -8  -2    6.00    2.00
   7  -8   2   13.90    2.50
   7  -8  -2   18.30    2.60
   8  -8   2    1.80    2.30
   8  -8  -2    2.40    2.30
   9  -8   2   -4.40    2.00
   9  -8  -2   -5.00    2.10
   0   9  -2  475.85    7.60
   0  -9  -2  478.25    8.00
   0   9   2  484.35    8.10
   0  -9   2  477.45    7.60
   1   9  -2  241.78    4.60
  -1   9   2  236.18    5.30
   1  -9   2  241.48    5.00
  -1  -9   2  240.58    4.50
   1  -9  -2  245.08    5.30
   1   9   2  238.48    5.10
   2  -9   2   22.00    1.90
  -2   9   2   19.60    1.90
   2   9  -2   20.50    1.60
  -2  -9   2   22.20    1.60
   2   9   2   18.20    1.70
   2  -9  -2   19.40    1.90
  -3   9   2   19.70    2.10
   3  -9   2   22.10    2.10
   3   9  -2   22.90    1.60
   3   9   2   25.80    2.10
  -3  -9   2   22.50    1.60
   3  -9  -2   23.60    2.20
  -4   9   2   29.90    2.50
   4  -9   2   33.80    2.80
   4  -9  -2   30.70    2.60
   4   9   2   32.40    2.20
   5  -9   2   77.69    3.90
   5  -9  -2   75.09    3.70
   5   9   2   70.99    2.90
   6  -9   2   32.40    3.10
   6  -9  -2   30.60    2.90
   7  -9   2    5.20    2.30
   7  -9  -2    5.30    2.20
   8  -9   2   11.00    2.80
   8  -9  -2    7.40    2.50
   0 -10   2    0.10    1.20
   0 -10  -2   -1.20    1.30
   0  10  -2   -0.30    1.10
   0  10   2    2.80    1.40
  -1  10   2  128.69    4.10
   1  10  -2  123.19    3.40
   1 -10   2  125.49    3.80
  -1 -10   2  127.59    3.40
   1 -10  -2  127.79    4.00
   1  10   2  124.29    3.80
  -2  10   2  203.88    5.20
   2  10  -2  201.18    4.10
   2 -10   2  201.08    4.90
  -2 -10   2  196.08    4.10
   2  10   2  200.38    4.80
   2 -10  -2  197.38    5.10
   3  10  -2   91.39    2.70
  -3  10   2   94.69    4.00
   3 -10   2   98.19    3.80
   3 -10  -2   98.29    4.00
  -3 -10   2   95.69    2.70
   3  10   2   97.09    3.40
   4 -10   2   13.40    2.00
   4  10   2   14.60    1.70
   4 -10  -2   14.70    2.20
   5 -10   2   27.70    2.70
   5  10   2   35.80    2.80
   5 -10  -2   33.90    2.80
   6 -10   2    0.50    2.00
   6 -10  -2    3.40    2.00
   7 -10   2    2.80    2.40
   7 -10  -2   -0.60    2.10
   8 -10   2    5.10    2.60
   8 -10  -2    0.40    2.20
   0 -11   2  177.88    4.40
   0  11   2  167.58    4.80
   0 -11  -2  175.58    4.80
   1 -11   2   10.60    1.70
  -1  11   2   12.20    2.00
  -1 -11  -2   12.70    1.80
   1  11  -2   13.30    1.50
   1  11   2   11.70    1.80
   1 -11  -2   12.90    2.00
  -1 -11   2   10.20    1.50
   2 -11   2   58.19    3.30
  -2  11   2   55.09    3.30
   2  11  -2   52.19    2.50
   2  11   2   59.59    3.10
  -2 -11   2   55.29    2.50
   2 -11  -2   54.79    3.30
   3 -11   2   31.80    2.70
  -3  11   2   30.80    2.60
   3  11   2   32.90    2.60
   3 -11  -2   33.20    2.70
   4 -11   2   42.90    3.40
   4 -11  -2   40.30    3.40
   4  11   2   43.50    2.70
   5 -11   2   15.90    2.50
   5 -11  -2   20.80    2.60
   6 -11   2   10.50    2.50
   6 -11  -2    8.20    2.30
   7 -11   2    8.10    2.70
   7 -11  -2    7.30    2.40
   0 -12   2   15.40    1.90
   0 -12  -2   12.60    2.00
   0  12   2   12.70    2.00
  -1 -12  -2   25.60    2.30
   1 -12   2   25.30    2.20
  -1  12   2   29.40    2.60
   1  12  -2   26.80    2.10
   1 -12  -2   25.50    2.60
   1  12   2   31.80    2.50
  -1 -12   2   29.60    2.40
  -2  12   2    6.40    1.90
   2  12  -2    2.80    1.50
   2 -12   2    4.70    1.80
   2  12   2    2.80    1.50
   2 -12  -2    4.80    1.80
  -2 -12   2    4.70    1.50
   3 -12   2    8.00    1.90
  -3  12   2    8.60    2.10
   3 -12  -2    6.20    2.00
   3  12   2    5.70    1.60
   4 -12   2    0.60    1.70
   4 -12  -2    3.10    2.00
   5 -12   2    0.90    2.00
   5 -12  -2   -1.00    1.90
   6 -12   2    9.80    2.70
   6 -12  -2    5.50    2.30
   0 -13  -2   61.19    3.60
   0  13   2   52.59    3.60
   0 -13   2   56.39    3.10
  -1  13   2    0.30    1.70
   1 -13   2    3.00    1.70
  -1 -13  -2    5.20    1.70
   1  13   2    0.40    1.60
   1 -13  -2    5.00    1.80
  -1 -13   2    4.70    1.50
  -2 -13  -2   14.50    1.90
   2 -13   2   11.10    2.10
  -2  13   2   15.70    2.30
   2 -13  -2   14.00    2.20
   2  13   2   10.80    1.90
  -3  13   2    9.00    2.10
   3 -13   2   11.50    2.20
   3  13   2   10.70    2.00
   3 -13  -2    6.70    2.10
   4 -13   2    1.80    1.90
   4 -13  -2    2.30    2.00
   5 -13   2    1.50    2.10
   5 -13  -2    4.40    2.20
   6 -13   2    8.70    2.70
   6 -13  -2    8.90    2.50
   0  14   2   46.10    3.50
   0 -14  -2   40.10    3.40
   0 -14   2   42.60    3.10
   1 -14   2    5.00    1.90
  -1 -14  -2    5.90    1.80
  -1  14   2    4.30    1.90
   1 -14  -2    5.20    1.90
   1  14   2    8.50    1.90
  -2  14   2   10.10    2.20
   2 -14   2    5.80    1.90
  -2 -14  -2    4.90    1.70
   2 -14  -2    6.70    2.00
   2  14   2    5.40    1.80
   3 -14   2   10.50    2.20
   3 -14  -2    8.20    2.20
   4 -14   2   -1.70    1.80
   4 -14  -2    0.40    2.10
   5 -14   2    0.80    2.20
   5 -14  -2    1.80    2.20
   0  15   2    2.00    1.90
   0 -15  -2    2.00    1.80
  -1  15   2    6.70    2.00
  -1 -15  -2    5.10    1.80
   1 -15   2    4.70    1.90
   1  15   2    3.40    1.80
   1 -15  -2    3.50    2.00
   2 -15   2    3.90    2.00
  -2  15   2    1.70    1.90
   2 -15  -2    4.30    2.10
   3 -15   2    1.00    1.90
   3 -15  -2    2.40    2.00
   0   0  -3   -0.20    0.40
   0   0   3   -1.00    0.40
   1   0  -3   80.29    1.60
  -1   0   3   80.79    1.60
   1   0   3   77.99    1.80
   2   0  -3    8.70    0.70
  -2   0   3    9.90    0.70
   2   0  -3    9.30    0.70
   2   0   3    8.60    0.80
   3   0  -3    7.10    0.70
   3   0  -3    6.30    1.20
   3   0   3    6.90    0.90
   4   0  -3 1849.71   22.70
   4   0   3 1889.41   23.30
   5   0   3  387.16    6.50
   5   0  -3  396.46    6.10
   6   0  -3    2.30    1.00
   6   0   3   -0.40    1.00
   7   0  -3   19.50    1.70
   7   0   3   13.90    1.80
   8   0   3   32.90    2.80
   8   0  -3   34.80    2.50
   9   0   3    3.20    1.60
  10   0   3    2.20    1.70
   0   1   3 2882.31   33.90
   0   1  -3 2883.51   33.70
   0  -1  -3 2864.81   33.80
   0  -1   3 2903.41   33.70
  -1   1   3 1866.11   22.60
   1   1  -3 1885.31   22.10
   1  -1   3 1927.71   22.60
   1  -1  -3 1904.41   22.60
   1   1   3 1867.91   22.60
  -1   1  -3 1908.01   22.60
  -1  -1   3 1904.21   22.10
   2  -1   3  118.69    2.50
   2   1  -3  122.59    1.90
  -2   1   3  122.79    2.40
   2   1  -3  121.59    1.90
  -2  -1   3  122.89    1.90
   2   1   3  118.29    2.40
   2  -1  -3  120.79    2.40
   2  -1  -3  123.39    2.70
  -3   1   3  571.54    7.70
   3  -1   3  559.24    8.00
   3   1  -3  562.44    7.20
   3   1  -3  568.64    7.30
   3   1   3  566.34    7.90
   3  -1  -3  575.24    7.70
  -3  -1   3  577.34    7.30
   4  -1   3    1.90    0.90
   4   1  -3    1.70    0.70
   4   1   3    0.90    0.90
   4  -1  -3    1.70    0.90
   5   1  -3   98.39    2.40
   5  -1   3   95.99    2.90
   5  -1  -3   97.29    2.70
   5   1   3   99.09    2.80
   6  -1   3   25.20    2.10
   6   1  -3   25.70    1.70
   6   1   3   28.00    2.00
   6  -1  -3   25.30    1.90
   7   1  -3   36.00    2.20
   7  -1   3   33.50    2.60
   7  -1  -3   37.00    2.40
   7   1   3   37.80    2.50
   8   1  -3   38.70    2.40
   8  -1   3   37.10    3.00
   8   1   3   35.00    2.70
   8  -1  -3   40.30    2.80
   9  -1   3   12.30    2.00
   9  -1  -3   11.90    1.90
   9   1   3   11.60    1.90
  10  -1   3    6.70    2.00
  10   1   3    3.60    1.70
   0   2  -3 3524.25   41.50
   0  -2   3 3577.04   41.70
   0   2   3 3528.65   41.70
  -1   2   3 3107.49   37.00
   1   2  -3 3123.49   36.30
   1  -2   3 3133.09   37.00
  -1  -2   3 3167.48   36.10
   1   2   3 3123.59   37.00
   2  -2   3    6.70    0.90
  -2   2   3    7.20    0.90
   2  -2  -3    7.70    0.90
   2   2   3    8.30    0.90
  -3   2   3  795.52   10.60
   3   2  -3  785.62    9.60
   3   2  -3  790.72    9.50
   3  -2   3  786.82   10.60
   3  -2  -3  780.32   10.50
  -3  -2   3  780.72    9.50
   3   2   3  809.72   10.50
   4   2  -3  146.89    2.50
   4   2  -3  144.89    2.50
   4  -2   3  145.19    3.40
   4  -2  -3  144.99    3.30
   4   2   3  147.59    3.20
  -4  -2   3  145.89    2.50
   5  -2   3   34.80    2.10
   5   2  -3   35.10    1.40
   5  -2  -3   34.00    2.00
   5   2   3   34.20    1.90
   6  -2   3   26.60    2.20
   6   2  -3   25.40    1.50
   6   2   3   25.20    2.00
   6  -2  -3   26.50    2.10
   7  -2   3   47.90    2.90
   7   2  -3   46.70    2.10
   7   2   3   48.20    2.60
   7  -2  -3   52.29    2.90
   8  -2   3   28.30    2.50
   8   2   3   33.70    2.70
   8  -2  -3   28.80    2.30
   9  -2   3    7.20    2.00
   9  -2  -3    6.20    1.80
   9   2   3    7.70    1.70
  10  -2   3    1.60    1.90
  10   2   3    2.90    2.30
   0   3   3 2248.18   27.30
   0  -3   3 2279.07   26.70
   0   3  -3 2273.87   26.70
   1   3  -3 1007.90   12.00
  -1   3   3 1016.60   13.10
   1  -3   3 1009.60   12.70
   1   3   3 1015.20   12.90
  -1  -3   3 1036.80   12.00
  -1  -3   3 1013.10   12.00
  -2   3   3  248.78    4.30
   2  -3   3  251.37    4.20
   2   3   3  247.28    4.20
   2  -3  -3  250.47    4.30
  -3   3   3   49.20    2.00
   3  -3   3   51.09    2.10
   3   3   3   49.99    1.80
   3  -3  -3   51.79    2.10
   4  -3   3  314.87    5.60
   4   3  -3  314.47    4.20
   4   3  -3  313.67    4.30
   4  -3  -3  315.47    5.50
  -4  -3   3  315.77    4.30
   4   3   3  315.87    5.30
   5   3  -3   42.50    1.40
   5  -3   3   40.70    2.40
   5  -3  -3   45.50    2.30
   5   3   3   43.30    2.00
   6   3  -3   43.60    1.60
   6  -3   3   41.00    2.60
   6   3   3   42.00    2.20
   6  -3  -3   42.00    2.50
   7   3  -3    2.30    0.90
   7  -3   3    2.20    1.50
   7   3   3    4.20    1.20
   7  -3  -3    2.90    1.60
   8  -3   3   30.20    2.70
   8  -3  -3   27.50    2.40
   8   3   3   34.20    2.60
   9  -3   3    2.30    1.80
   9   3   3    2.70    1.40
   9  -3  -3    0.30    1.70
  10  -3   3   -0.30    1.90
  10  -3  -3   -0.60    1.80
   0   4   3  176.58    3.50
   0  -4   3  175.88    2.90
   0  -4   3  182.08    3.30
   0   4  -3  175.98    3.00
   1  -4   3 2637.64   31.30
  -1   4   3 2592.04   31.70
   1   4   3 2648.44   31.60
  -1  -4   3 2608.14   30.70
  -1  -4   3 2630.34   30.60
  -2   4   3   52.29    2.10
   2  -4   3   50.69    1.90
   2  -4  -3   46.90    2.00
   2   4   3   50.69    1.90
  -3   4   3  197.08    4.10
   3  -4   3  194.28    4.00
   3   4   3  190.78    3.70
   3  -4  -3  190.58    4.00
   4  -4   3   23.90    2.00
  -4   4   3   28.80    1.90
   4  -4  -3   26.60    2.00
   4   4   3   27.30    1.70
   5   4  -3   10.30    0.80
   5  -4   3    9.90    1.50
   5   4   3   11.40    1.20
   5  -4  -3    9.30    1.40
  -5  -4   3   10.30    0.80
   6  -4   3    2.50    1.40
   6   4  -3    3.20    0.70
   6  -4  -3    1.90    1.30
   6   4   3    3.40    1.10
   7  -4   3    3.10    1.70
   7   4   3    2.10    1.10
   7  -4  -3   -1.20    1.50
   8  -4   3   27.30    2.70
   8   4   3   30.40    2.50
   8  -4  -3   23.20    2.50
   9  -4   3    7.10    2.20
   9  -4  -3    5.40    2.10
  10  -4   3   -1.00    1.90
  10  -4  -3   -3.70    1.90
   0  -5   3  225.28    3.60
   0   5   3  224.28    4.30
  -1   5   3   44.80    2.10
   1  -5   3   50.09    1.80
  -1  -5   3   48.20    1.40
  -1  -5   3   47.40    1.30
   1   5   3   47.40    2.00
   2  -5   3  119.29    2.90
  -2   5   3  114.99    3.10
   2   5   3  118.09    2.90
  -2  -5   3  117.69    1.90
  -2  -5   3  119.29    1.90
   2  -5  -3  114.79    3.10
   3  -5   3  292.27    5.30
  -3   5   3  288.37    5.40
   3   5   3  286.27    5.00
   3  -5  -3  287.97    5.40
   4  -5   3  125.09    3.50
  -4   5   3  122.29    3.40
   4   5   3  127.59    3.10
   4  -5  -3  121.59    3.40
   5  -5   3   13.00    1.70
  -5  -5   3   14.90    1.00
   5   5   3   16.00    1.40
   5  -5  -3   12.80    1.50
   6  -5   3   25.50    2.30
   6   5   3   23.30    1.80
   6  -5  -3   17.80    2.00
   7  -5   3   30.90    2.60
   7   5   3   31.80    2.30
   7  -5  -3   34.50    2.70
   8  -5   3   62.09    3.80
   8  -5  -3   61.59    4.00
   8   5   3   63.49    2.90
   9  -5   3    1.00    2.00
   9  -5  -3    1.50    2.00
   0   6   3   84.79    2.70
   0  -6   3   87.89    2.20
  -1   6   3  209.98    4.40
   1  -6   3  214.18    4.00
   1   6   3  213.98    4.30
  -1  -6   3  218.28    3.50
  -2   6   3   46.20    2.40
   2  -6   3   46.00    2.20
   2   6  -3   48.00    1.30
   2   6   3   48.20    2.20
   2  -6  -3   50.19    2.40
  -2  -6   3   47.90    1.30
  -2  -6   3   46.90    1.40
  -3   6   3  163.28    4.00
   3  -6   3  156.58    3.90
   3   6  -3  164.18    2.50
   3  -6  -3  160.38    4.00
   3   6   3  168.38    3.70
   4  -6   3   11.60    1.50
  -4   6   3   14.30    1.60
   4   6   3   13.50    1.40
   4  -6  -3   14.10    1.60
   5  -6   3  112.89    3.80
   5  -6  -3  110.59    3.70
   5   6   3  116.19    3.20
   6  -6   3   11.20    1.90
   6  -6  -3   12.30    1.90
   6   6   3   12.30    1.50
   7  -6   3    6.40    2.10
   7  -6  -3    8.30    2.00
   7   6   3    6.90    1.40
   8  -6   3   -1.30    2.00
   8  -6  -3   -1.60    1.90
   9  -6   3    0.50    2.20
   9  -6  -3    0.30    2.00
   0   7   3  205.88    4.50
   0  -7   3  206.08    3.90
   1  -7   3   63.99    2.30
  -1   7   3   63.39    2.70
   1   7   3   63.39    2.50
  -1  -7   3   57.89    1.90
   2   7  -3  279.57    4.30
   2  -7   3  283.17    5.30
  -2   7   3  290.57    5.70
   2  -7  -3  281.17    5.60
   2   7   3  287.97    5.30
  -2  -7   3  281.27    4.30
   3   7  -3    9.20    0.70
   3  -7   3    8.00    1.30
  -3   7   3    8.40    1.40
   3  -7  -3    9.80    1.50
  -3  -7   3    6.90    0.70
  -3  -7   3    8.10    0.70
   3   7   3    7.60    1.20
  -4   7   3   22.20    1.90
   4  -7   3   24.20    2.00
   4  -7  -3   22.40    1.90
   4   7   3   24.90    1.90
   5  -7   3   35.40    2.90
   5   7   3   32.90    2.10
   5  -7  -3   32.50    2.50
   6  -7   3   14.10    2.10
   6   7   3   21.30    1.80
   6  -7  -3   16.10    2.20
   7  -7   3   28.40    2.90
   7   7   3   27.90    2.30
   7  -7  -3   29.10    2.70
   8  -7   3   41.90    3.50
   8  -7  -3   34.70    3.10
   9  -7   3    1.70    2.30
   9  -7  -3   -0.60    2.20
   0   8   3    0.80    1.10
   0  -8   3    2.30    0.90
  -1   8   3   70.99    2.90
   1  -8   3   72.79    2.60
  -1  -8   3   74.89    2.20
   1   8   3   79.29    2.90
   1  -8  -3   73.29    2.90
   2  -8   3   45.40    2.40
   2   8  -3   48.30    1.70
  -2   8   3   44.30    2.60
   2  -8  -3   48.50    2.60
  -2  -8   3   47.20    1.70
   2   8   3   45.10    2.30
   3   8  -3   86.99    2.00
  -3   8   3   87.59    3.40
   3  -8   3   81.79    3.20
   3   8   3   88.79    3.00
  -3  -8   3   86.29    2.00
   3  -8  -3   82.29    3.30
  -4   8   3   99.89    3.80
   4  -8   3  104.09    3.70
   4  -8  -3  107.39    3.90
   4   8   3   99.99    3.20
   5  -8   3  133.29    4.50
   5  -8  -3  124.49    4.50
   5   8   3  131.89    3.70
   6  -8   3   11.90    2.20
   6  -8  -3   13.40    2.20
   6   8   3   12.60    1.60
   7  -8   3   16.60    2.60
   7  -8  -3   14.60    2.40
   8  -8   3   -0.50    2.20
   8  -8  -3   -0.30    2.20
   9  -8   3    0.00    2.40
   9  -8  -3   -0.50    2.30
   0   9   3   58.09    2.90
   0  -9   3   64.39    2.40
   1  -9   3   12.30    1.50
  -1   9   3   11.80    1.70
  -1  -9   3    9.30    1.20
   1   9   3    9.10    1.50
   1  -9  -3   12.40    1.70
   2   9  -3  135.39    3.00
  -2   9   3  131.29    4.10
   2  -9   3  131.49    3.80
   2  -9  -3  131.49    4.00
  -2  -9   3  135.59    2.90
   2   9   3  129.99    3.80
   3  -9   3   91.59    3.40
  -3   9   3   96.89    3.70
   3   9  -3  101.39    2.40
   3   9   3  106.39    3.40
  -3  -9   3   99.89    2.40
   3  -9  -3  104.39    3.80
  -4   9   3   86.79    3.80
   4  -9   3   85.29    3.70
   4  -9  -3   88.69    3.90
   4   9   3   78.99    3.10
   5  -9   3    2.80    1.80
   5  -9  -3    3.30    1.80
   5   9   3    4.20    1.40
   6  -9   3    9.40    2.20
   6  -9  -3    9.70    2.20
   6   9   3   10.90    1.80
   7  -9   3   31.90    3.30
   7  -9  -3   28.70    3.00
   8  -9   3    9.40    2.70
   8  -9  -3    9.60    2.60
   0  10   3  191.98    4.90
   0 -10   3  189.68    4.30
  -1  10   3  290.27    6.30
   1 -10   3  298.97    5.90
  -1 -10   3  295.37    5.30
   1 -10  -3  292.07    6.30
   1  10   3  294.77    6.20
   2 -10   3    3.60    1.50
   2  10  -3    3.10    1.10
  -2  10   3    5.10    1.70
  -2 -10   3    4.20    1.10
   2 -10  -3    4.50    1.60
   2  10   3    4.20    1.40
  -3  10   3  139.99    4.70
   3 -10   3  131.09    4.30
   3  10   3  137.89    4.00
   3 -10  -3  136.79    4.60
   4 -10   3    7.00    1.90
  -4  10   3    4.00    1.80
   4 -10  -3    5.80    1.90
   4  10   3   11.50    1.60
   5 -10   3    1.30    1.80
   5  10   3   -0.40    1.30
   5 -10  -3   -0.30    1.70
   6 -10   3   11.10    2.40
   6 -10  -3   10.90    2.30
   7 -10   3    3.40    2.40
   7 -10  -3    4.10    2.30
   8 -10   3    4.40    2.70
   8 -10  -3   -4.10    2.20
   0 -11  -3   27.60    2.40
   0  11   3   24.40    2.30
   0 -11   3   23.90    2.00
   1 -11   3   40.90    2.70
  -1  11   3   48.00    3.30
   1 -11  -3   40.10    3.10
  -1 -11   3   45.10    2.40
   1  11   3   43.70    3.10
   2 -11   3   90.39    3.70
  -2  11   3   92.79    4.00
   2 -11  -3   91.59    4.00
  -2 -11   3   84.99    2.80
   2  11   3   85.69    3.60
   3 -11   3   33.30    2.60
  -3  11   3   27.00    2.60
   3  11   3   35.70    2.70
   3 -11  -3   32.30    2.70
   4 -11   3   17.70    2.40
  -4  11   3   18.60    2.30
   4 -11  -3   15.00    2.30
   4  11   3   14.70    1.80
   5 -11   3   14.10    2.40
   5 -11  -3   20.30    2.70
   6 -11   3   14.20    2.70
   6 -11  -3   11.80    2.50
   7 -11   3    5.30    2.60
   7 -11  -3    6.60    2.40
   0 -12   3  127.89    4.00
   0  12   3  121.59    4.40
   0 -12  -3  129.99    4.50
   1 -12   3   13.20    1.90
  -1 -12  -3   12.30    1.90
  -1  12   3   13.40    2.10
   1  12   3   13.90    2.00
   1 -12  -3   12.50    2.10
  -1 -12   3   12.60    1.60
  -2  12   3  120.09    4.50
   2 -12   3  123.09    4.40
   2  12   3  117.79    4.20
   2 -12  -3  125.69    4.60
   3 -12   3   11.20    2.10
  -3  12   3   11.20    2.20
   3  12   3   14.70    2.00
   3 -12  -3   13.30    2.30
   4 -12   3    0.60    1.80
  -4  12   3    4.30    1.90
   4 -12  -3    1.70    1.90
   4  12   3    3.80    1.50
   5 -12   3    6.90    2.30
   5 -12  -3    9.20    2.40
   6 -12   3    3.10    2.30
   6 -12  -3    8.10    2.50
   0 -13   3   44.70    2.90
   0 -13  -3   40.30    3.20
   0  13   3   45.10    3.40
  -1 -13  -3    7.20    1.80
   1 -13   3    8.20    1.80
  -1  13   3   10.40    2.00
   1  13   3    7.80    1.90
   1 -13  -3    8.90    2.00
  -2  13   3    9.30    2.10
   2 -13   3    9.10    2.00
   2  13   3   12.60    2.00
   2 -13  -3    9.00    2.10
   3 -13   3   16.70    2.30
  -3  13   3   18.60    2.60
   3 -13  -3   22.20    2.70
   3  13   3   19.50    2.20
   4 -13   3   -3.70    1.70
   4 -13  -3    1.00    2.00
   5 -13   3    6.00    2.40
   5 -13  -3    0.60    2.00
   6 -13   3    3.40    2.50
   6 -13  -3    1.00    2.30
   0 -14  -3    2.40    1.80
   0 -14   3    5.00    1.70
   0  14   3    1.60    1.80
  -1  14   3    0.70    1.80
  -1 -14  -3    3.60    1.70
   1 -14   3    3.20    1.70
   1 -14  -3    2.60    1.80
   1  14   3    3.90    1.80
  -2 -14  -3    1.60    1.60
  -2  14   3    3.70    2.00
   2 -14   3   -1.70    1.60
   2 -14  -3   -1.20    1.70
   2  14   3    2.30    1.60
  -3  14   3   34.20    3.20
   3 -14   3   32.00    3.00
   3 -14  -3   30.20    3.10
   4 -14   3    6.00    2.30
   4 -14  -3    7.90    2.40
   0  15   3    1.50    1.80
   0 -15  -3    0.70    1.80
  -1 -15  -3    5.70    1.90
   1 -15   3    3.50    1.80
  -1  15   3    5.80    2.20
   1  15   3    6.20    2.00
   1 -15  -3    5.00    2.00
  -2  15   3    8.10    2.30
   2 -15   3    9.50    2.20
  -2 -15  -3   12.00    3.10
   2  15   3    6.90    3.00
   2 -15  -3    9.80    2.30
  -3  15   3    4.40    2.10
   3 -15   3    0.50    2.00
   3 -15  -3    2.60    2.10
   0   0  -4 1025.10   12.70
   0   0   4 1043.20   12.70
  -1   0   4 9933.41  116.19
   1   0   4 9999.00  117.09
   1   0  -4 9962.90  115.99
   2   0  -4  728.03    9.30
   2   0   4  748.33    9.70
  -2   0   4  728.13    9.30
   3   0  -4  133.99    2.50
   3   0   4  128.89    2.90
  -3   0   4  127.59    2.50
   4   0   4 2621.84   32.10
   4   0  -4 2626.84   31.30
   5   0   4  133.59    3.50
   5   0  -4  136.69    3.00
   6   0  -4   33.60    1.90
   6   0   4   36.20    2.30
   7   0  -4   41.00    2.30
   7   0   4   45.30    2.80
   8   0  -4   25.50    2.00
   8   0   4   19.60    2.20
   9   0   4    3.60    1.70
  10   0   4   10.60    2.10
   0  -1   4   11.70    1.00
   0   1  -4   12.80    0.90
   0   1   4   11.20    0.90
   1  -1   4 4669.13   55.89
   1   1  -4 4633.44   54.39
  -1   1   4 4743.23   54.79
   1  -1  -4 4640.84   55.19
  -1  -1   4 4713.43   54.39
   1   1   4 4728.63   54.89
   2  -1   4  579.14    8.00
   2   1  -4  579.44    7.30
  -2   1   4  590.94    7.80
   2   1   4  586.74    8.00
  -2  -1   4  579.64    7.30
   3   1  -4   24.20    1.00
  -3   1   4   25.80    1.40
   3   1  -4   25.40    1.10
   3  -1   4   28.10    1.60
   3  -1  -4   27.50    1.50
   3   1   4   27.60    1.60
   4  -1   4  244.28    4.60
   4   1  -4  248.98    3.80
   4   1   4  236.38    4.60
   4  -1  -4  242.88    4.30
   5   1  -4    8.70    0.90
   5  -1   4    6.00    1.20
   5  -1  -4    7.40    1.10
   5   1   4    6.10    1.10
   6  -1   4  113.59    3.50
   6   1  -4  111.19    2.80
   6   1   4  111.79    3.40
   6  -1  -4  108.69    3.10
   7   1  -4   29.30    2.00
   7  -1   4   31.00    2.40
   7  -1  -4   28.60    2.30
   7   1   4   29.70    2.50
   8  -1   4    1.70    1.60
   8  -1  -4    1.50    1.40
   8   1   4    1.90    1.40
   9  -1   4   -0.40    1.60
   9   1   4    1.60    1.50
   9  -1  -4   -3.00    1.70
  10  -1   4    1.80    1.80
  10   1   4    0.30    1.60
   0  -2   4  665.03    8.40
   0   2   4  672.13    8.90
   0   2  -4  674.63    8.40
  -1   2   4 1998.30   24.30
   1  -2   4 2035.60   24.10
   1   2  -4 2010.90   23.40
   1   2   4 2004.80   24.30
  -1  -2   4 1978.30   23.40
   2  -2   4  244.48    4.10
  -2   2   4  241.58    4.10
   2   2   4  236.48    4.10
   3   2  -4  155.08    2.20
   3   2  -4  150.78    2.20
  -3   2   4  148.59    3.10
   3  -2   4  148.69    3.30
   3   2   4  150.38    3.20
   3  -2  -4  143.99    3.10
   4  -2   4  289.37    5.30
   4   2  -4  297.07    4.20
   4   2  -4  299.57    4.10
  -4   2   4  294.37    5.10
   4  -2  -4  300.17    5.10
   4   2   4  292.77    5.20
   5   2  -4  189.88    3.20
   5  -2   4  186.68    4.30
   5  -2  -4  188.38    4.00
   5   2   4  189.68    4.10
   6   2  -4   83.19    2.20
   6  -2   4   82.29    3.20
   6   2   4   89.09    3.00
   6  -2  -4   83.09    3.00
   7  -2   4   39.60    2.90
   7   2  -4   36.10    1.90
   7   2   4   40.50    2.60
   7  -2  -4   34.70    2.70
   8  -2   4   12.60    2.00
   8   2   4   13.70    1.80
   8  -2  -4    9.00    1.80
   9  -2   4   -1.20    1.60
   9  -2  -4    0.50    1.50
   9   2   4    0.60    1.40
  10  -2   4    0.50    1.90
  10   2   4    4.00    1.70
   0  -3   4   95.79    1.90
   0   3   4   97.59    2.50
   0   3  -4   99.39    1.90
   1  -3   4  402.46    5.70
  -1   3   4  397.66    6.10
   1   3  -4  390.76    5.00
  -1  -3   4  396.06    5.00
   1   3   4  390.06    6.00
   2  -3   4  198.58    3.70
  -2   3   4  197.98    3.80
   2   3   4  198.48    3.70
  -3   3   4  244.48    4.50
   3  -3   4  250.07    4.60
   3  -3  -4  246.78    4.50
   3   3   4  247.38    4.50
   4  -3   4   29.80    2.00
  -4   3   4   27.80    1.90
   4   3   4   28.10    1.80
   4  -3  -4   28.80    1.90
   5   3  -4  263.77    4.00
   5  -3   4  257.87    5.30
   5   3  -4  269.77    3.90
  -5  -3   4  271.67    4.00
   5   3   4  272.97    5.10
   5  -3  -4  275.57    5.20
   6   3  -4   25.10    1.30
   6  -3   4   27.20    2.30
   6   3   4   23.40    1.80
   6  -3  -4   25.40    2.00
   7  -3   4   49.70    3.20
   7   3   4   47.80    2.70
   7  -3  -4   53.79    3.00
   8  -3   4    6.50    1.90
   8   3   4   11.20    1.80
   8  -3  -4    9.50    1.90
   9  -3   4   -0.10    1.80
   9  -3  -4    1.40    1.70
   9   3   4    4.50    1.60
  10  -3   4   -0.50    1.90
   0  -4   4  115.79    2.20
   0   4   4  113.49    2.80
  -1   4   4   23.50    1.60
   1  -4   4   23.00    1.40
   1   4  -4   21.80    0.90
   1   4   4   22.70    1.60
  -1  -4   4   21.50    0.90
  -1  -4   4   22.20    0.90
   2  -4   4  632.34    8.80
  -2   4   4  624.54    9.10
   2   4   4  622.64    8.90
  -3   4   4  330.27    5.80
   3  -4   4  325.27    5.60
   3   4   4  328.07    5.50
   3  -4  -4  321.47    5.70
   4  -4   4    9.00    1.30
  -4   4   4    9.60    1.30
   4  -4  -4    8.20    1.30
   4   4   4    8.60    1.10
   5  -4   4    3.70    1.30
   5   4   4    3.70    1.00
   5  -4  -4    3.90    1.30
   6  -4   4    7.40    1.60
   6  -4  -4    4.90    1.50
   6   4   4    5.90    1.30
   7  -4   4   42.00    3.20
   7  -4  -4   37.80    3.10
   7   4   4   38.20    2.50
   8  -4   4    4.00    1.90
   8   4   4    4.80    1.50
   8  -4  -4    2.60    1.90
   9  -4   4   -0.90    1.90
   9   4   4    1.80    1.40
   9  -4  -4    0.00    1.80
  10  -4   4   -0.30    2.10
  10  -4  -4   -1.50    2.00
   0  -5   4    0.70    0.60
   0   5   4    0.30    0.90
  -1   5   4  661.13    9.80
   1  -5   4  682.43    9.20
   1   5  -4  667.13    8.50
   1   5   4  684.13    9.70
  -1  -5   4  672.03    8.60
  -1  -5   4  691.13    8.60
  -2   5   4  118.99    3.30
   2  -5   4  122.19    3.00
   2   5   4  121.09    3.10
  -3   5   4  190.28    4.30
   3  -5   4  181.68    4.00
   3  -5  -4  187.68    4.20
   3   5   4  182.68    3.90
  -4   5   4   26.10    2.10
   4  -5   4   27.60    2.10
   4   5   4   24.90    1.80
   4  -5  -4   30.40    2.20
   5  -5   4   14.20    1.80
   5  -5  -4   17.50    1.80
   5   5   4   12.20    1.40
   6  -5   4    0.20    1.50
   6  -5  -4    0.10    1.40
   6   5   4   -0.30    1.00
   7  -5   4   58.59    3.70
   7   5   4   56.59    2.90
   7  -5  -4   58.09    3.50
   8  -5   4    8.90    2.20
   8   5   4    6.20    1.50
   8  -5  -4    5.90    2.00
   9  -5   4    1.20    2.10
   9  -5  -4    3.40    2.00
   0  -6   4  239.98    4.00
   0   6   4  236.88    4.80
  -1   6   4  169.18    4.00
   1  -6   4  174.28    3.60
  -1  -6   4  174.98    3.00
   1   6   4  169.98    3.90
   2  -6   4  337.97    5.80
  -2   6   4  330.17    6.10
  -2  -6   4  328.37    4.40
  -2  -6   4  328.67    4.50
   2  -6  -4  329.77    6.00
   2   6   4  333.17    5.90
   3  -6   4   25.50    2.00
  -3   6   4   28.10    2.10
   3   6   4   26.00    1.90
   3  -6  -4   26.80    2.10
   4  -6   4   17.40    1.70
  -4   6   4   11.20    1.50
   4   6   4   18.30    1.60
   4  -6  -4   12.80    1.60
   5  -6   4   77.99    3.40
  -5   6   4   78.69    3.30
   5   6   4   75.69    2.90
   5  -6  -4   72.49    3.40
   6  -6   4    1.30    1.70
   6   6   4    5.00    1.30
   6  -6  -4    2.00    1.60
   7  -6   4   -2.10    1.80
   7  -6  -4   -0.60    1.70
   7   6   4    0.90    1.20
   8  -6   4   -2.10    1.90
   8   6   4    1.60    1.30
   8  -6  -4    5.20    2.10
   9  -6   4    1.40    2.10
   9  -6  -4   -0.90    2.00
   0  -7   4  788.52   10.60
   0   7   4  789.52   11.60
  -1   7   4    4.50    1.40
   1  -7   4    8.30    1.20
   1   7   4    7.60    1.30
  -1  -7   4    6.30    0.90
   2  -7   4   33.40    2.00
  -2   7   4   27.90    2.30
  -2  -7   4   32.50    1.50
   2  -7  -4   29.70    2.30
  -2  -7   4   30.80    1.20
   2   7   4   28.70    2.10
  -3   7   4   46.10    2.70
   3  -7   4   43.40    2.40
   3   7   4   49.50    2.40
   3  -7  -4   52.69    2.80
   4  -7   4   34.50    2.50
  -4   7   4   37.30    2.70
   4   7   4   28.20    2.10
   4  -7  -4   33.30    2.60
  -5   7   4   15.20    1.90
   5  -7   4    9.50    1.80
   5  -7  -4   13.50    2.00
   5   7   4   13.00    1.60
   6  -7   4   34.70    2.80
   6  -7  -4   30.70    2.60
   6   7   4   35.40    2.40
   7  -7   4   24.00    2.80
   7  -7  -4   30.10    2.80
   7   7   4   29.60    2.50
   8  -7   4    1.50    2.20
   8  -7  -4   -3.40    1.90
   9  -7   4   -0.70    2.20
   9  -7  -4   -0.80    2.20
   0  -8   4    1.30    0.90
   0   8   4   -0.20    1.10
  -1   8   4  102.09    3.50
   1  -8   4  107.69    3.00
   1   8   4  100.09    3.30
  -1  -8   4  104.29    2.50
   2  -8   4   10.10    1.40
  -2   8   4   10.60    1.60
   2   8   4   10.70    1.40
  -2  -8   4   10.10    0.90
   2  -8  -4   10.20    1.60
   3  -8   4   99.59    3.40
  -3   8   4   97.09    3.70
   3  -8  -4   99.99    3.70
  -3  -8   4   98.99    2.00
   3   8   4  102.39    3.30
   4  -8   4   40.00    2.80
  -4   8   4   42.30    3.00
   4   8   4   40.80    2.50
   4  -8  -4   34.30    2.90
   5  -8   4   63.69    3.50
  -5   8   4   65.29    3.60
   5  -8  -4   69.19    3.70
   5   8   4   64.49    3.00
   6  -8   4   41.60    3.50
   6  -8  -4   40.40    3.00
   6   8   4   43.30    2.70
   7  -8   4   17.20    2.70
   7  -8  -4   17.20    2.50
   7   8   4   17.00    2.20
   8  -8   4    3.50    2.40
   8  -8  -4    0.30    2.10
   0  -9   4   -0.90    0.90
   0   9   4   -0.80    1.20
  -1   9   4  154.28    4.40
   1  -9   4  147.49    3.80
   1   9   4  155.98    4.30
  -1  -9   4  154.18    3.30
  -2   9   4   38.90    2.90
   2  -9   4   42.30    2.60
  -2  -9   4   42.40    1.80
   2  -9  -4   43.90    2.90
   2   9   4   38.80    2.70
   3  -9   4   29.70    2.30
  -3   9   4   39.10    2.90
   3   9   4   31.50    2.40
   3  -9  -4   26.30    2.30
  -4   9   4    1.50    1.60
   4  -9   4    4.90    1.70
   4  -9  -4   -0.10    1.60
   4   9   4    1.20    1.30
  -5   9   4   65.59    3.80
   5  -9   4   66.59    3.80
   5  -9  -4   56.39    3.70
   5   9   4   61.09    3.00
   6  -9   4   11.60    2.40
   6  -9  -4    5.60    2.00
   6   9   4    6.60    1.60
   7  -9   4    0.40    2.20
   7  -9  -4    4.00    2.10
   8  -9   4   -3.40    2.20
   8  -9  -4   -4.80    1.90
   0  10   4   -1.40    1.30
   0 -10   4   -1.60    1.00
   1 -10   4   13.00    1.60
  -1  10   4   13.20    1.90
   1 -10  -4   11.60    1.90
   1  10   4   14.10    1.80
  -1 -10   4   12.50    1.40
  -2  10   4   84.39    3.70
   2 -10   4   70.49    3.20
   2  10   4   73.49    3.30
   2 -10  -4   73.69    3.50
  -2 -10   4   73.59    2.40
  -3  10   4   94.89    4.10
   3 -10   4   99.99    3.90
   3 -10  -4  107.49    4.30
   3  10   4   99.89    3.70
   4 -10   4   51.59    3.50
  -4  10   4   52.49    3.50
   4 -10  -4   56.49    3.60
   4  10   4   50.79    2.90
  -5  10   4   -0.30    1.70
   5 -10   4    3.80    1.90
   5  10   4    2.40    1.50
   5 -10  -4    1.70    1.90
   6 -10   4   11.30    2.40
   6 -10  -4   14.40    2.50
   7 -10   4   -1.30    2.20
   7 -10  -4    2.40    2.10
   8 -10   4    0.50    2.60
   0  11   4   66.19    3.50
   0 -11   4   60.79    2.80
   1 -11   4   36.30    2.70
  -1  11   4   29.40    2.60
   1  11   4   38.60    3.00
  -1 -11   4   30.90    2.20
   1 -11  -4   31.60    2.60
  -2  11   4   19.80    2.40
   2 -11   4   17.70    2.10
   2 -11  -4   20.40    2.40
   2  11   4   20.10    2.20
  -3  11   4   88.39    4.10
   3 -11   4   91.79    3.90
   3 -11  -4   88.59    4.10
   3  11   4   84.99    3.80
   4 -11   4   20.60    2.50
  -4  11   4   19.50    2.50
   4  11   4   19.70    2.10
   4 -11  -4   20.50    2.60
   5 -11   4   14.80    2.40
   5  11   4   11.10    1.80
   5 -11  -4    9.60    2.30
   6 -11   4   12.10    2.60
   6 -11  -4   13.10    2.50
   7 -11   4    1.60    2.50
   7 -11  -4    4.60    2.40
   0 -12   4   93.79    3.50
   0 -12  -4   98.79    4.20
   0  12   4   98.59    4.20
  -1  12   4    5.40    1.90
   1 -12   4    6.30    1.60
  -1 -12   4    7.50    1.50
   1  12   4    8.50    1.90
   1 -12  -4    8.40    2.00
  -2  12   4   33.70    2.90
   2 -12   4   28.50    2.50
   2 -12  -4   27.40    2.70
   2  12   4   31.20    2.60
  -3  12   4   34.20    3.10
   3 -12   4   35.10    2.80
   3 -12  -4   36.50    3.10
   3  12   4   35.70    2.70
  -4  12   4   31.80    3.00
   4 -12   4   33.60    3.00
   4  12   4   26.50    2.40
   4 -12  -4   29.10    2.90
   5 -12   4    1.60    2.10
   5 -12  -4    1.50    2.10
   6 -12   4   -1.90    2.10
   6 -12  -4   -0.60    2.10
   0  13   4    3.90    1.80
   0 -13  -4    7.80    2.00
   0 -13   4    3.80    1.50
  -1  13   4    0.60    1.80
  -1 -13  -4    1.70    1.60
   1 -13   4    0.40    1.40
   1 -13  -4    0.00    1.70
   1  13   4    2.30    1.70
   2 -13   4    7.30    1.90
  -2  13   4   13.20    2.40
   2  13   4   10.70    2.00
   2 -13  -4   12.50    2.30
  -3  13   4    1.30    1.80
   3 -13   4    0.70    1.80
   3 -13  -4    0.00    1.80
   3  13   4    1.60    1.60
   4 -13   4    3.40    2.10
  -4  13   4    7.60    2.20
   4 -13  -4    3.30    2.10
   5 -13   4   -1.90    2.00
   5 -13  -4    0.20    2.00
   0 -14  -4    3.40    1.80
   0  14   4    3.20    1.90
  -1 -14  -4   10.00    2.10
   1 -14   4   10.30    2.00
  -1  14   4   10.40    2.20
   1  14   4   10.40    2.10
   1 -14  -4    8.40    2.10
  -2 -14  -4    3.60    1.70
   2 -14   4    1.30    1.80
  -2  14   4    3.30    2.10
   2 -14  -4    4.60    2.00
   2  14   4    1.60    1.70
   3 -14   4    3.00    1.90
  -3  14   4    1.40    2.00
   3  14   4    1.40    1.80
   3 -14  -4    2.00    2.00
   4 -14   4   12.20    2.60
  -4  14   4   15.20    2.60
   4 -14  -4   15.00    2.70
   0 -15  -4    4.60    2.00
   0  15   4    1.80    1.90
  -1 -15  -4    2.10    1.70
  -1  15   4    1.00    1.90
   1 -15  -4    1.10    1.90
   1  15   4    1.90    1.90
  -2 -15  -4    0.50    1.70
   2 -15   4   -1.30    1.80
  -2  15   4   -0.80    1.90
   2  15   4    2.40    1.80
   2 -15  -4    2.30    1.90
   3 -15   4    1.10    2.00
  -3  15   4   -1.20    2.00
   3 -15  -4    1.20    2.10
   0   0   5   -0.20    0.60
  -1   0   5 5078.09   58.99
   1   0  -5 5075.19   58.99
   1   0   5 5015.80   59.19
  -2   0   5  861.91   10.90
   2   0   5  863.71   11.30
   2   0  -5  841.82   11.20
  -3   0   5 2212.38   26.40
   3   0   5 2199.08   27.10
   3   0  -5 2210.88   26.40
   4   0  -5   42.50    1.70
   4   0   5   41.60    2.10
   5   0   5   22.60    1.90
   5   0  -5   19.70    1.50
   6   0  -5   62.19    2.30
   6   0   5   60.69    2.80
   7   0   5    0.40    1.30
   7   0  -5   -0.60    1.10
   8   0   5   35.10    2.70
   8   0  -5   33.90    2.60
   9   0   5    4.20    1.70
  10   0   5   19.80    2.50
   0  -1   5    0.30    0.60
   0   1   5    0.70    0.70
   1  -1   5 1273.17   15.50
  -1   1   5 1216.88   15.50
   1   1  -5 1245.68   15.00
   1   1   5 1256.17   15.70
  -1  -1   5 1245.68   15.10
   2  -1   5  234.48    4.10
   2   1  -5  231.38    3.40
  -2   1   5  235.98    3.90
  -2  -1   5  231.38    3.40
   2   1   5  234.78    4.10
   3   1  -5 1348.57   16.30
   3   1  -5 1342.17   16.20
   3  -1   5 1365.96   17.30
  -3   1   5 1339.97   16.80
  -3  -1   5 1339.97   16.20
   3   1   5 1346.07   17.20
   3  -1  -5 1338.77   16.80
   4  -1   5   24.20    1.90
  -4   1   5   25.40    1.60
   4   1  -5   27.00    1.30
   4   1   5   26.90    1.90
   4  -1  -5   27.80    1.70
   5   1  -5   17.30    1.30
   5  -1   5   22.20    1.80
   5  -1  -5   19.20    1.40
   5   1   5   23.30    1.80
   6   1  -5  109.39    2.80
   6  -1   5  111.99    3.60
   6  -1  -5  111.29    3.20
   6   1   5  110.29    3.50
   7   1  -5   -0.70    1.00
   7  -1   5   -0.50    1.40
   7   1   5    1.80    1.30
   7  -1  -5   -1.30    1.20
   8  -1   5    8.70    1.90
   8  -1  -5    7.80    1.60
   8   1   5   10.80    1.90
   9  -1   5    3.70    1.80
   9   1   5    6.30    1.70
  10  -1   5    3.40    2.00
  10   1   5    7.30    2.00
   0  -2   5    3.20    0.60
   0   2  -5    4.50    0.70
   0   2   5    3.60    0.90
  -1   2   5  111.29    2.60
   1  -2   5  111.89    2.40
   1   2  -5  111.99    1.90
  -1  -2   5  110.99    1.90
   1   2   5  107.39    2.60
  -2   2   5  314.47    5.10
   2  -2   5  312.37    5.00
   2   2  -5  305.77    4.00
   2   2   5  314.67    5.20
  -2  -2   5  316.07    4.10
   3   2  -5  616.24    7.50
   3   2  -5  602.44    7.50
  -3   2   5  607.64    8.60
   3  -2   5  610.54    8.80
   3   2   5  605.64    8.80
   3  -2  -5  610.54    8.60
   4   2  -5  276.27    4.00
   4  -2   5  268.47    5.20
  -4   2   5  272.27    4.90
   4   2  -5  277.57    3.90
   4  -2  -5  281.47    5.00
   4   2   5  274.77    5.10
   5   2  -5   89.79    2.00
   5  -2   5   87.69    3.00
   5   2   5   91.09    2.90
   5  -2  -5   92.19    2.90
   6  -2   5   46.00    2.60
   6   2  -5   46.40    1.80
   6   2   5   45.20    2.50
   6  -2  -5   46.20    2.50
   7  -2   5  135.39    4.40
   7  -2  -5  134.19    3.90
   7   2   5  137.69    4.10
   8  -2   5   21.60    2.50
   8  -2  -5   16.70    2.00
   8   2   5   19.50    2.10
   9  -2   5   12.50    2.20
   9  -2  -5   11.50    2.00
   9   2   5   14.30    2.00
  10  -2   5   10.40    2.30
  10   2   5   11.20    2.10
   0   3   5  490.75    7.20
   0  -3   5  479.25    6.50
   1   3  -5  170.18    2.60
  -1   3   5  165.98    3.50
   1  -3   5  173.58    3.20
   1   3   5  173.88    3.50
  -1  -3   5  163.68    2.50
   2  -3   5  444.66    6.80
  -2   3   5  473.05    7.10
   2   3   5  471.15    7.10
  -3   3   5  293.87    5.20
   3  -3   5  294.77    5.20
   3   3   5  294.67    5.20
   3  -3  -5  300.17    5.20
   4  -3   5   13.00    1.40
  -4   3   5   12.60    1.40
   4  -3  -5   10.70    1.30
   4   3   5   13.50    1.40
  -5   3   5   83.99    2.90
   5   3  -5   86.79    1.70
   5  -3   5   83.59    3.00
   5   3  -5   85.49    1.80
   5   3   5   86.39    2.90
   5  -3  -5   88.99    3.00
   6   3  -5   36.90    1.40
   6  -3   5   41.30    2.60
   6  -3  -5   35.50    2.60
   6   3   5   37.00    2.40
   7  -3   5   20.50    2.30
   7   3   5   18.20    1.90
   7  -3  -5   18.00    2.00
   8  -3   5    4.80    1.90
   8   3   5    6.10    1.60
   8  -3  -5    3.80    1.80
   9  -3   5    1.50    1.90
   9   3   5    3.90    1.50
   9  -3  -5    0.00    1.70
  10  -3   5    3.30    2.10
  10   3   5    3.50    1.70
   0  -4   5  273.37    4.10
   0   4   5  273.97    5.00
  -1   4   5  372.56    6.20
   1   4  -5  367.76    4.90
   1  -4   5  365.46    5.60
   1   4   5  380.86    6.10
  -1  -4   5  377.06    5.00
  -2   4   5  680.83    9.80
   2  -4   5  678.33    9.40
   2   4   5  656.13    9.60
  -3   4   5   54.19    2.40
   3  -4   5   56.99    2.30
   3   4   5   55.99    2.30
   3  -4  -5   55.59    2.40
   4  -4   5  129.99    3.50
  -4   4   5  123.19    3.40
   4  -4  -5  125.89    3.50
   4   4   5  126.09    3.30
  -5   4   5   66.89    2.80
   5  -4   5   69.09    2.90
   5   4   5   65.89    2.70
   5  -4  -5   63.29    2.80
   6  -4   5   42.90    2.90
   6  -4  -5   40.20    2.80
   6   4   5   45.40    2.60
   7  -4   5    5.80    1.80
   7  -4  -5    7.40    1.80
   7   4   5    7.30    1.50
   8  -4   5    4.50    2.00
   8  -4  -5    4.30    1.80
   8   4   5    4.00    1.40
   9  -4   5    7.20    2.20
   9   4   5    7.00    1.70
   9  -4  -5    8.50    2.10
   0  -5   5  184.28    3.20
   0   5   5  178.88    4.00
  -1   5   5  224.58    4.60
   1   5  -5  219.08    3.40
   1  -5   5  221.88    4.00
  -1  -5   5  225.78    3.40
   1   5   5  217.78    4.50
  -1  -5   5  226.48    3.40
  -2   5   5  113.39    3.30
   2  -5   5  114.79    3.00
   2   5   5  112.29    3.10
  -3   5   5  110.19    3.30
   3  -5   5  114.69    3.20
   3   5   5  106.79    3.10
   3  -5  -5  113.79    3.30
   4  -5   5   11.20    1.50
  -4   5   5    9.10    1.40
   4  -5  -5   10.00    1.50
   4   5   5    7.60    1.30
   5  -5   5   18.90    2.00
  -5   5   5   18.80    1.90
   5   5   5   18.50    1.70
   5  -5  -5   19.30    1.90
   6  -5   5   72.39    3.60
   6   5   5   78.79    3.20
   6  -5  -5   80.09    3.50
   7  -5   5   35.00    2.90
   7   5   5   31.10    2.60
   7  -5  -5   31.20    2.60
   8  -5   5    3.90    2.10
   8  -5  -5    8.20    2.20
   8   5   5    8.90    1.70
   9  -5   5   -1.20    2.00
   9  -5  -5    0.20    2.00
   9   5   5    2.00    1.50
   0  -6   5   48.20    1.70
   0   6   5   49.30    2.50
   1  -6   5  159.38    3.40
  -1   6   5  148.19    3.90
  -1  -6   5  155.08    2.80
   1   6   5  160.18    3.90
  -2   6   5  118.29    3.60
   2  -6   5  118.39    3.20
  -2  -6   5  118.99    2.00
  -2  -6   5  119.19    2.00
   2   6   5  125.29    3.40
  -3   6   5  131.49    3.80
   3  -6   5  123.49    3.40
   3  -6  -5  130.39    3.80
   3   6   5  129.59    3.50
   4  -6   5   27.30    2.10
  -4   6   5   23.20    1.90
   4   6   5   27.80    2.10
   4  -6  -5   22.90    1.90
   5  -6   5  164.78    4.70
  -5   6   5  159.78    4.50
   5   6   5  166.98    4.30
   5  -6  -5  157.08    4.50
   6  -6   5    2.10    1.70
   6   6   5    5.20    1.40
   6  -6  -5    1.70    1.70
   7  -6   5    0.70    1.80
   7  -6  -5    0.40    1.80
   7   6   5    2.90    1.40
   8  -6   5    4.90    2.20
   8  -6  -5    5.10    2.10
   8   6   5    6.70    1.60
   9  -6   5    1.40    2.20
   9  -6  -5    1.10    2.20
   0   7   5   92.29    3.30
   0  -7   5   96.49    2.50
   1  -7   5 1057.99   14.00
  -1   7   5 1039.60   14.80
  -1  -7   5 1052.99   13.20
   1   7   5 1040.30   14.70
   2  -7   5   70.49    2.60
  -2   7   5   69.39    3.00
  -2  -7   5   70.89    1.70
  -2  -7   5   68.49    1.60
   2   7   5   67.99    2.80
  -3   7   5   25.40    2.10
   3  -7   5   28.70    2.10
   3   7   5   23.40    1.90
   3  -7  -5   26.70    2.10
   4  -7   5   55.59    3.00
  -4   7   5   59.49    3.00
   4  -7  -5   54.59    3.00
   4   7   5   51.59    2.70
  -5   7   5   48.90    3.20
   5  -7   5   57.79    3.30
   5  -7  -5   53.09    3.40
   5   7   5   49.90    2.70
   6  -7   5   18.70    2.40
   6   7   5   21.90    2.00
   6  -7  -5   14.10    2.20
   7  -7   5   15.60    2.50
   7   7   5   19.60    2.00
   7  -7  -5   19.70    2.60
   8  -7   5    0.30    2.20
   8   7   5   -0.40    2.30
   8  -7  -5   -0.30    1.90
   9  -7   5   -0.80    2.20
   9  -7  -5   -0.20    2.20
   0  -8   5    2.10    0.90
   0   8   5    1.50    1.20
   1  -8   5   18.60    1.50
  -1   8   5   15.70    1.90
  -1  -8   5   19.70    1.40
   1   8   5   21.20    1.90
   2  -8   5   59.79    2.70
  -2   8   5   66.39    3.20
   2   8   5   63.79    2.90
   2  -8  -5   60.09    3.10
  -2  -8   5   58.79    1.70
   3  -8   5   67.79    3.00
  -3   8   5   73.29    3.40
   3   8   5   80.39    3.20
   3  -8  -5   67.79    3.20
   4  -8   5   57.99    3.20
  -4   8   5   54.19    3.30
   4   8   5   58.89    2.90
   4  -8  -5   56.19    3.40
   5  -8   5   30.70    2.60
  -5   8   5   30.00    2.60
   5  -8  -5   32.70    2.80
   5   8   5   32.50    2.60
   6  -8   5   11.70    2.30
   6  -8  -5    6.70    2.10
   6   8   5   12.00    1.80
   7  -8   5    0.10    2.10
   7   8   5    1.90    1.40
   7  -8  -5    0.50    1.90
   8  -8   5    0.40    2.20
   8  -8  -5    1.80    2.10
   0   9   5  124.49    4.00
   0  -9   5  115.89    3.10
  -1   9   5   -0.50    1.30
   1  -9   5    1.50    1.10
   1   9   5    0.40    1.30
  -1  -9   5   -1.10    0.80
  -2   9   5  193.88    5.20
   2  -9   5  198.58    4.80
   2   9   5  201.08    5.00
   2  -9  -5  206.58    5.30
  -2  -9   5  197.78    3.60
   3  -9   5   23.80    2.20
  -3   9   5   26.40    2.40
   3   9   5   23.70    2.20
   3  -9  -5   25.90    2.40
   4  -9   5   30.40    2.60
  -4   9   5   26.50    2.60
   4   9   5   27.70    2.30
   4  -9  -5   30.20    2.70
  -5   9   5   11.20    2.20
   5  -9   5   18.20    2.40
   5  -9  -5   12.60    2.30
   5   9   5   15.40    1.90
   6  -9   5   12.00    2.50
   6  -9  -5   20.00    2.60
   6   9   5   21.30    2.20
   7  -9   5   40.10    3.50
   7  -9  -5   30.40    3.10
   8  -9   5    4.80    2.50
   8  -9  -5    1.00    2.20
   0  10   5   21.80    2.20
   0 -10   5   21.10    1.70
  -1  10   5   62.09    3.30
   1 -10   5   66.79    2.90
  -1 -10   5   53.59    2.30
   1  10   5   62.59    3.30
  -2  10   5   28.90    2.50
   2 -10   5   27.60    2.30
   2  10   5   27.90    2.30
   2 -10  -5   27.60    2.50
  -2 -10   5   26.90    2.40
  -3  10   5   35.80    2.80
   3 -10   5   34.70    2.60
   3 -10  -5   40.40    3.40
   3  10   5   38.20    3.00
   4 -10   5   31.00    2.70
  -4  10   5   34.10    3.00
   4  10   5   30.70    2.50
   4 -10  -5   34.30    3.00
  -5  10   5   14.90    2.30
   5 -10   5   18.90    2.50
   5  10   5   19.60    2.20
   5 -10  -5   12.20    2.30
   6 -10   5    1.20    2.10
   6  10   5    4.30    1.60
   6 -10  -5    3.70    2.10
   7 -10   5   -2.40    2.20
   7 -10  -5    0.20    2.10
   0 -11   5   72.89    2.90
   0  11   5   71.09    3.70
   1 -11   5    0.80    1.30
  -1  11   5    1.60    1.60
   1 -11  -5    3.50    1.80
   1  11   5    4.60    1.70
  -1 -11   5    0.90    1.20
   2 -11   5   67.39    3.40
  -2  11   5   68.19    3.90
   2 -11  -5   64.69    3.80
   2  11   5   60.79    3.50
  -3  11   5    4.90    1.90
   3 -11   5    3.30    1.80
   3  11   5    2.00    1.60
   3 -11  -5    3.20    1.90
   4 -11   5   -0.60    1.70
  -4  11   5    2.70    1.90
   4  11   5    2.70    1.50
   4 -11  -5    4.10    2.00
  -5  11   5    9.10    2.30
   5 -11   5    7.40    2.20
   5 -11  -5    4.50    2.10
   5  11   5    6.80    1.70
   6 -11   5    8.00    2.50
   6 -11  -5   10.90    2.50
   7 -11   5    3.50    2.50
   7 -11  -5    2.10    2.20
   0 -12   5    1.30    1.40
   0  12   5    1.10    1.60
   1 -12   5   11.10    1.80
  -1  12   5   10.70    2.10
   1  12   5   12.00    2.10
   1 -12  -5   10.70    2.10
   2 -12   5    8.10    1.90
  -2  12   5   11.30    2.20
   2  12   5   11.50    2.10
   2 -12  -5    7.60    2.10
  -3  12   5   44.80    3.60
   3 -12   5   44.70    3.40
   3 -12  -5   47.90    3.60
   3  12   5   45.60    3.40
  -4  12   5    3.10    2.00
   4 -12   5   -1.40    1.80
   4 -12  -5    5.50    2.10
   4  12   5    2.20    1.60
   5 -12   5    9.70    2.40
  -5  12   5   10.80    2.50
   5 -12  -5    9.40    2.50
   6 -12   5    0.50    2.30
   6 -12  -5    2.50    2.20
   0 -13   5   83.69    4.10
   0 -13  -5   80.49    4.10
   0  13   5   81.59    4.20
  -1  13   5   10.90    2.20
   1 -13   5   14.80    2.00
   1 -13  -5   16.20    2.40
   1  13   5   18.40    2.40
   2 -13   5    8.10    1.90
  -2  13   5    9.00    2.20
   2 -13  -5    6.40    2.10
   2  13   5    7.90    2.00
   3 -13   5   11.30    2.20
  -3  13   5   11.60    2.40
   3 -13  -5   11.30    2.40
   3  13   5   10.10    2.00
  -4  13   5    5.80    2.20
   4 -13   5    0.40    1.90
   4  13   5    5.00    1.80
   4 -13  -5    9.10    2.30
   5 -13   5    3.60    2.30
   5 -13  -5    7.10    2.40
   0 -14  -5   10.00    2.20
   0  14   5    9.60    2.20
  -1 -14  -5    1.10    1.70
   1 -14   5   -0.50    1.60
  -1  14   5   -0.50    1.80
   1 -14  -5    0.40    1.80
   1  14   5    3.40    1.80
   2 -14   5   -0.70    1.70
  -2  14   5   -1.00    1.80
   2 -14  -5   -1.20    2.00
   2  14   5    1.30    1.70
  -3  14   5   21.50    3.00
   3 -14   5   21.90    2.70
   3 -14  -5   28.00    3.10
   3  14   5   21.70    2.50
  -4  14   5    4.20    2.40
   4 -14   5    0.00    2.10
   4 -14  -5   -1.40    2.00
   0  15   5    0.00    1.90
   0 -15  -5   -2.30    1.70
  -1 -15  -5    7.90    2.20
  -1  15   5    5.30    2.20
   1 -15  -5    4.70    2.20
   1  15   5    7.10    2.10
  -2  15   5   -1.80    2.00
  -2 -15  -5    3.30    1.80
   2 -15   5   -1.80    1.80
   2  15   5    0.50    1.90
   2 -15  -5    0.60    2.00
   0   0   6   61.49    1.80
  -1   0   6  973.00   12.30
   1   0   6  955.60   12.50
  -2   0   6  718.53    9.50
   2   0   6  724.23    9.90
  -3   0   6 1742.43   21.20
   3   0   6 1743.23   22.00
   4   0   6  178.08    4.00
  -4   0   6  173.18    3.30
   4   0  -6  175.88    3.30
   5   0   6    4.00    1.20
   5   0  -6    6.10    1.00
   6   0  -6    0.50    1.00
   6   0   6   -0.30    1.20
   7   0  -6    1.60    1.20
   7   0   6    3.20    1.50
   8   0   6    3.30    1.60
   9   0   6    1.40    1.70
  10   0   6    9.70    2.20
   0  -1   6   97.09    2.20
   0   1   6   99.09    2.40
   1  -1   6  285.67    4.60
  -1   1   6  286.87    4.60
  -1  -1   6  281.47    4.20
   1   1   6  282.67    4.70
  -2   1   6 1470.25   18.20
   2  -1   6 1454.15   18.40
   2   1  -6 1470.35   17.60
   2   1   6 1436.06   18.50
  -2  -1   6 1457.75   17.70
   3   1  -6   61.49    1.70
   3  -1   6   65.19    2.40
   3   1  -6   64.99    1.70
  -3   1   6   64.99    2.10
  -3  -1   6   67.79    1.70
   3   1   6   59.29    2.40
   4   1  -6  154.18    2.80
  -4   1   6  151.88    3.30
   4  -1   6  156.98    3.80
   4  -1  -6  156.38    3.30
   4   1   6  158.78    3.80
   5  -1   6   20.50    1.80
   5   1  -6   21.70    1.40
   5  -1  -6   20.90    1.50
   5   1   6   20.50    1.70
   6   1  -6    8.30    1.10
   6  -1   6    7.90    1.50
   6  -1  -6   10.00    1.40
   6   1   6    8.50    1.50
   7  -1   6   63.89    3.40
   7   1  -6   59.39    2.80
   7   1   6   66.59    3.30
   7  -1  -6   58.79    2.80
   8  -1   6    8.90    2.00
   8  -1  -6    8.60    1.60
   8   1   6   11.90    2.00
   9  -1   6    1.10    1.60
   9   1   6   -0.60    1.50
  10  -1   6    3.90    1.90
  10   1   6    0.90    1.70
   0   2   6   80.29    2.30
   0  -2   6   78.09    1.90
  -1   2   6  212.68    4.00
   1  -2   6  217.08    3.80
   1   2  -6  213.08    3.30
   1   2   6  226.18    4.10
  -1  -2   6  220.18    3.40
   2   2  -6  220.18    3.20
  -2   2   6  221.28    4.20
   2  -2   6  228.88    4.10
  -2  -2   6  217.58    3.30
   2   2   6  217.28    4.20
  -3   2   6  187.08    3.80
   3  -2   6  187.88    4.00
   3   2  -6  191.48    2.80
   3   2  -6  189.48    2.80
   3   2   6  184.98    4.00
  -3  -2   6  188.38    2.80
  -4   2   6  121.69    3.10
   4   2  -6  118.49    2.10
   4  -2   6  118.89    3.30
   4   2  -6  116.19    2.20
   4   2   6  117.79    3.20
   4  -2  -6  118.29    3.10
   5   2  -6  240.68    3.70
   5  -2   6  235.58    5.20
  -5   2   6  234.48    4.70
   5  -2  -6  245.78    4.80
   5   2   6  240.68    5.10
   6  -2   6  112.39    3.80
   6   2  -6  100.69    2.50
   6   2   6  106.59    3.60
   6  -2  -6  107.59    3.40
   7  -2   6    4.90    1.70
   7   2   6    7.10    1.60
   7  -2  -6    5.70    1.50
   8  -2   6    3.90    1.80
   8  -2  -6    2.80    1.60
   8   2   6    4.10    1.50
   9  -2   6    1.70    1.80
   9   2   6    1.80    1.60
  10  -2   6    8.90    2.20
  10   2   6    7.00    2.10
   0   3   6    2.00    0.90
   0  -3   6    0.00    0.60
   1  -3   6 1082.29   13.90
  -1   3   6 1088.69   14.40
   1   3  -6 1102.79   13.30
  -1  -3   6 1089.59   13.30
   1   3   6 1096.29   14.50
  -2   3   6   61.79    2.40
   2  -3   6   61.29    2.20
   2   3  -6   62.19    1.20
   2   3   6   56.49    2.30
  -2  -3   6   59.39    1.30
   3  -3   6  366.16    6.20
  -3   3   6  366.86    6.20
   3   3   6  362.16    6.20
  -4   3   6  384.56    6.50
   4  -3   6  377.46    6.60
   4  -3  -6  377.76    6.40
   4   3   6  371.06    6.50
   5  -3   6    6.90    1.40
  -5   3   6    6.50    1.30
   5   3   6    7.50    1.40
   5  -3  -6    6.10    1.40
   6  -3   6   23.30    2.20
   6  -3  -6   21.90    1.90
   6   3   6   21.70    2.00
   7  -3   6    7.50    1.90
   7   3   6   10.60    1.80
   7  -3  -6    8.70    1.80
   8  -3   6    6.70    2.10
   8  -3  -6    8.10    1.90
   8   3   6   10.10    1.80
   9  -3   6   -1.40    1.80
   9   3   6    2.20    1.50
   9  -3  -6    0.10    1.70
   0   4   6 2919.61   35.80
   0  -4   6 2945.51   34.80
   1  -4   6  537.05    7.60
  -1   4   6  532.85    8.20
   1   4  -6  527.35    6.90
   1   4   6  523.95    8.20
  -1  -4   6  528.45    6.90
  -2   4   6   39.00    2.10
   2  -4   6   37.20    1.90
   2   4   6   38.50    2.10
   3  -4   6  152.58    3.70
  -3   4   6  154.98    3.80
   3  -4  -6  158.68    3.80
   3   4   6  153.18    3.80
  -4   4   6   38.70    2.30
   4  -4   6   39.50    2.20
   4  -4  -6   38.40    2.30
   4   4   6   34.40    2.10
  -5   4   6   49.99    2.70
   5  -4   6   49.10    2.70
   5  -4  -6   48.50    2.70
   5   4   6   50.59    2.60
   6  -4   6   96.49    3.70
   6   4   6   96.79    3.50
   6  -4  -6   94.19    3.60
   7  -4   6   81.09    4.00
   7  -4  -6   80.59    3.80
   7   4   6   80.99    3.50
   8  -4   6   13.60    2.40
   8  -4  -6   11.80    2.20
   8   4   6   11.10    1.80
   9  -4   6    0.70    2.00
   9  -4  -6   -3.30    1.80
   9   4   6    3.80    1.60
   0   5   6 1010.10   14.10
   0  -5   6 1022.90   13.00
  -1   5   6  306.97    5.80
   1   5  -6  322.37    4.70
   1  -5   6  305.87    5.10
   1   5   6  315.07    5.80
  -1  -5   6  310.77    4.50
  -2   5   6   53.59    2.60
   2  -5   6   58.99    2.30
   2   5   6   59.39    2.40
   3  -5   6   48.00    2.30
  -3   5   6   48.70    2.60
   3   5   6   49.10    2.40
   3  -5  -6   47.90    2.50
   4  -5   6   13.20    1.60
  -4   5   6   11.30    1.60
   4   5   6   11.30    1.50
   4  -5  -6   11.40    1.60
  -5   5   6   41.20    2.80
   5  -5   6   40.20    2.80
   5   5   6   41.00    2.50
   5  -5  -6   34.10    2.70
   6  -5   6   26.80    2.40
   6  -5  -6   29.10    2.40
   6   5   6   28.20    2.20
   7  -5   6   57.29    3.90
   7  -5  -6   56.69    3.60
   7   5   6   55.99    3.20
   8  -5   6    2.60    2.10
   8   5   6    5.40    1.60
   8  -5  -6    0.00    1.80
   9  -5   6   -3.10    1.90
   9  -5  -6   -4.10    1.80
   9   5   6    1.00    1.50
   0  -6   6  947.41   12.20
   0   6   6  932.51   13.40
  -1   6   6   71.69    2.90
   1  -6   6   69.39    2.30
   1   6   6   72.19    2.90
  -1  -6   6   70.59    1.80
   2  -6   6  111.99    3.10
  -2   6   6  113.69    3.50
   2   6   6  111.89    3.40
   3  -6   6   71.49    2.80
  -3   6   6   62.69    2.90
   3  -6  -6   68.79    2.90
   3   6   6   64.19    2.70
  -4   6   6    2.40    1.40
   4  -6   6    2.50    1.30
   4   6   6    3.40    1.20
   4  -6  -6    3.80    1.50
  -5   6   6   10.80    1.90
   5  -6   6   12.70    1.90
   5   6   6   12.40    1.70
   5  -6  -6   13.20    1.90
   6  -6   6   88.49    4.00
   6  -6  -6   83.09    3.90
   6   6   6   86.29    3.60
   7  -6   6   -0.20    1.90
   7  -6  -6    0.30    1.70
   7   6   6    0.50    1.30
   8  -6   6   -2.90    1.90
   8   6   6    1.20    1.40
   8  -6  -6    0.30    1.90
   9  -6   6   -2.10    2.00
   9  -6  -6    0.80    2.10
   0  -7   6 1428.56   18.00
   0   7   6 1430.46   19.40
  -1   7   6   19.00    1.90
   1  -7   6   19.70    1.50
  -1  -7   6   16.50    1.30
   1   7   6   20.70    1.90
   2  -7   6   44.60    2.30
  -2   7   6   41.80    2.70
   2   7   6   43.30    2.50
  -2  -7   6   41.40    1.30
  -2  -7   6   44.40    1.30
   3  -7   6   64.59    2.90
  -3   7   6   62.79    3.10
   3   7   6   67.69    2.90
   3  -7  -6   66.79    3.20
  -4   7   6   13.10    1.90
   4  -7   6   12.80    1.80
   4  -7  -6   15.10    2.00
   4   7   6   15.90    1.70
  -5   7   6   29.60    2.60
   5  -7   6   30.50    2.50
   5   7   6   31.10    2.60
   5  -7  -6   27.10    2.50
   6  -7   6    0.10    1.80
   6   7   6    2.40    1.40
   6  -7  -6    0.40    1.80
   7  -7   6    5.00    2.20
   7   7   6    7.50    1.70
   7  -7  -6    6.40    2.10
   8  -7   6   10.80    2.50
   8  -7  -6   13.30    2.40
   8   7   6    7.70    1.80
   9  -7   6   -2.10    2.20
   9  -7  -6   -6.70    1.90
   0   8   6  206.98    5.10
   0  -8   6  212.18    4.10
   1  -8   6   11.60    1.40
  -1   8   6   15.70    1.90
   1   8   6   13.30    1.70
  -1  -8   6   11.60    1.10
   2  -8   6  129.79    3.70
  -2   8   6  128.09    4.10
  -2  -8   6  128.19    2.40
   2   8   6  134.29    4.10
   3  -8   6   19.20    1.90
  -3   8   6   24.60    2.20
   3  -8  -6   19.00    2.10
   3   8   6   24.40    2.10
  -4   8   6   32.70    2.70
   4  -8   6   28.60    2.40
   4  -8  -6   28.20    2.60
   4   8   6   26.90    2.30
   5  -8   6    3.50    1.80
  -5   8   6    3.80    1.90
   5   8   6    3.60    1.50
   5  -8  -6    2.10    1.80
  -6   8   6   45.80    3.70
   6  -8   6   46.80    3.90
   6  -8  -6   46.50    3.80
   6   8   6   49.50    3.10
   7  -8   6    3.60    2.30
   7   8   6    9.20    1.80
   7  -8  -6    7.80    2.20
   8  -8   6    3.70    2.30
   8  -8  -6    3.70    2.20
   0  -9   6   50.69    2.30
   0   9   6   52.79    3.10
  -1   9   6   71.29    3.50
   1  -9   6   70.49    2.80
  -1  -9   6   71.19    2.30
   1   9   6   77.09    3.40
   2  -9   6   23.80    2.00
  -2   9   6   24.90    2.40
  -2  -9   6   19.50    1.50
   2   9   6   27.40    2.30
   2  -9  -6   20.60    2.20
   3  -9   6    3.00    1.60
  -3   9   6    8.20    1.80
   3  -9  -6    5.30    1.70
   3   9   6    5.30    1.60
   4  -9   6   48.30    3.20
  -4   9   6   46.90    3.40
   4  -9  -6   51.09    3.50
   4   9   6   54.39    3.20
  -5   9   6   42.70    3.70
   5  -9   6   39.40    3.10
   5   9   6   37.40    2.90
   5  -9  -6   37.80    3.10
   6  -9   6   27.00    2.90
   6   9   6   32.70    2.70
   6  -9  -6   26.10    2.90
   7  -9   6    6.40    2.40
   7  -9  -6    4.30    2.20
   7   9   6    7.50    1.80
   8  -9   6    5.60    2.70
   8  -9  -6   -1.70    2.10
   0 -10   6    0.20    1.10
   0  10   6    0.30    1.50
   1 -10   6   21.70    1.90
  -1  10   6   18.60    2.20
   1  10   6   20.30    2.20
  -1 -10   6   18.60    1.50
  -2  10   6   18.50    2.30
   2 -10   6   17.90    2.00
   2 -10  -6   15.80    2.20
   2  10   6   19.80    2.20
  -3  10   6  135.89    4.80
   3 -10   6  127.09    4.30
   3  10   6  134.09    4.50
   3 -10  -6  131.09    4.70
  -4  10   6   67.09    4.00
   4 -10   6   57.99    3.70
   4 -10  -6   58.49    3.70
   4  10   6   56.79    3.40
  -5  10   6    8.80    2.30
   5 -10   6    7.00    2.20
   5 -10  -6    8.20    2.20
   5  10   6    8.60    1.90
   6 -10   6    3.30    2.20
   6  10   6    5.00    1.70
   6 -10  -6    2.50    2.10
   7 -10   6    5.70    2.60
   7 -10  -6    6.60    2.40
   0 -11   6    0.60    1.20
   0  11   6   -0.20    1.60
  -1  11   6   67.49    3.80
   1 -11   6   67.29    3.10
   1  11   6   65.89    3.60
  -2  11   6   10.30    2.10
   2 -11   6    9.00    1.80
   2  11   6    7.00    1.90
   2 -11  -6    7.10    2.00
  -3  11   6   18.80    2.60
   3 -11   6   19.20    2.30
   3 -11  -6   20.40    2.50
   3  11   6   21.90    2.40
   4 -11   6   79.69    4.10
  -4  11   6   83.39    4.50
   4  11   6   72.39    3.70
   4 -11  -6   78.39    4.40
   5 -11   6    6.90    2.20
  -5  11   6   11.50    2.40
   5 -11  -6    6.80    2.20
   5  11   6    9.00    1.90
   6 -11   6    1.90    2.20
   6 -11  -6    2.60    2.20
   7 -11   6    0.20    2.40
   7 -11  -6    0.10    2.20
   0  12   6   20.20    2.50
   0 -12   6   23.80    2.10
   1 -12   6   14.20    1.90
  -1  12   6   15.40    2.40
   1  12   6   18.80    2.40
   1 -12  -6   14.30    2.30
   2 -12   6   21.90    2.30
  -2  12   6   23.90    2.70
   2  12   6   28.40    2.70
   2 -12  -6   22.00    2.70
   3 -12   6   -2.10    1.60
  -3  12   6   -1.00    1.70
   3 -12  -6    1.60    1.90
   3  12   6    2.30    1.70
   4 -12   6   13.20    2.40
  -4  12   6   17.00    2.70
   4  12   6   16.90    2.30
   4 -12  -6   15.80    2.60
   5 -12   6   -3.90    1.90
  -5  12   6    3.30    2.10
   5 -12  -6   -2.80    1.80
   5  12   6   -0.80    1.50
   6 -12   6   -2.20    2.30
   6 -12  -6   -1.10    2.20
   0  13   6   -0.40    1.70
   0 -13  -6    1.90    1.80
   1 -13   6    8.20    1.80
  -1  13   6   10.80    2.20
   1  13   6   12.20    2.20
   1 -13  -6   13.90    2.30
  -2  13   6    7.70    2.20
   2 -13   6    2.50    1.70
   2  13   6    2.20    1.80
   2 -13  -6    8.90    2.30
  -3  13   6    1.70    2.00
   3 -13   6   -2.70    1.70
   3 -13  -6    5.90    2.20
   3  13   6    1.80    1.70
   4 -13   6   18.50    2.60
  -4  13   6   18.20    2.80
   4 -13  -6   15.60    2.80
   4  13   6   17.60    2.40
   5 -13   6    1.70    2.20
  -5  13   6    2.70    2.30
   5 -13  -6    3.10    2.30
   0  14   6   10.40    2.30
   0 -14  -6    8.20    2.20
  -1  14   6   -1.70    1.80
   1 -14  -6    0.80    1.80
   1  14   6    1.30    1.80
  -2  14   6    1.40    2.10
   2 -14   6    5.30    1.90
   2 -14  -6    3.50    2.10
   2  14   6    4.10    2.00
   3 -14   6   -0.40    1.90
  -3  14   6    2.80    2.20
   3 -14  -6    1.50    2.10
   3  14   6    1.70    1.80
  -4  14   6   -1.00    2.10
   4 -14   6   -1.90    2.00
   4 -14  -6   -0.30    2.10
   0 -15  -6    5.10    2.20
   0  15   6    5.40    2.20
  -1 -15  -6    3.70    2.00
  -1  15   6   -2.70    1.90
   1 -15  -6    0.70    2.00
   1  15   6    4.50    2.00
  -2  15   6    6.00    2.40
   2 -15  -6    6.40    2.40
   2  15   6    6.80    2.10
   0   0   7   -1.10    0.70
  -1   0   7   59.69    1.90
   1   0   7   62.49    2.10
  -2   0   7    0.90    0.80
   2   0   7    0.10    0.90
   3   0   7  721.33   10.50
  -3   0   7  733.43    9.80
   4   0  -7    0.20    0.70
  -4   0   7    0.40    0.70
   4   0   7    1.20    1.00
   5   0  -7   55.09    2.10
   5   0   7   46.70    2.50
   6   0  -7  185.48    4.00
   6   0   7  182.38    4.90
   7   0   7   50.29    3.20
   7   0  -7   49.40    2.50
   8   0   7    0.00    1.50
   9   0   7    3.30    1.80
  10   0   7    1.10    1.90
   0  -1   7  334.67    5.20
   0   1   7  333.67    5.40
  -1   1   7    4.40    1.00
   1  -1   7    5.50    1.00
   1   1   7    5.10    1.00
  -1  -1   7    5.00    0.80
  -2   1   7   40.10    1.80
   2  -1   7   37.80    1.90
   2   1   7   42.40    2.00
  -2  -1   7   38.80    1.50
  -3   1   7  484.55    7.20
   3  -1   7  490.55    7.70
  -3  -1   7  478.55    6.70
   3   1   7  483.85    7.70
  -4   1   7   27.00    1.80
   4  -1   7   28.60    2.00
   4   1  -7   25.10    1.40
   4   1   7   27.30    2.00
  -4  -1   7   22.60    1.30
   4  -1  -7   28.30    1.80
   5  -1   7   33.60    2.40
  -5   1   7   37.40    2.00
   5   1  -7   40.80    1.70
   5  -1  -7   38.20    2.10
   5   1   7   37.20    2.40
   6   1  -7   32.10    1.80
   6  -1   7   33.20    2.70
   6  -1  -7   40.40    2.40
   6   1   7   38.70    2.80
   7  -1   7    3.20    1.60
   7   1   7    4.50    1.60
   7  -1  -7    5.80    1.40
   8  -1   7    2.30    1.70
   8   1   7    3.30    1.60
   9  -1   7    4.40    1.90
   9   1   7    7.20    1.90
   0  -2   7  131.59    2.70
   0   2   7  129.39    3.10
   1  -2   7  283.77    4.80
  -1   2   7  283.37    5.00
   1   2   7  298.77    5.20
  -1  -2   7  288.77    4.40
   2  -2   7  643.94    9.20
   2   2  -7  629.44    8.10
  -2   2   7  640.24    9.20
  -2  -2   7  629.44    8.20
   2   2   7  637.44    9.30
  -3   2   7  429.46    6.80
   3   2  -7  423.96    5.70
   3  -2   7  430.06    7.00
  -3  -2   7  429.06    5.70
   3   2   7  426.86    7.00
   4   2  -7   25.30    1.10
   4   2  -7   24.30    1.10
   4  -2   7   25.80    2.10
  -4   2   7   27.20    1.90
   4  -2  -7   25.10    1.90
   4   2   7   26.90    2.00
  -5   2   7   51.89    2.40
   5   2  -7   49.80    1.60
   5  -2   7   46.80    2.70
   5   2   7   52.39    2.60
   5  -2  -7   51.69    2.40
   6  -2   7  101.69    3.80
   6   2   7  103.09    3.70
   6  -2  -7  100.79    3.40
   7  -2   7   68.99    3.70
   7   2   7   69.89    3.40
   7  -2  -7   70.59    3.20
   8  -2   7   13.90    2.20
   8  -2  -7   16.50    2.00
   8   2   7   13.90    2.10
   9  -2   7    0.30    1.80
   9   2   7    1.90    1.60
   0  -3   7  792.12   10.40
   0   3   7  798.72   11.20
  -1   3   7    5.40    1.20
   1  -3   7    3.80    0.90
  -1  -3   7    4.80    0.70
   1   3   7    3.70    1.10
   2   3  -7  447.96    5.80
  -2   3   7  451.45    7.20
   2  -3   7  451.15    7.00
  -2  -3   7  443.86    5.90
   2   3   7  447.46    7.30
  -3   3   7  160.48    3.80
   3  -3   7  164.68    3.80
   3   3   7  164.48    3.90
  -4   3   7    4.20    1.20
   4  -3   7    5.60    1.20
   4  -3  -7    1.60    1.10
   4   3   7    5.70    1.20
  -5   3   7  148.09    3.90
   5  -3   7  136.69    4.00
   5   3   7  147.69    4.00
   5  -3  -7  141.79    3.90
   6  -3   7   28.20    2.40
   6   3   7   31.10    2.60
   6  -3  -7   34.90    2.70
   7  -3   7    9.00    2.10
   7  -3  -7    7.60    1.80
   7   3   7    9.00    1.80
   8  -3   7   14.90    2.40
   8  -3  -7   10.30    2.00
   8   3   7   10.90    1.90
   9  -3   7    1.50    1.90
   9   3   7    2.40    1.60
   0  -4   7  414.06    6.10
   0   4   7  425.26    7.00
   1  -4   7  350.16    5.70
  -1   4   7  353.36    6.30
  -1  -4   7  361.56    5.10
   1   4   7  357.76    6.30
  -2   4   7   40.00    2.20
   2   4  -7   42.70    1.10
   2  -4   7   40.00    2.00
   2   4   7   42.30    2.30
  -2  -4   7   41.60    1.10
  -3   4   7   24.50    1.80
   3  -4   7   18.30    1.50
   3   4   7   23.70    2.00
  -4   4   7   18.00    1.80
   4  -4   7   18.10    1.70
   4   4   7   20.00    1.80
   4  -4  -7   18.90    1.80
  -5   4   7   61.79    2.90
   5  -4   7   52.09    2.90
   5   4   7   56.69    2.90
   5  -4  -7   52.69    2.90
   6  -4   7   29.90    2.50
  -6   4   7   27.20    2.20
   6  -4  -7   20.70    2.10
   6   4   7   24.90    2.20
   7  -4   7   98.99    4.50
   7   4   7   91.59    3.80
   7  -4  -7  101.69    4.00
   8  -4   7    7.40    2.10
   8  -4  -7    4.30    1.80
   8   4   7    6.20    1.70
   9  -4   7    2.90    2.10
   9  -4  -7   -4.80    1.60
   9   4   7    1.10    1.50
   0   5   7   32.70    2.30
   0  -5   7   30.60    1.60
   1  -5   7   45.10    2.00
  -1   5   7   41.90    2.40
   1   5   7   44.60    2.40
  -1  -5   7   43.00    1.50
  -2   5   7  207.98    4.70
   2  -5   7  206.88    4.30
  -2  -5   7  205.08    2.90
   2   5   7  202.58    4.50
  -3   5   7    6.20    1.40
   3  -5   7    8.10    1.30
   3   5   7   10.30    1.50
   4  -5   7  106.29    3.50
  -4   5   7  109.89    3.70
   4   5   7  110.39    3.60
   4  -5  -7  111.19    3.70
   5  -5   7   42.80    2.90
  -5   5   7   44.30    3.00
   5   5   7   44.80    2.80
   5  -5  -7   43.40    3.00
   6  -5   7    4.50    1.80
  -6   5   7    3.00    1.60
   6  -5  -7    6.60    1.80
   6   5   7    5.10    1.60
   7  -5   7   48.70    3.80
   7  -5  -7   54.39    3.50
   7   5   7   50.89    3.30
   8  -5   7    2.00    2.00
   8  -5  -7   -1.70    1.70
   8   5   7    3.10    1.50
   9  -5   7    1.90    2.20
   9  -5  -7    3.50    2.10
   9   5   7    3.70    1.70
   0  -6   7  117.09    2.80
   0   6   7  123.09    3.60
   1  -6   7  218.28    4.20
  -1   6   7  211.88    4.90
  -1  -6   7  213.98    3.50
   1   6   7  210.98    4.90
   2  -6   7  118.99    3.30
  -2   6   7  122.09    3.80
  -2  -6   7  122.19    2.00
   2   6   7  123.69    3.70
  -3   6   7  248.28    5.60
   3  -6   7  248.48    5.20
   3   6   7  242.48    5.30
  -4   6   7   -1.00    1.40
   4  -6   7    0.20    1.30
   4  -6  -7    2.60    1.50
   4   6   7    2.20    1.30
  -5   6   7  159.88    4.80
   5  -6   7  156.18    4.60
   5   6   7  151.08    4.40
   5  -6  -7  150.58    4.70
   6  -6   7    4.10    1.90
  -6   6   7    0.60    1.70
   6   6   7    1.70    1.50
   6  -6  -7    3.40    1.80
   7  -6   7   34.50    3.00
   7  -6  -7   45.60    3.60
   7   6   7   40.00    3.10
   8  -6   7    8.20    2.50
   8  -6  -7    8.00    2.20
   8   6   7    9.50    1.80
   9  -6   7    3.00    2.30
   9  -6  -7    2.00    2.30
   9   6   7    1.90    1.60
   0  -7   7    0.70    0.90
   0   7   7    3.00    1.30
  -1   7   7  354.76    6.90
   1  -7   7  343.87    5.90
  -1  -7   7  351.16    5.30
   1   7   7  354.26    6.80
  -2   7   7   10.30    1.70
   2  -7   7   12.30    1.50
  -2  -7   7   13.50    1.30
  -2  -7   7   15.30    0.90
   2   7   7   13.40    1.70
  -3   7   7   44.70    3.00
   3  -7   7   46.90    2.70
   3  -7  -7   48.50    3.00
   3   7   7   40.90    2.70
  -4   7   7   56.39    3.40
   4  -7   7   56.19    3.10
   4  -7  -7   63.49    3.40
   4   7   7   63.39    3.10
   5  -7   7   20.20    2.30
  -5   7   7   22.40    2.50
   5  -7  -7   21.80    2.50
   5   7   7   20.40    2.10
   6  -7   7   13.60    2.30
  -6   7   7   11.70    2.20
   6  -7  -7    8.10    2.20
   6   7   7   14.30    2.00
   7  -7   7    6.30    2.30
   7   7   7    4.50    1.60
   7  -7  -7    8.10    2.20
   8  -7   7    0.30    2.30
   8   7   7   -1.10    1.40
   8  -7  -7   -1.00    2.00
   0   8   7   10.00    1.70
   0  -8   7    9.60    1.20
  -1   8   7  114.99    4.00
   1  -8   7  105.29    3.10
   1   8   7  106.29    3.80
  -1  -8   7  107.09    2.50
  -2   8   7   26.50    2.30
   2  -8   7   25.10    2.00
  -2  -8   7   23.80    1.20
   2   8   7   23.40    2.20
  -3   8   7    5.20    1.70
   3   8   7    7.60    1.70
   3  -8  -7    7.40    1.80
   4  -8   7    9.60    1.90
  -4   8   7    9.20    2.00
   4  -8  -7    9.60    2.00
   4   8   7    4.20    1.60
  -5   8   7   75.99    4.00
   5  -8   7   83.99    4.20
   5   8   7   81.39    3.80
   5  -8  -7   89.59    4.20
  -6   8   7    6.40    2.10
   6  -8   7    6.20    2.20
   6   8   7    6.70    1.80
   6  -8  -7    3.10    2.10
   7  -8   7    0.70    2.10
   7  -8  -7    4.70    2.10
   7   8   7    7.50    1.80
   8  -8   7   -2.40    2.20
   8  -8  -7    4.20    2.20
   8   8   7   -1.00    1.50
   0   9   7   93.39    3.90
   0  -9   7   89.69    2.80
   1  -9   7   20.50    1.80
  -1   9   7   21.00    2.30
   1   9   7   20.10    2.20
  -1  -9   7   19.90    1.40
  -2   9   7   29.20    2.50
   2  -9   7   29.80    2.60
   2   9   7   27.60    2.40
   3  -9   7   29.30    2.30
  -3   9   7   29.90    2.70
   3   9   7   27.30    2.40
   3  -9  -7   31.00    2.70
   4  -9   7  101.99    4.20
  -4   9   7  108.99    4.60
   4   9   7  107.99    4.20
   4  -9  -7  104.69    4.50
   5  -9   7    3.50    2.00
  -5   9   7    2.60    2.00
   5  -9  -7    3.30    2.00
   5   9   7    4.00    1.70
   6  -9   7   -0.40    2.00
  -6   9   7    2.20    1.90
   6  -9  -7    4.60    2.10
   6   9   7    1.10    1.50
   7  -9   7   40.20    3.50
   7  -9  -7   49.00    4.20
   7   9   7   43.00    3.40
   8  -9   7    0.30    2.40
   8  -9  -7   -1.60    2.20
   0  10   7   18.60    2.30
   0 -10   7   25.10    1.80
  -1  10   7   62.49    3.70
   1 -10   7   56.49    2.80
  -1 -10   7   59.69    2.30
   1  10   7   53.89    3.50
  -2  10   7   10.80    2.10
   2 -10   7    8.70    1.70
   2 -10  -7    9.50    2.10
   2  10   7   11.70    2.00
  -3  10   7    6.90    2.00
   3 -10   7    9.30    1.90
   3 -10  -7    6.90    2.00
   3  10   7    2.60    1.70
   4 -10   7   34.20    2.80
  -4  10   7   34.70    3.00
   4  10   7   33.00    2.80
   4 -10  -7   33.30    3.10
  -5  10   7    6.80    2.20
   5 -10   7    6.10    2.10
   5  10   7    5.00    1.70
   5 -10  -7    0.90    1.90
   6 -10   7    4.40    2.30
  -6  10   7    2.80    2.20
   6 -10  -7    2.20    2.00
   6  10   7    2.50    1.60
   7 -10   7   -1.80    2.30
   0  11   7   28.70    2.70
   0 -11   7   33.30    2.40
   1 -11   7    3.00    1.50
  -1  11   7    3.10    1.90
   1  11   7    3.30    1.70
   2 -11   7   14.00    2.00
  -2  11   7   16.20    2.30
   2  11   7   14.00    2.20
   2 -11  -7   10.50    2.20
  -3  11   7    4.10    2.00
   3 -11   7    1.50    1.70
   3 -11  -7    2.30    2.00
   3  11   7    2.80    1.70
  -4  11   7    4.50    2.10
   4 -11   7    5.30    2.10
   4  11   7    8.50    1.90
   4 -11  -7    5.70    2.10
   5 -11   7    8.20    2.30
  -5  11   7   12.30    2.60
   5 -11  -7    9.10    2.40
  -6  11   7    1.10    2.10
   6 -11   7    0.90    2.10
   6  11   7    2.90    1.70
   6 -11  -7    2.80    2.20
   0  12   7    9.40    2.10
   1 -12   7    5.40    1.70
  -1  12   7    3.40    1.90
   1  12   7    3.20    1.80
   1 -12  -7    6.40    2.00
   2 -12   7    7.10    1.90
  -2  12   7    7.20    2.20
   2  12   7    7.20    2.00
   2 -12  -7   10.30    2.20
  -3  12   7    1.00    2.00
   3 -12   7    2.80    1.80
   3 -12  -7    2.90    2.00
   3  12   7    3.20    1.80
   4 -12   7   17.00    2.50
  -4  12   7   20.50    2.80
   4 -12  -7   14.10    2.60
   4  12   7   17.30    2.40
   5 -12   7    6.20    2.30
  -5  12   7    6.70    2.40
   5  12   7    5.30    1.80
   5 -12  -7    4.60    2.30
  -6  12   7    2.60    2.30
   6 -12   7    7.20    2.60
   6 -12  -7   11.10    2.70
   0  13   7   20.10    2.60
  -1  13   7    7.90    2.20
   1 -13   7   10.20    2.10
   1  13   7   13.30    2.30
   1 -13  -7    7.30    2.20
  -2  13   7    3.40    2.10
   2 -13   7    2.00    1.80
   2 -13  -7    1.40    2.00
   2  13   7    1.50    1.80
  -3  13   7    7.20    2.30
   3 -13   7    2.50    1.90
   3  13   7    6.80    2.00
   3 -13  -7    4.80    2.20
  -4  13   7   -4.70    2.00
   4 -13   7   -1.10    1.90
   4 -13  -7    2.00    2.20
   4  13   7    1.10    1.70
   5 -13   7   -1.30    2.20
  -5  13   7    2.20    2.30
   5 -13  -7    2.40    2.30
   0  14   7    6.40    2.20
   0 -14  -7    2.50    2.00
  -1  14   7   23.90    2.90
   1  14   7   29.50    3.10
   1 -14  -7   23.10    2.90
  -2  14   7    2.00    2.10
   2 -14   7   -2.00    1.70
   2 -14  -7   -3.10    1.80
   2  14   7    0.50    1.90
   3 -14   7    3.90    2.10
  -3  14   7    2.60    2.30
   3 -14  -7    6.00    2.40
   3  14   7    5.50    2.10
   0  15   7    3.20    2.10
   0 -15  -7   -0.30    1.90
   0   0   8   42.90    1.90
   1   0   8  370.66    6.10
  -1   0   8  372.66    5.80
   2   0   8  290.27    5.30
  -2   0   8  289.87    4.90
  -3   0   8   78.79    2.30
   3   0   8   81.79    2.80
   4   0   8    5.80    1.20
   4   0  -8    7.20    1.00
  -4   0   8    6.70    1.00
   5   0   8   53.49    2.80
  -5   0   8   57.49    2.20
   5   0  -8   52.79    2.10
   6   0   8   32.50    2.70
   6   0  -8   33.20    2.20
   7   0   8    0.90    1.60
   8   0   8    3.50    1.80
   9   0   8   -0.60    1.70
   0   1   8  154.28    3.50
   0  -1   8  152.18    3.20
  -1   1   8  562.24    8.20
   1  -1   8  548.15    8.10
   1   1   8  546.85    8.30
  -1  -1   8  559.04    7.80
  -2   1   8  416.16    6.60
   2  -1   8  426.86    6.80
  -2  -1   8  411.06    6.10
   2   1   8  411.96    6.80
  -3   1   8   39.60    2.00
   3  -1   8   39.20    2.20
  -3  -1   8   40.30    1.70
   3   1   8   38.90    2.20
   4  -1   8  128.39    3.70
  -4   1   8  131.59    3.20
   4   1  -8  130.69    2.70
   4  -1  -8  129.99    3.20
   4   1   8  132.19    3.70
  -4  -1   8  125.49    2.70
  -5   1   8    6.40    1.20
   5  -1   8    7.70    1.50
   5   1  -8    4.00    0.90
   5  -1  -8    5.60    1.20
   5   1   8    6.90    1.40
   6  -1   8  144.79    4.50
   6   1  -8  142.19    3.30
   6  -1  -8  146.79    3.80
   6   1   8  136.39    4.40
   7  -1   8    1.60    1.60
   7  -1  -8   -0.30    1.30
   7   1   8    2.40    1.60
   8  -1   8    4.50    1.90
   8   1   8    6.10    1.80
   9  -1   8   -0.20    1.80
   9   1   8    1.40    1.70
   0  -2   8  336.87    5.30
   0   2   8  330.67    5.80
  -1   2   8   56.09    2.30
   1  -2   8   52.19    2.10
  -1  -2   8   56.39    1.80
   1   2   8   47.90    2.30
   2  -2   8  227.88    4.50
  -2   2   8  222.78    4.50
   2   2   8  228.38    4.70
  -2  -2   8  230.68    3.80
   3  -2   8  235.68    4.80
  -3   2   8  232.68    4.60
  -3  -2   8  235.28    3.70
   3   2   8  235.58    4.90
  -4   2   8   64.59    2.50
   4   2  -8   59.99    1.70
   4  -2   8   59.39    2.60
  -4  -2   8   59.89    1.70
   4   2   8   60.89    2.70
   4  -2  -8   60.09    2.40
   5   2  -8   19.90    1.30
   5  -2   8   17.90    1.80
  -5   2   8   22.40    1.80
   5   2   8   24.60    2.10
   5  -2  -8   23.70    1.80
   6  -2   8   36.50    3.00
   6   2   8   40.10    2.80
   6  -2  -8   39.60    2.60
   7  -2   8    1.90    1.70
   7   2   8    3.60    1.50
   7  -2  -8    1.90    1.40
   8  -2   8    6.80    2.10
   8   2   8   14.10    2.10
   9  -2   8    2.50    2.00
   9   2   8    3.20    1.80
   0   3   8   36.00    2.10
   0  -3   8   29.50    1.60
  -1   3   8   29.90    2.10
   1  -3   8   30.10    1.70
  -1  -3   8   29.30    1.40
   1   3   8   31.20    2.10
   2   3  -8  402.96    5.40
  -2   3   8  390.86    6.80
   2  -3   8  395.96    6.50
  -2  -3   8  397.06    5.50
   2   3   8  394.76    6.90
   3   3  -8  192.78    2.80
   3  -3   8  193.28    4.30
  -3   3   8  194.68    4.40
  -3  -3   8  195.08    3.00
   3   3   8  190.58    4.50
   4  -3   8   26.50    2.10
  -4   3   8   25.30    2.20
   4   3   8   27.40    2.10
   4  -3  -8   24.00    1.90
   5  -3   8    6.80    1.60
  -5   3   8   12.70    1.60
   5  -3  -8   14.50    1.70
   5   3   8   14.20    1.80
  -6   3   8   12.70    1.70
   6  -3   8   16.40    2.20
   6   3   8   14.30    2.00
   6  -3  -8   12.00    1.80
   7  -3   8   39.80    3.10
   7  -3  -8   43.50    3.10
   7   3   8   42.80    3.10
   8  -3   8    2.80    1.90
   8   3   8    3.20    1.60
   9  -3   8    2.60    2.00
   9   3   8    0.20    1.50
   0  -4   8   21.80    1.50
   0   4   8   22.80    1.80
   1  -4   8  325.67    5.50
  -1   4   8  334.47    6.20
   1   4   8  333.77    6.20
  -1  -4   8  326.47    4.90
  -2   4   8   51.69    2.50
   2   4  -8   51.99    1.40
   2  -4   8   52.69    2.30
   2   4   8   50.19    2.50
  -2  -4   8   51.89    1.40
   3  -4   8   28.00    2.10
  -3   4   8   26.10    2.00
   3   4   8   26.40    2.10
  -4   4   8   42.20    2.60
   4  -4   8   40.50    2.50
   4   4   8   35.40    2.40
   4  -4  -8   40.40    2.60
   5  -4   8   80.09    3.40
  -5   4   8   78.09    3.40
   5  -4  -8   77.79    3.40
   5   4   8   84.29    3.40
   6  -4   8   80.59    3.90
  -6   4   8   86.09    3.70
   6  -4  -8   85.79    3.70
   6   4   8   85.29    3.70
   7  -4   8   44.70    3.80
   7   4   8   38.80    3.10
   7  -4  -8   49.00    3.20
   8  -4   8    4.80    2.10
   8  -4  -8    4.60    1.90
   8   4   8    4.10    1.70
   9  -4   8    3.90    2.10
   9   4   8    0.60    1.50
   0   5   8    2.00    1.20
   0  -5   8    0.50    0.80
   1  -5   8   71.19    2.40
  -1   5   8   70.79    2.90
   1   5   8   74.59    3.00
  -1  -5   8   70.29    1.90
   2   5  -8   24.40    1.00
   2  -5   8   28.40    1.90
  -2   5   8   25.80    2.00
  -2  -5   8   27.10    1.10
   2   5   8   27.20    2.20
  -3   5   8   93.09    3.40
   3  -5   8   95.79    3.20
   3   5   8   85.99    3.30
  -4   5   8   44.10    2.80
   4  -5   8   44.80    2.70
   4  -5  -8   40.40    2.80
   4   5   8   38.60    2.70
   5  -5   8   85.69    3.70
  -5   5   8   81.29    3.60
   5   5   8   87.99    3.60
   5  -5  -8   91.79    3.80
   6  -5   8    4.70    1.90
  -6   5   8   11.50    2.00
   6   5   8   11.20    1.90
   6  -5  -8    7.50    1.90
   7  -5   8   22.40    2.70
   7   5   8   23.60    2.40
   7  -5  -8   22.30    2.50
   8  -5   8    9.30    2.50
   8  -5  -8   12.60    2.20
   8   5   8    9.50    2.00
   9  -5   8    4.30    2.30
   9   5   8    3.10    1.70
   9  -5  -8   -2.00    2.00
   0  -6   8   46.70    1.90
   0   6   8   44.90    2.60
  -1   6   8   77.89    3.20
   1  -6   8   76.79    2.50
  -1  -6   8   73.09    2.00
   1   6   8   78.09    3.20
   2  -6   8    7.90    1.30
   2   6  -8    7.70    0.70
  -2   6   8    6.10    1.50
  -2  -6   8   10.00    0.70
  -2  -6   8    8.00    0.70
   2   6   8    7.70    1.50
   3  -6   8   53.59    2.70
  -3   6   8   52.89    3.10
   3   6   8   55.39    2.90
   4  -6   8   13.30    1.80
  -4   6   8   11.60    1.90
   4   6   8   12.70    1.80
   4  -6  -8   12.10    1.90
  -5   6   8   68.79    3.60
   5  -6   8   66.09    3.60
   5   6   8   67.99    3.40
   5  -6  -8   68.99    3.70
  -6   6   8   96.49    4.20
   6  -6   8   93.39    4.40
   6  -6  -8   94.79    4.20
   6   6   8   91.59    3.90
   7  -6   8    0.20    2.00
   7  -6  -8    2.60    1.90
   7   6   8    2.30    1.60
   8  -6   8   -1.90    2.00
   8  -6  -8    1.60    2.00
   8   6   8    2.10    1.50
   0  -7   8  179.18    3.70
   0   7   8  183.98    4.80
  -1   7   8   -0.10    1.30
   1  -7   8    0.50    1.00
  -1  -7   8    0.00    0.70
   1   7   8   -1.70    1.20
   2  -7   8   45.00    2.50
  -2   7   8   47.80    2.90
   2   7   8   43.70    2.80
  -2  -7   8   47.00    1.30
  -3   7   8   29.90    2.50
   3  -7   8   29.40    2.40
   3   7   8   29.40    2.40
   4  -7   8   29.40    2.40
  -4   7   8   24.40    2.40
   4  -7  -8   22.60    2.30
   4   7   8   22.50    2.30
   5  -7   8   54.89    3.60
  -5   7   8   47.60    3.60
   5   7   8   44.50    3.20
   5  -7  -8   53.99    3.70
   6  -7   8   10.40    2.30
  -6   7   8   20.60    2.60
   6  -7  -8   12.00    2.30
   6   7   8   15.30    2.10
   7  -7   8    3.00    2.20
   7   7   8    5.70    1.70
   7  -7  -8    5.30    2.10
   8  -7   8   -2.10    2.20
   8  -7  -8   -1.60    2.00
   8   7   8    2.60    1.60
   0   8   8    1.60    1.40
   0  -8   8    2.00    1.00
  -1   8   8    9.90    1.70
   1  -8   8   11.10    1.40
  -1  -8   8   11.00    1.10
   1   8   8   13.90    1.90
   2  -8   8    0.10    1.20
  -2   8   8    0.20    1.50
   2   8   8   -2.80    1.30
  -3   8   8   15.70    2.10
   3  -8   8   16.00    2.00
   3   8   8   17.10    2.10
   3  -8  -8   13.00    2.00
   4  -8   8   25.70    2.40
  -4   8   8   26.10    2.60
   4   8   8   27.80    2.50
   4  -8  -8   26.60    2.70
   5  -8   8   60.29    3.90
  -5   8   8   65.99    4.10
   5  -8  -8   61.19    4.00
   5   8   8   65.79    3.70
  -6   8   8   79.09    4.30
   6  -8   8   81.79    4.50
   6  -8  -8   78.69    4.40
   6   8   8   79.19    3.90
   7  -8   8   16.00    2.90
   7   8   8   14.90    2.20
   7  -8  -8   12.90    2.50
   8  -8   8    4.00    2.50
   8   8   8    6.00    1.80
   8  -8  -8    3.00    2.20
   0   9   8  102.99    4.20
   0  -9   8  102.59    3.00
  -1   9   8   42.60    3.20
   1  -9   8   41.20    2.50
  -1  -9   8   44.00    2.00
   1   9   8   39.00    3.20
   2  -9   8    2.20    1.40
  -2   9   8    0.50    1.60
   2   9   8   -0.70    1.40
  -3   9   8   24.30    2.60
   3  -9   8   17.50    2.10
   3   9   8   23.40    2.40
   3  -9  -8   23.80    2.60
   4  -9   8   34.80    2.80
  -4   9   8   36.60    3.00
   4  -9  -8   35.50    3.00
   4   9   8   31.20    2.70
   5  -9   8   16.20    2.50
  -5   9   8   21.70    2.60
   5  -9  -8   19.30    2.60
   5   9   8   19.40    2.40
   6  -9   8    6.70    2.30
  -6   9   8    8.30    2.20
   6   9   8   11.30    2.10
   6  -9  -8   10.40    2.30
   7  -9   8    1.70    2.30
   7  -9  -8   -1.60    2.00
   7   9   8   -0.80    1.60
   0 -10   8   83.39    2.90
   0  10   8   78.99    4.00
  -1  10   8    2.40    1.70
   1 -10   8    2.50    1.40
   1  10   8    3.90    1.80
  -2  10   8   44.10    3.40
   2 -10   8   44.50    2.90
   2  10   8   45.10    3.40
   3 -10   8   23.40    2.30
  -3  10   8   25.40    2.70
   3  10   8   19.90    2.40
   3 -10  -8   23.00    2.60
  -4  10   8    8.40    2.30
   4 -10   8    3.70    1.90
   4 -10  -8    8.10    2.20
   4  10   8    8.20    2.00
   5 -10   8    7.40    2.20
  -5  10   8    6.80    2.30
   5 -10  -8    8.00    2.20
   5  10   8    8.90    2.00
   6 -10   8    2.80    2.30
  -6  10   8    6.90    2.30
   6 -10  -8    6.00    2.30
   6  10   8    6.10    1.90
   7 -10   8    4.70    2.60
   7  10   8    6.10    1.90
   7 -10  -8    3.00    2.30
   0 -11   8    1.30    1.50
   0  11   8    0.90    1.80
  -1  11   8   25.10    2.80
   1 -11   8   29.80    2.30
   1  11   8   25.00    2.70
  -2  11   8    9.90    2.20
   2 -11   8   12.80    1.90
   2  11   8   16.60    2.30
   2 -11  -8   14.50    2.40
  -3  11   8   16.70    2.50
   3 -11   8   17.10    2.30
   3 -11  -8   15.80    2.50
   3  11   8   12.60    2.20
   4 -11   8   15.00    2.30
  -4  11   8   20.80    2.80
   4 -11  -8   20.70    2.80
   4  11   8   22.10    2.60
   5 -11   8   13.30    2.50
  -5  11   8   15.60    2.80
   5 -11  -8    9.80    2.50
   5  11   8   14.80    2.30
   6 -11   8   -0.10    2.30
  -6  11   8    3.30    2.30
   6 -11  -8    3.90    2.40
   6  11   8    5.30    1.90
   0  12   8    2.10    1.90
  -1  12   8   -0.30    1.70
   1 -12   8    1.00    1.50
   1  12   8   -0.60    1.70
   2 -12   8    1.30    1.60
  -2  12   8    3.90    2.00
   2  12   8   -0.20    1.70
   2 -12  -8    0.60    2.00
  -3  12   8   19.40    2.70
   3 -12   8   18.60    2.40
   3  12   8   18.10    2.50
   3 -12  -8   17.30    2.70
   4 -12   8    3.30    2.00
  -4  12   8    5.60    2.30
   4  12   8    3.70    1.90
   4 -12  -8    6.50    2.30
  -5  12   8   -0.90    2.20
   5 -12   8   -3.50    1.90
   5 -12  -8    3.40    2.30
   5  12   8    3.90    1.80
   0  13   8   -0.30    1.90
  -1  13   8   28.60    3.10
   1  13   8   19.80    2.70
   1 -13  -8   24.10    2.90
   2 -13   8    4.80    1.80
  -2  13   8   -0.60    2.00
   2 -13  -8    1.70    2.10
   2  13   8    2.80    1.90
   3 -13   8   -0.10    1.80
  -3  13   8   -1.80    1.90
   3 -13  -8    2.30    2.10
   3  13   8   -0.80    1.80
  -4  13   8    6.20    2.40
   4 -13   8    5.00    2.30
   4  13   8    5.20    2.10
   4 -13  -8    6.90    2.40
   0  14   8    0.60    1.90
  -1  14   8   12.20    2.60
   1 -14  -8   16.50    2.70
   1  14   8   16.10    2.60
  -2  14   8    5.90    2.40
   2 -14  -8    8.00    2.50
   2  14   8    4.60    2.20
  -3  14   8    1.10    2.20
   3 -14   8   -3.60    1.80
   3  14   8   -0.50    1.80
   3 -14  -8   -1.60    2.10
   0   0   9   -1.20    0.90
   1   0   9  257.07    4.80
  -1   0   9  250.17    4.60
   2   0   9   -0.80    1.00
  -2   0   9    0.70    0.90
  -3   0   9  100.99    2.80
   3   0   9  107.89    3.30
  -4   0   9    4.10    1.00
   4   0  -9    4.20    1.00
   4   0   9    4.20    1.30
  -5   0   9    1.80    1.10
   5   0   9    4.70    1.50
   5   0  -9    1.10    1.00
   6   0   9   22.00    2.40
   6   0  -9   24.30    1.70
   7   0   9   40.10    3.30
   8   0   9    4.90    1.90
   9   0   9    2.20    1.80
   0  -1   9  391.76    6.20
   0   1   9  387.16    6.40
  -1   1   9  132.99    3.30
   1  -1   9  131.49    3.30
   1   1   9  124.69    3.40
  -1  -1   9  129.79    3.00
  -2   1   9  394.46    6.50
   2  -1   9  397.46    6.70
  -2  -1   9  389.86    6.00
   2   1   9  397.36    6.80
   3  -1   9  165.38    4.10
  -3   1   9  167.88    3.80
  -3  -1   9  166.28    3.30
   3   1   9  163.28    4.10
   4   1  -9   69.39    2.10
  -4   1   9   62.59    2.50
   4  -1   9   63.99    2.80
   4  -1  -9   69.99    2.50
   4   1   9   70.19    3.00
  -4  -1   9   69.89    2.10
   5  -1   9   42.00    2.70
   5   1  -9   38.90    1.90
  -5   1   9   37.00    2.20
  -5  -1   9   40.90    1.80
   5   1   9   38.20    2.80
   5  -1  -9   38.30    2.30
   6  -1   9   49.70    3.30
   6  -1  -9   50.89    2.70
   6   1   9   46.20    3.20
   7  -1   9    3.40    1.80
   7   1   9    1.70    1.60
   8  -1   9    2.40    1.80
   8   1   9    3.90    1.70
   9  -1   9    5.80    2.10
   9   1   9    6.60    2.10
   0   2   9   17.90    1.60
   0  -2   9   18.60    1.50
  -1   2   9  519.35    8.20
   1  -2   9  517.75    7.90
   1   2   9  520.95    8.30
  -1  -2   9  521.35    7.50
  -2   2   9  306.57    5.60
   2  -2   9  306.37    5.60
  -2  -2   9  308.37    4.90
   2   2   9  308.77    5.80
   3  -2   9  134.69    3.70
  -3   2   9  134.79    3.60
  -3  -2   9  133.49    2.70
   3   2   9  131.49    3.80
   4  -2   9   37.30    2.40
   4   2  -9   33.90    1.50
  -4   2   9   36.10    2.20
   4   2   9   35.60    2.30
   4  -2  -9   33.00    2.20
  -4  -2   9   32.40    1.50
   5  -2   9   53.39    3.00
  -5   2   9   52.59    2.60
   5   2  -9   54.79    2.60
   5   2   9   52.49    3.00
   5  -2  -9   54.29    2.70
   6  -2   9    5.60    1.80
  -6   2   9    9.80    1.60
   6  -2  -9    8.90    1.60
   6   2   9    6.00    1.70
   7  -2   9    6.30    2.00
   7   2   9    5.90    1.80
   7  -2  -9    7.10    1.60
   8  -2   9    0.60    1.80
   8   2   9    0.20    1.60
   9   2   9    2.80    1.80
   0  -3   9   -0.90    0.80
   0   3   9   -1.40    1.00
  -1   3   9  351.96    6.40
   1  -3   9  355.66    5.90
  -1  -3   9  352.06    5.40
   1   3   9  348.77    6.40
   2  -3   9  131.89    3.40
  -2   3   9  130.79    3.70
  -2  -3   9  128.39    2.70
   2   3   9  133.49    3.70
   3  -3   9   67.29    2.70
  -3   3   9   68.59    2.80
   3   3  -9   68.89    1.60
   3   3   9   69.59    2.90
  -3  -3   9   67.99    1.80
   4   3  -9    6.00    0.70
   4  -3   9    6.00    1.50
  -4   3   9    7.00    1.40
   4   3   9    7.70    1.50
   4  -3  -9    4.80    1.40
   5  -3   9   44.90    2.90
  -5   3   9   30.50    2.60
   5  -3  -9   31.20    2.60
   5   3   9   38.60    2.80
   6  -3   9   37.40    2.90
  -6   3   9   38.80    2.80
   6  -3  -9   35.20    2.80
   6   3   9   35.80    3.00
   7  -3   9   -4.00    1.60
   7   3   9    1.90    1.50
   7  -3  -9    1.20    1.50
   8  -3   9   15.10    2.40
   8  -3  -9   10.90    3.10
   8   3   9   14.00    2.20
   9  -3   9    3.00    2.20
   9   3   9    4.00    1.80
   0  -4   9   50.29    1.90
   0   4   9   47.60    2.50
   1  -4   9  133.39    3.30
  -1   4   9  142.69    3.90
   1   4   9  129.89    3.80
  -1  -4   9  132.19    2.80
   2  -4   9  176.48    4.00
  -2   4   9  180.58    4.40
   2   4   9  177.48    4.40
  -2  -4   9  176.38    3.10
  -3   4   9   32.40    2.50
   3  -4   9   29.90    2.30
   3   4   9   28.70    2.30
  -4   4   9  271.57    5.80
   4  -4   9  265.77    5.80
   4  -4  -9  271.67    5.80
   4   4   9  272.47    6.00
  -5   4   9   23.50    2.20
   5  -4   9   25.50    2.40
   5   4   9   23.70    2.20
   5  -4  -9   20.20    2.10
   6  -4   9   21.60    2.50
  -6   4   9   22.60    2.30
   6   4   9   22.10    2.40
   6  -4  -9   20.50    2.20
   7  -4   9   20.80    2.60
   7  -4  -9   23.80    2.40
   7   4   9   24.60    2.50
   8  -4   9    2.50    2.00
   8  -4  -9    2.80    1.80
   8   4   9    6.70    1.90
   9  -4   9    0.50    2.00
   9   4   9    1.00    1.60
   0  -5   9   96.79    2.60
   0   5   9  104.29    3.60
   1  -5   9   19.20    1.50
  -1   5   9   23.70    2.00
   1   5   9   20.20    1.90
  -1  -5   9   21.10    1.40
   2   5  -9   96.09    2.20
  -2   5   9   94.59    3.50
   2  -5   9   92.49    3.00
  -2  -5   9   92.89    2.00
   2   5   9   97.19    3.50
  -3   5   9  152.68    4.40
   3  -5   9  157.28    4.20
   3   5   9  158.28    4.50
   4  -5   9   86.99    3.50
   4  -5  -9   91.19    3.70
   4   5   9   81.29    3.60
  -5   5   9   72.19    3.50
   5  -5   9   69.89    3.60
   5   5   9   72.19    3.60
   5  -5  -9   69.09    3.50
   6  -5   9   51.09    3.70
  -6   5   9   56.09    3.40
   6   5   9   49.80    3.40
   6  -5  -9   52.09    3.40
   7  -5   9    7.60    2.20
   7   5   9   17.60    2.30
   7  -5  -9   13.50    2.20
   8  -5   9    3.40    2.20
   8   5   9    5.30    1.70
   8  -5  -9    1.50    1.90
   0   6   9    2.80    1.40
   0  -6   9    6.30    1.00
  -1   6   9    1.00    1.40
   1  -6   9    1.00    1.00
  -1  -6   9    1.50    0.80
   1   6   9    2.30    1.40
  -2   6   9   11.60    1.70
   2  -6   9   14.90    1.60
  -2  -6   9   18.30    1.10
   2   6   9   13.70    1.80
  -3   6   9   38.80    3.00
   3  -6   9   36.90    2.50
   3   6   9   32.30    2.80
   4  -6   9  128.09    4.10
  -4   6   9  135.49    4.50
   4  -6  -9  123.39    4.50
   4   6   9  136.19    4.40
   5  -6   9   11.00    2.00
  -5   6   9    9.30    2.10
   5  -6  -9   11.70    2.10
   5   6   9   11.00    1.90
   6  -6   9   28.50    2.80
  -6   6   9   24.30    2.60
   6  -6  -9   26.40    2.60
   6   6   9   26.30    2.60
   7  -6   9    4.10    2.20
   7  -6  -9    2.50    1.90
   7   6   9    3.30    1.60
   8  -6   9    3.20    2.30
   8  -6  -9   -1.10    1.90
   8   6   9    3.60    1.70
   0   7   9    0.50    1.30
   0  -7   9   -0.70    0.80
   1  -7   9    0.90    1.00
  -1   7   9    3.10    1.50
  -1  -7   9    1.70    0.80
   1   7   9    0.50    1.40
  -2   7   9    5.70    1.60
   2  -7   9    7.00    1.40
   2   7   9    4.50    1.70
   3  -7   9  129.39    4.00
  -3   7   9  132.89    4.50
   3   7   9  131.39    4.50
   4  -7   9   11.80    2.00
  -4   7   9   15.10    2.20
   4  -7  -9   15.40    2.30
   4   7   9   13.10    2.00
   5  -7   9  104.89    4.50
  -5   7   9  100.69    4.50
   5  -7  -9  107.39    4.50
   5   7   9  101.29    4.20
   6  -7   9   12.70    2.40
  -6   7   9   10.20    2.20
   6  -7  -9    9.30    2.20
   6   7   9   11.60    2.00
   7  -7   9   -0.20    2.10
   7   7   9    0.40    1.50
   7  -7  -9    0.30    1.90
   8  -7   9    0.10    2.30
   8   7   9    2.10    1.70
   8  -7  -9    1.60    2.00
   0   8   9   85.79    3.90
   0  -8   9   85.59    2.70
   1  -8   9    6.00    1.30
  -1   8   9    8.50    1.80
  -1  -8   9    6.20    1.00
   1   8   9    7.00    1.80
  -2   8   9   -0.60    1.50
   2  -8   9    0.80    1.30
   2   8   9   -3.20    1.40
   3  -8   9    5.30    1.60
  -3   8   9    7.70    1.90
   3   8   9    5.30    1.90
   4  -8   9  102.49    4.30
  -4   8   9  105.59    4.40
   4   8   9   91.49    4.20
   4  -8  -9  102.79    4.40
  -5   8   9   64.89    3.90
   5  -8   9   70.29    4.20
   5   8   9   70.19    3.90
   5  -8  -9   69.49    4.00
   6  -8   9    5.30    2.30
  -6   8   9    9.20    2.20
   6   8   9    6.60    1.90
   6  -8  -9    7.10    2.20
   7  -8   9    0.80    2.20
   7  -8  -9    7.80    2.30
   7   8   9    2.20    1.70
   0   9   9    4.10    1.80
   0  -9   9    2.30    1.20
   1  -9   9   45.70    2.60
  -1   9   9   42.30    3.30
   1   9   9   47.30    3.50
   2  -9   9   39.00    2.80
  -2   9   9   38.30    3.10
   2   9   9   33.70    2.90
   3  -9   9   72.39    3.50
  -3   9   9   70.59    4.10
   3  -9  -9   62.79    4.00
   3   9   9   64.09    3.80
  -4   9   9   34.10    3.00
   4  -9   9   42.60    3.70
   4  -9  -9   49.40    3.90
   4   9   9   43.70    3.20
   5  -9   9    2.50    1.90
  -5   9   9    0.30    1.90
   5  -9  -9   -0.70    1.90
   5   9   9   -0.50    1.60
   6  -9   9    0.20    2.10
  -6   9   9    4.40    2.10
   6  -9  -9    1.30    2.00
   6   9   9    0.90    1.60
   7  -9   9    4.40    2.50
   7  -9  -9    8.60    2.40
   7   9   9    4.30    1.90
   0  10   9   28.20    2.80
   0 -10   9   32.50    2.30
  -1  10   9   39.20    3.10
   1 -10   9   44.70    2.60
   1  10   9   46.60    3.60
  -2  10   9   10.30    2.20
   2 -10   9    8.20    1.70
   2  10   9   11.50    2.20
   3 -10   9   -1.80    1.50
  -3  10   9   -1.30    1.70
   3 -10  -9   -2.50    1.80
   3  10   9   -1.30    1.60
   4 -10   9   26.00    2.70
  -4  10   9   23.30    2.80
   4  10   9   26.00    2.70
   4 -10  -9   24.80    2.90
   5 -10   9    4.80    2.20
  -5  10   9    1.80    2.00
   5 -10  -9    3.50    2.10
   5  10   9    2.20    1.70
  -6  10   9    3.90    2.20
   6 -10   9    4.90    2.30
   6  10   9    6.90    2.00
   6 -10  -9    3.80    2.30
   0  11   9    0.80    1.80
  -1  11   9    6.80    2.10
   1 -11   9    3.90    1.50
   1  11   9    3.10    1.90
  -2  11   9   21.10    2.60
   2 -11   9   20.40    2.20
   2  11   9   22.20    2.70
   3 -11   9    7.10    2.00
  -3  11   9    3.70    2.00
   3 -11  -9    5.60    2.20
   3  11   9    3.30    1.90
   4 -11   9   -4.50    1.70
  -4  11   9   -1.80    2.00
   4  11   9   -0.10    1.60
   4 -11  -9   -3.50    1.80
  -5  11   9    3.40    2.30
   5 -11   9    4.90    2.10
   5  11   9    4.90    1.90
   5 -11  -9    5.30    2.30
   6 -11   9   -0.80    2.20
  -6  11   9    5.90    2.30
   6  11   9    1.60    1.80
   6 -11  -9    2.00    2.30
   0  12   9    3.20    2.00
  -1  12   9   14.40    2.50
   1  12   9   16.80    2.50
  -2  12   9   -0.60    2.00
   2 -12   9    1.30    1.60
   2 -12  -9    4.00    2.10
   2  12   9    0.70    1.80
   3 -12   9    9.60    2.20
  -3  12   9   13.20    2.60
   3 -12  -9    8.80    2.40
   3  12   9    9.00    2.30
  -4  12   9   -0.50    2.00
   4 -12   9    2.30    2.10
   4  12   9   -0.60    1.70
   4 -12  -9    0.00    2.10
   5 -12   9    2.10    2.20
  -5  12   9    0.60    2.30
   5 -12  -9    0.80    2.20
   5  12   9    0.50    1.70
   0  13   9    0.90    1.90
  -1  13   9    6.80    2.10
   1  13   9    6.50    2.40
  -2  13   9    2.30    2.10
   2 -13   9    6.80    2.90
   2  13   9    3.80    2.10
   2 -13  -9    3.40    2.20
   3 -13   9   -0.70    1.90
  -3  13   9    1.60    2.20
   3  13   9    2.60    1.90
   3 -13  -9    1.90    2.20
   4 -13   9   -0.40    2.10
  -4  13   9    2.90    2.30
   4 -13  -9    3.80    2.50
   4  13   9    2.70    2.00
   0  14   9    0.60    2.10
   1  14   9    5.80    2.30
   1 -14  -9    4.40    2.30
  -2  14   9    0.30    2.20
   2  14   9    1.30    2.00
   2 -14  -9    2.10    2.30
   0   0  10  368.86    6.30
   1   0  10  165.98    3.90
  -1   0  10  167.18    3.70
  -2   0  10   32.80    1.90
   2   0  10   31.30    2.10
   3   0  10    6.60    1.40
  -3   0  10    7.70    1.20
   4   0  10   50.89    2.90
  -4   0  10   51.99    2.20
   5   0 -10   15.30    1.50
   5   0  10   12.70    2.00
  -5   0  10   15.30    1.50
   6   0  10   24.50    2.50
   7   0  10    2.70    1.70
   8   0  10    0.50    1.70
   9   0  10    3.10    2.00
   0  -1  10    6.10    1.10
   0   1  10    7.70    1.30
   1  -1  10   81.29    2.70
  -1   1  10   74.99    2.70
  -1  -1  10   74.19    2.40
   1   1  10   76.79    2.80
  -2   1  10   11.70    1.40
   2  -1  10   13.70    1.50
   2   1  10   13.10    1.60
  -2  -1  10   17.10    1.40
  -3   1  10   56.39    2.50
   3  -1  10   53.19    2.60
   3   1  10   55.99    2.70
  -3  -1  10   50.49    2.10
   4  -1  10   45.50    2.70
  -4   1  10   43.40    2.30
   4   1  10   45.90    2.70
  -4  -1  10   42.20    1.90
   5   1 -10   70.39    2.40
  -5   1  10   68.99    2.80
   5  -1  10   74.09    3.50
   5  -1 -10   74.39    2.90
   5   1  10   69.79    3.40
  -5  -1  10   68.39    2.40
   6  -1  10   50.99    3.30
  -6   1  10   56.09    2.70
   6   1  10   59.79    3.50
   6  -1 -10   53.69    2.70
   7  -1  10    1.90    1.80
   7   1  10    1.90    1.70
   8  -1  10   -0.60    1.80
   8   1  10    4.40    1.80
   9   1  10    1.30    1.80
   0  -2  10   26.80    1.80
   0   2  10   30.80    2.20
  -1   2  10   17.00    1.60
   1  -2  10   18.40    1.60
   1   2  10   17.80    1.70
  -1  -2  10   17.50    1.40
   2  -2  10   17.30    1.60
  -2   2  10   13.70    1.50
  -2  -2  10   13.90    1.20
   2   2  10   15.30    1.60
   3  -2  10    2.20    1.20
  -3   2  10    4.50    1.20
  -3  -2  10    3.20    0.90
   3   2  10    2.70    1.30
  -4   2  10    6.20    1.40
   4   2 -10    5.80    0.90
   4  -2  10    3.70    1.40
   4   2  10    5.10    1.50
  -4  -2  10    4.50    0.90
  -5   2  10   25.70    2.10
   5  -2  10   32.10    2.60
   5  -2 -10   25.60    2.00
   5   2  10   27.30    2.40
   6  -2  10   37.80    2.90
  -6   2  10   39.60    2.70
   6   2  10   34.70    2.80
   6  -2 -10   31.00    2.20
   7  -2  10    2.40    1.90
   7  -2 -10    1.70    1.50
   7   2  10    2.60    1.60
   8  -2  10    4.50    2.00
   8   2  10    4.30    1.80
   9  -2  10    2.70    2.00
   9   2  10    2.60    1.80
   0   3  10   24.10    1.90
   0  -3  10   24.80    1.70
  -1   3  10   18.30    1.70
   1  -3  10   19.00    1.60
  -1  -3  10   20.30    1.60
   1   3  10   18.80    1.80
  -2   3  10  239.48    5.20
   2  -3  10  241.18    5.00
   2   3  10  238.38    5.30
  -2  -3  10  238.08    4.10
   3  -3  10   39.30    2.50
  -3   3  10   39.40    2.60
   3   3  10   35.70    2.60
  -3  -3  10   37.50    1.60
   4  -3  10   11.60    1.70
  -4   3  10   10.40    1.60
   4   3  10   11.20    1.70
   5  -3  10   61.79    3.40
  -5   3  10   57.99    3.10
   5  -3 -10   55.89    3.10
   5   3  10   56.89    3.40
  -6   3  10   34.50    2.80
   6  -3  10   31.30    2.90
   6   3  10   30.10    2.70
   6  -3 -10   29.20    2.30
   7  -3  10   28.30    2.90
   7   3  10   41.10    3.30
   7  -3 -10   36.50    3.00
   8  -3  10    4.00    2.10
   8   3  10    1.30    1.60
   9  -3  10    0.40    2.10
   9   3  10    4.80    1.90
   0   4  10    4.60    1.40
   0  -4  10    4.30    1.00
  -1   4  10  268.87    5.80
   1  -4  10  275.37    5.10
   1   4  10  272.77    5.80
  -1  -4  10  281.07    4.70
  -2   4  10   79.89    3.30
   2  -4  10   80.79    2.90
  -2  -4  10   77.79    2.10
   2   4  10   80.29    3.20
   3  -4  10   81.39    3.20
  -3   4  10   80.79    3.30
   3   4  10   74.49    3.40
  -3  -4  10   78.69    1.90
   4  -4  10   68.89    3.40
  -4   4  10   67.79    3.20
   4   4  10   59.89    3.40
  -5   4  10    8.70    1.80
   5  -4  10   13.00    2.10
   5  -4 -10   11.50    1.90
   5   4  10   10.00    1.90
   6  -4  10    5.60    2.00
  -6   4  10    5.00    1.70
   6   4  10    5.40    1.80
   6  -4 -10    6.30    1.80
   7  -4  10    9.70    2.30
   7  -4 -10    3.80    1.80
   7   4  10    2.90    1.70
   8  -4  10    3.30    2.10
   8   4  10    3.20    1.80
   8  -4 -10   -3.80    2.00
   0   5  10   21.90    2.00
   0  -5  10   26.70    1.80
   1  -5  10   62.59    2.50
  -1   5  10   59.69    3.10
  -1  -5  10   62.89    2.10
   1   5  10   63.19    3.00
  -2   5  10   86.49    3.60
   2  -5  10   83.39    3.00
  -2  -5  10   84.39    2.10
   2   5  10   92.99    3.50
  -3   5  10   48.00    3.10
   3  -5  10   49.99    2.80
   3   5  10   51.09    3.10
   4  -5  10  133.89    4.40
  -4   5  10  134.79    4.50
   4   5  10  132.09    4.50
   4  -5 -10  129.49    4.40
  -5   5  10    0.80    1.60
   5  -5  10    1.00    1.70
   5   5  10   -0.40    1.40
   5  -5 -10    1.80    1.70
   6  -5  10   11.50    2.30
  -6   5  10   11.60    2.10
   6  -5 -10   10.90    2.10
   6   5  10   10.90    2.10
   7  -5  10    6.60    2.20
  -7   5  10    5.80    1.90
   7  -5 -10    2.60    1.80
   7   5  10    1.40    1.60
   8  -5  10    5.10    2.30
   8  -5 -10    3.10    1.90
   8   5  10    3.20    1.80
   0  -6  10   31.70    1.90
   0   6  10   34.40    2.60
  -1   6  10  117.19    4.20
   1  -6  10  119.99    3.30
  -1  -6  10  121.09    2.80
   1   6  10  113.59    4.00
  -2   6  10   73.19    3.60
   2  -6  10   70.89    2.90
  -2  -6  10   77.29    1.90
   2   6  10   73.39    3.50
  -3   6  10    3.90    1.70
   3  -6  10    3.10    1.50
   3   6  10    2.60    1.60
  -4   6  10   69.99    3.80
   4  -6  10   61.39    3.50
   4  -6 -10   63.59    3.70
   4   6  10   67.59    3.50
  -5   6  10   24.90    2.60
   5  -6  10   26.90    2.60
   5  -6 -10   25.60    2.60
   5   6  10   28.70    2.60
  -6   6  10    8.30    2.10
   6  -6  10    5.70    2.10
   6   6  10    9.00    2.00
   6  -6 -10    9.20    2.10
   7  -6  10    1.70    2.10
  -7   6  10    0.70    1.80
   7   6  10    3.30    1.80
   7  -6 -10    3.30    2.00
   8  -6  10    7.40    2.50
   8  -6 -10    0.60    1.90
   8   6  10    3.70    1.90
   0   7  10    5.40    1.60
   0  -7  10    5.90    1.20
  -1   7  10    0.70    1.50
   1  -7  10    3.90    1.20
  -1  -7  10    4.20    0.90
   1   7  10    3.80    1.60
  -2   7  10   19.10    2.20
   2  -7  10   17.90    1.90
   2   7  10   18.80    2.30
   3  -7  10   69.69    3.30
  -3   7  10   68.39    3.80
   3   7  10   69.89    3.80
  -4   7  10  157.08    5.20
   4  -7  10  156.58    4.90
   4  -7 -10  168.68    5.30
   4   7  10  157.48    5.20
   5  -7  10   49.60    3.70
  -5   7  10   48.10    3.70
   5  -7 -10   43.40    3.60
   5   7  10   47.80    3.50
  -6   7  10    3.40    2.10
   6  -7  10    1.00    2.00
   6  -7 -10    3.20    2.00
   6   7  10    3.00    1.70
  -7   7  10    2.10    1.90
   7  -7  10    4.10    2.30
   7  -7 -10    2.90    2.10
   7   7  10    5.10    1.80
   8  -7  10   -0.90    2.20
   8   7  10    0.80    1.60
   8  -7 -10    2.00    2.10
   0   8  10   26.80    2.60
   0  -8  10   26.50    2.00
  -1   8  10   80.59    4.00
   1  -8  10   80.79    3.00
  -1  -8  10   77.99    3.00
   1   8  10   76.19    3.80
  -2   8  10    6.70    1.90
   2  -8  10   10.50    1.70
   2   8  10    7.50    2.00
  -3   8  10   13.50    2.30
   3  -8  10   14.80    2.00
   3   8  10   13.70    2.20
   4  -8  10   36.80    2.90
  -4   8  10   35.90    3.00
   4   8  10   35.00    3.00
   4  -8 -10   39.30    3.10
  -5   8  10   11.50    2.40
   5  -8  10   13.90    2.40
   5  -8 -10    9.80    2.20
   5   8  10   16.30    2.40
  -6   8  10    3.60    2.10
   6  -8  10    2.20    2.10
   6  -8 -10    1.20    2.00
   6   8  10    5.70    1.90
  -7   8  10    2.40    2.10
   7  -8  10    4.90    2.40
   7  -8 -10    5.20    2.30
   7   8  10   -0.40    1.70
   0   9  10   32.00    2.90
   0  -9  10   36.10    2.20
  -1   9  10   47.30    3.70
   1  -9  10   54.39    2.70
   1   9  10   55.39    3.70
  -2   9  10   24.80    2.70
   2  -9  10   19.60    2.10
   2   9  10   23.30    2.60
  -3   9  10   50.69    3.80
   3  -9  10   47.40    3.40
   3   9  10   42.10    3.30
   4  -9  10    0.50    1.90
  -4   9  10    8.70    2.20
   4  -9 -10    3.50    2.00
   4   9  10    5.40    1.90
   5  -9  10    3.80    2.10
  -5   9  10    4.00    2.10
   5   9  10    3.10    1.80
   5  -9 -10    0.40    1.90
   6  -9  10    5.50    2.30
  -6   9  10    3.90    2.20
   6   9  10    5.10    2.00
   6  -9 -10    4.00    2.20
  -7   9  10   -3.20    1.90
   7  -9  10    0.40    2.30
   7   9  10    4.80    2.00
   7  -9 -10   -2.70    2.00
   0  10  10   36.10    3.00
   1 -10  10    1.50    1.30
  -1  10  10    0.40    1.80
   1  10  10    1.10    1.80
   2 -10  10   15.80    2.10
  -2  10  10   17.30    2.60
   2  10  10   14.50    2.40
  -3  10  10   16.30    2.50
   3 -10  10   18.30    2.30
   3 -10 -10   15.70    2.60
   3  10  10   17.90    2.50
  -4  10  10   16.70    2.70
   4 -10  10   14.20    2.40
   4 -10 -10   13.40    2.50
   4  10  10   12.60    2.40
  -5  10  10    3.80    2.20
   5 -10  10    7.00    2.30
   5 -10 -10    1.80    2.20
   5  10  10    3.10    1.80
  -6  10  10    0.00    2.10
   6 -10  10   -1.30    2.10
   6 -10 -10   -1.50    2.00
   6  10  10    0.70    1.70
   0  11  10    0.90    1.80
  -1  11  10    1.30    1.90
   1 -11  10    4.00    1.80
   1  11  10    5.20    2.00
  -2  11  10    2.50    2.00
   2 -11  10    1.30    1.60
   2  11  10   -0.60    1.70
  -3  11  10    3.30    2.10
   3 -11  10    0.00    1.70
   3 -11 -10    3.60    2.20
   3  11  10    0.20    1.80
  -4  11  10   16.90    2.70
   4 -11  10   20.50    2.70
   4  11  10   20.10    2.70
   4 -11 -10   19.40    2.80
   5 -11  10   11.20    2.60
  -5  11  10    9.60    2.60
   5 -11 -10   11.80    2.60
   5  11  10   13.80    2.50
   0  12  10    5.50    2.20
  -1  12  10    2.00    1.90
   1  12  10   -0.70    1.90
   2 -12  10    2.70    1.80
  -2  12  10    4.30    2.10
   2 -12 -10   11.30    2.40
  -3  12  10    8.60    2.40
   3 -12  10    6.10    2.10
   3 -12 -10    8.00    2.40
   3  12  10    6.00    2.20
  -4  12  10   12.10    2.70
   4 -12  10   15.30    2.60
   4 -12 -10   13.60    2.70
   4  12  10   13.30    2.50
   0  13  10   -2.00    2.00
  -1  13  10   13.60    2.70
   1  13  10    5.60    2.30
  -2  13  10   -3.20    1.90
   2 -13 -10    0.20    2.10
   2  13  10    0.30    2.00
  -3  13  10   -2.40    2.20
   3 -13  10    0.60    2.00
   3  13  10   -1.90    1.70
   3 -13 -10    3.60    2.40
   0   0  11   -1.20    1.00
   1   0  11  119.69    3.50
  -1   0  11  126.69    3.40
  -2   0  11   21.00    1.70
   2   0  11   25.20    2.10
  -3   0  11  120.19    3.30
   3   0  11  122.19    3.80
  -4   0  11   22.90    1.70
   4   0  11   20.80    2.10
   5   0 -11    8.80    1.40
  -5   0  11    9.80    1.40
   5   0  11   11.00    1.90
   6   0  11    1.70    1.80
   7   0  11    4.20    1.90
   8   0  11    2.40    1.90
   0  -1  11   36.40    2.20
   0   1  11   35.40    2.30
   1  -1  11   20.40    1.70
  -1   1  11   25.70    1.90
  -1  -1  11   21.60    1.60
   1   1  11   25.70    2.20
   2  -1  11  130.29    3.70
  -2   1  11  129.29    3.60
  -2  -1  11  133.39    3.30
   2   1  11  134.59    3.80
  -3   1  11   69.79    2.80
   3  -1  11   67.79    3.00
   3   1  11   69.79    3.20
  -3  -1  11   67.59    2.50
  -4   1  11   69.79    2.80
   4  -1  11   69.89    3.30
  -4  -1  11   66.89    2.40
   4   1  11   64.79    3.20
  -5   1  11   60.79    2.70
   5  -1  11   57.09    3.40
   5  -1 -11   55.29    2.70
   5   1  11   56.39    3.50
   6  -1  11   11.40    2.10
  -6   1  11    8.80    1.50
   6   1  11   10.50    2.00
   6  -1 -11   10.00    1.80
   7  -1  11    1.60    1.80
   7   1  11    7.40    1.90
   8  -1  11    3.80    2.00
   0  -2  11    0.10    0.90
   0   2  11    3.20    1.20
   1  -2  11  126.39    3.50
  -1   2  11  133.59    3.80
   1   2  11  132.99    3.90
  -1  -2  11  134.39    3.30
   2  -2  11   15.00    1.60
  -2   2  11   12.40    1.60
  -2  -2  11   10.30    1.20
   2   2  11    9.40    1.60
  -3   2  11   59.59    2.90
   3  -2  11   59.99    2.90
  -3  -2  11   60.39    2.20
   3   2  11   57.99    2.90
   4  -2  11  162.68    4.70
  -4   2  11  158.88    4.20
  -4  -2  11  150.48    3.30
   4   2  11  160.28    4.70
   5  -2  11   26.90    2.50
  -5   2  11   31.20    2.50
   5  -2 -11   32.20    2.50
   5   2  11   35.90    2.80
   6  -2  11    2.60    1.80
  -6   2  11    2.90    1.50
   6  -2 -11    3.00    1.50
   6   2  11    2.00    1.70
   7  -2  11    5.70    2.30
   7   2  11    2.80    1.80
   8  -2  11    4.40    2.20
   8   2  11    2.50    1.80
   0   3  11   41.70    2.70
   0  -3  11   43.40    2.10
   1  -3  11   62.69    2.60
  -1   3  11   62.59    3.00
   1   3  11   66.49    3.10
  -1  -3  11   61.09    2.30
  -2   3  11   56.79    2.90
   2  -3  11   60.29    2.70
  -2  -3  11   55.99    2.10
   2   3  11   58.79    3.00
  -3   3  11   49.60    2.90
   3  -3  11   45.40    2.80
  -3  -3  11   47.70    1.90
   3   3  11   46.90    3.00
  -4   3  11  131.49    4.10
   4  -3  11  121.29    4.20
   4   3  11  128.89    4.40
   5  -3  11    9.70    2.00
  -5   3  11   11.00    1.80
   5  -3 -11    9.90    1.70
   5   3  11    9.50    2.00
  -6   3  11   14.10    1.90
   6  -3  11   12.30    2.30
   6   3  11   14.00    2.30
   6  -3 -11   13.40    2.00
   7  -3  11    6.00    2.10
   7   3  11    4.30    1.80
   7  -3 -11    0.10    1.60
   8  -3  11    1.90    2.10
   8   3  11    3.70    1.80
   0   4  11   -0.70    1.30
   0  -4  11    1.70    1.00
  -1   4  11   50.29    3.00
   1  -4  11   47.00    2.40
  -1  -4  11   43.80    2.00
   1   4  11   47.10    2.90
   2  -4  11   28.70    2.30
  -2   4  11   37.80    2.80
  -2  -4  11   31.40    1.70
   2   4  11   26.90    2.20
   3  -4  11  150.68    4.30
  -3   4  11  145.69    4.40
   3   4  11  146.79    4.60
   4  -4  11   72.89    3.60
  -4   4  11   71.79    3.50
   4   4  11   62.19    3.50
   5  -4  11   12.50    2.10
  -5   4  11    8.10    1.80
   5  -4 -11   11.80    1.90
   5   4  11    9.90    2.00
   6  -4  11   40.70    3.20
  -6   4  11   36.60    2.70
   6  -4 -11   40.70    3.20
   6   4  11   38.10    3.10
  -7   4  11    5.60    1.70
   7  -4  11   -0.20    1.90
   7  -4 -11    3.10    1.80
   7   4  11   -1.20    1.50
   8  -4  11    3.00    2.10
   8   4  11   -0.70    1.60
   0  -5  11  135.99    3.40
   0   5  11  142.49    4.50
   1  -5  11    6.50    1.30
  -1   5  11    4.10    1.50
   1   5  11    4.20    1.50
  -1  -5  11    4.00    1.00
   2  -5  11   97.59    3.30
  -2   5  11  103.09    3.90
  -2  -5  11  100.39    2.50
   2   5  11  102.09    3.90
   3  -5  11   16.50    2.00
  -3   5  11   17.40    2.10
   3   5  11   14.70    2.10
  -4   5  11   19.40    2.30
   4  -5  11   16.90    2.20
   4   5  11   24.90    2.50
  -5   5  11    2.80    1.70
   5  -5  11   -0.40    1.80
   5  -5 -11    1.60    1.70
   5   5  11    0.30    1.70
   6  -5  11    7.10    2.10
  -6   5  11    4.70    1.80
   6   5  11    6.10    1.90
   6  -5 -11    7.20    1.90
  -7   5  11   10.80    2.20
   7  -5  11   20.90    2.80
   7   5  11   12.60    2.20
   7  -5 -11   16.20    2.40
   8  -5  11   -1.10    2.10
   8   5  11   -1.60    1.50
   8  -5 -11   -0.30    2.00
   0  -6  11   48.60    2.30
   0   6  11   44.60    3.10
  -1   6  11    8.50    1.80
   1  -6  11   11.60    1.50
  -1  -6  11   12.70    1.30
   1   6  11    9.10    1.90
  -2   6  11   31.50    2.70
   2  -6  11   33.20    2.50
   2   6  11   27.10    2.50
   3  -6  11   42.70    3.00
  -3   6  11   44.70    3.50
   3   6  11   41.40    3.10
  -4   6  11   35.50    2.90
   4  -6  11   44.80    3.40
   4   6  11   38.60    3.30
   5  -6  11   33.90    2.90
  -5   6  11   29.80    2.80
   5  -6 -11   34.10    2.90
   5   6  11   39.20    3.20
   6  -6  11   24.70    2.80
  -6   6  11   23.30    2.60
   6   6  11   20.30    2.50
   6  -6 -11   24.50    2.70
   7  -6  11    2.10    2.10
  -7   6  11    4.70    2.00
   7  -6 -11    1.50    1.90
   7   6  11    0.80    1.70
   8  -6  11   -1.90    2.10
   8   6  11    1.40    1.80
   8  -6 -11   -1.20    1.90
   0   7  11   16.30    2.30
   0  -7  11   17.30    1.50
  -1   7  11    3.30    1.70
   1  -7  11    0.70    1.20
   1   7  11    0.10    1.60
  -1  -7  11    2.40    1.00
  -2   7  11   51.19    3.50
   2  -7  11   48.30    2.80
   2   7  11   44.80    3.40
  -3   7  11   30.20    2.80
   3  -7  11   26.70    2.40
   3   7  11   27.50    2.70
   4  -7  11    6.90    1.90
  -4   7  11    7.20    2.10
   4   7  11    8.70    2.00
   4  -7 -11    5.50    2.00
  -5   7  11    4.70    2.00
   5  -7  11    9.10    2.20
   5   7  11    6.20    1.90
   5  -7 -11    5.20    2.10
   6  -7  11    7.20    2.30
  -6   7  11    5.90    2.20
   6   7  11    8.00    2.00
   6  -7 -11   10.40    2.30
   7  -7  11    2.60    2.10
  -7   7  11    4.60    2.10
   7   7  11    4.50    1.80
   7  -7 -11    1.90    2.10
   0  -8  11   69.29    2.70
   0   8  11   70.49    4.00
   1  -8  11   33.50    2.50
  -1   8  11   27.50    2.70
   1   8  11   30.10    2.80
  -2   8  11   14.30    2.30
   2  -8  11   16.80    1.90
   2   8  11   20.70    2.60
   3  -8  11   42.20    3.10
  -3   8  11   37.00    3.10
   3   8  11   38.00    3.20
   4  -8  11    2.60    1.80
  -4   8  11    5.80    2.10
   4  -8 -11    7.80    2.30
   4   8  11    7.60    2.10
   5  -8  11   -0.40    1.80
  -5   8  11    2.40    2.10
   5   8  11    0.20    1.80
   5  -8 -11   -1.50    1.80
   6  -8  11    1.00    2.10
  -6   8  11   -1.20    2.00
   6  -8 -11    1.10    2.10
   6   8  11    0.90    1.70
   7  -8  11    0.00    2.20
  -7   8  11    1.90    2.10
   7   8  11    3.50    1.90
   7  -8 -11   -0.50    2.10
   0   9  11    6.40    2.10
   0  -9  11    9.30    2.30
   1  -9  11   24.50    2.00
  -1   9  11   23.90    2.70
   1   9  11   28.00    2.90
  -2   9  11    4.80    2.10
   2  -9  11    4.30    1.60
   2   9  11    5.40    2.00
  -3   9  11    5.60    2.10
   3  -9  11    8.40    1.90
   3   9  11   11.90    2.20
   4  -9  11   15.50    2.30
  -4   9  11   18.50    2.60
   4   9  11   19.90    2.60
   4  -9 -11   11.10    2.40
   5  -9  11   25.50    2.80
  -5   9  11   19.40    2.80
   5  -9 -11   15.50    2.70
   5   9  11   21.20    2.70
  -6   9  11    0.90    2.30
   6  -9  11    3.80    2.30
   6   9  11    4.10    2.00
   6  -9 -11    3.70    2.30
   0  10  11   -3.00    1.70
   1 -10  11    1.00    1.40
  -1  10  11    4.30    2.00
   1  10  11    4.40    2.10
   2 -10  11   15.20    2.00
  -2  10  11   19.70    2.70
   2  10  11   13.90    2.40
  -3  10  11    1.80    2.00
   3 -10  11    1.00    1.70
   3  10  11    2.50    2.00
   4 -10  11    5.50    2.00
  -4  10  11   -0.10    1.90
   4 -10 -11    0.40    2.00
   4  10  11    6.50    2.10
  -5  10  11    7.80    2.50
   5 -10  11    3.70    2.10
   5 -10 -11    3.90    2.20
   5  10  11    4.80    2.00
  -6  10  11    3.70    2.40
   6 -10  11    3.90    2.40
   6  10  11    8.40    2.30
   6 -10 -11    6.30    2.40
   0  11  11    2.40    1.90
  -1  11  11    0.60    1.90
   1  11  11   -1.10    1.90
  -2  11  11    3.70    2.10
   2 -11  11    4.10    1.80
   2  11  11    3.10    2.10
  -3  11  11   30.80    3.20
   3 -11  11   28.80    2.70
   3 -11 -11   27.10    3.00
   3  11  11   29.70    3.10
   4 -11  11   10.10    2.40
  -4  11  11   15.20    2.80
   4 -11 -11    9.90    2.50
   4  11  11   12.00    2.50
   5 -11  11   -2.00    2.00
  -5  11  11    3.60    2.30
   5 -11 -11    5.10    2.40
   5  11  11    1.70    2.00
   0  12  11    6.10    2.20
  -1  12  11    2.90    2.20
   1  12  11    2.60    2.20
  -2  12  11    1.50    2.10
   2  12  11   -1.20    1.90
   3 -12  11    9.60    2.20
  -3  12  11    7.90    2.50
   3 -12 -11    7.10    2.50
   3  12  11    9.40    2.40
   4 -12  11    3.80    2.30
  -4  12  11   -0.10    2.30
   4 -12 -11    6.00    2.50
   4  12  11    6.30    2.20
   0  13  11   12.10    2.60
  -1  13  11    8.40    2.50
  -2  13  11    1.30    2.20
   2 -13 -11    4.30    2.30
   2  13  11    4.40    2.30
   0   0  12  588.84    9.40
  -1   0  12   -0.80    1.10
   1   0  12    0.80    1.20
   2   0  12    8.20    1.50
  -2   0  12   11.20    1.50
  -3   0  12    3.30    1.20
   3   0  12    0.40    1.30
  -4   0  12   -0.60    1.10
   4   0  12   -0.70    1.50
  -5   0  12    2.00    1.40
   5   0  12    3.20    1.70
   5   0 -12    3.10    1.50
   6   0  12   14.30    2.30
   7   0  12    2.80    1.90
   8   0  12    1.00    1.90
   0   1  12   51.19    2.80
   0  -1  12   49.30    2.60
  -1   1  12    7.60    1.50
   1  -1  12    8.00    1.40
  -1  -1  12    7.70    1.30
   1   1  12    5.70    1.50
   2  -1  12   23.90    2.00
  -2   1  12   25.70    2.00
  -2  -1  12   24.80    2.00
   2   1  12   25.70    2.10
  -3   1  12    6.60    1.40
   3  -1  12    5.10    1.60
   3   1  12    3.70    1.50
  -3  -1  12    4.80    1.20
  -4   1  12   72.19    3.00
   4  -1  12   65.99    3.50
   4   1  12   68.59    3.50
  -4  -1  12   66.79    2.60
  -5   1  12   10.40    1.60
   5  -1  12    7.30    1.90
   5   1  12    4.50    1.70
   5  -1 -12    5.70    1.40
   6  -1  12    2.90    1.90
   6   1  12    0.40    1.60
   7  -1  12    0.50    1.80
   7   1  12    1.80    1.80
   8  -1  12    3.40    2.10
   8   1  12    5.90    2.10
   0  -2  12    2.50    1.10
   0   2  12    0.30    1.20
  -1   2  12   63.09    3.10
   1  -2  12   66.09    2.80
   1   2  12   70.49    3.20
  -1  -2  12   66.29    2.50
   2  -2  12   10.20    1.60
  -2   2  12   10.90    1.60
  -2  -2  12    8.00    1.30
   2   2  12   10.40    1.70
   3  -2  12   32.80    2.70
  -3   2  12   43.00    2.80
  -3  -2  12   39.20    2.10
   3   2  12   38.00    2.90
   4  -2  12   26.10    2.40
  -4   2  12   32.10    2.60
   4   2  12   25.70    2.50
  -5   2  12    8.00    1.60
   5  -2  12    8.30    1.90
   5   2  12    7.40    1.90
   5  -2 -12    7.00    1.60
   6  -2  12   -2.50    1.70
  -6   2  12    1.60    1.40
   6  -2 -12    0.40    1.50
   6   2  12    1.80    1.70
   7  -2  12   -2.10    1.70
   7   2  12    4.40    1.90
   8  -2  12    3.50    2.10
   0   3  12    1.60    1.40
   0  -3  12    2.30    1.10
  -1   3  12   29.40    2.30
   1  -3  12   24.10    1.90
  -1  -3  12   28.80    2.00
   1   3  12   27.20    2.30
  -2   3  12   57.89    3.10
  -2  -3  12   57.09    2.30
   2   3  12   55.19    3.20
   3  -3  12   58.79    3.20
  -3   3  12   62.39    3.30
  -3  -3  12   66.59    2.30
   3   3  12   61.29    3.40
  -4   3  12   20.30    2.10
   4  -3  12   18.40    2.20
   4   3  12   16.20    2.20
   5  -3  12   -0.20    1.60
  -5   3  12    1.80    1.50
   5  -3 -12   -2.80    1.40
   5   3  12   -1.10    1.50
  -6   3  12    2.70    1.60
   6  -3  12    5.00    2.00
   6  -3 -12    5.30    1.70
   6   3  12    3.20    1.80
   7  -3  12   10.30    2.40
   7   3  12    9.30    2.20
   8  -3  12    5.60    2.20
   8   3  12    0.40    1.80
   0   4  12   29.70    2.40
   0  -4  12   32.90    2.10
  -1   4  12   59.09    3.30
   1  -4  12   61.19    2.80
  -1  -4  12   58.19    2.40
   1   4  12   62.19    3.40
   2  -4  12   29.00    2.40
   2   4  12   30.80    2.50
  -2  -4  12   30.50    1.80
  -3   4  12   64.59    3.50
   3  -4  12   65.69    3.30
   3   4  12   65.19    3.50
   4  -4  12  146.09    4.80
  -4   4  12  149.99    4.70
   4   4  12  143.89    4.90
   5  -4  12   19.20    2.40
  -5   4  12   20.00    2.30
   5   4  12   20.00    2.40
   5  -4 -12   19.90    2.30
   6  -4  12   25.80    2.80
  -6   4  12   21.80    2.40
   6   4  12   23.60    2.60
   6  -4 -12   21.30    2.40
  -7   4  12    3.30    1.80
   7  -4  12    1.10    2.00
   7  -4 -12    2.90    1.80
   7   4  12    4.00    1.90
   8  -4  12    1.80    2.10
   8   4  12    5.60    2.10
   0  -5  12   -0.10    1.00
   0   5  12    0.20    1.50
   1  -5  12   13.20    1.60
  -1   5  12   14.10    2.10
  -1  -5  12   12.60    1.40
   1   5  12   14.60    2.10
  -2   5  12   37.30    2.80
   2  -5  12   42.50    2.70
   2   5  12   32.60    2.70
  -3   5  12   20.00    2.40
   3  -5  12   20.40    2.20
   3   5  12   18.10    2.30
  -4   5  12    6.90    2.00
   4  -5  12    3.70    1.80
   4   5  12    7.40    2.00
   5  -5  12   -1.70    1.70
  -5   5  12   -0.10    1.70
   5  -5 -12    0.40    1.70
   5   5  12   -0.80    1.70
   6  -5  12    4.00    2.10
  -6   5  12   -2.10    1.60
   6   5  12    2.30    1.80
   6  -5 -12    1.90    1.90
  -7   5  12   -1.90    1.70
   7  -5  12    1.30    2.10
   7   5  12    3.60    1.90
   7  -5 -12    2.00    1.90
   0   6  12   59.09    3.70
   0  -6  12   54.99    2.50
  -1   6  12    3.70    1.70
   1  -6  12    3.30    1.30
   1   6  12    3.20    1.80
  -1  -6  12    4.50    1.10
   2  -6  12  175.48    4.60
  -2   6  12  171.28    5.40
   2   6  12  170.58    5.30
   3  -6  12    7.90    1.90
  -3   6  12    7.10    2.10
   3   6  12   11.80    2.20
   4  -6  12   81.99    4.00
  -4   6  12   80.29    4.10
   4   6  12   79.49    4.20
  -5   6  12   20.70    2.50
   5  -6  12   19.60    2.60
   5  -6 -12   17.50    2.50
   5   6  12   23.70    2.60
   6  -6  12    1.50    2.10
  -6   6  12    2.40    1.90
   6  -6 -12   -1.00    1.80
   6   6  12    1.70    1.80
  -7   6  12    4.00    2.00
   7  -6  12    6.60    2.30
   7  -6 -12    2.50    2.10
   7   6  12    3.80    2.00
   0   7  12   58.09    3.70
   0  -7  12   65.69    2.70
   1  -7  12    8.60    1.60
  -1   7  12    6.20    2.00
   1   7  12   10.00    2.20
   2  -7  12    1.20    1.40
  -2   7  12   -2.20    1.70
   2   7  12   -0.90    1.80
  -3   7  12   18.00    2.50
   3  -7  12   16.70    2.20
   3   7  12   16.40    2.40
  -4   7  12   20.50    2.60
   4  -7  12   18.00    2.30
   4   7  12   20.00    2.60
   5  -7  12   61.59    4.00
  -5   7  12   59.49    4.20
   5   7  12   58.59    4.00
   5  -7 -12   59.99    4.10
   6  -7  12    3.90    2.10
  -6   7  12    1.70    2.00
   6   7  12    3.10    1.90
   6  -7 -12    2.70    2.10
  -7   7  12    2.50    2.10
   7  -7  12    3.30    2.30
   7   7  12    0.40    1.70
   7  -7 -12   -0.70    2.00
   0   8  12    2.20    1.80
   0  -8  12    1.60    1.20
  -1   8  12   14.50    2.40
   1  -8  12   12.10    1.70
   1   8  12   13.40    2.50
   2  -8  12   77.09    3.40
  -2   8  12   79.19    4.20
   2   8  12   80.29    4.40
  -3   8  12   16.90    2.50
   3  -8  12   17.40    2.20
   3   8  12   12.60    2.40
   4  -8  12   11.60    2.10
  -4   8  12    7.50    2.30
   4  -8 -12    6.10    2.10
   4   8  12    8.60    2.20
  -5   8  12    2.30    2.10
   5  -8  12   -0.90    1.90
   5   8  12    1.40    1.90
   5  -8 -12    2.50    2.10
  -6   8  12    0.90    2.00
   6  -8  12    2.90    2.10
   6   8  12    8.40    2.20
   6  -8 -12    4.60    2.20
   0   9  12    9.20    2.30
  -1   9  12    9.20    2.30
   1  -9  12   12.70    1.80
   1   9  12   13.80    2.40
  -2   9  12    1.50    2.00
   2  -9  12    2.60    1.50
   2   9  12   -1.60    1.80
   3  -9  12   11.90    2.00
  -3   9  12   10.40    2.40
   3   9  12   10.30    2.30
  -4   9  12    1.20    2.00
   4  -9  12    3.70    1.90
   4  -9 -12    3.60    2.20
   4   9  12    0.30    1.90
   5  -9  12    2.00    2.00
  -5   9  12    0.00    2.00
   5   9  12    3.10    2.10
   5  -9 -12    6.00    2.30
   6  -9  12    7.10    2.40
  -6   9  12    0.20    2.20
   6   9  12    4.80    2.10
   6  -9 -12    0.40    2.20
  -1  10  12   -1.50    1.80
   1  10  12    1.90    2.00
   2 -10  12   11.70    1.90
  -2  10  12   11.20    2.40
   2  10  12   15.00    2.60
   3 -10  12    0.70    1.70
  -3  10  12    1.20    2.00
   3  10  12    3.30    2.00
   4 -10  12   17.80    2.50
  -4  10  12   16.10    2.70
   4 -10 -12   20.80    2.90
   4  10  12   24.00    2.90
  -5  10  12    0.50    2.20
   5 -10  12    2.60    2.20
   5  10  12    4.30    2.10
   0  11  12    5.00    2.20
  -1  11  12    6.40    2.30
   1  11  12    3.00    2.10
   2 -11  12    1.00    2.60
  -2  11  12   -3.60    1.80
   2  11  12   -2.10    1.80
  -3  11  12    1.50    2.10
   3 -11  12   -0.80    1.70
   3  11  12    1.40    2.00
   3 -11 -12    5.50    2.20
   4 -11  12    8.80    2.30
  -4  11  12    5.60    2.40
   4  11  12    8.00    2.30
   4 -11 -12    9.90    2.60
   0  12  12    7.40    2.50
  -1  12  12   -0.60    2.10
   1  12  12    1.60    2.10
  -2  12  12   10.30    2.60
   3 -12  12    2.80    2.00
  -3  12  12    4.40    2.50
   3 -12 -12    3.80    2.40
   3  12  12    1.30    2.00
   0   0  13    2.20    1.30
  -1   0  13    5.40    1.50
  -2   0  13   74.09    3.00
   2   0  13   72.99    3.30
  -3   0  13    2.80    1.30
   3   0  13    1.10    1.60
  -4   0  13   27.80    2.10
   4   0  13   33.00    2.70
   5   0  13    5.60    1.90
   6   0  13    1.90    1.80
   7   0  13   18.50    2.60
   8   0  13    7.60    2.30
   0  -1  13    0.70    1.30
   1  -1  13   37.50    2.60
  -1   1  13   40.80    2.70
  -1  -1  13   42.00    2.50
   1   1  13   45.70    2.90
  -2   1  13   11.90    1.70
   2  -1  13   10.50    1.70
  -2  -1  13   10.70    1.50
   2   1  13   11.80    1.80
   3  -1  13    4.10    1.60
  -3   1  13    6.10    1.50
   3   1  13    3.00    1.60
  -3  -1  13    6.60    1.40
   4  -1  13   20.80    2.30
  -4   1  13   20.90    2.00
  -4  -1  13   17.10    2.10
   4   1  13   17.20    2.30
  -5   1  13   24.80    2.10
   5  -1  13   26.60    2.60
   5   1  13   25.50    2.60
   5  -1 -13   24.00    2.10
   6  -1  13    5.10    2.00
   6   1  13    4.90    2.70
   7  -1  13    1.10    2.00
   7   1  13    4.50    2.00
   8  -1  13    4.30    2.20
   8   1  13    1.30    2.00
   0  -2  13   87.49    3.20
   0   2  13   85.09    3.60
  -1   2  13   16.00    2.00
   1  -2  13   18.60    1.90
   1   2  13   16.10    2.00
  -1  -2  13   14.50    1.60
  -2   2  13    6.10    1.60
   2  -2  13   10.70    1.70
  -2  -2  13    6.50    1.40
   2   2  13    7.00    1.80
  -3   2  13   20.60    2.10
   3  -2  13   23.60    2.40
  -3  -2  13   22.30    1.70
   3   2  13   18.50    2.30
   4  -2  13   14.90    2.20
  -4   2  13   21.50    2.10
   4   2  13   19.90    2.30
   5  -2  13    4.90    1.90
  -5   2  13    5.90    1.60
   5  -2 -13    2.50    1.50
   5   2  13    3.20    1.80
   6  -2  13   -3.10    1.70
   6   2  13   -0.30    1.70
   7  -2  13    4.70    2.10
   7   2  13    8.10    2.20
   8  -2  13    6.20    2.20
   8   2  13    5.00    2.10
   0   3  13    3.00    1.60
   0  -3  13    1.90    1.20
   1  -3  13   78.39    3.10
  -1  -3  13   75.69    2.80
   1   3  13   76.79    3.50
  -2   3  13    3.80    1.60
   2  -3  13    4.30    1.50
   2   3  13    7.50    1.80
  -2  -3  13    5.60    1.30
   3  -3  13    9.60    1.90
  -3   3  13    9.90    1.90
   3   3  13   15.10    2.20
  -4   3  13   13.90    2.00
   4  -3  13   10.80    2.00
   4   3  13   10.50    2.20
   5  -3  13    3.70    1.80
  -5   3  13    6.30    1.70
   5  -3 -13    1.60    1.70
   5   3  13    6.90    2.00
  -6   3  13   15.80    2.10
   6  -3  13   20.10    2.70
   6  -3 -13   15.10    2.20
   6   3  13   20.70    2.60
   7  -3  13    0.80    2.00
   7   3  13    3.20    1.90
   0  -4  13   13.50    1.60
   0   4  13   11.40    2.10
   1  -4  13   -1.40    1.20
  -1   4  13    2.10    1.70
   1   4  13    0.60    1.60
  -1  -4  13    1.00    1.10
  -2   4  13   27.20    2.60
   2  -4  13   26.20    2.30
  -2  -4  13   25.50    2.00
   2   4  13   30.10    2.70
  -3   4  13  140.69    4.80
   3  -4  13  145.59    4.60
   3   4  13  145.59    4.90
  -4   4  13    3.40    1.80
   4  -4  13    0.00    1.60
   4   4  13    0.20    1.80
  -5   4  13   15.50    2.20
   5  -4  13   14.90    2.30
   5  -4 -13   12.90    2.10
   5   4  13   17.30    2.50
   6  -4  13   -0.20    1.80
  -6   4  13    1.30    1.70
   6   4  13    3.20    1.90
   6  -4 -13    0.70    1.70
   7  -4  13    5.10    2.20
   7   4  13    6.30    2.10
   0  -5  13    1.80    1.20
   0   5  13    3.50    1.70
  -1   5  13   66.49    3.80
   1  -5  13   66.29    3.00
   1   5  13   72.39    4.00
  -1  -5  13   67.69    2.60
   2  -5  13    3.70    1.50
  -2   5  13    4.30    2.00
   2   5  13    8.90    2.10
  -3   5  13   12.00    2.20
   3  -5  13   17.20    2.10
   3   5  13   15.00    2.30
   4  -5  13   17.80    2.30
  -4   5  13   15.70    2.30
   4   5  13   24.50    2.70
   5  -5  13    3.30    2.00
  -5   5  13    1.80    1.80
   5   5  13    2.50    1.90
   5  -5 -13    2.60    1.80
  -6   5  13    8.00    2.10
   6  -5  13   14.00    2.50
   6   5  13    7.90    2.20
   6  -5 -13    4.10    2.00
   7  -5  13    4.50    2.20
  -7   5  13    1.60    1.90
   7  -5 -13   -1.20    1.90
   7   5  13    5.00    2.10
   0   6  13  168.08    5.40
   0  -6  13  166.68    4.10
   1  -6  13   16.20    1.80
  -1   6  13   13.30    2.30
   1   6  13   14.40    2.30
   2  -6  13   20.70    2.10
  -2   6  13   27.70    2.80
   2   6  13   17.80    2.50
   3  -6  13   90.19    4.00
  -3   6  13  100.69    4.50
   3   6  13  103.89    4.60
  -4   6  13   22.50    2.70
   4  -6  13   31.70    2.70
   4   6  13   23.90    2.70
   5  -6  13    4.10    2.00
  -5   6  13    3.00    2.00
   5   6  13    6.10    2.00
   5  -6 -13    3.60    1.90
   6  -6  13    2.60    2.10
  -6   6  13    1.70    1.90
   6  -6 -13    1.30    1.90
   6   6  13    3.70    2.00
  -7   6  13   -4.90    1.70
   7  -6  13    2.40    2.20
   7   6  13    2.40    2.00
   7  -6 -13   -4.10    1.90
   0  -7  13   10.50    1.50
   0   7  13   15.40    2.40
  -1   7  13   29.70    3.00
   1  -7  13   27.90    2.20
   1   7  13   29.60    2.90
   2  -7  13    4.20    1.50
  -2   7  13   -1.90    1.80
   2   7  13    2.70    1.90
   3  -7  13    1.70    1.60
  -3   7  13    1.60    1.90
   3   7  13    0.80    1.80
  -4   7  13    5.20    2.00
   4  -7  13    4.90    2.00
   4   7  13    5.80    2.10
   5  -7  13    7.30    2.20
  -5   7  13    0.70    2.00
   5   7  13    8.20    2.10
   5  -7 -13    4.90    2.10
  -6   7  13    1.40    2.00
   6  -7  13    3.80    2.20
   6   7  13    0.20    1.80
   6  -7 -13    0.90    2.10
   0   8  13   47.20    3.90
   1  -8  13   19.90    1.90
  -1   8  13   15.80    2.50
   1   8  13   16.70    2.60
  -2   8  13    3.90    2.10
   2  -8  13    6.30    1.70
   2   8  13    4.40    2.00
   3  -8  13   14.50    2.20
  -3   8  13    7.80    2.30
   3   8  13   13.20    2.40
   4  -8  13    4.60    1.90
  -4   8  13    1.30    2.10
   4   8  13    3.90    2.10
   4  -8 -13    4.70    2.00
   5  -8  13    2.60    1.90
  -5   8  13    1.70    2.10
   5   8  13   -1.80    1.80
   5  -8 -13   -3.50    1.80
   6  -8  13    7.30    2.40
  -6   8  13    7.10    2.40
   6  -8 -13    2.70    2.20
   6   8  13    4.50    2.10
   0   9  13   -0.80    1.80
  -1   9  13    6.60    2.30
   1  -9  13   11.30    2.70
   1   9  13   13.70    3.20
   2  -9  13    4.10    1.70
  -2   9  13    3.80    2.00
   2   9  13    6.80    2.30
   3  -9  13    9.50    2.00
  -3   9  13    8.20    2.40
   3   9  13   10.30    2.30
  -4   9  13   -2.00    1.90
   4  -9  13   -1.00    1.70
   4   9  13   -0.40    1.90
   4  -9 -13   -0.20    2.00
   5  -9  13    3.90    2.10
  -5   9  13    5.10    2.20
   5  -9 -13    0.20    2.10
   5   9  13   -2.70    1.90
   0  10  13    4.20    2.20
  -1  10  13   17.40    2.80
   1  10  13   21.20    3.00
  -2  10  13   -0.90    2.10
   2 -10  13    8.90    1.90
   2  10  13    8.80    2.30
   3 -10  13    5.30    1.80
  -3  10  13    2.50    2.20
   3  10  13    0.40    1.90
   4 -10  13    1.50    1.90
  -4  10  13   -0.70    2.10
   4  10  13    2.20    2.00
   0  11  13   -0.20    2.10
  -1  11  13    7.40    2.40
   1  11  13   10.00    2.50
  -2  11  13    2.90    2.20
   2  11  13    3.80    2.20
   3 -11  13    4.60    1.90
  -3  11  13    2.50    2.20
   0  12  13    0.00    2.20
  -1  12  13   -1.00    2.10
   1  12  13   -1.00    2.00
   0   0  14   20.50    2.10
  -1   0  14   35.90    2.80
   1   0  14   38.50    2.90
  -2   0  14   12.90    1.80
   2   0  14   12.50    1.90
   3   0  14    0.30    1.60
  -3   0  14    0.00    1.30
  -4   0  14    2.10    1.40
   4   0  14    0.50    1.60
   5   0  14    2.90    1.90
   6   0  14   38.90    3.40
   7   0  14    5.50    2.10
   0   1  14    1.80    1.50
   0  -1  14    1.50    1.40
  -1   1  14   12.10    1.90
   1  -1  14   13.00    1.90
  -1  -1  14   11.40    1.70
   1   1  14   14.10    2.00
   2  -1  14    3.20    1.50
  -2   1  14    3.50    1.60
  -2  -1  14    5.80    1.50
   2   1  14    6.40    1.70
  -3   1  14    2.60    1.50
   3  -1  14    2.10    1.60
  -3  -1  14    2.80    1.30
   3   1  14    1.80    1.60
   4  -1  14    7.70    1.90
  -4   1  14   13.20    1.90
   4   1  14   13.50    2.30
   5  -1  14   30.50    2.80
   5   1  14   33.90    3.10
   6  -1  14    5.50    2.10
   6   1  14    9.40    2.30
   7  -1  14    2.30    2.00
   7   1  14    2.50    2.00
   0   2  14  247.08    6.00
   0  -2  14  241.98    5.50
  -1   2  14   22.20    2.30
   1  -2  14   21.90    2.20
   1   2  14   20.70    2.20
  -1  -2  14   23.30    2.00
  -2   2  14    4.60    1.70
   2  -2  14    4.60    1.70
  -2  -2  14    5.30    1.50
   2   2  14    7.10    1.90
  -3   2  14    6.30    1.70
   3  -2  14    4.90    1.80
   3   2  14    3.60    1.80
   4  -2  14    9.30    2.00
  -4   2  14    7.40    1.80
   4   2  14    9.00    2.00
   5  -2  14   20.00    2.60
  -5   2  14   17.70    2.10
   5  -2 -14   24.10    2.20
   5   2  14   22.90    2.70
   6  -2  14    7.50    2.20
   6   2  14    3.90    2.00
   7  -2  14    1.50    2.10
   7   2  14   -0.80    2.00
   0  -3  14    1.00    1.30
   0   3  14    1.40    1.70
  -1   3  14   67.29    3.70
   1  -3  14   62.89    3.20
   1   3  14   75.29    3.80
  -1  -3  14   74.69    3.00
  -2   3  14   66.09    3.60
   2  -3  14   59.89    3.30
  -2  -3  14   68.79    2.90
   2   3  14   69.39    3.80
  -3   3  14   37.60    3.10
   3  -3  14   31.40    2.60
   3   3  14   38.30    3.00
   4  -3  14    6.00    1.90
  -4   3  14    4.80    1.80
   4   3  14    7.40    2.10
  -5   3  14   12.30    2.00
   5  -3  14   12.60    2.30
   5  -3 -14   12.60    2.00
   5   3  14    9.10    2.20
   6  -3  14    8.70    2.20
   6   3  14    4.20    2.00
   7  -3  14    2.80    2.10
   7   3  14    1.60    2.00
   0   4  14   20.30    2.50
   0  -4  14   18.70    1.90
  -1   4  14   20.70    2.50
   1  -4  14   22.80    2.10
  -1  -4  14   26.10    2.00
   1   4  14   20.70    2.50
  -2   4  14   32.30    2.80
   2  -4  14   39.30    2.90
   2   4  14   35.30    3.00
   3  -4  14   45.50    3.30
  -3   4  14   43.10    3.60
   3   4  14   50.49    3.70
  -4   4  14    9.10    2.00
   4  -4  14    4.00    1.90
   4   4  14   10.70    2.20
  -5   4  14    4.00    1.90
   5  -4  14    6.30    2.00
   5   4  14    2.30    2.00
   5  -4 -14    1.10    1.70
   6  -4  14   12.70    2.40
  -6   4  14    9.30    2.00
   6   4  14   11.30    2.40
   6  -4 -14   10.70    2.20
   7  -4  14    3.50    2.10
   7   4  14    2.20    2.10
   0   5  14  111.09    4.70
   0  -5  14  109.39    3.60
   1  -5  14    4.70    1.50
  -1   5  14    5.60    2.00
   1   5  14    1.40    1.80
  -1  -5  14    2.90    1.30
  -2   5  14   20.30    2.60
   2  -5  14   20.80    2.20
   2   5  14   25.10    2.70
   3  -5  14    2.70    1.70
  -3   5  14    2.50    1.90
   3   5  14    0.20    1.80
   4  -5  14    4.20    1.80
  -4   5  14    4.90    1.90
   4   5  14    6.60    2.10
  -5   5  14    2.50    2.00
   5  -5  14    5.80    2.10
   5   5  14    3.80    2.00
   5  -5 -14    5.70    2.00
   6  -5  14    1.60    2.00
  -6   5  14    1.50    1.90
   6  -5 -14   -0.50    1.80
   6   5  14    1.70    1.90
   0   6  14   30.40    3.00
   0  -6  14   28.40    2.40
  -1   6  14   19.30    2.60
   1  -6  14   16.90    1.90
   1   6  14   15.10    2.40
  -2   6  14    3.40    2.00
   2  -6  14    6.70    1.70
   2   6  14    5.30    2.00
  -3   6  14   16.60    2.50
   3  -6  14   16.60    2.20
   3   6  14   15.30    2.50
  -4   6  14   13.60    2.40
   4  -6  14   13.60    2.20
   4   6  14   11.80    2.40
  -5   6  14   -3.60    1.70
   5  -6  14    3.00    2.00
   5   6  14   -2.60    1.70
   5  -6 -14    2.50    2.00
   6  -6  14    4.20    2.20
  -6   6  14   -0.20    1.90
   6  -6 -14    0.40    2.00
   0   7  14    9.60    2.30
  -1   7  14    7.20    2.20
   1  -7  14    6.40    1.60
   1   7  14    5.30    2.20
  -2   7  14    6.60    2.20
   2  -7  14    7.50    1.80
   2   7  14    6.30    2.10
  -3   7  14    0.70    2.00
   3  -7  14    2.00    1.60
   3   7  14   -2.20    1.80
   4  -7  14   16.70    2.40
  -4   7  14   11.60    2.40
   4   7  14   14.10    2.60
   5  -7  14    6.20    2.20
  -5   7  14   -0.10    2.00
   5  -7 -14    4.10    2.10
   5   7  14    4.50    2.10
  -6   7  14    6.40    2.30
   6  -7  14    7.00    2.40
   6  -7 -14    4.00    2.20
   0   8  14    4.20    2.10
   1  -8  14   24.50    2.20
  -1   8  14   18.40    2.70
   1   8  14   19.20    2.80
   2  -8  14    4.70    1.60
  -2   8  14    6.70    2.30
   2   8  14    8.00    2.40
  -3   8  14    0.90    2.00
   3  -8  14    5.40    1.80
   3   8  14    7.40    2.30
  -4   8  14   -3.20    1.90
   4  -8  14    0.60    1.80
   4   8  14    1.50    2.00
   5  -8  14    2.50    2.20
  -5   8  14    3.00    2.20
   5  -8 -14    1.70    2.20
   0   9  14   19.00    2.90
  -1   9  14   15.60    2.70
   1   9  14   18.30    2.80
  -2   9  14    5.20    2.20
   2  -9  14   10.00    1.80
   2   9  14    6.90    2.30
   3  -9  14    0.90    1.70
  -3   9  14    0.90    2.10
   3   9  14   -0.70    1.90
   4  -9  14    3.20    2.00
  -4   9  14    4.20    2.40
   4  -9 -14    3.20    2.30
   4   9  14    0.00    2.00
   0  10  14   18.90    2.90
  -1  10  14    3.50    2.30
   1  10  14    5.40    2.30
  -2  10  14   13.80    2.70
   2  10  14   14.00    2.60
   3 -10  14    5.70    2.00
  -3  10  14    2.10    2.30
   3  10  14    2.90    2.10
   0  11  14   -2.50    2.00
  -1  11  14   15.90    2.90
   1  11  14   17.10    3.00
  -2  11  14    6.70    2.40
   2  11  14    6.00    2.30
   0   0  15   -1.00    1.50
  -1   0  15    0.70    1.60
   1   0  15    1.80    1.60
   2   0  15   -0.80    1.50
  -2   0  15    0.20    1.40
  -3   0  15   28.30    2.30
   3   0  15   29.80    2.70
   4   0  15   -1.40    1.60
   5   0  15    6.90    2.10
   6   0  15    8.10    2.20
   7   0  15    4.10    2.20
   0  -1  15  213.38    5.50
   0   1  15  223.68    5.70
  -1   1  15    4.90    1.80
   1  -1  15    6.40    1.80
   1   1  15    5.90    1.80
  -1  -1  15    4.70    1.60
   2  -1  15   15.40    2.10
  -2   1  15   17.70    2.10
   2   1  15   17.10    2.20
  -2  -1  15   16.80    1.90
  -3   1  15    8.40    1.80
   3  -1  15    7.60    1.90
   3   1  15    6.60    2.00
  -3  -1  15    5.60    1.60
   4  -1  15   16.10    2.30
  -4   1  15   20.90    2.20
   4   1  15   21.70    2.60
   5  -1  15   11.30    2.30
   5   1  15   11.20    2.40
   6  -1  15    1.90    2.00
   6   1  15    0.30    2.00
   7  -1  15    3.90    2.20
   7   1  15    6.30    2.20
   0  -2  15    2.10    1.60
   0   2  15    3.90    1.80
  -1   2  15   85.39    4.00
   1  -2  15   87.09    3.70
  -1  -2  15   80.89    3.40
   1   2  15   88.39    4.00
  -2   2  15   11.50    2.00
   2  -2  15   10.80    2.00
  -2  -2  15    9.90    1.70
   2   2  15    9.30    2.10
  -3   2  15   18.60    2.20
   3  -2  15   18.70    2.30
   3   2  15   21.00    2.60
  -4   2  15    8.30    1.90
   4  -2  15   16.00    2.30
   4   2  15    7.10    2.20
   5  -2  15    6.20    2.00
   5   2  15    4.10    2.00
   6  -2  15    4.20    2.10
   6   2  15    4.50    2.10
   7  -2  15    4.30    2.20
   7   2  15    5.10    2.20
   0  -3  15   13.70    1.90
   0   3  15   12.50    2.30
  -1   3  15   16.50    2.40
   1  -3  15   20.90    2.10
  -1  -3  15   18.10    1.90
   1   3  15   21.40    2.50
  -2   3  15   32.80    2.80
   2  -3  15   27.80    2.50
   2   3  15   34.70    3.10
   3  -3  15    4.10    1.80
  -3   3  15    3.80    1.80
   3   3  15    6.80    2.10
  -4   3  15   10.40    2.20
   4  -3  15   14.20    2.30
   4   3  15   15.50    2.50
   5  -3  15    6.20    2.10
  -5   3  15    4.70    1.80
   5   3  15    4.90    2.10
   5  -3 -15    2.40    1.70
   6  -3  15    0.80    2.00
   6   3  15    0.50    2.10
   0  -4  15    3.30    1.50
   0   4  15   -0.60    1.80
   1  -4  15  148.69    4.40
  -1   4  15  137.79    5.10
   1   4  15  142.69    5.30
  -1  -4  15  132.09    4.00
  -2   4  15   13.90    2.40
   2  -4  15   12.30    2.00
   2   4  15   12.50    2.30
   3  -4  15    1.20    1.70
  -3   4  15    1.40    1.90
   3   4  15   -0.90    1.70
   4  -4  15    6.00    2.00
  -4   4  15    6.50    2.00
   4   4  15    8.70    2.20
   5  -4  15    6.50    2.00
  -5   4  15    1.70    1.90
   5   4  15    0.60    1.90
   5  -4 -15    4.20    1.90
   6  -4  15    1.20    2.00
   6   4  15    4.70    2.20
   0  -5  15    4.10    1.50
   0   5  15    1.70    2.00
  -1   5  15   10.70    2.40
   1  -5  15   12.40    1.90
   1   5  15   12.70    2.40
   2  -5  15    9.60    1.90
  -2   5  15   11.10    2.40
   2   5  15   16.40    2.50
  -3   5  15   21.20    2.60
   3  -5  15   23.40    2.40
   3   5  15   23.40    2.80
  -4   5  15   -0.20    1.80
   4  -5  15   -1.50    1.60
   4   5  15   -1.70    1.80
   5  -5  15    1.00    1.80
  -5   5  15   -3.80    1.70
   5   5  15    4.90    2.10
   5  -5 -15    1.10    1.80
  -6   5  15    0.50    1.90
   6  -5  15    4.70    2.10
   6  -5 -15    5.20    2.00
   6   5  15    2.60    2.10
   0  -6  15   16.40    3.00
   0   6  15   19.00    2.80
  -1   6  15   62.59    4.30
   1  -6  15   66.29    3.40
   1   6  15   69.89    4.20
  -2   6  15    0.80    1.90
   2  -6  15    2.10    1.60
   2   6  15   -3.00    1.80
  -3   6  15    6.10    2.20
   3  -6  15   14.20    2.10
   3   6  15    9.70    2.40
   4  -6  15    1.40    1.70
  -4   6  15    5.10    2.10
   4   6  15    2.90    2.10
   5  -6  15   14.00    2.40
  -5   6  15    9.40    2.30
   5  -6 -15    7.70    2.20
   5   6  15   10.60    2.40
   0   7  15   18.00    2.70
  -1   7  15    2.30    2.10
   1  -7  15    6.70    1.70
   1   7  15    3.70    2.30
   2  -7  15    7.30    1.70
  -2   7  15    2.20    2.00
   2   7  15    1.70    2.00
  -3   7  15   -1.30    2.00
   3  -7  15    4.20    1.70
   3   7  15    2.50    2.10
  -4   7  15   -2.30    1.90
   4  -7  15    0.00    1.70
   4   7  15   -1.70    1.90
  -5   7  15    1.30    2.10
   5  -7  15    2.40    2.00
   5   7  15    2.80    2.10
   5  -7 -15   -2.90    2.00
   0   8  15   13.90    2.60
  -1   8  15   16.80    2.80
   1   8  15   23.00    3.10
   2  -8  15    5.20    1.60
  -2   8  15   -0.60    2.10
   2   8  15    4.00    2.20
   3  -8  15   10.10    2.00
  -3   8  15    9.30    2.50
   3   8  15    5.20    2.30
  -4   8  15   -2.50    1.90
   4  -8  15   -1.80    1.80
   4   8  15    1.50    2.00
   0   9  15   18.50    3.00
  -1   9  15    2.40    2.20
   1   9  15    3.60    2.10
  -2   9  15    3.40    2.30
   2   9  15   -0.70    2.00
   3  -9  15    3.10    1.80
  -3   9  15    0.80    2.10
   3   9  15    0.40    2.00
   4  -9  15    1.30    1.90
  -4   9  15    0.10    2.10
   4   9  15    2.70    2.20
   0  10  15    3.40    2.30
  -1  10  15   24.10    3.30
   1  10  15   20.80    3.10
  -2  10  15    2.70    2.30
   2  10  15    1.40    2.10
   0   0  16    2.30    1.70
  -1   0  16   34.90    2.70
   1   0  16   30.60    2.70
  -2   0  16   -0.40    1.50
   2   0  16    1.80    1.70
  -3   0  16    1.40    1.50
   3   0  16   -0.50    1.70
   4   0  16   20.30    2.60
   5   0  16    3.80    2.20
   6   0  16    2.60    2.00
   0  -1  16   57.59    3.50
   0   1  16   59.99    3.80
  -1   1  16   22.70    2.50
   1  -1  16   27.10    2.50
  -1  -1  16   19.80    2.30
   1   1  16   21.70    2.50
  -2   1  16   18.90    2.30
   2  -1  16   27.00    2.60
  -2  -1  16   24.20    2.20
   2   1  16   18.40    2.50
   3  -1  16    9.60    2.10
  -3   1  16    7.00    1.80
   3   1  16    5.40    2.00
   4  -1  16   12.40    2.30
   4   1  16   14.60    2.40
   5  -1  16   15.30    2.40
   5   1  16   10.50    2.50
   6  -1  16    2.40    2.10
   6   1  16    4.40    2.30
   0   2  16   12.00    2.30
   0  -2  16   15.10    2.00
  -1   2  16   19.50    2.40
   1  -2  16   17.30    2.20
   1   2  16   21.90    2.50
  -1  -2  16   20.80    2.10
  -2   2  16   19.70    2.40
   2  -2  16   18.50    2.30
  -2  -2  16   21.70    2.70
   2   2  16   17.80    2.40
  -3   2  16    4.60    1.90
   3  -2  16    6.30    1.90
   3   2  16    5.80    2.10
  -4   2  16    1.30    1.70
   4  -2  16    3.10    1.80
   4   2  16    7.40    2.20
   5  -2  16   -0.10    1.80
   5   2  16    3.10    2.10
   6  -2  16    3.50    2.20
   6   2  16    2.20    2.10
   0   3  16    4.10    2.00
   0  -3  16    1.70    1.60
   1  -3  16    5.10    1.70
  -1   3  16    4.70    2.00
   1   3  16    2.40    1.90
  -1  -3  16    4.40    1.60
  -2   3  16   -0.20    1.80
   2  -3  16   -1.00    1.50
   2   3  16    4.40    2.00
   3  -3  16    2.80    1.70
  -3   3  16   -2.20    1.70
   3   3  16    0.70    1.90
  -4   3  16    7.40    2.10
   4  -3  16    7.50    2.00
   4   3  16    7.50    2.40
   5  -3  16    4.10    2.10
   5   3  16    9.00    2.40
   6  -3  16    1.70    2.00
   6   3  16    1.70    2.20
   0  -4  16   51.39    3.20
   0   4  16   48.60    4.00
   1  -4  16   84.19    3.70
  -1   4  16   82.99    4.50
   1   4  16   87.69    4.60
  -2   4  16    8.00    2.20
   2  -4  16    7.50    1.90
   2   4  16    7.70    2.20
   3  -4  16   12.10    2.10
  -3   4  16   11.20    2.30
   3   4  16   10.20    2.40
  -4   4  16    1.50    1.90
   4  -4  16    6.70    2.00
   4   4  16    1.00    2.00
  -5   4  16    1.60    1.90
   5  -4  16    9.20    2.30
   5  -4 -16   11.00    2.20
   5   4  16    8.80    2.40
   6  -4  16   -3.20    1.90
   6   4  16    1.30    2.10
   0   5  16   23.30    2.90
   0  -5  16   31.50    2.70
   1  -5  16    2.80    1.60
  -1   5  16    3.70    2.10
   1   5  16    3.80    2.10
  -2   5  16    4.50    2.10
   2  -5  16    8.90    1.90
   2   5  16    6.50    2.20
   3  -5  16    2.50    1.70
  -3   5  16    2.40    2.00
   3   5  16    7.50    2.20
  -4   5  16    2.10    2.00
   4  -5  16    2.10    1.90
   4   5  16    3.10    2.10
   5  -5  16   12.10    2.50
  -5   5  16    7.60    2.20
   5  -5 -16   13.20    2.30
   5   5  16   13.90    2.50
   0   6  16    1.20    2.10
   1  -6  16    0.50    1.50
  -1   6  16    1.00    1.90
   1   6  16    2.20    2.00
  -2   6  16   17.20    2.70
   2  -6  16   11.00    2.00
   2   6  16    9.20    2.50
  -3   6  16    5.90    2.30
   3  -6  16    6.30    1.90
   3   6  16    7.80    2.40
  -4   6  16    4.70    2.20
   4  -6  16    4.10    1.90
   4   6  16    5.10    2.30
  -5   6  16    9.90    2.40
   5  -6  16    9.40    2.30
   5   6  16    9.20    2.60
   5  -6 -16    9.80    2.40
   0   7  16   26.90    3.20
  -1   7  16   14.70    2.70
   1   7  16   14.60    2.70
  -2   7  16    2.40    2.30
   2  -7  16    5.40    1.80
   2   7  16    5.00    2.20
   3  -7  16    1.70    1.70
  -3   7  16   -1.10    2.10
   3   7  16    2.40    2.20
  -4   7  16    3.00    2.20
   4  -7  16    7.10    2.10
   4   7  16    8.60    2.50
   0   8  16    3.80    2.20
  -1   8  16   -1.20    2.20
   1   8  16    3.10    2.40
  -2   8  16    0.10    2.20
   2  -8  16    0.30    2.60
   2   8  16    2.30    2.20
   3  -8  16    7.70    1.90
  -3   8  16    5.80    2.40
   3   8  16    5.20    2.30
   0   9  16    0.30    2.30
  -1   9  16    2.50    2.30
   1   9  16   -2.70    2.00
  -2   9  16    3.80    2.40
   2   9  16    2.00    2.30
   0   0  17    0.50    1.70
   1   0  17   43.40    3.50
  -1   0  17   39.90    3.00
  -2   0  17   -2.30    1.50
   2   0  17   -0.10    1.70
   3   0  17    1.70    1.90
   4   0  17    9.50    2.20
   5   0  17    2.50    2.00
   0  -1  17   13.80    2.20
   0   1  17   13.20    2.40
   1  -1  17   41.30    3.40
  -1   1  17   41.20    3.50
  -1  -1  17   45.20    3.40
   1   1  17   39.70    3.20
  -2   1  17    6.20    2.00
   2  -1  17    8.40    2.00
   2   1  17    4.80    2.00
  -2  -1  17    5.30    1.70
   3  -1  17    6.60    2.00
  -3   1  17   10.70    2.10
   3   1  17   10.90    2.40
   4  -1  17    4.80    2.00
   4   1  17    3.70    2.10
   5  -1  17    0.90    2.00
   5   1  17    5.20    2.20
   0   2  17   39.10    3.20
   0  -2  17   41.10    3.30
  -1   2  17    7.60    2.10
   1  -2  17    3.80    1.80
   1   2  17    8.50    2.20
  -1  -2  17    3.90    1.70
   2  -2  17    2.60    1.70
  -2   2  17    1.80    1.80
   2   2  17    2.90    1.90
   3  -2  17    5.40    1.90
  -3   2  17    2.10    1.80
   3   2  17    1.70    1.90
   4  -2  17    0.90    1.80
   4   2  17    2.60    2.00
   5  -2  17    2.90    2.00
   5   2  17    2.80    2.20
   0   3  17    2.80    2.00
   0  -3  17   -1.10    1.50
   1  -3  17    3.70    1.70
  -1   3  17    7.00    2.20
   1   3  17    4.50    2.10
  -2   3  17    2.50    1.90
   2  -3  17    5.10    1.80
   2   3  17    2.50    2.00
   3  -3  17    6.50    2.00
  -3   3  17    7.30    2.10
   3   3  17    9.60    2.30
   4  -3  17    3.40    1.90
  -4   3  17    3.20    2.00
   4   3  17    7.50    2.30
   5  -3  17    0.30    1.90
   5   3  17   -1.70    2.00
   0  -4  17    4.60    1.70
   0   4  17    7.90    2.30
   1  -4  17    0.10    1.50
  -1   4  17   -0.50    2.00
   1   4  17    4.00    2.20
  -2   4  17    9.60    2.30
   2  -4  17    6.80    2.00
   2   4  17    7.20    2.30
  -3   4  17    8.80    2.30
   3  -4  17    6.30    2.00
   3   4  17    4.10    2.20
   4  -4  17   10.60    2.20
   4   4  17   11.90    2.50
   5  -4  17    3.30    2.00
   5   4  17    6.80    2.30
   0   5  17   -2.10    2.00
   1  -5  17    3.50    1.60
  -1   5  17    4.10    2.20
   1   5  17    1.10    2.10
   2  -5  17    7.70    1.90
  -2   5  17    7.40    2.40
   2   5  17   10.00    2.50
  -3   5  17   -1.50    2.00
   3  -5  17    3.90    1.80
   3   5  17    0.60    2.20
   4  -5  17    2.60    1.90
  -4   5  17    0.40    2.00
   4   5  17    0.60    2.10
   0   6  17    0.00    2.10
  -1   6  17   -0.50    2.00
   1   6  17    2.60    2.10
   2  -6  17    8.20    1.90
  -2   6  17    1.30    2.10
   2   6  17    4.40    2.30
  -3   6  17    6.00    2.30
   3  -6  17   10.60    2.00
   3   6  17    5.20    2.40
  -4   6  17    3.50    2.20
   4  -6  17    5.40    2.00
   4   6  17    3.20    2.20
   0   7  17   -0.50    2.20
  -1   7  17   13.00    2.80
   1   7  17   11.90    2.70
   2  -7  17    3.00    1.70
  -2   7  17    2.00    2.30
   2   7  17    0.90    2.20
   3  -7  17    1.20    1.70
  -3   7  17   -1.70    2.10
   3   7  17    2.50    2.30
   0   8  17    3.00    2.20
  -1   8  17    2.30    2.40
   1   8  17    1.80    2.30
  -2   8  17    1.90    2.30
   2   8  17    6.80    2.40
   0   0  18   22.30    2.70
   1   0  18    5.20    2.10
  -1   0  18    7.20    2.10
  -2   0  18   31.00    2.80
   2   0  18   31.00    3.00
   3   0  18    0.20    2.00
   4   0  18   -1.60    1.90
   0   1  18   21.40    2.70
   0  -1  18   25.30    2.70
  -1   1  18    3.60    2.00
   1  -1  18    6.80    1.90
  -1  -1  18    6.80    1.90
   1   1  18    0.30    1.90
   2  -1  18    2.10    1.90
  -2   1  18    1.40    1.80
   2   1  18   -0.20    1.70
   3  -1  18    3.70    2.00
   3   1  18    2.80    2.10
   4  -1  18    0.00    1.90
   4   1  18    0.70    2.10
   0  -2  18   42.00    3.50
   0   2  18   40.90    3.40
  -1   2  18   12.10    2.30
   1  -2  18   10.10    2.10
   1   2  18    8.70    2.30
  -2   2  18    5.60    2.10
   2  -2  18    3.20    1.90
   2   2  18    4.60    2.10
   3  -2  18    8.50    2.10
  -3   2  18    7.30    2.10
   3   2  18    8.70    2.30
   4  -2  18   11.90    2.40
   4   2  18    8.10    2.50
   0   3  18   -5.40    1.70
   0  -3  18    1.20    1.60
  -1   3  18   13.80    2.50
   1  -3  18   16.20    2.30
   1   3  18   13.40    2.50
  -2   3  18    4.60    2.00
   2  -3  18    2.90    1.70
   2   3  18    9.10    2.30
   3  -3  18    3.50    2.00
  -3   3  18    1.80    1.90
   3   3  18    2.90    2.20
   4  -3  18    4.70    2.00
   4   3  18    1.80    2.20
   0   4  18    3.80    2.20
   1  -4  18    2.30    1.70
  -1   4  18    3.90    2.20
   1   4  18    7.50    2.40
  -2   4  18    6.30    2.30
   2  -4  18    7.00    1.90
   2   4  18    4.90    2.40
   3  -4  18    0.20    1.80
  -3   4  18    7.00    2.30
   3   4  18    8.20    2.40
   4  -4  18    7.90    2.10
  -4   4  18    1.20    2.00
   4   4  18    9.10    2.60
   0   5  18   10.20    2.60
   1  -5  18   -0.80    2.60
  -1   5  18   -2.90    2.00
   1   5  18    1.80    2.10
   2  -5  18    2.70    1.80
  -2   5  18    0.60    2.10
   2   5  18    2.30    2.20
  -3   5  18    4.10    2.30
   3  -5  18    6.50    2.00
   3   5  18    0.70    2.30
   0   6  18    5.60    2.50
  -1   6  18   -0.60    2.10
   1   6  18    5.70    2.50
  -2   6  18    2.30    2.20
   2   6  18    2.90    2.30
   0   7  18    6.20    2.50
  -1   7  18    0.30    2.30
   1   7  18    0.50    2.20
   0   0  19    4.80    2.10
   1   0  19   12.20    2.40
  -1   0  19   14.70    2.40
   2   0  19   -0.30    1.80
   3   0  19    4.40    2.20
   0   1  19    9.00    2.30
   0  -1  19    9.80    2.10
  -1   1  19    1.70    1.90
   1  -1  19    3.50    1.90
   1   1  19    2.50    2.00
  -1  -1  19   -0.70    2.80
   2  -1  19    2.30    2.00
  -2   1  19    4.50    2.00
   2   1  19    4.80    2.20
   3  -1  19   -2.90    1.90
   3   1  19   -1.40    2.00
   0  -2  19    0.30    1.70
   0   2  19    2.70    2.10
   1  -2  19    4.70    1.90
  -1   2  19    6.30    2.20
   1   2  19    4.10    2.30
   2  -2  19   10.70    2.30
  -2   2  19    9.30    2.20
   2   2  19    7.10    2.40
   3  -2  19    6.20    2.10
   3   2  19    7.90    2.40
   0   3  19    5.30    2.20
  -1   3  19    1.30    2.20
   1  -3  19    2.60    1.90
   1   3  19    1.20    2.20
  -2   3  19    0.80    2.00
   2  -3  19   -0.60    1.70
   2   3  19   -1.50    2.00
  -3   3  19    1.00    2.00
   3  -3  19    4.50    2.00
   3   3  19    5.20    2.30
   0   4  19    0.00    2.10
  -1   4  19    2.70    2.10
   1  -4  19    1.30    2.30
   1   4  19    2.00    2.20
   2  -4  19    6.20    2.00
  -2   4  19    1.60    2.10
   2   4  19    7.50    2.60
   0   5  19    4.30    2.40
  -1   5  19    3.10    2.20
   1   5  19    2.20    2.20
   0   0  20   -3.50    1.90
  -1   0  20    1.40    3.00
   1   0  20    2.50    1.90
   0  -1  20   -2.20    1.90
   0   1  20    3.20    2.20
  -1   1  20    6.00    2.10
   1  -1  20    6.80    2.20
   1   1  20    2.20    2.20
   0   2  20   13.70    2.70
  -1   2  20    2.30    2.20
   1  -2  20    2.30    1.90
   1   2  20    5.90    2.30
;
_shelx_hkl_checksum   49377
