# Supplementary material for: Direct synthesis of imino-C-nucleoside analogues and other biologically active iminosugars
Source: Nat Commun. 2015 Apr 23;6:6903. doi: 10.1038/ncomms7903 (PMC4558570; doi:10.1038/ncomms7903)
Supplement: Supplementary Data 3 — X Ray Structure (compound 26) [file ncomms7903-s4.cif]

data_mo_4_mb_032_0m_a_a
_audit_creation_date              2015-02-23
_audit_creation_method
;
Olex2 1.2
(compiled 2014.12.26 svn.r3119 for OlexSys, GUI svn.r4975)
;
_publ_contact_author_address      ?
_publ_contact_author_email        ?
_publ_contact_author_name         ''
_publ_contact_author_phone        ?
_publ_section_references
;
Dolomanov, O.V., Bourhis, L.J., Gildea, R.J, Howard, J.A.K. & Puschmann, H.
 (2009), J. Appl. Cryst. 42, 339-341.

Sheldrick, G.M. (2008). Acta Cryst. A64, 112-122.
;
_chemical_name_common             ?
_chemical_name_systematic         ?
_chemical_formula_moiety          'C18 H25 N O3'
_chemical_formula_sum             'C18 H25 N O3'
_chemical_formula_weight          303.39
_chemical_absolute_configuration  syn
_chemical_melting_point           ?
loop_
  _atom_type_symbol
  _atom_type_description
  _atom_type_scat_dispersion_real
  _atom_type_scat_dispersion_imag
  _atom_type_scat_source
 'C' 'C' 0.0033 0.0016 'International Tables Vol C Tables 4.2.6.8 and 6.1.1.4'
 'H' 'H' 0.0000 0.0000 'International Tables Vol C Tables 4.2.6.8 and 6.1.1.4'
 'N' 'N' 0.0061 0.0033 'International Tables Vol C Tables 4.2.6.8 and 6.1.1.4'
 'O' 'O' 0.0106 0.0060 'International Tables Vol C Tables 4.2.6.8 and 6.1.1.4'

_shelx_space_group_comment
;
The symmetry employed for this shelxl refinement is uniquely defined
by the following loop, which should always be used as a source of
symmetry information in preference to the above space-group names.
They are only intended as comments.
;
_space_group_crystal_system       'orthorhombic'
_space_group_IT_number            19
_space_group_name_H-M_alt         'P 21 21 21'
_space_group_name_Hall            'P 2ac 2ab'
loop_
  _space_group_symop_operation_xyz
 'x, y, z'
 '-x+1/2, -y, z+1/2'
 '-x, y+1/2, -z+1/2'
 'x+1/2, -y+1/2, -z'

_cell_length_a                    10.6408(3)
_cell_length_b                    17.7283(5)
_cell_length_c                    18.1077(5)
_cell_angle_alpha                 90
_cell_angle_beta                  90
_cell_angle_gamma                 90
_cell_volume                      3415.90(17)
_cell_formula_units_Z             8
_cell_measurement_reflns_used     8573
_cell_measurement_temperature     296(2)
_cell_measurement_theta_max       24.97
_cell_measurement_theta_min       2.22
_shelx_estimated_absorpt_T_max    0.991
_shelx_estimated_absorpt_T_min    0.961
_exptl_absorpt_coefficient_mu     0.080
_exptl_absorpt_correction_T_max   0.7452
_exptl_absorpt_correction_T_min   0.6832
_exptl_absorpt_correction_type    Multi-scan
_exptl_absorpt_process_details    '(Sheldrich , 1996)'

_exptl_special_details
;
?
;

_exptl_crystal_colour             'colourless'
_exptl_crystal_density_diffrn     1.180
_exptl_crystal_density_meas       ?
_exptl_crystal_density_method     ?
_exptl_crystal_description        'Block'
_exptl_crystal_F_000              1312
_exptl_crystal_size_max           0.508
_exptl_crystal_size_mid           0.144
_exptl_crystal_size_min           0.119
_exptl_transmission_factor_max    ?
_exptl_transmission_factor_min    ?
_diffrn_reflns_av_R_equivalents   0.0324
_diffrn_reflns_av_unetI/netI      0.0387
_diffrn_reflns_Laue_measured_fraction_full 1.000
_diffrn_reflns_Laue_measured_fraction_max 0.999
_diffrn_reflns_limit_h_max        12
_diffrn_reflns_limit_h_min        -12
_diffrn_reflns_limit_k_max        21
_diffrn_reflns_limit_k_min        -19
_diffrn_reflns_limit_l_max        21
_diffrn_reflns_limit_l_min        -21
_diffrn_reflns_number             22547
_diffrn_reflns_point_group_measured_fraction_full 1.000
_diffrn_reflns_point_group_measured_fraction_max 0.998
_diffrn_reflns_theta_full         25.242
_diffrn_reflns_theta_max          25.401
_diffrn_reflns_theta_min          1.608
_diffrn_ambient_temperature       296.15
_diffrn_detector_area_resol_mean  ?
_diffrn_measured_fraction_theta_full 1.000
_diffrn_measured_fraction_theta_max 0.999
_diffrn_measurement_device_type   'Bruker APEX-II CCD'
_diffrn_measurement_method        '\f and \w scans' 
_diffrn_radiation_type            MoK\a
_diffrn_radiation_wavelength      0.71073
_diffrn_source                    ?
_reflns_Friedel_coverage          0.781
_reflns_Friedel_fraction_full     1.000
_reflns_Friedel_fraction_max      0.998
_reflns_number_gt                 4663
_reflns_number_total              6282
_reflns_special_details
;
 Reflections were merged by SHELXL according to the crystal
 class for the calculation of statistics and refinement.
 
 _reflns_Friedel_fraction is defined as the number of unique
 Friedel pairs measured divided by the number that would be
 possible theoretically, ignoring centric projections and
 systematic absences.
;
_reflns_threshold_expression      'I > 2\s(I)'
_computing_cell_refinement        'Bruker SAINT'
_computing_data_collection        'Bruker APEX2'
_computing_data_reduction         'Bruker SAINT'
_computing_molecular_graphics     'Olex2 (Dolomanov et al., 2009)'
_computing_publication_material   'Olex2 (Dolomanov et al., 2009)'
_computing_structure_refinement   'ShelXL (Sheldrick, 2008)'
_computing_structure_solution     ?
_refine_diff_density_max          0.239
_refine_diff_density_min          -0.184
_refine_diff_density_rms          0.031
_refine_ls_abs_structure_details
;
 Flack x determined using 1645 quotients [(I+)-(I-)]/[(I+)+(I-)]
 (Parsons, Flack and Wagner, Acta Cryst. B69 (2013) 249-259).
;
_refine_ls_abs_structure_Flack    -0.1(4)
_refine_ls_extinction_coef        0.0014(5)
_refine_ls_extinction_expression  'Fc^*^=kFc[1+0.001xFc^2^\l^3^/sin(2\q)]^-1/4^'
_refine_ls_extinction_method      'SHELXL-2014/7 (Sheldrick 2014'
_refine_ls_goodness_of_fit_ref    1.013
_refine_ls_hydrogen_treatment     mixed
_refine_ls_matrix_type            full
_refine_ls_number_parameters      408
_refine_ls_number_reflns          6282
_refine_ls_number_restraints      0
_refine_ls_R_factor_all           0.0700
_refine_ls_R_factor_gt            0.0435
_refine_ls_restrained_S_all       1.013
_refine_ls_shift/su_max           0.000
_refine_ls_shift/su_mean          0.000
_refine_ls_structure_factor_coef  Fsqd
_refine_ls_weighting_details
'w=1/[\s^2^(Fo^2^)+(0.0505P)^2^+0.3381P] where P=(Fo^2^+2Fc^2^)/3'
_refine_ls_weighting_scheme       calc
_refine_ls_wR_factor_gt           0.0928
_refine_ls_wR_factor_ref          0.1034
_refine_special_details           ?
_olex2_refinement_description
;
1. Fixed Uiso
 At 1.2 times of:
  All C(H) groups, All C(H,H) groups
 At 1.5 times of:
  All C(H,H,H) groups, All O(H) groups
2.a Ternary CH refined with riding coordinates:
 C27(H27), C26(H26), C25(H25), C24(H24), C4(H4), C5(H5), C6(H6), C7(H7)
2.b Secondary CH2 refined with riding coordinates:
 C3(H3A,H3B), C32(H32A,H32B), C28(H28A,H28B), C23(H23A,H23B), C8(H8A,H8B),
 C12(H12A,H12B)
2.c Aromatic/amide H refined with riding coordinates:
 C2(H2), C36(H36), C37(H37), C38(H38), C35(H35), C34(H34), C22(H22), C18(H18),
 C17(H17), C15(H15), C14(H14), C16(H16)
2.d X=CH2 refined with riding coordinates:
 C1(H1A,H1B), C21(H21A,H21B)
2.e Idealised Me refined as rotating group:
 C31(H31A,H31B,H31C), C29(H29A,H29B,H29C), C9(H9A,H9B,H9C), C11(H11A,H11B,H11C)
2.f Idealised tetrahedral OH refined as rotating group with stretchable bonds:
 O4(H4A)
;
_atom_sites_solution_hydrogens    mixed
_atom_sites_solution_primary      ?
_atom_sites_solution_secondary    ?
loop_
  _atom_site_label
  _atom_site_type_symbol
  _atom_site_fract_x
  _atom_site_fract_y
  _atom_site_fract_z
  _atom_site_U_iso_or_equiv
  _atom_site_adp_type
  _atom_site_occupancy
  _atom_site_site_symmetry_order
  _atom_site_calc_flag
  _atom_site_refinement_flags_posn
  _atom_site_refinement_flags_adp
  _atom_site_refinement_flags_occupancy
  _atom_site_disorder_assembly
  _atom_site_disorder_group
 O1 O 0.34334(19) 0.76130(13) 1.02311(13) 0.0464(6) Uani 1 1 d . . . . .
 H1 H 0.305(4) 0.778(2) 0.983(2) 0.077(13) Uiso 1 1 d . . . . .
 C1 C 0.5358(8) 0.9331(4) 1.1471(4) 0.160(3) Uani 1 1 d . . . . .
 H1A H 0.5918 0.9541 1.1135 0.192 Uiso 1 1 calc R . . . .
 H1B H 0.4788 0.9637 1.1719 0.192 Uiso 1 1 calc R . . . .
 N1 N 0.6162(2) 0.67763(13) 1.06954(13) 0.0377(6) Uani 1 1 d . . . . .
 N2 N 1.3155(2) 0.31671(13) 1.03423(13) 0.0356(6) Uani 1 1 d . . . . .
 C2 C 0.5371(5) 0.8677(3) 1.1583(3) 0.0862(14) Uani 1 1 d . . . . .
 H2 H 0.4778 0.8517 1.1927 0.103 Uiso 1 1 calc R . . . .
 O2 O 0.46118(19) 0.70555(13) 0.89572(11) 0.0475(6) Uani 1 1 d . . . . .
 C3 C 0.6161(3) 0.80525(19) 1.1274(2) 0.0545(9) Uani 1 1 d . . . . .
 H3A H 0.6628 0.7817 1.1673 0.065 Uiso 1 1 calc R . . . .
 H3B H 0.6764 0.8263 1.0929 0.065 Uiso 1 1 calc R . . . .
 C36 C 1.1964(4) 0.5824(2) 1.1305(3) 0.0758(13) Uani 1 1 d . . . . .
 H36 H 1.1560 0.6256 1.1475 0.091 Uiso 1 1 calc R . . . .
 C37 C 1.2289(4) 0.5761(2) 1.0583(3) 0.0699(11) Uani 1 1 d . . . . .
 H37 H 1.2109 0.6153 1.0259 0.084 Uiso 1 1 calc R . . . .
 C38 C 1.2889(3) 0.51151(19) 1.0321(2) 0.0543(9) Uani 1 1 d . . . . .
 H38 H 1.3096 0.5077 0.9823 0.065 Uiso 1 1 calc R . . . .
 C35 C 1.2235(4) 0.5252(2) 1.1777(2) 0.0744(12) Uani 1 1 d . . . . .
 H35 H 1.2011 0.5291 1.2272 0.089 Uiso 1 1 calc R . . . .
 C34 C 1.2840(4) 0.4612(2) 1.1529(2) 0.0586(10) Uani 1 1 d . . . . .
 H34 H 1.3024 0.4227 1.1861 0.070 Uiso 1 1 calc R . . . .
 C33 C 1.3177(3) 0.45302(17) 1.07973(18) 0.0409(8) Uani 1 1 d . . . . .
 C32 C 1.3892(3) 0.38477(17) 1.05278(19) 0.0437(8) Uani 1 1 d . . . . .
 H32A H 1.4363 0.3994 1.0092 0.052 Uiso 1 1 calc R . . . .
 H32B H 1.4498 0.3711 1.0905 0.052 Uiso 1 1 calc R . . . .
 C31 C 1.0656(4) 0.1182(3) 1.2119(2) 0.0833(14) Uani 1 1 d . . . . .
 H31A H 1.0118 0.1598 1.2244 0.125 Uiso 1 1 calc GR . . . .
 H31B H 1.1027 0.0982 1.2561 0.125 Uiso 1 1 calc GR . . . .
 H31C H 1.0171 0.0796 1.1880 0.125 Uiso 1 1 calc GR . . . .
 C30 C 1.1679(3) 0.1450(2) 1.16044(18) 0.0512(9) Uani 1 1 d . . . . .
 C29 C 1.2558(4) 0.0819(2) 1.1378(2) 0.0753(13) Uani 1 1 d . . . . .
 H29A H 1.2081 0.0417 1.1160 0.113 Uiso 1 1 calc GR . . . .
 H29B H 1.2996 0.0635 1.1804 0.113 Uiso 1 1 calc GR . . . .
 H29C H 1.3155 0.1007 1.1025 0.113 Uiso 1 1 calc GR . . . .
 C28 C 1.3220(3) 0.24534(19) 1.15673(17) 0.0459(8) Uani 1 1 d . . . . .
 H28A H 1.3871 0.2127 1.1371 0.055 Uiso 1 1 calc R . . . .
 H28B H 1.3613 0.2839 1.1869 0.055 Uiso 1 1 calc R . . . .
 C27 C 1.2484(3) 0.28066(16) 1.09520(15) 0.0350(7) Uani 1 1 d . . . . .
 H27 H 1.1859 0.3155 1.1155 0.042 Uiso 1 1 calc R . . . .
 C26 C 1.1834(3) 0.21892(17) 1.05253(15) 0.0338(7) Uani 1 1 d . . . . .
 H26 H 1.2476 0.1852 1.0321 0.041 Uiso 1 1 calc R . . . .
 C25 C 1.1226(2) 0.26158(16) 0.98925(16) 0.0332(7) Uani 1 1 d . . . . .
 H25 H 1.1164 0.2296 0.9452 0.040 Uiso 1 1 calc R . . . .
 C24 C 1.2172(3) 0.32661(17) 0.97665(16) 0.0374(7) Uani 1 1 d . . . . .
 H24 H 1.1740 0.3746 0.9855 0.045 Uiso 1 1 calc R . . . .
 C23 C 1.2741(3) 0.3286(2) 0.89993(17) 0.0573(10) Uani 1 1 d . . . . .
 H23A H 1.3427 0.3646 0.8991 0.069 Uiso 1 1 calc R . . . .
 H23B H 1.3081 0.2793 0.8881 0.069 Uiso 1 1 calc R . . . .
 C22 C 1.1790(5) 0.3501(3) 0.8430(2) 0.0785(13) Uani 1 1 d . . . . .
 H22 H 1.1422 0.3974 0.8482 0.094 Uiso 1 1 calc R . . . .
 C21 C 1.1440(5) 0.3120(4) 0.7899(3) 0.116(2) Uani 1 1 d . . . . .
 H21A H 1.1777 0.2643 0.7821 0.140 Uiso 1 1 calc R . . . .
 H21B H 1.0838 0.3310 0.7576 0.140 Uiso 1 1 calc R . . . .
 O3 O 0.5388(2) 0.58128(13) 0.89170(13) 0.0569(6) Uani 1 1 d . . . . .
 C4 C 0.5384(3) 0.74571(17) 1.08834(16) 0.0409(7) Uani 1 1 d . . . . .
 H4 H 0.4720 0.7295 1.1223 0.049 Uiso 1 1 calc R . . . .
 O4 O 1.00427(18) 0.29286(12) 1.00720(12) 0.0421(5) Uani 1 1 d . . . . .
 H4A H 0.951(3) 0.2595(16) 1.007(2) 0.063 Uiso 1 1 calc GR . . . .
 O5 O 1.10226(18) 0.17599(12) 1.09781(11) 0.0448(5) Uani 1 1 d . . . . .
 C5 C 0.4748(3) 0.77150(17) 1.01585(17) 0.0386(7) Uani 1 1 d . . . . .
 H5 H 0.4954 0.8241 1.0045 0.046 Uiso 1 1 calc R . . . .
 C6 C 0.5327(3) 0.71809(17) 0.95986(15) 0.0357(7) Uani 1 1 d . . . . .
 H6 H 0.6152 0.7378 0.9454 0.043 Uiso 1 1 calc R . . . .
 O6 O 1.2340(2) 0.20251(13) 1.19955(12) 0.0515(6) Uani 1 1 d . . . . .
 C7 C 0.5517(3) 0.64692(16) 1.00460(16) 0.0380(7) Uani 1 1 d . . . . .
 H7 H 0.4695 0.6273 1.0197 0.046 Uiso 1 1 calc R . . . .
 C8 C 0.6161(3) 0.58923(19) 0.95618(17) 0.0493(9) Uani 1 1 d . . . . .
 H8A H 0.6996 0.6064 0.9426 0.059 Uiso 1 1 calc R . . . .
 H8B H 0.6235 0.5414 0.9818 0.059 Uiso 1 1 calc R . . . .
 C9 C 0.4201(4) 0.6281(3) 0.7929(2) 0.0784(13) Uani 1 1 d . . . . .
 H9A H 0.3935 0.6731 0.7679 0.118 Uiso 1 1 calc GR . . . .
 H9B H 0.3491 0.6051 0.8166 0.118 Uiso 1 1 calc GR . . . .
 H9C H 0.4557 0.5936 0.7579 0.118 Uiso 1 1 calc GR . . . .
 C18 C 0.6537(4) 0.4869(2) 1.1416(2) 0.0579(10) Uani 1 1 d . . . . .
 H18 H 0.5732 0.4830 1.1612 0.070 Uiso 1 1 calc R . . . .
 C17 C 0.7250(5) 0.4229(2) 1.1329(3) 0.0758(12) Uani 1 1 d . . . . .
 H17 H 0.6920 0.3764 1.1468 0.091 Uiso 1 1 calc R . . . .
 C10 C 0.5175(3) 0.6481(2) 0.85022(18) 0.0535(9) Uani 1 1 d . . . . .
 C13 C 0.6996(3) 0.55694(18) 1.12166(17) 0.0427(8) Uani 1 1 d . . . . .
 C12 C 0.6198(4) 0.62632(19) 1.13315(17) 0.0515(9) Uani 1 1 d . . . . .
 H12A H 0.5346 0.6106 1.1445 0.062 Uiso 1 1 calc R . . . .
 H12B H 0.6517 0.6537 1.1756 0.062 Uiso 1 1 calc R . . . .
 C11 C 0.6379(4) 0.6764(3) 0.8148(2) 0.0717(12) Uani 1 1 d . . . . .
 H11A H 0.6724 0.6377 0.7838 0.108 Uiso 1 1 calc GR . . . .
 H11B H 0.6975 0.6891 0.8527 0.108 Uiso 1 1 calc GR . . . .
 H11C H 0.6200 0.7204 0.7857 0.108 Uiso 1 1 calc GR . . . .
 C15 C 0.8907(4) 0.4954(3) 1.0847(2) 0.0723(12) Uani 1 1 d . . . . .
 H15 H 0.9710 0.4984 1.0646 0.087 Uiso 1 1 calc R . . . .
 C14 C 0.8204(4) 0.5604(2) 1.0945(2) 0.0619(10) Uani 1 1 d . . . . .
 H14 H 0.8553 0.6069 1.0826 0.074 Uiso 1 1 calc R . . . .
 C16 C 0.8425(5) 0.4264(2) 1.1045(2) 0.0750(12) Uani 1 1 d . . . . .
 H16 H 0.8899 0.3828 1.0985 0.090 Uiso 1 1 calc R . . . .

loop_
  _atom_site_aniso_label
  _atom_site_aniso_U_11
  _atom_site_aniso_U_22
  _atom_site_aniso_U_33
  _atom_site_aniso_U_23
  _atom_site_aniso_U_13
  _atom_site_aniso_U_12
 O1 0.0328(11) 0.0562(15) 0.0502(14) -0.0007(12) 0.0004(11) 0.0062(10)
 C1 0.184(7) 0.094(5) 0.203(8) -0.042(5) -0.014(6) 0.057(5)
 N1 0.0436(14) 0.0363(14) 0.0333(13) -0.0032(11) -0.0021(12) 0.0051(12)
 N2 0.0263(12) 0.0411(14) 0.0394(14) -0.0025(11) -0.0017(11) -0.0033(11)
 C2 0.102(4) 0.068(3) 0.089(3) -0.035(3) -0.017(3) 0.014(3)
 O2 0.0410(12) 0.0636(14) 0.0380(12) -0.0075(11) -0.0066(11) 0.0080(11)
 C3 0.059(2) 0.054(2) 0.051(2) -0.0148(17) -0.0146(18) 0.0086(18)
 C36 0.074(3) 0.044(2) 0.109(4) -0.017(2) 0.014(3) -0.001(2)
 C37 0.062(2) 0.048(2) 0.100(3) 0.012(2) -0.006(3) 0.000(2)
 C38 0.051(2) 0.051(2) 0.061(2) 0.0048(18) -0.0009(19) -0.0101(18)
 C35 0.093(3) 0.056(3) 0.075(3) -0.020(2) 0.022(3) -0.011(2)
 C34 0.076(3) 0.046(2) 0.054(2) -0.0001(17) -0.001(2) -0.010(2)
 C33 0.0314(16) 0.0403(18) 0.051(2) -0.0013(16) -0.0023(15) -0.0131(14)
 C32 0.0321(16) 0.050(2) 0.0495(19) -0.0026(15) -0.0008(15) -0.0077(15)
 C31 0.076(3) 0.104(4) 0.070(3) 0.040(3) -0.009(2) -0.025(3)
 C30 0.053(2) 0.052(2) 0.0484(19) 0.0108(17) -0.0113(18) -0.0074(18)
 C29 0.087(3) 0.047(2) 0.092(3) 0.003(2) -0.030(3) 0.005(2)
 C28 0.0431(18) 0.051(2) 0.0437(17) 0.0004(16) -0.0094(16) -0.0066(16)
 C27 0.0285(14) 0.0395(16) 0.0369(16) -0.0046(14) -0.0005(14) 0.0010(13)
 C26 0.0280(14) 0.0374(16) 0.0361(16) -0.0016(14) 0.0038(13) -0.0008(13)
 C25 0.0268(14) 0.0382(17) 0.0346(16) -0.0054(13) -0.0013(13) 0.0019(13)
 C24 0.0297(14) 0.0410(17) 0.0413(17) 0.0034(14) -0.0008(14) -0.0021(14)
 C23 0.0435(18) 0.084(3) 0.045(2) 0.0097(18) -0.0020(17) -0.0194(19)
 C22 0.109(4) 0.083(3) 0.044(2) 0.011(2) -0.010(2) -0.022(3)
 C21 0.102(4) 0.177(6) 0.070(3) 0.028(4) -0.008(3) -0.011(4)
 O3 0.0612(15) 0.0598(15) 0.0496(14) -0.0199(13) -0.0110(13) 0.0033(13)
 C4 0.0402(17) 0.0434(18) 0.0392(17) -0.0050(14) 0.0010(15) 0.0052(15)
 O4 0.0256(10) 0.0469(12) 0.0537(13) 0.0012(11) 0.0005(10) 0.0018(9)
 O5 0.0359(11) 0.0524(13) 0.0460(12) 0.0119(11) -0.0057(10) -0.0069(11)
 C5 0.0338(15) 0.0370(17) 0.0450(18) -0.0003(14) -0.0019(14) 0.0006(14)
 C6 0.0301(15) 0.0460(18) 0.0310(16) -0.0013(14) -0.0005(13) -0.0025(14)
 O6 0.0561(14) 0.0572(14) 0.0413(12) 0.0066(11) -0.0067(11) -0.0044(12)
 C7 0.0361(16) 0.0401(17) 0.0377(17) -0.0042(14) 0.0002(14) -0.0016(14)
 C8 0.055(2) 0.048(2) 0.0447(19) -0.0076(16) -0.0058(17) 0.0083(17)
 C9 0.072(3) 0.106(3) 0.057(2) -0.030(2) -0.020(2) 0.016(3)
 C18 0.049(2) 0.057(2) 0.069(2) 0.0006(19) -0.0107(19) -0.0062(19)
 C17 0.075(3) 0.045(2) 0.108(3) 0.000(2) -0.020(3) -0.002(2)
 C10 0.055(2) 0.070(2) 0.0351(18) -0.0103(18) -0.0036(17) 0.007(2)
 C13 0.047(2) 0.0452(19) 0.0354(17) 0.0042(15) -0.0071(15) 0.0028(16)
 C12 0.060(2) 0.054(2) 0.0401(19) 0.0040(16) 0.0037(17) 0.0117(18)
 C11 0.068(3) 0.101(3) 0.046(2) -0.004(2) 0.013(2) 0.011(3)
 C15 0.051(2) 0.090(3) 0.075(3) 0.000(2) 0.003(2) 0.019(2)
 C14 0.059(2) 0.056(2) 0.070(2) 0.012(2) 0.006(2) 0.005(2)
 C16 0.076(3) 0.060(3) 0.090(3) -0.016(2) -0.023(3) 0.019(2)

_geom_special_details
;
 All esds (except the esd in the dihedral angle between two l.s. planes)
 are estimated using the full covariance matrix.  The cell esds are taken
 into account individually in the estimation of esds in distances, angles
 and torsion angles; correlations between esds in cell parameters are only
 used when they are defined by crystal symmetry.  An approximate (isotropic)
 treatment of cell esds is used for estimating esds involving l.s. planes.
;
loop_
  _geom_bond_atom_site_label_1
  _geom_bond_atom_site_label_2
  _geom_bond_distance
  _geom_bond_site_symmetry_2
  _geom_bond_publ_flag
 O1 C5 1.417(4) . ?
 C1 C2 1.177(7) . ?
 N1 C4 1.503(4) . ?
 N1 C7 1.466(4) . ?
 N1 C12 1.468(4) . ?
 N2 C32 1.478(4) . ?
 N2 C27 1.462(4) . ?
 N2 C24 1.487(4) . ?
 C2 C3 1.498(6) . ?
 O2 C6 1.406(3) . ?
 O2 C10 1.441(4) . ?
 C3 C4 1.517(4) . ?
 C36 C37 1.357(6) . ?
 C36 C35 1.357(6) . ?
 C37 C38 1.394(5) . ?
 C38 C33 1.383(5) . ?
 C35 C34 1.380(5) . ?
 C34 C33 1.380(5) . ?
 C33 C32 1.511(4) . ?
 C31 C30 1.510(5) . ?
 C30 C29 1.514(5) . ?
 C30 O5 1.441(4) . ?
 C30 O6 1.426(4) . ?
 C28 C27 1.499(4) . ?
 C28 O6 1.434(4) . ?
 C27 C26 1.508(4) . ?
 C26 C25 1.518(4) . ?
 C26 O5 1.413(3) . ?
 C25 C24 1.548(4) . ?
 C25 O4 1.413(3) . ?
 C24 C23 1.516(4) . ?
 C23 C22 1.494(5) . ?
 C22 C21 1.233(6) . ?
 O3 C8 1.435(4) . ?
 O3 C10 1.420(4) . ?
 C4 C5 1.546(4) . ?
 C5 C6 1.518(4) . ?
 C6 C7 1.513(4) . ?
 C7 C8 1.512(4) . ?
 C9 C10 1.508(5) . ?
 C18 C17 1.374(5) . ?
 C18 C13 1.382(5) . ?
 C17 C16 1.354(6) . ?
 C10 C11 1.519(5) . ?
 C13 C12 1.509(4) . ?
 C13 C14 1.378(5) . ?
 C15 C14 1.385(5) . ?
 C15 C16 1.373(6) . ?

loop_
  _geom_angle_atom_site_label_1
  _geom_angle_atom_site_label_2
  _geom_angle_atom_site_label_3
  _geom_angle
  _geom_angle_site_symmetry_1
  _geom_angle_site_symmetry_3
  _geom_angle_publ_flag
 C7 N1 C4 102.8(2) . . ?
 C7 N1 C12 114.3(2) . . ?
 C12 N1 C4 109.5(2) . . ?
 C32 N2 C24 115.9(2) . . ?
 C27 N2 C32 116.4(2) . . ?
 C27 N2 C24 103.76(19) . . ?
 C1 C2 C3 132.1(7) . . ?
 C6 O2 C10 111.0(2) . . ?
 C2 C3 C4 112.4(3) . . ?
 C37 C36 C35 119.4(4) . . ?
 C36 C37 C38 120.8(4) . . ?
 C33 C38 C37 120.3(4) . . ?
 C36 C35 C34 120.6(4) . . ?
 C35 C34 C33 121.3(4) . . ?
 C38 C33 C32 120.7(3) . . ?
 C34 C33 C38 117.6(3) . . ?
 C34 C33 C32 121.7(3) . . ?
 N2 C32 C33 117.4(2) . . ?
 C31 C30 C29 112.4(3) . . ?
 O5 C30 C31 104.8(3) . . ?
 O5 C30 C29 111.6(3) . . ?
 O6 C30 C31 105.9(3) . . ?
 O6 C30 C29 111.0(3) . . ?
 O6 C30 O5 110.9(3) . . ?
 O6 C28 C27 106.3(2) . . ?
 N2 C27 C28 119.2(2) . . ?
 N2 C27 C26 98.9(2) . . ?
 C28 C27 C26 108.5(2) . . ?
 C27 C26 C25 102.8(2) . . ?
 O5 C26 C27 112.0(2) . . ?
 O5 C26 C25 116.5(2) . . ?
 C26 C25 C24 101.8(2) . . ?
 O4 C25 C26 113.7(2) . . ?
 O4 C25 C24 108.7(2) . . ?
 N2 C24 C25 105.4(2) . . ?
 N2 C24 C23 111.4(2) . . ?
 C23 C24 C25 114.3(3) . . ?
 C22 C23 C24 111.6(3) . . ?
 C21 C22 C23 127.1(5) . . ?
 C10 O3 C8 116.1(3) . . ?
 N1 C4 C3 111.4(2) . . ?
 N1 C4 C5 106.6(2) . . ?
 C3 C4 C5 115.4(3) . . ?
 C26 O5 C30 111.5(2) . . ?
 O1 C5 C4 108.4(3) . . ?
 O1 C5 C6 112.5(2) . . ?
 C6 C5 C4 101.8(2) . . ?
 O2 C6 C5 115.5(2) . . ?
 O2 C6 C7 112.5(2) . . ?
 C7 C6 C5 102.5(2) . . ?
 C30 O6 C28 115.6(2) . . ?
 N1 C7 C6 100.5(2) . . ?
 N1 C7 C8 120.3(2) . . ?
 C8 C7 C6 108.3(2) . . ?
 O3 C8 C7 106.1(3) . . ?
 C17 C18 C13 121.2(4) . . ?
 C16 C17 C18 121.0(4) . . ?
 O2 C10 C9 105.8(3) . . ?
 O2 C10 C11 111.0(3) . . ?
 O3 C10 O2 110.7(3) . . ?
 O3 C10 C9 106.1(3) . . ?
 O3 C10 C11 111.4(3) . . ?
 C9 C10 C11 111.5(3) . . ?
 C18 C13 C12 119.9(3) . . ?
 C14 C13 C18 117.5(3) . . ?
 C14 C13 C12 122.6(3) . . ?
 N1 C12 C13 114.3(3) . . ?
 C16 C15 C14 120.4(4) . . ?
 C13 C14 C15 120.9(4) . . ?
 C17 C16 C15 119.0(4) . . ?

_shelx_res_file
;
    mo_4_mb_032_0m_a_a.res created by SHELXL-2014/7

TITL mo_4_MB_032_0m in P2(1)2(1)2(1)
REM Solution 1 R1 0.140 Rweak 0.044, Alpha = 0.0078 in P2(1)2(1)2(1)
REM Flack x = 0.108 ( 0.336 ) from Parsons' quotients
REM Formula: C34 N2 O8
REM #####
CELL 0.71073 10.6408 17.7283 18.1077 90 90 90
ZERR 8 0.0003 0.0005 0.0005 0 0 0
LATT -1
SYMM 0.5-X,-Y,0.5+Z
SYMM -X,0.5+Y,0.5-Z
SYMM 0.5+X,0.5-Y,-Z
SFAC C H N O
UNIT 144 200 8 24

L.S. 10
PLAN  20
SIZE 0.119 0.144 0.508
TEMP 23
BOND
LIST 6
fmap 2
acta
SHEL 999 0.828
REM <olex2.extras>
REM <HklSrc "%.\\mo_4_MB_032_0m_a_a.hkl">
REM </olex2.extras>

WGHT    0.050500    0.338100
EXTI    0.001421
FVAR       0.39793
O1    4    0.343337    0.761303    1.023106    11.00000    0.03283    0.05616 =
         0.05018   -0.00070    0.00042    0.00622
H1    2    0.305388    0.777930    0.983401    11.00000    0.07653
C1    1    0.535805    0.933058    1.147118    11.00000    0.18429    0.09360 =
         0.20281   -0.04249   -0.01403    0.05666
AFIX  93
H1A   2    0.591808    0.954094    1.113495    11.00000   -1.20000
H1B   2    0.478807    0.963700    1.171936    11.00000   -1.20000
AFIX   0
N1    3    0.616187    0.677631    1.069541    11.00000    0.04361    0.03627 =
         0.03326   -0.00325   -0.00206    0.00514
N2    3    1.315456    0.316707    1.034225    11.00000    0.02633    0.04106 =
         0.03941   -0.00249   -0.00169   -0.00325
C2    1    0.537063    0.867655    1.158263    11.00000    0.10163    0.06817 =
         0.08871   -0.03494   -0.01705    0.01427
AFIX  43
H2    2    0.477849    0.851732    1.192672    11.00000   -1.20000
AFIX   0
O2    4    0.461175    0.705551    0.895722    11.00000    0.04096    0.06355 =
         0.03804   -0.00753   -0.00664    0.00797
C3    1    0.616136    0.805255    1.127425    11.00000    0.05855    0.05367 =
         0.05130   -0.01476   -0.01459    0.00860
AFIX  23
H3A   2    0.662790    0.781749    1.167279    11.00000   -1.20000
H3B   2    0.676377    0.826299    1.092901    11.00000   -1.20000
AFIX   0
C36   1    1.196450    0.582416    1.130536    11.00000    0.07393    0.04432 =
         0.10922   -0.01667    0.01395   -0.00106
AFIX  43
H36   2    1.156033    0.625563    1.147543    11.00000   -1.20000
AFIX   0
C37   1    1.228924    0.576083    1.058309    11.00000    0.06231    0.04788 =
         0.09959    0.01159   -0.00619   -0.00036
AFIX  43
H37   2    1.210936    0.615321    1.025902    11.00000   -1.20000
AFIX   0
C38   1    1.288893    0.511506    1.032099    11.00000    0.05120    0.05062 =
         0.06100    0.00481   -0.00094   -0.01011
AFIX  43
H38   2    1.309637    0.507729    0.982345    11.00000   -1.20000
AFIX   0
C35   1    1.223528    0.525183    1.177690    11.00000    0.09297    0.05563 =
         0.07454   -0.01959    0.02193   -0.01120
AFIX  43
H35   2    1.201133    0.529142    1.227183    11.00000   -1.20000
AFIX   0
C34   1    1.283988    0.461167    1.152863    11.00000    0.07596    0.04574 =
         0.05397   -0.00013   -0.00112   -0.01015
AFIX  43
H34   2    1.302390    0.422733    1.186104    11.00000   -1.20000
AFIX   0
C33   1    1.317691    0.453024    1.079733    11.00000    0.03142    0.04029 =
         0.05088   -0.00127   -0.00230   -0.01305
C32   1    1.389218    0.384767    1.052778    11.00000    0.03214    0.04953 =
         0.04954   -0.00258   -0.00078   -0.00769
AFIX  23
H32A  2    1.436310    0.399434    1.009217    11.00000   -1.20000
H32B  2    1.449813    0.371053    1.090478    11.00000   -1.20000
AFIX   0
C31   1    1.065556    0.118203    1.211902    11.00000    0.07645    0.10385 =
         0.06963    0.03965   -0.00881   -0.02482
AFIX 137
H31A  2    1.011813    0.159790    1.224375    11.00000   -1.50000
H31B  2    1.102697    0.098174    1.256059    11.00000   -1.50000
H31C  2    1.017082    0.079615    1.187986    11.00000   -1.50000
AFIX   0
C30   1    1.167923    0.144994    1.160442    11.00000    0.05273    0.05244 =
         0.04843    0.01078   -0.01130   -0.00737
C29   1    1.255819    0.081945    1.137753    11.00000    0.08676    0.04704 =
         0.09205    0.00347   -0.03042    0.00451
AFIX 137
H29A  2    1.208131    0.041717    1.115978    11.00000   -1.50000
H29B  2    1.299585    0.063451    1.180431    11.00000   -1.50000
H29C  2    1.315466    0.100696    1.102467    11.00000   -1.50000
AFIX   0
C28   1    1.322040    0.245341    1.156726    11.00000    0.04306    0.05100 =
         0.04370    0.00042   -0.00939   -0.00657
AFIX  23
H28A  2    1.387141    0.212727    1.137067    11.00000   -1.20000
H28B  2    1.361263    0.283911    1.186932    11.00000   -1.20000
AFIX   0
C27   1    1.248369    0.280658    1.095199    11.00000    0.02847    0.03955 =
         0.03693   -0.00460   -0.00051    0.00096
AFIX  13
H27   2    1.185853    0.315538    1.115528    11.00000   -1.20000
AFIX   0
C26   1    1.183397    0.218923    1.052527    11.00000    0.02799    0.03742 =
         0.03613   -0.00160    0.00379   -0.00078
AFIX  13
H26   2    1.247597    0.185216    1.032113    11.00000   -1.20000
AFIX   0
C25   1    1.122564    0.261580    0.989247    11.00000    0.02684    0.03818 =
         0.03464   -0.00537   -0.00134    0.00186
AFIX  13
H25   2    1.116403    0.229619    0.945238    11.00000   -1.20000
AFIX   0
C24   1    1.217214    0.326605    0.976650    11.00000    0.02972    0.04104 =
         0.04132    0.00343   -0.00084   -0.00215
AFIX  13
H24   2    1.174035    0.374586    0.985510    11.00000   -1.20000
AFIX   0
C23   1    1.274088    0.328569    0.899927    11.00000    0.04349    0.08386 =
         0.04461    0.00968   -0.00198   -0.01943
AFIX  23
H23A  2    1.342722    0.364567    0.899056    11.00000   -1.20000
H23B  2    1.308102    0.279264    0.888100    11.00000   -1.20000
AFIX   0
C22   1    1.179022    0.350094    0.843021    11.00000    0.10912    0.08252 =
         0.04371    0.01066   -0.01041   -0.02172
AFIX  43
H22   2    1.142240    0.397382    0.848231    11.00000   -1.20000
AFIX   0
C21   1    1.143969    0.312006    0.789875    11.00000    0.10214    0.17728 =
         0.06955    0.02803   -0.00760   -0.01058
AFIX  93
H21A  2    1.177718    0.264279    0.782063    11.00000   -1.20000
H21B  2    1.083789    0.331014    0.757613    11.00000   -1.20000
AFIX   0
O3    4    0.538784    0.581278    0.891696    11.00000    0.06116    0.05982 =
         0.04959   -0.01994   -0.01102    0.00325
C4    1    0.538381    0.745713    1.088336    11.00000    0.04022    0.04339 =
         0.03921   -0.00495    0.00103    0.00523
AFIX  13
H4    2    0.471975    0.729520    1.122320    11.00000   -1.20000
AFIX   0
O4    4    1.004266    0.292860    1.007204    11.00000    0.02563    0.04689 =
         0.05374    0.00118    0.00050    0.00181
AFIX 148
H4A   2    0.950703    0.259475    1.006848    11.00000   -1.50000
AFIX   0
O5    4    1.102257    0.175990    1.097807    11.00000    0.03585    0.05243 =
         0.04603    0.01189   -0.00572   -0.00689
C5    1    0.474794    0.771504    1.015854    11.00000    0.03376    0.03699 =
         0.04502   -0.00030   -0.00192    0.00062
AFIX  13
H5    2    0.495419    0.824107    1.004464    11.00000   -1.20000
AFIX   0
C6    1    0.532694    0.718093    0.959864    11.00000    0.03009    0.04599 =
         0.03100   -0.00132   -0.00050   -0.00248
AFIX  13
H6    2    0.615176    0.737754    0.945400    11.00000   -1.20000
AFIX   0
O6    4    1.233954    0.202512    1.199546    11.00000    0.05605    0.05718 =
         0.04128    0.00656   -0.00673   -0.00443
C7    1    0.551677    0.646915    1.004599    11.00000    0.03615    0.04014 =
         0.03775   -0.00418    0.00020   -0.00157
AFIX  13
H7    2    0.469494    0.627283    1.019675    11.00000   -1.20000
AFIX   0
C8    1    0.616132    0.589232    0.956175    11.00000    0.05524    0.04794 =
         0.04472   -0.00760   -0.00578    0.00831
AFIX  23
H8A   2    0.699595    0.606353    0.942644    11.00000   -1.20000
H8B   2    0.623526    0.541408    0.981834    11.00000   -1.20000
AFIX   0
C9    1    0.420101    0.628135    0.792944    11.00000    0.07214    0.10576 =
         0.05739   -0.02966   -0.01968    0.01636
AFIX 137
H9A   2    0.393544    0.673097    0.767857    11.00000   -1.50000
H9B   2    0.349110    0.605071    0.816619    11.00000   -1.50000
H9C   2    0.455653    0.593560    0.757897    11.00000   -1.50000
AFIX   0
C18   1    0.653694    0.486885    1.141581    11.00000    0.04867    0.05651 =
         0.06865    0.00055   -0.01070   -0.00617
AFIX  43
H18   2    0.573181    0.483013    1.161200    11.00000   -1.20000
AFIX   0
C17   1    0.724983    0.422864    1.132903    11.00000    0.07510    0.04457 =
         0.10786   -0.00050   -0.02011   -0.00187
AFIX  43
H17   2    0.691982    0.376396    1.146759    11.00000   -1.20000
AFIX   0
C10   1    0.517495    0.648052    0.850223    11.00000    0.05541    0.06997 =
         0.03508   -0.01033   -0.00357    0.00714
C13   1    0.699561    0.556941    1.121660    11.00000    0.04740    0.04522 =
         0.03544    0.00424   -0.00709    0.00284
C12   1    0.619787    0.626319    1.133146    11.00000    0.06030    0.05415 =
         0.04013    0.00399    0.00368    0.01174
AFIX  23
H12A  2    0.534649    0.610587    1.144516    11.00000   -1.20000
H12B  2    0.651677    0.653702    1.175569    11.00000   -1.20000
AFIX   0
C11   1    0.637911    0.676433    0.814819    11.00000    0.06764    0.10125 =
         0.04631   -0.00424    0.01287    0.01088
AFIX 137
H11A  2    0.672423    0.637742    0.783763    11.00000   -1.50000
H11B  2    0.697451    0.689144    0.852657    11.00000   -1.50000
H11C  2    0.619984    0.720356    0.785655    11.00000   -1.50000
AFIX   0
C15   1    0.890691    0.495365    1.084712    11.00000    0.05103    0.09042 =
         0.07533   -0.00017    0.00342    0.01896
AFIX  43
H15   2    0.970962    0.498446    1.064620    11.00000   -1.20000
AFIX   0
C14   1    0.820428    0.560356    1.094508    11.00000    0.05943    0.05623 =
         0.07004    0.01232    0.00602    0.00467
AFIX  43
H14   2    0.855256    0.606909    1.082611    11.00000   -1.20000
AFIX   0
C16   1    0.842527    0.426398    1.104491    11.00000    0.07576    0.05978 =
         0.08957   -0.01555   -0.02323    0.01887
AFIX  43
H16   2    0.889949    0.382766    1.098459    11.00000   -1.20000
AFIX   0
HKLF 4

REM  mo_4_MB_032_0m in P2(1)2(1)2(1)
REM R1 =  0.0435 for    4663 Fo > 4sig(Fo)  and  0.0700 for all    6282 data
REM    408 parameters refined using      0 restraints

END

WGHT      0.0488      0.3685

REM Highest difference peak  0.239,  deepest hole -0.184,  1-sigma level  0.031
Q1    1   1.0967  0.3807  0.8261  11.00000  0.05    0.24
Q2    1   0.4626  0.8981  1.1876  11.00000  0.05    0.19
Q3    1   1.0371  0.3997  0.8893  11.00000  0.05    0.12
Q4    1   1.3588  0.2738  1.0505  11.00000  0.05    0.12
Q5    1   0.9935  0.3404  0.9773  11.00000  0.05    0.12
Q6    1   0.4342  0.9040  1.0868  11.00000  0.05    0.12
Q7    1   1.0546  0.3655  0.8704  11.00000  0.05    0.11
Q8    1   0.6406  0.5188  1.0970  11.00000  0.05    0.11
Q9    1   0.4340  0.6570  0.9037  11.00000  0.05    0.11
Q10   1   1.2417  0.1968  1.0051  11.00000  0.05    0.11
Q11   1   0.9392  0.3384  1.0380  11.00000  0.05    0.11
Q12   1   1.3709  0.2930  0.9959  11.00000  0.05    0.10
Q13   1   0.5076  0.7469  0.9874  11.00000  0.05    0.10
Q14   1   1.4791  0.3838  1.0138  11.00000  0.05    0.10
Q15   1   1.1469  0.1354  1.0554  11.00000  0.05    0.10
Q16   1   0.9408  0.2825  1.0542  11.00000  0.05    0.10
Q17   1   0.5083  0.7604  1.0523  11.00000  0.05    0.10
Q18   1   1.1746  0.3007  0.9798  11.00000  0.05    0.10
Q19   1   1.1875  0.2854  0.9491  11.00000  0.05    0.10
Q20   1   0.9949  0.5223  1.0957  11.00000  0.05    0.10
;
_shelx_res_checksum               47756
_shelx_hkl_file
;
   1   0   0   -2.10    0.50
   1   0   0   -2.80    0.40
  -1   0   0   -2.10    0.50
  -1   0   0   -1.90    0.50
  -2   0   0 1692.93   21.50
  -2   0   0 1665.23   19.50
   2   0   0 1669.13   19.60
   2   0   0 1684.43   21.50
   3   0   0   -1.10    1.10
   3   0   0   -0.90    1.40
  -3   0   0    2.80    1.10
  -3   0   0   -0.60    1.30
   4   0   0   53.49    2.70
   4   0   0   57.49    2.30
   5   0   0   -2.10    1.60
   5   0   0    0.70    1.30
  -6   0   0  267.27    5.20
   6   0   0  275.57    6.00
   6   0   0  267.77    5.20
   7   0   0   -0.40    1.50
  -7   0   0   -0.60    1.50
  -7   0   0    0.40    1.80
   7   0   0    3.90    2.00
  -8   0   0   16.70    2.20
   8   0   0   16.90    2.70
  -8   0   0   14.20    2.50
   8   0   0   13.50    2.10
  -9   0   0   -1.10    2.00
  -9   0   0    2.00    2.30
   9   0   0   -0.50    2.50
   9   0   0   -0.80    1.80
 -10   0   0    0.90    2.60
  10   0   0    5.60    2.30
 -10   0   0    7.50    2.40
  10   0   0    7.00    2.90
  11   0   0   -2.70    2.30
  11   0   0   -3.00    2.80
 -11   0   0    1.20    2.80
 -11   0   0    0.80    2.40
  12   0   0   14.80    3.70
 -12   0   0   13.60    3.40
   1  -1   0   16.30    1.00
  -1   1   0   16.50    0.80
  -1   1   0   15.40    0.90
  -1  -1   0   17.10    0.90
   1   1   0   15.90    0.80
   1   1   0   13.80    1.10
  -1   1   0   17.50    1.00
   1  -1   0   17.50    0.80
   1  -1   0   16.30    0.90
  -2   1   0  109.29    2.40
   2  -1   0  114.79    2.40
  -2  -1   0  115.69    2.30
  -2  -1   0  110.99    2.80
  -2   1   0  112.89    2.40
   2  -1   0  108.39    2.40
   2   1   0  110.79    2.80
  -2   1   0  110.89    2.40
   2   1   0  113.99    2.30
   2  -1   0  116.09    2.50
   3   1   0 1338.77   16.20
  -3  -1   0 1347.57   16.20
  -3   1   0 1343.27   16.30
   3  -1   0 1336.97   16.30
  -3   1   0 1357.46   17.70
   3   1   0 1351.16   18.10
   3  -1   0 1350.26   17.70
  -3   1   0 1354.66   16.30
  -4   1   0   31.30    2.10
   4   1   0   30.60    2.60
   4  -1   0   32.70    2.00
   4  -1   0   34.90    2.40
   4   1   0   33.00    2.10
   5   1   0   93.39    2.90
   5  -1   0   93.79    3.10
  -5   1   0   98.79    3.00
   5  -1   0   94.39    3.40
   5   1   0   90.89    3.80
   6   1   0    2.10    1.50
   6   1   0   -0.10    1.80
   6  -1   0    1.30    1.70
   6  -1   0    2.30    1.50
  -6   1   0    2.70    1.60
  -7   1   0   -0.80    1.70
   7   1   0    5.20    2.10
   7  -1   0    3.70    1.60
   7  -1   0    3.50    1.90
   7   1   0    2.40    1.60
  -7   1   0    0.60    1.70
  -8   1   0    1.40    2.00
   8  -1   0    2.40    2.10
  -8   1   0   -2.20    1.80
  -8  -1   0    0.10    1.70
   8   1   0   -1.30    2.20
   8   1   0   -1.30    1.70
   8  -1   0    2.40    1.80
  -8  -1   0    0.30    2.20
   9   1   0   46.50    4.60
   9  -1   0   43.20    3.50
   9   1   0   40.00    3.30
  -9  -1   0   38.50    3.40
  -9   1   0   38.70    3.80
  -9  -1   0   36.90    4.30
  -9   1   0   38.40    3.50
   9  -1   0   36.40    4.20
 -10   1   0    7.70    2.50
 -10  -1   0   10.10    2.90
  10   1   0    6.30    2.30
  10  -1   0   12.20    3.10
  10  -1   0    4.90    2.40
  10   1   0   11.30    3.20
 -10  -1   0   12.40    2.40
 -10   1   0   11.70    2.80
  11   1   0    5.20    3.10
 -11   1   0    4.30    2.80
 -11  -1   0   -5.00    2.70
  11   1   0   -0.70    2.20
 -11   1   0    3.00    2.60
 -11  -1   0    2.20    2.30
  11  -1   0    2.60    3.00
  11  -1   0    4.50    2.50
 -12   1   0    8.00    3.10
  12   1   0    9.30    3.60
  12  -1   0    4.00    3.30
 -12  -1   0    6.10    3.40
   0  -2   0 3990.80   49.10
   0   2   0 3809.92   46.30
   0   2   0 3880.91   49.20
  -1  -2   0  477.55    6.00
   1   2   0  465.75    6.60
  -1   2   0  466.45    6.00
   1   2   0  473.45    5.90
   2  -2   0 1390.56   16.50
  -2   2   0 1374.56   17.60
  -2   2   0 1409.66   16.60
   2   2   0 1376.16   18.20
   2  -2   0 1398.76   17.60
  -2   2   0 1367.26   16.50
   2   2   0 1374.56   16.40
  -2  -2   0 1399.56   16.40
   3  -2   0  478.85    7.10
   3  -2   0  485.65    6.80
  -3  -2   0  495.05    6.60
   3   2   0  484.65    6.70
   3   2   0  509.05    7.90
  -3   2   0  483.75    7.00
  -3   2   0  476.45    6.80
   4  -2   0    3.20    1.40
   4  -2   0    2.90    1.30
   4   2   0    1.70    1.20
  -4   2   0    2.10    1.30
   4   2   0    0.40    1.60
   5  -2   0   95.39    3.30
   5  -2   0   96.89    3.10
   5   2   0   89.39    2.90
  -5   2   0  102.69    3.10
   5   2   0   96.49    3.80
  -6   2   0  137.09    3.80
   6  -2   0  132.39    4.00
   6  -2   0  133.29    3.80
  -6   2   0  134.89    3.90
   6   2   0  133.89    4.50
   6   2   0  133.79    3.60
   7  -2   0  117.69    3.90
   7   2   0  111.19    4.70
  -7   2   0  117.99    3.90
   7   2   0  119.19    3.70
  -7   2   0  118.89    4.00
   7  -2   0  110.59    4.10
  -8   2   0   79.49    3.80
   8   2   0   81.49    4.60
   8   2   0   79.19    3.50
  -8   2   0   75.49    3.70
   8  -2   0   82.59    3.80
  -8  -2   0   87.29    4.50
   8  -2   0   82.99    4.20
  -9   2   0   -3.20    2.00
  -9  -2   0   -0.10    1.90
  -9   2   0    1.20    2.10
  -9  -2   0   -1.00    2.40
   9  -2   0   -0.90    2.30
   9   2   0   -1.00    2.50
   9  -2   0   -1.20    2.00
   9   2   0    3.70    2.00
 -10  -2   0   12.30    3.20
 -10   2   0   11.50    2.70
  10   2   0   15.50    3.40
 -10   2   0   13.00    2.60
  10  -2   0    7.10    2.50
  10  -2   0   11.60    3.00
  10   2   0   12.80    2.50
 -10  -2   0   11.80    2.40
  11   2   0   24.10    3.80
  11  -2   0   25.70    3.60
  11   2   0   24.20    3.90
 -11  -2   0   23.30    3.80
  11  -2   0   23.20    3.10
 -11   2   0   23.60    4.10
 -11  -2   0   24.50    3.80
 -11   2   0   22.20    3.10
  12  -2   0   -1.10    3.00
  12   2   0    0.80    3.30
 -12   2   0   -1.60    2.70
 -12  -2   0    1.30    3.20
   0   3   0   -1.30    0.70
   0  -3   0    0.30    0.70
   0   3   0   -1.00    0.90
  -1  -3   0    4.30    1.10
   1   3   0    3.20    1.10
  -1   3   0    3.90    1.20
  -1  -3   0    3.00    1.10
   1   3   0    4.00    1.20
   2   3   0 1681.13   20.00
  -2   3   0 1689.63   21.10
   2  -3   0 1658.63   21.10
  -2   3   0 1677.33   21.10
   2  -3   0 1729.63   20.20
  -2  -3   0 1742.13   20.00
  -2   3   0 1676.83   20.10
   2   3   0 1690.53   22.10
  -3  -3   0    2.60    1.10
  -3   3   0    3.70    1.00
   3   3   0    3.00    1.20
  -3   3   0    3.30    1.00
  -3   3   0    3.30    1.30
   3  -3   0    2.10    1.00
   3   3   0    1.40    1.70
   4  -3   0   67.89    2.40
  -4   3   0   68.09    2.40
   4   3   0   62.79    2.40
  -4   3   0   66.19    2.70
   4   3   0   68.29    3.30
  -4   3   0   65.39    2.30
   5  -3   0   21.50    2.30
  -5   3   0   19.80    2.20
   5   3   0   14.30    2.10
  -5   3   0   18.80    2.50
   5  -3   0   19.30    2.50
   5   3   0   19.40    2.20
   6  -3   0   42.60    2.70
   6  -3   0   36.10    2.70
  -6   3   0   42.30    2.60
   6   3   0   41.00    3.50
   6   3   0   41.40    2.50
  -6   3   0   39.90    2.70
   7   3   0    8.50    1.70
   7   3   0    4.90    2.30
  -7   3   0    7.80    1.90
  -7   3   0   12.60    1.90
   7  -3   0    7.80    1.90
   7  -3   0   11.30    1.90
   8  -3   0    4.10    2.10
  -8   3   0    2.00    1.80
   8  -3   0    1.70    2.00
  -8  -3   0    2.40    2.40
   8   3   0    0.50    1.70
   8   3   0    3.80    2.50
  -8   3   0    4.00    2.00
   9  -3   0    0.60    2.30
   9   3   0    4.10    2.00
   9  -3   0    3.10    2.20
  -9  -3   0    0.30    2.50
  -9   3   0    0.90    2.20
   9   3   0    1.50    2.70
  -9   3   0    1.30    2.10
 -10  -3   0   59.29    5.30
 -10   3   0   58.69    4.30
  10   3   0   59.69    5.50
  10   3   0   69.09    4.10
 -10   3   0   54.99    4.20
  10  -3   0   58.59    4.50
 -11   3   0    0.70    2.50
 -11  -3   0    0.20    2.30
  11   3   0   -0.40    2.40
 -11   3   0   -1.10    2.50
  11   3   0   -0.60    3.10
  11  -3   0   -2.80    2.70
 -11  -3   0    0.30    3.00
  12   3   0    0.50    3.30
 -12  -3   0    3.10    3.40
   0  -4   0    4.40    1.30
   0  -4   0    3.30    0.90
   0   4   0    4.40    1.00
   0   4   0    3.90    1.20
   1   4   0  604.34    8.60
  -1  -4   0  599.64    8.60
   1   4   0  601.94    7.90
  -1   4   0  595.04    8.00
  -1  -4   0  606.94    7.90
   2   4   0  424.16    6.80
   2   4   0  412.86    6.00
  -2  -4   0  419.16    5.90
  -2   4   0  407.86    6.10
  -3   4   0  103.69    2.20
  -3   4   0  104.79    2.20
   3  -4   0  100.29    2.20
  -3   4   0  108.99    3.00
   3   4   0   97.19    3.60
   3   4   0  101.89    2.70
   4  -4   0  114.49    2.80
  -4   4   0  117.99    3.20
   4   4   0  110.59    3.00
  -4   4   0  118.09    2.70
  -4   4   0  112.39    2.70
   4   4   0  111.69    3.90
   5  -4   0  173.38    3.80
  -5   4   0  166.48    4.10
   5   4   0  166.78    3.80
  -5   4   0  173.68    3.70
   5   4   0  166.68    5.00
   6  -4   0  190.88    4.50
   6   4   0  198.88    4.40
  -6   4   0  191.78    4.70
  -6   4   0  198.18    4.40
   6   4   0  200.88    5.60
   7   4   0    3.80    1.70
   7  -4   0    1.60    1.70
  -7   4   0    2.70    1.80
   7   4   0    7.30    2.50
  -7   4   0    2.80    1.60
  -8   4   0    8.80    2.00
  -8   4   0    4.30    2.00
  -8  -4   0    5.20    2.50
   8  -4   0    4.10    2.10
   8   4   0    4.50    1.80
   8   4   0    4.80    2.60
  -9   4   0   -0.90    2.00
   9   4   0    2.50    2.90
   9   4   0    1.20    1.90
  -9   4   0    0.50    2.30
  -9  -4   0    1.10    2.70
   9  -4   0    2.60    2.30
 -10   4   0    4.30    2.40
  10  -4   0    1.30    2.50
 -10  -4   0    4.20    3.00
  10   4   0    3.30    2.20
  10   4   0    0.40    3.10
 -10   4   0    1.40    2.50
 -11   4   0    7.90    3.00
  11   4   0    7.20    3.60
 -11  -4   0    6.60    3.40
 -12   4   0   -4.80    2.70
  12   4   0   -4.60    3.30
 -12  -4   0   -1.30    3.20
   0   5   0   -0.90    1.00
   0  -5   0   -1.40    0.90
   0   5   0   -0.80    1.30
   1   5   0  271.17    4.70
   1   5   0  273.97    4.40
  -1   5   0  266.87    3.70
   1  -5   0  263.37    3.60
  -1   5   0  258.77    4.60
  -1  -5   0  263.47    4.70
   2   5   0   35.20    2.50
   2   5   0   32.70    2.00
  -2   5   0   33.40    2.10
   3   5   0  385.46    5.90
   3   5   0  385.06    7.00
  -3   5   0  386.96    5.30
  -3   5   0  395.46    5.30
  -3   5   0  391.26    6.30
   4  -5   0   44.10    1.80
  -4   5   0   46.80    2.60
  -4   5   0   44.60    1.80
   4   5   0   38.90    2.40
   4   5   0   44.40    3.20
  -4   5   0   43.60    1.80
   5   5   0   90.09    4.00
  -5   5   0   92.99    2.70
  -5   5   0   91.29    3.30
   5  -5   0   89.29    2.70
   5   5   0   94.99    3.10
   6   5   0  162.58    4.10
   6   5   0  169.58    5.40
  -6   5   0  169.28    3.90
   6  -5   0  171.38    4.00
  -6   5   0  165.48    4.30
  -7   5   0   27.20    2.60
   7   5   0   31.20    2.70
   7   5   0   26.10    3.80
  -7   5   0   30.10    3.20
   7  -5   0   26.90    2.80
  -8  -5   0   31.50    4.40
  -8   5   0   27.90    3.00
   8   5   0   23.70    2.90
  -8   5   0   25.80    3.30
   8  -5   0   28.70    3.20
   8   5   0   20.00    3.20
  -9   5   0   -1.60    2.30
   9   5   0   -2.00    1.90
  -9   5   0   -0.50    2.00
   9   5   0   -1.40    2.70
   9  -5   0    2.00    2.10
  -9  -5   0   -2.40    2.60
 -10   5   0   14.40    2.90
  10  -5   0   15.20    2.90
 -10   5   0   23.30    3.90
  10   5   0   17.70    3.60
  10   5   0   16.90    2.60
 -10  -5   0   13.30    3.30
 -11   5   0   -4.20    2.50
  11   5   0   -3.70    3.20
 -11  -5   0    4.00    3.20
 -12   5   0   -1.00    2.90
 -12  -5   0   -0.70    3.40
  12   5   0   -3.00    3.50
   0   6   0  144.09    3.00
   0  -6   0  144.19    2.90
   1   6   0   12.40    2.00
   1  -6   0   13.10    1.00
  -1   6   0   14.00    1.10
  -1   6   0   13.20    1.90
   1   6   0   10.00    1.40
   2   6   0    3.80    1.50
  -2   6   0    5.20    1.60
   2   6   0    6.00    1.40
   3   6   0  911.51   13.40
   3   6   0  900.61   11.90
  -3   6   0  880.21   12.10
  -4   6   0  124.89    2.40
   4   6   0  122.49    3.40
   4   6   0  125.39    4.30
  -4   6   0  126.59    3.70
  -4   6   0  124.59    2.40
   5  -6   0   30.40    1.80
   5   6   0   26.70    2.40
  -5   6   0   33.50    1.80
  -5   6   0   29.70    2.70
   5   6   0   29.80    3.30
  -5   6   0   31.00    1.80
   6  -6   0   49.60    2.40
   6   6   0   45.60    4.00
  -6   6   0   51.49    2.40
  -6   6   0   46.10    3.10
   6   6   0   47.20    2.80
  -7   6   0   66.69    3.80
  -7   6   0   67.39    2.90
   7   6   0   58.19    4.60
   7   6   0   65.99    3.40
   7  -6   0   65.39    3.00
  -8  -6   0    3.20    2.70
   8  -6   0    9.40    2.00
  -8   6   0    9.20    1.90
  -8   6   0    6.90    2.30
   8   6   0    9.20    2.90
   8   6   0    8.00    2.00
   9  -6   0    0.90    2.10
  -9  -6   0    4.20    2.80
   9   6   0    3.80    3.00
   9   6   0    1.70    2.00
  -9   6   0    3.60    2.40
  -9   6   0    1.20    2.00
  10   6   0   21.00    3.90
  10   6   0   22.10    3.40
 -10  -6   0   21.10    3.60
 -10   6   0   26.40    3.20
  11   6   0   14.00    3.90
 -11   6   0   12.20    3.00
 -11  -6   0    1.60    3.30
  12   6   0   -1.80    3.50
 -12  -6   0    3.60    3.50
 -12   6   0   -2.00    2.80
   0   7   0   -1.80    1.30
   0  -7   0   -0.20    1.10
   0   7   0   -1.50    1.00
   1   7   0  272.27    5.10
   1   7   0  271.37    4.90
  -1   7   0  281.07    5.10
   1  -7   0  277.87    4.10
  -1   7   0  277.77    4.10
   2   7   0   32.70    2.30
   2   7   0   24.90    2.60
  -2   7   0   30.10    2.60
  -3   7   0  301.87    5.80
   3   7   0  301.17    6.30
   3   7   0  309.57    5.50
   4   7   0  155.88    4.70
   4   7   0  148.59    3.80
  -4   7   0  149.88    4.10
  -5   7   0   27.60    1.60
   5   7   0   27.70    3.40
  -5   7   0   28.50    2.80
  -5   7   0   27.90    1.50
   5   7   0   28.10    2.30
   6   7   0    8.00    2.40
   6   7   0    8.40    1.80
  -6   7   0    9.70    2.10
  -6   7   0    7.90    1.30
   7   7   0   25.90    4.00
  -7   7   0   20.80    3.10
   7   7   0   23.60    2.80
  -7   7   0   16.10    2.20
   8   7   0    2.90    2.90
  -8  -7   0    2.00    2.70
   8   7   0    1.30    1.90
  -8   7   0    1.00    2.20
  -8   7   0   -0.60    1.70
  -9   7   0    9.50    2.70
  -9  -7   0    3.60    2.90
   9   7   0    9.50    2.30
   9   7   0    4.10    3.20
  10   7   0    4.20    3.20
 -10   7   0    1.80    2.70
 -10  -7   0    4.10    3.20
  10   7   0   -0.10    2.20
 -11  -7   0   -2.10    3.10
 -11   7   0    1.80    2.90
  11   7   0    3.60    3.60
 -12   7   0   -0.40    3.00
 -12  -7   0   -2.60    3.30
  12   7   0   -0.30    3.70
   0  -8   0  320.87    5.30
   0   8   0  322.57    5.30
   0   8   0  323.37    5.80
   1  -8   0  122.69    2.40
   1   8   0  127.09    3.40
   1   8   0  120.39    3.40
  -1   8   0  118.29    3.60
   1  -8   0  122.39    2.40
  -1   8   0  121.99    2.50
   2   8   0  656.13   10.30
   2   8   0  670.13    9.60
  -2   8   0  657.13    9.80
   3   8   0  143.49    4.30
  -3   8   0  141.89    4.10
   3   8   0  144.49    3.80
   4   8   0  224.28    4.80
   4   8   0  226.98    5.70
  -4   8   0  220.48    5.20
   5   8   0    0.00    2.10
  -5   8   0    0.00    1.80
   5   8   0    3.50    1.60
   6   8   0    7.40    2.40
   6   8   0    5.10    1.80
  -6   8   0    4.30    2.10
  -6   8   0    2.90    1.10
   7   8   0   25.50    4.20
  -7   8   0   28.40    3.40
   7   8   0   24.30    3.00
   8   8   0    0.50    1.90
  -8  -8   0    2.10    2.70
   8   8   0    4.20    2.90
  -8   8   0    2.10    2.40
  -9   8   0   -1.00    2.40
  -9  -8   0    2.30    2.90
   9   8   0    2.00    2.10
   9   8   0   -1.10    3.00
 -10  -8   0   16.10    3.60
 -10   8   0   15.90    3.10
  10   8   0   23.30    4.00
  10   8   0   23.80    3.70
 -11   8   0   -1.80    2.80
 -11  -8   0    0.10    3.40
  11   8   0   -0.20    3.60
   0   9   0    0.90    1.50
   0   9   0   -1.40    1.20
   1  -9   0   17.10    1.40
  -1   9   0   15.50    2.00
   1   9   0   15.30    2.20
  -1   9   0   15.70    1.50
   1  -9   0   19.30    1.50
   1   9   0   19.50    2.50
   2   9   0  183.98    4.70
   2   9   0  183.48    4.40
  -2   9   0  184.38    4.60
   3   9   0   55.79    2.80
   3   9   0   59.39    3.50
  -3   9   0   55.79    3.20
  -4   9   0  103.99    4.00
   4   9   0  113.49    3.60
   4   9   0  103.59    4.30
  -5   9   0    1.10    2.00
   5   9   0    1.60    2.20
   5   9   0    2.40    1.50
  -6   9   0   84.89    4.10
   6   9   0   81.19    3.50
   6   9   0   85.19    4.70
  -7   9   0   88.39    4.50
   7   9   0   85.79    5.30
   7   9   0   91.49    4.00
  -8  -9   0    3.40    2.90
   8   9   0    6.10    2.20
  -8   9   0    2.90    2.50
   8   9   0    1.20    3.00
   9   9   0    1.70    2.10
   9   9   0    1.60    3.30
  -9   9   0    3.70    2.70
  -9  -9   0    0.50    2.90
 -10  -9   0    4.80    3.20
  10   9   0    2.40    3.50
 -10   9   0    6.10    3.00
  11   9   0    1.80    3.80
 -11  -9   0    1.70    3.40
 -11   9   0    2.90    3.00
   0  10   0   18.00    2.00
   0  10   0   18.90    2.20
   1 -10   0    4.00    0.90
  -1  10   0    1.10    1.70
   1  10   0    2.70    1.50
   1 -10   0    2.00    1.00
   1  10   0    3.20    1.60
  -1  10   0    1.80    1.00
   2  10   0    7.30    1.80
   2  10   0    8.10    1.90
  -2  10   0    3.70    1.80
   3  10   0   55.99    3.20
  -3  10   0   51.79    3.30
   3  10   0   52.69    3.50
   4  10   0   10.10    1.90
  -4  10   0    6.70    2.10
   4  10   0    6.40    2.30
   5  10   0   -0.80    2.20
   5  10   0   -2.60    1.50
  -5  10   0    2.80    2.20
   6  10   0   85.79    5.00
  -6  10   0   78.09    4.60
   6  10   0   78.69    3.70
   7  10   0    4.70    2.80
  -7 -10   0    2.10    2.70
   7  10   0    5.20    2.00
  -7  10   0   10.90    2.70
  -8 -10   0   73.49    5.30
   8  10   0   77.59    5.70
  -8  10   0   78.19    4.80
   8  10   0   74.19    4.10
   9  10   0   11.70    3.60
   9  10   0   11.90    2.50
  -9 -10   0    3.40    3.00
  -9  10   0   13.00    3.10
  10  10   0   10.60    3.80
 -10 -10   0    6.80    3.40
 -10  10   0    6.00    3.10
 -11  10   0   -1.60    3.00
 -11 -10   0    3.10    3.40
  11  10   0    2.20    3.80
   0  11   0    0.10    1.30
   0  11   0   -1.60    1.70
   0 -11   0    0.20    1.30
   1 -11   0   -0.10    1.00
  -1  11   0    0.80    1.70
   1  11   0    2.10    1.50
   1 -11   0    0.70    0.90
  -1  11   0    1.50    1.10
   1  11   0    0.10    1.70
   2  11   0    3.50    1.70
   2  11   0    3.60    1.80
  -2  11   0    5.70    2.00
   3  11   0   75.89    3.80
   3  11   0   72.89    3.60
  -3  11   0   73.19    3.80
   4  11   0   18.70    2.60
  -4  11   0   21.00    3.30
   4  11   0   20.10    2.70
  -5  11   0    5.20    2.40
   5  11   0    5.10    2.50
   5  11   0    4.00    1.90
  -6 -11   0  177.68    6.30
   6  11   0  184.38    6.50
  -6  11   0  174.18    5.70
   6  11   0  186.78    5.20
   7  11   0  188.38    5.40
  -7 -11   0  189.38    6.90
  -7  11   0  182.68    6.10
   7  11   0  194.88    7.30
   8  11   0   25.70    3.60
  -8 -11   0   18.50    3.40
  -8  11   0   24.30    3.50
   8  11   0   20.30    3.70
   9  11   0    5.80    3.50
   9  11   0    4.90    2.40
  -9  11   0    0.60    2.90
  -9 -11   0    7.90    3.40
  10  11   0    2.70    3.60
 -10  11   0    3.10    3.00
 -10 -11   0    1.70    3.40
 -11 -11   0    2.40    3.40
 -11  11   0    6.10    3.20
   0 -12   0   64.29    2.70
   0  12   0   61.09    3.60
   0  12   0   55.89    2.70
   1  12   0   12.60    2.20
   1 -12   0   16.60    1.80
   1 -12   0   21.40    1.70
  -1  12   0   12.20    1.80
  -1 -12   0   15.20    2.40
   1  12   0   15.60    1.90
  -1  12   0   19.80    3.10
  -2  12   0   81.99    4.00
   2  12   0   73.69    3.70
   2  12   0   80.59    3.70
   3  12   0    9.80    2.20
   3  12   0    6.50    2.20
  -3  12   0    5.50    2.20
   4  12   0   47.00    3.90
   4  12   0   42.40    3.40
  -4  12   0   40.90    3.80
   5  12   0   12.70    2.80
  -5  12   0   10.30    2.60
   5  12   0    9.40    2.20
  -5 -12   0   12.20    2.80
   6  12   0   -1.20    2.60
  -6  12   0    3.00    2.60
  -6 -12   0   -0.10    2.60
   6  12   0    0.50    1.90
  -7  12   0    4.30    2.80
   7  12   0    6.20    2.30
   7  12   0    2.70    3.10
  -7 -12   0    6.70    3.10
   8  12   0   -0.50    3.10
   8  12   0    1.70    2.30
  -8 -12   0    0.40    2.90
  -8  12   0    3.60    2.90
  -9  12   0   -2.20    2.90
   9  12   0    3.40    3.60
  -9 -12   0   -1.20    3.10
   9  12   0    1.00    2.30
  10  12   0    0.80    3.70
 -10 -12   0    5.50    3.50
 -10  12   0    1.70    3.10
   0  13   0    2.20    2.20
   0  13   0   -0.50    1.50
   0 -13   0   -1.30    1.40
  -1  13   0  124.89    3.20
   1 -13   0  124.69    3.10
  -1 -13   0  131.09    4.00
  -1  13   0  129.09    4.70
   1  13   0  129.69    4.70
   1  13   0  121.79    4.00
  -2 -13   0    2.70    1.90
   2  13   0   -1.20    1.80
   2  13   0    3.30    2.10
  -2  13   0    3.90    2.20
   3  13   0   78.49    4.20
   3  13   0   75.89    3.90
  -3 -13   0   69.99    4.00
  -3  13   0   70.09    4.20
   4  13   0   13.40    2.40
   4  13   0   11.30    2.60
  -4 -13   0    9.50    2.60
  -4  13   0   10.40    2.60
  -5  13   0   -1.30    2.50
  -5 -13   0    0.40    2.40
   5  13   0   -1.00    2.40
   5  13   0    0.10    2.00
   6  13   0   11.40    3.30
  -6 -13   0   10.50    3.10
   6  13   0   14.90    2.50
  -6  13   0   15.10    3.10
  -7  13   0   77.49    5.50
   7  13   0   92.39    6.10
   7  13   0   85.09    4.50
  -7 -13   0   82.99    5.90
   8  13   0    0.60    3.20
  -8  13   0   -1.30    2.90
   8  13   0    0.70    2.30
  -8 -13   0    1.40    3.10
   9  13   0    0.50    3.50
  -9 -13   0   -0.10    3.30
  -9  13   0    2.80    3.30
  10  13   0   -2.90    3.70
 -10  13   0    2.50    3.30
 -10 -13   0    0.90    3.50
   0  14   0   55.79    3.90
   0 -14   0   56.79    3.00
   0  14   0   53.69    2.90
   1  14   0    8.40    1.90
   1  14   0    9.20    2.40
  -1  14   0   10.40    2.60
  -1 -14   0    8.40    1.90
  -2  14   0   16.50    2.90
   2  14   0   16.60    2.40
   2  14   0   13.80    2.60
  -2 -14   0   14.40    2.40
  -3 -14   0   -4.80    2.20
  -3  14   0   -2.00    2.40
   3  14   0    4.40    2.30
   3  14   0    1.40    2.30
  -4 -14   0  171.98    6.00
  -4  14   0  177.58    6.10
   4  14   0  177.68    6.10
   4  14   0  180.88    5.50
  -5  14   0    9.00    2.90
  -5 -14   0    7.80    2.90
   5  14   0    5.10    2.30
   5  14   0    6.10    2.80
   6  14   0   11.20    3.20
   6  14   0   15.80    2.60
  -6  14   0   14.90    3.30
  -6 -14   0   12.10    3.30
   7  14   0   13.50    2.60
  -7 -14   0    7.50    3.30
   7  14   0    7.80    3.40
  -7  14   0    9.00    3.30
   8  14   0    1.60    3.30
   8  14   0    0.40    2.30
  -8  14   0    3.00    3.20
  -8 -14   0    1.70    3.20
   9  14   0   -1.00    3.60
  -9  14   0   -0.40    3.10
  -9 -14   0   -6.10    3.20
   0  15   0   -3.10    2.30
   1  15   0   20.60    3.10
  -1  15   0   31.60    4.00
  -1 -15   0   19.50    3.10
   1  15   0   26.30    3.20
  -2 -15   0   25.00    3.50
  -2  15   0   30.10    4.20
   2  15   0   23.90    3.00
   2  15   0   27.60    3.50
   3  15   0  111.79    5.20
  -3  15   0  106.69    5.40
  -3 -15   0  114.79    5.00
   3  15   0  109.09    4.90
   4  15   0   79.29    4.70
   4  15   0   85.79    4.90
  -4 -15   0   80.39    5.00
  -4  15   0   71.69    4.90
  -5 -15   0   -4.00    2.60
   5  15   0   -4.10    2.10
  -5  15   0    0.70    2.90
   5  15   0    0.50    2.70
   6  15   0   -1.20    2.90
  -6  15   0    4.90    3.10
  -6 -15   0    3.50    3.10
   6  15   0    1.60    2.30
   7  15   0   16.60    2.80
  -7 -15   0    5.50    3.40
  -7  15   0    9.50    3.40
   7  15   0   12.50    3.50
   8  15   0    3.20    2.50
  -8 -15   0    4.00    3.50
   8  15   0   -5.80    3.30
  -8  15   0    0.00    3.20
  -9  15   0   10.20    3.80
   9  15   0    6.70    4.00
  -9 -15   0    3.30    3.70
   0  16   0   11.20    2.90
   1  16   0   53.69    4.50
   1  16   0   40.00    3.80
  -1  16   0   57.89    4.70
   2  16   0    1.10    2.30
  -2 -16   0   -1.30    2.20
  -2  16   0   -1.00    2.70
   2  16   0   -0.10    2.60
  -3 -16   0   27.00    4.00
   3  16   0   28.90    4.00
  -3  16   0   29.40    4.50
   3  16   0   29.10    3.90
  -4 -16   0   82.49    5.10
   4  16   0   77.69    5.00
   4  16   0   82.09    4.70
  -4  16   0   92.39    5.40
  -5 -16   0    0.20    2.80
   5  16   0    1.60    2.80
  -5  16   0    1.30    2.90
   5  16   0    5.30    2.50
   6  16   0   -1.60    3.00
  -6 -16   0    2.20    3.20
   6  16   0   -1.40    2.20
  -6  16   0   -0.80    3.00
   7  16   0    0.70    2.40
  -7 -16   0   -0.10    3.20
  -7  16   0    3.50    3.30
   7  16   0   -1.50    3.20
   8  16   0   -1.60    3.40
  -8  16   0   -3.40    3.40
   8  16   0    4.20    2.60
  -8 -16   0    1.10    3.40
   0  17   0    1.10    2.70
   1  17   0   -6.30    2.60
  -1  17   0   -0.30    2.80
  -2  17   0    1.60    2.70
   2  17   0    5.40    2.80
  -3 -17   0    6.10    2.70
   3  17   0    6.90    2.80
  -3  17   0   -0.80    2.80
   3  17   0    5.20    2.60
   4  17   0    1.10    2.60
  -4 -17   0    3.30    2.70
  -4  17   0   -1.30    2.90
   4  17   0    1.00    2.70
  -5 -17   0    5.80    3.10
   5  17   0    2.50    2.50
   5  17   0    5.70    3.10
  -5  17   0    3.70    3.10
  -6 -17   0   -1.00    3.20
   6  17   0   -4.50    3.10
  -6  17   0   -0.30    3.10
   6  17   0    4.30    2.50
   7  17   0    3.80    3.50
   7  17   0    3.60    2.60
  -7  17   0   -5.30    3.30
  -7 -17   0    0.00    3.30
   0  18   0   12.30    3.20
  -1  18   0   14.90    3.30
   1  18   0   16.40    3.30
  -2  18   0    1.00    3.00
   2  18   0    4.80    2.90
  -3  18   0   35.50    5.10
   3  18   0   31.50    4.40
  -4  18   0   -2.10    3.20
  -4 -18   0    3.40    3.00
   4  18   0    1.90    2.90
   4  18   0    1.30    2.70
   5  18   0    9.00    2.80
  -5 -18   0    2.10    3.10
   5  18   0    7.00    3.30
  -5  18   0    5.50    3.20
   6  18   0   -3.10    2.50
   6  18   0   -1.40    3.20
  -6  18   0   -2.20    3.30
  -6 -18   0   -1.20    3.10
   0  19   0    2.10    3.10
   1  19   0    0.60    2.90
  -1  19   0    0.10    3.00
  -2  19   0    9.00    3.50
   2  19   0    6.80    3.10
  -3  19   0    3.50    3.30
   3  19   0    8.10    3.10
   4  19   0    1.90    2.80
  -4  19   0   -0.20    3.30
  -5 -19   0    0.70    3.20
  -5  19   0   -2.20    3.30
   5  19   0    3.60    3.30
   5  19   0    1.00    2.70
   0  20   0   14.40    3.60
   1  20   0   -0.50    3.00
  -1  20   0   -0.20    3.10
  -2  20   0   11.60    3.60
   2  20   0    8.10    3.20
   3  20   0    0.80    2.90
  -3  20   0   -3.90    3.20
   4  20   0    6.50    2.90
  -4  20   0    5.40    3.70
   0  21   0   -0.10    3.40
  -1  21   0    0.50    3.40
   1  21   0    0.00    3.20
  -2  21   0    5.10    3.60
   2  21   0    5.00    3.40
   1   0   1  105.19    1.90
  -1   0   1  107.39    2.00
   1   0  -1  103.59    1.90
  -1   0  -1  104.99    1.40
  -1   0   1  105.49    1.90
  -1   0  -1  107.39    1.50
   1   0   1  104.49    1.40
   1   0   1  104.89    1.40
  -1   0  -1  108.39    2.00
   2   0   1 1301.17   16.80
  -2   0   1 1289.07   16.80
   2   0  -1 1297.47   15.40
  -2   0   1 1275.77   16.80
  -2   0  -1 1321.47   16.80
  -2   0  -1 1291.67   15.00
  -2   0   1 1288.97   15.40
   2   0  -1 1264.27   16.80
   2   0   1 1300.87   15.10
  -2   0  -1 1287.27   15.00
   3   0   1  231.68    3.80
  -3   0  -1  237.38    4.40
  -3   0   1  237.08    4.50
  -3   0   1  241.88    4.10
  -3   0  -1  238.98    3.70
   3   0   1  228.98    4.50
   3   0  -1  239.08    4.10
   3   0  -1  239.58    4.50
  -3   0   1  241.58    4.60
  -4   0  -1  399.96    5.90
   4   0  -1  404.76    6.30
   4   0   1  402.76    6.90
   4   0   1  407.66    5.90
   4   0  -1  409.26    6.90
  -4   0  -1  401.96    5.90
  -4   0   1  412.46    6.90
  -5   0   1    0.70    1.50
   5   0  -1    3.30    1.70
   5   0  -1    4.30    1.50
   5   0   1    3.10    1.80
  -5   0  -1    2.30    1.30
   5   0   1    2.70    1.30
  -6   0  -1    2.80    1.40
   6   0   1   -0.20    1.30
  -6   0   1   -0.80    1.60
   6   0   1    1.60    1.90
   6   0  -1    1.00    1.50
   6   0  -1   -0.60    1.70
   7   0  -1   28.90    3.10
  -7   0   1   36.20    2.80
   7   0   1   29.30    2.50
  -7   0  -1   27.20    2.50
   7   0  -1   24.20    2.60
   7   0   1   32.20    3.20
  -7   0   1   34.20    3.10
   8   0  -1   26.70    3.80
  -8   0   1   29.00    3.50
  -8   0  -1   20.00    2.90
   8   0   1   24.70    3.40
  -8   0   1   25.20    3.10
   8   0   1   21.10    2.80
   8   0  -1   23.10    3.10
   9   0  -1   -2.70    2.00
  -9   0  -1    0.40    2.30
   9   0  -1    2.40    2.50
   9   0   1    0.60    1.90
  -9   0   1   -2.80    1.90
   9   0   1   -0.40    2.50
  -9   0  -1    1.60    2.00
  -9   0   1    1.00    2.30
  10   0   1  105.39    5.70
  10   0   1   92.59    4.20
 -10   0  -1   96.59    5.40
 -10   0   1   93.09    4.60
  10   0  -1   98.29    4.50
 -10   0   1   94.89    5.40
  10   0  -1   97.69    5.60
 -10   0  -1   90.59    4.20
  11   0  -1    2.40    3.00
 -11   0   1    3.50    2.50
  11   0  -1    4.00    2.50
 -11   0   1   -0.20    2.70
 -11   0  -1    2.50    2.80
  11   0   1    2.60    3.00
 -11   0  -1   -3.30    2.50
 -12   0   1    1.10    2.70
  12   0  -1   -1.30    2.80
  12   0   1    2.50    3.40
  12   0  -1    0.90    3.20
 -12   0   1   -5.20    2.90
 -12   0  -1    5.80    3.20
   0   1   1   -1.80    0.30
   0   1   1   -1.60    0.30
  -1   1   1 1508.25   19.30
  -1  -1  -1 1539.95   17.50
  -1   1   1 1486.45   17.70
   1  -1   1 1524.75   17.50
   1   1  -1 1540.35   17.70
   1   1  -1 1532.85   19.30
   1  -1   1 1529.55   19.20
   1   1   1 1555.14   17.50
  -1   1  -1 1526.85   17.50
  -1  -1   1 1528.15   19.30
   1   1   1 1524.95   19.30
   1  -1  -1 1513.05   19.10
  -1   1  -1 1489.75   19.00
  -2  -1  -1 4605.34   56.89
   2   1  -1 4510.75   58.29
   2   1  -1 4487.15   52.89
  -2   1   1 4543.45   52.99
   2  -1   1 4516.95   56.99
  -2   1   1 4511.55   57.69
  -2  -1  -1 4504.65   52.29
  -2   1   1 4527.65   57.39
   2  -1   1 4569.94   52.89
  -2   1   1 4458.55   52.49
  -2   1  -1 4508.45   52.69
  -2  -1   1 4508.55   57.19
  -2   1  -1 4575.84   52.99
   2  -1  -1 4597.04   54.09
  -2  -1   1 4546.94   53.39
   2  -1  -1 4465.45   57.89
   2   1   1 4523.65   57.29
  -2   1  -1 4454.95   56.69
   2   1   1 4518.05   52.49
  -2  -1   1 4611.34   57.99
   2  -1  -1 4637.14   57.59
   3   1  -1  234.98    4.70
   3  -1   1  242.08    4.40
   3  -1   1  237.98    3.90
   3   1  -1  239.08    4.10
  -3  -1  -1  244.48    3.70
  -3   1   1  245.68    4.40
  -3   1   1  243.18    4.40
  -3   1   1  237.88    4.10
  -3   1  -1  238.48    4.30
   3   1   1  234.28    4.80
  -3  -1   1  243.28    4.10
   3   1   1  243.68    3.70
  -3   1  -1  245.78    3.90
  -3  -1   1  235.08    4.70
  -3   1  -1  231.98    3.80
   3  -1  -1  237.18    4.20
   3  -1  -1  233.58    4.40
   4   1  -1   56.59    2.40
   4   1  -1   60.09    3.00
  -4  -1  -1   61.69    2.20
  -4   1   1   62.19    2.60
  -4   1   1   63.39    2.50
   4  -1   1   56.89    2.20
   4  -1   1   57.29    2.70
   4  -1  -1   60.79    2.70
  -4  -1   1   60.59    2.90
  -4   1  -1   57.79    2.30
   4   1   1   59.99    2.20
   4   1   1   60.79    2.90
   4  -1  -1   59.29    2.50
   5  -1   1  127.99    3.30
  -5   1   1  126.69    3.70
   5   1  -1  122.49    4.00
   5   1  -1  127.69    3.40
   5  -1   1  127.09    3.80
  -5   1   1  130.69    3.60
   5   1   1  128.59    4.10
   5  -1  -1  133.19    3.60
  -5  -1   1  130.19    4.00
   5   1   1  129.79    3.20
   5  -1  -1  129.29    3.90
  -5   1  -1  134.39    3.30
   6  -1   1   21.20    2.90
   6   1  -1   21.80    2.50
   6  -1   1   20.90    2.30
  -6   1   1   19.80    2.40
   6   1  -1   17.40    2.30
  -6   1   1   17.50    2.60
   6  -1  -1   17.50    2.80
   6  -1  -1   21.30    2.40
   6   1   1   17.00    2.90
  -6  -1   1   20.10    3.10
   6   1   1   19.00    2.10
  -6   1  -1   17.40    2.30
  -7  -1  -1   36.60    2.50
   7   1  -1   36.50    2.90
   7  -1   1   32.80    3.30
   7  -1   1   34.20    2.60
   7   1  -1   28.80    3.50
  -7   1   1   35.00    2.80
  -7   1   1   32.80    3.00
   7  -1  -1   34.60    2.80
   7  -1  -1   37.00    3.40
   7   1   1   41.60    3.70
  -7  -1   1   35.30    3.50
  -7   1  -1   33.00    2.80
   7   1   1   34.10    2.50
   8  -1   1   28.60    3.60
  -8  -1  -1   26.00    2.70
   8   1  -1   27.00    3.60
   8  -1   1   22.60    2.80
  -8   1   1   30.70    3.30
  -8   1   1   27.50    3.20
   8   1  -1   28.60    3.10
  -8  -1   1   28.00    3.50
  -8   1  -1   24.60    2.80
   8   1   1   26.50    3.90
   8   1   1   27.40    2.70
   8  -1  -1   24.90    3.60
   8  -1  -1   31.30    3.20
  -9  -1  -1    3.20    1.90
   9  -1   1    3.90    2.00
   9  -1   1    4.20    2.50
  -9   1   1    2.50    2.20
   9   1  -1    3.20    2.10
  -9  -1  -1    1.30    2.40
   9   1  -1    1.90    2.70
  -9   1   1    6.30    2.40
   9   1   1    4.30    2.70
   9  -1  -1    6.10    2.60
   9  -1  -1    0.60    2.00
  -9   1  -1    2.50    2.20
  -9   1  -1    1.50    2.00
   9   1   1    3.20    1.90
  -9  -1   1   -0.10    2.00
  -9  -1   1    0.00    2.50
  10  -1   1   95.79    4.30
 -10   1   1   88.09    4.90
 -10  -1  -1   84.69    4.20
  10  -1   1   92.49    5.40
  10   1  -1   92.79    4.50
 -10  -1  -1   89.99    5.40
 -10   1   1   82.79    4.50
  10   1  -1   89.29    5.70
  10   1   1   92.49    5.80
 -10   1  -1   91.89    5.00
 -10  -1   1   89.89    5.50
  10   1   1   88.29    4.20
 -10  -1   1   89.29    4.50
 -10   1  -1   82.59    4.20
  10  -1  -1   94.79    4.70
  10  -1  -1   89.19    5.30
  11   1  -1    2.10    3.10
 -11  -1  -1    3.40    3.00
 -11   1   1    2.50    2.60
  11  -1   1    1.30    2.40
  11  -1   1    1.10    3.00
 -11   1   1    0.90    2.70
  11   1  -1    2.60    2.30
 -11   1  -1   -2.40    2.50
  11   1   1    2.10    3.10
 -11  -1   1    1.90    2.40
 -11   1  -1    0.60    2.40
 -11  -1   1   -2.40    2.80
  11  -1  -1    0.90    2.50
  11  -1  -1   -2.90    2.80
 -12   1   1   38.20    4.50
 -12  -1  -1   39.00    5.50
  12   1  -1   43.80    5.60
 -12   1   1   40.80    5.00
  12  -1   1   41.90    5.40
 -12  -1   1   50.29    5.50
  12  -1  -1   44.30    5.40
  12   1   1   39.10    5.80
  12  -1  -1   30.40    4.70
 -12   1  -1   38.00    5.00
   0  -2  -1   39.50    1.30
   0   2  -1   37.30    1.20
   0   2  -1   36.60    1.30
   0  -2   1   37.00    1.10
   0   2   1   35.90    1.10
   0   2   1   37.30    1.20
   0  -2   1   37.50    1.20
   0  -2  -1   36.60    1.20
  -1   2   1  471.65    6.20
  -1  -2  -1  476.55    5.80
  -1   2   1  470.05    6.10
   1   2  -1  460.25    6.70
   1  -2   1  479.05    6.00
   1  -2   1  468.45    6.10
   1   2  -1  476.85    6.70
   1   2   1  468.85    5.80
  -1  -2   1  472.05    6.70
   1  -2  -1  467.45    6.20
  -1  -2   1  495.65    6.20
  -1   2  -1  477.55    6.10
  -1   2  -1  466.15    6.00
   1   2   1  463.25    6.70
  -1  -2   1  475.95    6.70
   2   2  -1 2230.58   28.60
  -2   2   1 2194.18   26.10
  -2   2   1 2234.78   28.00
   2   2  -1 2204.68   26.10
   2  -2   1 2233.58   28.00
   2  -2   1 2253.17   26.00
  -2   2   1 2232.48   26.20
  -2  -2  -1 2293.97   25.80
  -2   2   1 2236.48   28.00
   2  -2  -1 2213.88   26.20
   2   2   1 2244.28   25.80
   2  -2  -1 2235.58   26.20
  -2  -2   1 2268.67   28.60
   2   2   1 2185.68   28.60
  -2   2  -1 2246.38   28.00
  -2   2  -1 2237.98   26.00
  -2  -2   1 2272.97   26.10
   2  -2  -1 2266.57   28.00
  -3   2   1  272.67    4.50
  -3   2   1  272.67    4.60
   3  -2   1  276.97    4.40
   3  -2   1  263.87    4.50
   3   2  -1  276.67    5.20
  -3   2   1  270.77    4.50
   3   2  -1  260.07    4.50
  -3  -2  -1  272.27    4.00
   3   2   1  261.87    5.20
  -3   2  -1  273.07    4.40
   3  -2  -1  265.97    4.60
   3   2   1  272.17    4.10
   3  -2  -1  270.57    4.70
  -3   2  -1  268.47    4.30
  -3  -2   1  267.57    5.20
  -3   2  -1  276.07    4.50
  -4  -2  -1   32.10    1.80
   4   2  -1   25.20    2.20
   4   2  -1   28.00    2.70
   4  -2   1   26.10    2.10
  -4   2   1   28.60    2.20
  -4   2   1   29.90    2.20
   4  -2   1   23.30    2.20
  -4  -2   1   32.10    2.70
   4   2   1   25.00    2.70
   4   2   1   26.90    1.80
   4  -2  -1   22.50    2.30
   4  -2  -1   27.90    2.30
  -4   2  -1   25.20    2.10
  -5   2   1   70.79    2.90
   5   2  -1   71.39    2.90
  -5   2   1   75.69    3.00
   5   2  -1   69.89    3.50
   5  -2   1   73.99    3.00
   5  -2   1   71.49    2.70
   5   2   1   69.69    3.50
  -5   2  -1   70.29    2.70
   5  -2  -1   74.69    2.90
  -5  -2   1   64.99    3.40
   5   2   1   70.49    2.60
   5  -2  -1   67.49    3.10
   6   2  -1   79.09    4.00
   6   2  -1   75.69    3.10
  -6   2   1   76.59    3.10
   6  -2   1   77.19    3.00
  -6   2   1   73.59    3.20
   6  -2   1   71.79    3.30
   6  -2  -1   70.49    3.30
   6   2   1   69.69    3.70
   6   2   1   75.09    2.80
  -6   2  -1   81.39    3.00
  -6  -2   1   71.09    3.80
   6  -2  -1   76.19    3.30
  -7   2   1   49.80    3.20
  -7   2   1   50.99    3.20
   7   2  -1   52.09    3.10
   7  -2   1   51.39    2.90
   7  -2   1   49.70    3.40
   7   2  -1   45.00    3.90
   7  -2  -1   51.99    3.40
   7   2   1   56.19    4.00
  -7   2  -1   50.39    2.90
   7   2   1   51.29    2.80
   7  -2  -1   47.00    3.20
  -7  -2   1   46.70    3.80
   8   2  -1   56.39    3.20
  -8   2   1   58.19    3.70
   8  -2   1   58.89    4.00
   8   2  -1   63.49    4.40
  -8   2   1   53.39    3.70
   8  -2   1   59.29    3.30
   8  -2  -1   61.89    4.00
  -8  -2   1   55.19    4.10
   8   2   1   53.29    3.00
   8  -2  -1   57.99    3.70
   8   2   1   57.79    4.30
  -8   2  -1   56.39    3.40
  -8   2  -1   56.69    3.60
   9   2  -1    6.80    2.80
  -9   2   1    1.60    2.10
  -9  -2  -1    7.50    2.00
  -9   2   1    3.50    2.20
   9   2  -1    6.00    2.20
   9  -2   1    5.60    2.10
   9  -2   1    7.00    2.50
  -9  -2   1    6.90    2.70
   9   2   1    6.00    2.00
   9   2   1    3.40    2.70
   9  -2  -1    3.70    2.20
   9  -2  -1    7.70    2.50
  -9   2  -1    7.50    2.30
  -9   2  -1    1.60    2.10
 -10   2   1   23.70    3.00
  10   2  -1   22.40    3.50
 -10  -2  -1   14.40    3.20
  10   2  -1   24.50    3.70
 -10  -2  -1   20.30    2.60
  10  -2   1   24.10    3.30
 -10   2   1   23.70    3.80
 -10  -2   1   23.20    2.80
  10  -2  -1   20.80    2.90
 -10   2  -1   22.30    3.80
  10   2   1   23.00    3.60
 -10  -2   1   21.80    3.50
 -10   2  -1   21.90    2.80
  10   2   1   17.70    2.60
  10  -2  -1   15.20    3.10
 -11   2   1   25.00    3.20
  11   2  -1   25.20    3.90
 -11   2   1   22.00    3.20
  11   2  -1   29.10    4.10
 -11  -2  -1   22.00    3.70
  11  -2   1   33.00    5.00
 -11  -2   1   26.80    3.90
 -11   2  -1   27.30    4.40
 -11  -2   1   20.20    3.80
  11  -2  -1   27.10    4.50
  11   2   1   31.70    5.40
  11  -2  -1   25.60    3.30
 -11   2  -1   21.90    3.00
 -12   2   1   15.30    3.20
 -12  -2  -1   10.70    3.50
  12   2  -1   16.50    3.90
  12  -2   1   11.60    3.50
 -12   2   1   10.60    3.00
 -12   2  -1   14.00    3.20
  12  -2  -1    7.20    3.00
  12  -2  -1   10.60    3.40
  12   2   1   11.00    3.80
 -12  -2   1   11.80    3.60
   0   3  -1  421.26    5.80
   0  -3   1  416.76    5.70
   0   3  -1  422.76    5.80
   0  -3  -1  431.66    5.60
   0  -3   1  424.96    5.80
   0   3   1  420.46    5.80
   0   3   1  423.26    5.60
   0  -3  -1  412.96    5.80
   1   3  -1  936.91   12.80
  -1  -3  -1  963.30   11.60
   1  -3   1  969.10   11.80
   1   3  -1  974.20   11.90
  -1   3   1  959.90   11.90
  -1   3   1  984.20   12.20
   1  -3   1  984.90   12.10
  -1  -3  -1  968.30   12.90
   1  -3  -1  987.30   12.20
  -1  -3   1  954.10   12.90
  -1   3  -1  971.90   12.10
   1   3   1  962.10   12.90
   1   3   1  965.10   11.60
  -1  -3   1  977.80   12.90
  -1  -3   1 1005.50   11.90
  -1   3  -1  949.21   11.80
   2  -3   1  726.83    9.40
  -2   3   1  728.23    9.50
   2  -3   1  741.73    9.40
   2   3  -1  730.43    9.40
  -2   3   1  722.63    9.50
  -2   3   1  725.03    9.50
  -2  -3  -1  741.03    9.10
   2   3  -1  734.43   10.40
   2   3   1  727.93    9.10
   2  -3  -1  734.63    9.50
   2   3   1  721.13   10.40
  -2  -3   1  721.73   10.40
  -2   3  -1  738.73    9.40
  -2   3  -1  726.33    9.40
   3  -3   1  174.78    3.20
  -3   3   1  174.18    3.20
  -3  -3  -1  174.58    3.10
   3   3  -1  173.38    3.50
   3   3  -1  169.68    4.20
  -3   3   1  171.68    3.30
  -3   3   1  168.58    3.60
   3  -3  -1  167.18    3.70
   3   3   1  170.58    3.20
   3   3   1  163.68    4.20
   3  -3  -1  175.38    3.30
  -3   3  -1  171.78    3.20
  -3   3  -1  170.98    3.50
   4   3  -1  164.78    3.60
  -4   3   1  160.98    3.70
  -4   3   1  171.48    3.60
  -4   3   1  168.18    3.50
   4  -3   1  162.28    3.50
   4  -3  -1  166.58    3.90
   4   3   1  167.78    3.30
   4  -3  -1  164.68    3.50
  -4   3  -1  165.08    3.60
  -4   3  -1  166.18    3.50
   4   3   1  165.98    4.50
  -5   3   1  360.96    6.20
   5   3  -1  360.56    7.20
   5   3  -1  354.06    6.10
  -5   3   1  360.46    6.20
   5  -3   1  353.06    6.20
  -5   3  -1  359.16    6.00
   5   3   1  365.36    7.20
   5  -3  -1  361.76    6.20
   5  -3  -1  345.57    6.20
  -5  -3   1  358.56    7.20
   5   3   1  356.76    5.70
  -6   3   1   14.10    1.80
   6  -3   1   16.00    2.60
  -6   3   1   17.40    2.70
   6   3  -1   15.20    1.90
   6   3  -1   19.10    2.60
  -6   3  -1   11.60    1.80
   6   3   1   14.70    1.70
   6   3   1   17.00    2.40
  -6  -3   1   13.00    2.30
   6  -3  -1   13.00    1.90
   6  -3  -1   19.50    2.50
   7   3  -1   10.20    2.40
  -7   3   1   11.30    1.90
   7   3  -1   14.30    2.00
   7  -3   1   11.60    2.10
  -7   3   1    7.80    2.00
  -7   3  -1    8.90    1.90
   7   3   1    9.30    1.70
   7  -3  -1   10.40    2.00
  -7  -3   1    8.20    2.30
   7  -3  -1   12.40    2.10
   7   3   1   13.10    2.60
  -8   3   1    6.50    2.20
   8   3  -1    2.90    2.50
  -8   3   1    7.80    2.00
   8   3  -1    8.10    2.00
   8  -3   1    8.80    2.20
  -8   3  -1    9.60    2.10
   8   3   1    5.80    2.60
   8  -3  -1    6.30    2.20
   8   3   1    7.20    1.80
  -8   3  -1    7.70    2.00
   8  -3  -1    9.00    2.20
  -8  -3   1    8.20    2.50
  -9   3   1   15.00    2.50
  -9   3   1   12.90    2.50
   9   3  -1    9.50    2.30
   9   3  -1   13.00    3.20
   9  -3   1   14.40    2.70
   9   3   1   15.80    2.20
  -9   3  -1   15.80    2.50
   9  -3  -1   14.50    2.60
  -9  -3   1   10.90    3.00
   9   3   1   10.60    3.10
   9  -3  -1   13.40    2.60
  -9   3  -1   11.90    2.40
  10  -3   1   35.60    4.50
 -10   3   1   36.30    4.10
 -10  -3  -1   36.70    3.40
 -10   3   1   42.50    4.10
  10   3  -1   34.60    5.30
 -10  -3  -1   35.30    5.00
  10   3  -1   51.19    3.90
 -10   3  -1   34.70    4.10
 -10   3  -1   35.20    3.90
  10  -3  -1   38.40    4.40
 -10  -3   1   33.40    5.00
  10   3   1   42.10    5.40
  10  -3  -1   37.20    4.10
  10   3   1   32.50    3.40
  11   3  -1   -5.30    3.00
  11   3  -1   -3.60    2.30
 -11   3   1    5.40    2.70
  11  -3   1   -3.70    2.60
 -11   3   1    1.10    2.60
 -11  -3  -1   -5.90    2.80
 -11   3  -1   -5.70    2.30
 -11   3  -1    0.20    2.50
 -11  -3   1    0.90    3.20
  11  -3  -1   -2.10    2.70
  11   3   1   -0.50    3.10
 -11  -3   1    0.50    2.30
  12   3  -1    9.10    3.60
 -12   3   1   -0.30    2.80
 -12  -3  -1   -2.20    3.20
  12   3   1    5.40    3.50
 -12  -3   1   -0.30    3.20
   0  -4  -1  179.98    3.30
   0   4   1  173.28    3.10
   0  -4   1  169.68    3.00
   0  -4  -1  174.98    3.10
   0   4  -1  171.38    3.40
   0   4   1  165.78    3.20
   0   4  -1  172.68    3.00
   0  -4   1  173.98    3.00
   1   4  -1 1009.80   13.70
   1  -4   1 1013.00   12.90
  -1   4   1 1027.00   12.90
  -1   4   1 1026.30   12.70
  -1  -4  -1 1019.90   12.50
   1  -4   1 1021.10   12.80
  -1  -4  -1 1029.50   13.70
   1   4  -1 1020.60   12.70
   1  -4   1 1035.90   12.80
  -1   4  -1 1007.00   12.70
  -1  -4   1 1011.40   13.70
   1   4   1 1015.70   13.70
  -1   4  -1 1012.40   12.80
   1  -4  -1 1068.59   13.00
  -1  -4   1 1047.30   12.70
   1   4   1 1018.30   12.50
  -1  -4   1 1015.10   13.70
   2   4  -1  525.35    8.10
  -2   4   1  528.55    6.90
   2   4  -1  528.15    7.30
  -2  -4  -1  528.55    7.00
  -2   4   1  531.05    7.00
  -2   4   1  529.75    7.50
   2   4   1  520.05    8.10
  -2   4  -1  533.05    6.80
  -2   4  -1  530.65    7.30
   2  -4  -1  529.05    6.90
   2   4   1  525.85    7.00
  -3  -4  -1  526.05    7.10
  -3   4   1  533.55    7.20
   3  -4   1  514.15    7.20
   3   4  -1  524.25    7.50
   3   4  -1  531.25    8.50
  -3   4   1  519.95    7.20
  -3   4   1  514.45    7.60
  -3   4  -1  524.85    7.10
  -3   4  -1  516.75    7.50
   3   4   1  520.75    7.10
   3   4   1  524.75    8.50
   4  -4   1   70.89    2.40
  -4   4   1   76.79    2.90
  -4   4   1   77.09    2.40
   4   4  -1   70.69    2.70
   4   4  -1   73.19    3.50
  -4   4   1   71.29    2.30
   4   4   1   70.89    3.40
   4   4   1   77.09    2.40
  -4   4  -1   75.79    2.70
   4  -4  -1   70.69    2.30
  -4   4  -1   75.99    2.20
   5   4  -1   44.10    2.60
  -5   4   1   41.20    2.80
   5  -4   1   40.80    2.40
  -5   4   1   48.40    2.40
   5   4  -1   45.80    3.40
   5  -4  -1   45.00    2.40
  -5   4  -1   40.00    2.50
  -5  -4   1   43.80    3.30
   5   4   1   49.30    3.60
   5   4   1   45.10    2.40
   5  -4  -1   47.50    2.80
  -6   4   1   81.19    3.40
   6   4  -1   87.69    4.20
  -6   4   1   83.09    3.10
   6   4  -1   85.29    3.30
   6  -4   1   88.19    3.30
   6  -4  -1   87.69    3.60
   6   4   1   87.39    3.00
   6  -4  -1   93.49    3.30
  -6  -4   1   86.19    4.10
   6   4   1   87.19    4.20
  -6   4  -1   84.79    3.20
   7   4  -1   -0.20    1.60
  -7   4   1    2.70    1.70
  -7   4   1    2.60    1.80
   7  -4   1    1.50    1.70
   7   4  -1    0.40    2.20
   7  -4  -1    0.80    1.70
  -7   4  -1    1.90    1.70
  -7   4  -1    1.70    1.60
   7   4   1    0.40    2.20
   7   4   1    1.20    1.50
   7  -4  -1    2.30    1.90
  -7  -4   1    4.70    2.20
  -8   4   1    7.40    2.20
   8   4  -1    7.20    2.70
   8   4  -1    7.70    2.00
  -8   4   1    5.20    1.90
   8  -4   1    6.00    2.10
   8  -4  -1    5.10    2.10
  -8   4  -1    4.50    2.10
   8   4   1    4.00    1.70
  -8   4  -1    6.80    2.00
  -8  -4   1    9.50    2.70
   8  -4  -1    5.90    2.00
   8   4   1    4.50    2.70
   9   4  -1   57.29    3.70
   9   4  -1   64.09    5.30
  -9   4   1   61.09    3.90
   9  -4   1   62.19    4.20
  -9   4   1   62.69    4.00
   9   4   1   62.89    5.40
  -9   4  -1   64.89    4.10
  -9   4  -1   65.89    4.00
  -9  -4   1   54.89    5.00
   9   4   1   64.49    3.50
   9  -4  -1   63.89    4.10
  10   4  -1    1.50    3.20
 -10  -4  -1   -2.50    2.80
 -10   4   1    2.20    2.30
  10   4  -1    3.70    2.20
 -10   4   1   -0.70    2.50
  10  -4   1    2.90    2.50
  10  -4  -1   -3.00    2.40
  10   4   1   -0.80    3.00
  10   4   1   -4.60    1.90
 -10  -4   1    2.20    3.10
 -10   4  -1    2.60    2.40
 -10   4  -1   -3.50    2.40
  11   4  -1    0.30    3.30
 -11  -4  -1    0.60    3.00
  11   4  -1    5.20    2.50
 -11   4   1    1.00    2.80
 -11   4  -1   -2.80    2.50
 -11  -4   1   -1.30    3.20
  11   4   1   -1.90    3.20
 -12   4   1   -1.20    2.80
 -12  -4  -1    0.80    3.40
  12   4  -1    2.50    3.60
  12   4   1    1.00    3.70
 -12  -4   1    1.00    3.30
   0  -5   1  343.17    5.10
   0  -5  -1  332.67    5.10
   0   5   1  350.06    5.20
   0   5  -1  342.67    5.40
   0   5  -1  341.37    5.10
   0  -5   1  350.36    5.20
   0   5   1  339.77    5.30
   1   5  -1  105.29    2.90
  -1   5   1   99.79    2.00
   1  -5   1  101.29    1.90
  -1   5   1  103.49    3.00
  -1  -5  -1   99.49    2.80
   1  -5   1  105.69    1.80
   1   5  -1  102.79    2.90
   1   5   1  106.59    3.00
  -1  -5   1  105.39    2.90
   1  -5  -1  105.09    2.00
  -1  -5   1  106.39    2.90
   1   5   1  105.09    2.70
  -1   5  -1  101.49    2.90
  -2   5   1   73.89    1.40
  -2   5   1   66.79    2.70
   2   5  -1   70.89    2.60
   2   5   1   71.69    2.30
  -2   5  -1   69.69    2.60
   2   5   1   69.19    3.00
   2  -5  -1   70.59    1.40
   3   5  -1  811.32   12.00
  -3   5   1  788.02   10.90
  -3   5   1  801.42   10.40
   3  -5   1  798.52   10.30
   3   5  -1  801.32   10.70
  -3   5   1  792.32   10.40
  -3   5  -1  812.32   10.30
   3   5   1  799.12   10.40
  -3   5  -1  799.02   10.80
   3   5   1  803.32   12.00
   4   5  -1  224.28    5.40
   4  -5   1  218.28    3.80
  -4   5   1  219.58    4.60
   4   5  -1  233.08    4.50
  -4   5   1  223.98    3.80
  -4   5   1  221.78    3.90
   4   5   1  218.38    5.40
  -4   5  -1  221.48    3.70
  -4   5  -1  226.48    4.60
   4   5   1  215.68    4.10
  -5   5   1  126.29    3.80
  -5   5   1  129.29    3.10
   5   5  -1  125.09    3.60
   5   5  -1  123.89    4.40
   5  -5   1  121.09    3.10
   5   5   1  126.29    4.50
   5   5   1  123.89    3.20
  -5  -5   1  129.29    4.40
  -5   5  -1  127.09    3.10
  -5   5  -1  124.69    3.60
   6   5  -1   23.20    3.40
  -6   5   1   17.80    2.10
   6  -5   1   21.20    2.30
   6   5  -1   18.40    2.50
  -6   5   1   22.50    2.70
  -6   5  -1   24.70    2.70
   6   5   1   22.70    2.40
  -6  -5   1   20.90    3.30
   6   5   1   23.30    3.40
   6  -5  -1   22.10    2.30
  -6   5  -1   19.90    2.20
  -7   5   1  122.89    4.20
  -7   5   1  115.99    3.70
   7  -5   1  116.99    3.80
   7   5  -1  118.59    4.00
   7   5  -1  110.29    5.00
   7   5   1  121.99    3.70
   7   5   1  119.19    5.10
  -7   5  -1  113.99    3.70
   7  -5  -1  117.79    3.80
  -7  -5   1  117.39    4.90
  -7   5  -1  119.09    4.10
  -8   5   1   79.39    4.00
   8  -5   1   77.99    3.90
   8   5  -1   80.79    3.80
  -8   5   1   83.99    3.70
   8   5  -1   80.59    5.20
   8  -5  -1   76.89    3.80
  -8  -5   1   81.09    5.10
  -8   5  -1   83.49    3.70
   8   5   1   75.09    5.30
  -8   5  -1   79.89    4.00
   8   5   1   81.59    3.40
   9  -5   1   56.39    3.90
   9   5  -1   62.69    5.20
   9   5  -1   58.29    4.00
  -9   5   1   56.39    3.70
  -9   5   1   53.99    4.20
  -9   5  -1   56.29    3.80
  -9   5  -1   50.49    3.70
  -9  -5   1   61.19    4.90
   9   5   1   58.89    5.50
   9  -5  -1   53.39    3.80
   9   5   1   54.59    3.50
 -10   5   1    5.50    2.30
 -10   5   1    0.70    2.50
  10   5  -1   -1.20    3.10
  10   5  -1    6.20    2.40
 -10  -5  -1    6.90    3.10
 -10   5  -1   -2.60    2.40
  10  -5  -1    4.30    2.40
 -10  -5   1    0.80    3.00
  10   5   1    4.10    3.20
  10   5   1    2.50    2.10
 -11   5   1   -3.80    2.60
  11   5  -1    0.30    3.40
  11   5  -1    0.80    2.40
 -11  -5  -1   -1.20    3.00
 -11   5  -1   -3.50    2.50
 -11  -5   1    0.00    3.10
  11   5   1   -2.50    3.20
  12   5  -1    3.60    3.50
 -12   5   1    0.10    2.80
 -12  -5  -1    3.20    3.50
  12   5   1    5.20    3.70
 -12  -5   1    0.40    3.30
   0  -6   1   26.10    1.70
   0  -6   1   26.80    1.80
   0   6  -1   26.20    1.70
   0   6   1   27.00    1.80
   0   6  -1   27.20    2.20
   0   6   1   30.40    2.20
   0  -6  -1   26.90    1.80
   1   6  -1   22.30    2.10
  -1   6   1   20.80    2.00
  -1   6   1   21.50    1.30
   1  -6   1   22.10    1.10
   1   6  -1   20.70    1.80
   1  -6   1   22.90    1.20
   1   6   1   22.60    2.10
   1  -6  -1   22.80    1.20
  -1  -6   1   22.40    2.10
  -1   6  -1   22.90    2.20
   1   6   1   22.00    2.00
  -2   6   1  173.58    3.90
   2   6  -1  171.18    3.90
   2   6  -1  173.68    4.10
   2   6   1  176.18    3.60
   2   6   1  173.68    4.30
  -2   6  -1  169.98    3.90
   3   6  -1  140.89    4.10
  -3   6   1  141.89    2.30
  -3   6   1  134.49    3.70
   3   6  -1  134.09    3.50
   3   6   1  151.78    3.40
  -3   6  -1  141.39    3.70
   3   6   1  147.79    4.30
  -4   6   1   99.59    2.30
   4   6  -1  101.19    3.30
  -4   6   1  102.29    3.50
   4   6  -1   94.19    3.90
  -4   6   1   97.39    2.20
   4  -6   1  100.89    2.20
  -4   6  -1   98.49    2.10
  -4   6  -1  102.39    2.10
  -4   6  -1  102.19    3.50
   4   6   1   91.49    2.90
   4   6   1  106.49    4.00
  -5   6   1   10.30    1.70
   5   6  -1    6.30    1.60
   5  -6   1    4.20    1.10
  -5   6   1    6.10    1.80
  -5   6   1    7.30    1.20
   5   6  -1    4.60    2.10
  -5   6  -1    6.00    1.70
  -5  -6   1    9.80    2.30
  -5   6  -1    8.60    1.50
   5   6   1    4.30    1.40
   5   6   1    4.50    2.20
  -5   6  -1    4.90    1.10
  -6   6   1  132.99    4.20
   6   6  -1  139.09    5.20
  -6   6   1  135.79    3.50
   6  -6   1  137.19    3.50
   6   6  -1  144.49    4.00
  -6  -6   1  134.89    5.00
   6   6   1  144.69    5.20
   6   6   1  140.49    3.70
  -6   6  -1  135.59    3.40
  -6   6  -1  142.09    4.10
   7  -6   1   62.49    3.00
   7   6  -1   63.09    3.40
  -7   6   1   66.29    3.80
  -7   6   1   57.59    2.90
   7   6  -1   63.69    4.40
  -7   6  -1   59.49    2.80
   7   6   1   58.69    3.00
  -7   6  -1   60.59    3.50
  -7  -6   1   57.29    4.20
   7   6   1   64.69    4.50
   8  -6   1   36.30    3.10
   8   6  -1   34.50    4.40
   8   6  -1   37.00    3.30
  -8   6   1   43.60    3.70
  -8   6   1   37.60    3.00
   8   6   1   37.00    3.10
  -8  -6   1   41.90    4.40
  -8   6  -1   38.70    3.10
   8   6   1   33.40    4.50
  -8   6  -1   37.50    3.60
   9   6  -1    1.90    3.00
  -9   6   1    5.00    2.10
  -9   6   1    3.10    2.50
   9   6  -1    5.50    2.20
   9  -6   1    5.20    2.40
   9   6   1    5.90    2.00
  -9  -6   1    7.80    3.00
  -9   6  -1    2.60    2.10
  -9   6  -1    5.60    2.30
   9   6   1    2.50    3.00
  10   6  -1   22.50    3.90
 -10  -6  -1   16.40    3.50
  10   6  -1   19.70    2.80
 -10   6   1   13.30    2.90
 -10   6  -1   20.40    3.00
 -10  -6   1   15.10    3.50
  10   6   1   18.40    3.80
 -11   6   1    4.60    2.80
 -11  -6  -1    3.60    3.30
  11   6  -1    3.30    3.50
 -11   6  -1   -4.70    2.50
  11   6   1   -1.00    3.30
 -11  -6   1    2.60    3.30
 -12   6   1    2.50    3.20
  12   6  -1    3.70    3.80
 -12  -6  -1   -2.30    3.30
  12   6   1    0.60    3.50
 -12  -6   1    3.70    3.40
   0  -7   1  447.56    6.60
   0   7   1  426.66    6.70
   0  -7  -1  429.06    6.60
   0   7  -1  436.36    6.90
   0  -7   1  443.36    6.50
   0   7  -1  438.76    6.60
   0   7   1  443.06    6.60
  -1   7   1  107.59    2.30
   1  -7   1  105.79    2.20
   1   7  -1  101.09    3.00
   1   7  -1  105.39    3.20
   1  -7   1  106.39    2.10
  -1   7   1  106.89    3.00
  -1   7  -1  106.99    3.20
   1  -7  -1  110.69    2.20
   1   7   1  109.59    3.20
  -1  -7   1  111.39    3.10
   1   7   1  105.59    3.10
  -2   7   1   47.60    2.80
   2   7  -1   48.60    2.60
   2   7  -1   47.80    2.80
   2   7   1   43.80    2.90
  -2  -7   1   45.30    2.80
  -2   7  -1   48.60    2.70
   2   7   1   49.10    2.50
   3   7  -1   36.80    2.70
   3   7  -1   37.60    2.90
  -3   7   1   43.40    2.90
   3   7   1   38.50    3.20
  -3   7  -1   41.00    2.70
   3   7   1   39.10    2.40
   4   7  -1   93.39    3.40
   4   7  -1   94.99    4.00
  -4   7   1   91.89    2.00
  -4   7   1   94.69    3.50
  -4   7   1   95.59    2.00
  -4   7  -1   94.19    3.50
   4   7   1   93.29    4.00
   4   7   1  100.39    3.10
   5   7  -1    6.20    2.10
  -5   7   1    4.00    1.80
   5  -7   1    2.70    1.00
  -5   7   1    5.30    1.10
  -5   7   1    5.00    1.10
   5   7  -1    2.60    1.60
  -5   7  -1    8.90    1.30
  -5  -7   1    0.80    2.00
  -5   7  -1    4.90    1.00
  -5   7  -1    2.10    1.70
   5   7   1    1.70    2.00
   5   7   1    6.70    1.50
   6  -7   1   73.89    2.50
   6   7  -1   75.29    3.40
  -6   7   1   77.09    3.90
  -6   7   1   69.49    2.50
   6   7  -1   74.59    4.40
  -6   7  -1   74.89    2.40
   6   7   1   67.29    3.00
   6   7   1   68.49    4.30
  -6   7  -1   71.29    3.60
  -6  -7   1   66.89    4.10
   7  -7   1   46.60    2.70
   7   7  -1   52.39    3.20
  -7   7   1   51.09    3.70
   7   7  -1   55.19    4.60
  -7   7   1   50.59    2.60
  -7   7  -1   50.99    2.60
   7   7   1   52.79    3.10
  -7  -7   1   48.30    4.40
   7   7   1   58.49    4.60
  -7   7  -1   48.60    3.40
   8   7  -1   11.40    2.20
  -8   7   1    8.90    2.50
  -8   7   1    8.70    1.90
   8   7  -1   10.40    3.00
   8   7   1   12.80    3.10
  -8   7  -1   12.60    2.50
  -8   7  -1    8.70    1.90
   8   7   1   13.00    2.20
  -8  -7   1   12.70    2.90
   9   7  -1   16.20    3.60
   9   7  -1   11.50    2.40
  -9   7   1   12.40    2.70
  -9   7  -1   11.00    2.70
   9   7   1   11.70    2.20
   9   7   1   12.00    3.50
  -9  -7   1   13.70    3.40
 -10  -7  -1   -3.20    2.80
  10   7  -1   -0.20    2.20
  10   7  -1   -0.20    3.30
 -10   7   1    1.60    2.60
 -10   7  -1   -2.00    2.40
 -10  -7   1    0.90    3.10
  10   7   1    0.30    3.20
 -11   7   1    1.20    2.80
 -11  -7  -1    0.90    3.30
  11   7  -1    3.20    3.60
  11   7   1    5.50    3.70
 -11  -7   1    7.40    3.50
 -11   7  -1    0.60    2.60
  12   7  -1    3.20    3.90
 -12   7   1   -2.50    2.90
 -12  -7  -1    4.80    3.60
  12   7   1    8.30    4.00
 -12  -7   1    5.40    3.70
   0   8   1   36.60    2.60
   0   8  -1   42.10    2.70
   0  -8   1   43.80    2.10
   0   8   1   41.80    2.10
   0   8  -1   44.00    2.10
   0  -8   1   38.30    2.10
   0  -8  -1   40.30    2.00
   1  -8   1  139.19    2.60
   1   8  -1  135.19    3.70
  -1   8   1  137.39    2.80
  -1   8   1  138.19    3.60
   1  -8   1  136.79    2.60
   1   8  -1  136.19    3.60
   1   8   1  138.49    3.60
  -1  -8   1  138.39    3.60
   1  -8  -1  136.89    2.70
   1   8   1  132.99    3.60
  -1   8  -1  140.99    3.90
  -2   8   1  106.29    3.60
   2   8  -1  102.89    3.60
   2   8  -1  104.79    3.40
  -2  -8   1  108.89    3.60
   2   8   1  107.39    3.30
  -2   8  -1  110.09    3.60
   2   8   1  103.09    3.60
   3   8  -1  255.97    5.80
  -3   8   1  253.37    5.40
   3   8  -1  252.87    5.10
  -3   8  -1  256.57    5.40
   3   8   1  250.47    4.90
  -3  -8   1  252.17    5.80
   3   8   1  251.47    5.80
   4   8  -1    7.80    2.10
  -4   8   1   10.00    2.00
   4   8  -1   10.50    1.80
   4   8   1   12.20    2.30
   4   8   1   11.80    1.60
  -4  -8   1   12.50    2.20
  -4   8  -1   14.00    2.00
   5   8  -1   17.30    2.50
  -5   8   1    9.20    1.30
  -5   8   1   13.40    2.10
   5   8  -1   14.70    2.00
  -5   8   1   17.20    1.30
  -5  -8   1   12.00    2.50
   5   8   1   13.30    1.70
  -5   8  -1   15.60    2.20
   5   8   1   11.70    2.40
   6   8  -1   10.50    2.50
   6   8  -1   14.30    2.10
  -6   8   1   11.50    1.30
  -6   8   1   13.70    2.40
  -6   8  -1   12.30    2.30
  -6   8  -1   11.20    1.60
  -6  -8   1   11.00    2.50
   6   8   1   14.00    2.80
   6   8   1   12.20    1.90
   7   8  -1   18.30    3.10
  -7   8   1   18.50    2.30
   7   8  -1   21.60    3.10
  -7   8   1   20.80    2.70
  -7   8  -1   21.30    2.60
   7   8   1   16.70    2.10
   7   8   1   18.40    3.10
  -7  -8   1   20.30    3.10
  -8   8   1   62.49    4.30
   8   8  -1   67.39    5.20
   8   8  -1   66.39    3.90
  -8   8  -1   68.59    4.30
  -8  -8   1   70.09    5.10
   8   8   1   65.49    3.70
   8   8   1   66.39    5.20
  -9   8   1   63.89    4.60
   9   8  -1   53.69    4.00
   9   8  -1   57.29    5.50
   9   8   1   57.49    3.80
  -9   8  -1   56.39    4.40
   9   8   1   48.30    5.50
  -9  -8   1   41.90    5.30
  10   8  -1   21.10    2.80
  10   8  -1   19.00    4.10
 -10  -8  -1   15.30    3.60
 -10   8   1   25.80    3.50
 -10   8  -1   17.80    3.00
  10   8   1   26.50    4.10
 -10  -8   1   20.90    3.90
 -11   8   1    1.30    3.10
 -11  -8  -1    3.70    3.40
  11   8  -1    4.30    3.70
 -11  -8   1    5.10    3.40
 -11   8  -1    3.20    2.90
  11   8   1    2.10    3.70
   0   9   1   37.40    2.70
   0   9  -1   35.30    2.10
   0  -9   1   35.80    2.10
   0   9  -1   34.00    2.80
   0   9   1   38.90    2.20
  -1   9   1   45.20    2.90
   1   9  -1   39.80    2.80
   1  -9   1   43.70    1.70
  -1   9   1   42.10    1.80
   1  -9   1   41.80    1.70
   1   9  -1   40.90    2.50
   1   9   1   45.00    2.90
  -1  -9   1   39.80    2.60
   1   9   1   43.90    2.60
  -1   9  -1   44.80    3.00
   1  -9  -1   42.70    1.70
   2   9  -1   56.09    3.00
  -2   9   1   50.79    2.80
   2   9  -1   55.49    3.00
  -2   9  -1   53.29    3.10
   2   9   1   54.69    2.70
  -2  -9   1   54.99    3.00
   2   9   1   50.29    2.90
   3   9  -1   18.20    2.00
  -3   9   1   22.90    2.90
   3   9  -1   26.30    3.10
  -3   9  -1   22.40    2.80
  -3  -9   1   23.40    3.00
   3   9   1   23.20    2.90
   3   9   1   23.80    2.50
   4   9  -1  160.78    5.00
   4   9  -1  164.68    4.40
  -4   9   1  165.08    4.70
  -4   9  -1  159.68    4.60
   4   9   1  165.98    4.10
   4   9   1  164.38    5.00
  -4  -9   1  165.08    5.00
  -5   9   1    8.40    2.10
   5   9  -1   10.40    2.50
   5   9  -1    9.40    1.90
  -5   9  -1    6.40    2.10
  -5  -9   1    9.00    2.50
   5   9   1    5.70    2.30
   5   9   1    5.40    1.70
  -6   9   1    0.40    2.20
   6   9  -1    3.80    2.50
   6   9  -1    3.60    1.90
  -6  -9   1    4.80    2.50
   6   9   1    4.70    2.50
  -6   9  -1    2.30    2.20
   6   9   1    3.00    1.70
   7   9  -1   53.39    3.70
  -7   9   1   52.99    4.10
   7   9  -1   47.10    4.70
  -7  -9   1   50.69    4.60
   7   9   1   51.29    3.30
   7   9   1   57.09    4.90
  -7   9  -1   57.09    4.00
  -8   9   1   19.70    3.10
   8   9  -1   34.30    3.70
   8   9  -1   24.40    3.70
  -8   9  -1   23.50    3.10
   8   9   1   24.00    3.70
  -8  -9   1   28.30    4.60
   8   9   1   27.80    3.20
   9   9  -1    8.00    2.40
  -9   9   1    2.70    2.80
  -9  -9  -1   10.10    3.10
   9   9  -1   14.20    3.80
  -9  -9   1    4.10    3.10
   9   9   1    8.60    3.50
   9   9   1    8.00    2.30
  -9   9  -1   11.50    2.90
  10   9  -1    1.90    2.40
  10   9  -1   -0.20    3.50
 -10   9   1    2.20    2.80
 -10  -9  -1    2.70    3.10
  10   9   1   -2.60    3.40
 -10  -9   1    0.60    3.20
 -10   9  -1   -1.20    2.60
  11   9  -1    3.50    3.80
 -11   9   1    4.50    3.10
 -11  -9  -1    6.50    3.50
 -11   9  -1    7.80    3.00
  11   9   1    6.50    3.90
 -11  -9   1   10.60    3.70
   0  10  -1   24.60    2.80
   0  10   1   22.60    2.70
   0  10  -1   24.30    2.10
   0 -10   1   26.70    2.10
   0  10   1   25.20    2.10
   1  10  -1   49.80    3.00
   1  10  -1   44.90    2.70
   1 -10   1   47.20    1.80
  -1  10   1   47.70    2.00
  -1  10   1   46.70    3.00
   1 -10   1   48.70    1.80
  -1 -10   1   49.40    2.70
   1 -10  -1   50.89    1.90
   1  10   1   44.30    2.80
  -1  10  -1   44.50    3.10
   1  10   1   48.70    2.80
   2  10  -1   10.70    2.00
  -2  10   1    6.90    1.90
   2  10  -1    4.70    1.70
  -2 -10   1    6.10    1.80
   2  10   1    7.30    1.80
  -2  10  -1    7.30    1.90
   2  10   1    7.80    1.70
  -3  10   1   11.80    2.10
   3  10  -1   13.50    2.00
   3  10  -1   10.30    2.10
   3  10   1   12.10    2.20
   3  10   1   13.90    1.90
  -3 -10   1   10.70    2.10
  -3  10  -1    8.70    2.10
   4  10  -1   76.39    3.40
   4  10  -1   76.89    4.00
  -4  10   1   80.19    3.90
   4  10   1   78.99    3.20
   4  10   1   77.29    4.00
  -4 -10   1   80.69    4.00
  -4  10  -1   79.49    3.80
  -5  10   1   47.30    3.70
   5  10  -1   50.89    3.20
   5  10  -1   52.89    4.20
  -5 -10   1   43.20    3.80
  -5  10  -1   55.59    3.70
   5  10   1   45.20    3.00
   5  10   1   44.70    4.20
   6  10  -1   30.70    4.10
  -6  10   1   33.10    3.80
   6  10  -1   24.80    3.20
  -6 -10   1   24.50    4.10
  -6  10  -1   26.20    3.60
   6  10   1   25.90    4.10
   6  10   1   28.10    3.00
  -7  10   1   65.19    4.50
   7  10  -1   63.39    5.00
   7  10  -1   63.09    4.00
   7  10   1   63.09    3.80
  -7  10  -1   72.29    4.40
  -7 -10   1   60.49    5.20
   7  10   1   67.39    5.40
   8  10  -1    7.40    3.40
  -8  10   1    7.80    2.80
   8  10  -1    7.00    2.30
  -8 -10   1    5.50    3.20
  -8  10  -1    7.30    2.80
   8  10   1    7.80    3.40
   8  10   1    6.60    2.10
  -9 -10  -1   35.10    5.30
   9  10  -1   39.20    4.10
   9  10  -1   42.60    5.60
  -9  10   1   40.70    4.60
   9  10   1   43.10    3.60
  -9 -10   1   36.70    5.10
   9  10   1   33.70    5.80
  -9  10  -1   44.10    4.40
 -10 -10  -1    6.40    3.20
 -10  10   1   10.60    3.20
  10  10  -1   11.60    2.70
  10  10  -1    3.50    3.50
 -10 -10   1    4.30    3.30
 -10  10  -1    8.20    3.00
  10  10   1   12.00    3.80
  11  10  -1   -1.00    3.50
 -11  10   1    1.70    3.20
 -11 -10  -1    1.50    3.40
 -11 -10   1    0.70    3.20
  11  10   1   -4.30    3.60
 -11  10  -1    2.50    2.90
   0  11  -1   81.79    2.80
   0  11   1   77.19    3.50
   0  11   1   81.69    2.80
   0  11  -1   81.69    3.60
   0 -11   1   78.39    2.70
   1 -11   1   58.29    2.00
  -1  11   1   61.09    2.20
  -1  11   1   52.39    3.30
   1 -11   1   60.39    2.10
   1  11  -1   61.89    3.00
   1  11  -1   63.79    3.40
  -1  11  -1   54.69    3.40
  -1 -11   1   60.69    2.90
   1 -11  -1   61.49    2.10
   1  11   1   59.19    3.00
   1  11   1   60.09    3.10
  -2  11   1   38.00    3.20
   2  11  -1   44.50    3.10
   2  11  -1   41.90    3.00
  -2  11  -1   41.70    3.30
  -2 -11   1   42.00    3.00
   2  11   1   39.20    3.00
   2  11   1   41.50    2.80
   3  11  -1    7.70    2.10
  -3  11   1    7.70    2.20
   3  11  -1    8.50    2.00
   3  11   1    5.60    1.80
  -3 -11   1    3.30    2.00
  -3  11  -1   10.80    2.20
   3  11   1    8.20    2.10
  -4  11   1   40.40    3.50
   4  11  -1   45.80    3.20
   4  11  -1   48.20    3.60
   4  11   1   43.20    2.90
   4  11   1   43.60    3.80
  -4 -11   1   36.10    3.50
  -4  11  -1   47.70    3.70
  -5  11   1   65.29    4.10
   5  11  -1   72.39    3.60
   5  11  -1   70.19    4.60
  -5  11  -1   67.69    4.10
   5  11   1   71.09    3.60
  -5 -11   1   67.99    4.60
   5  11   1   67.19    4.40
   6  11  -1   46.50    3.70
  -6  11   1   52.49    4.40
   6  11  -1   42.50    4.50
  -6  11  -1   47.20    4.10
   6  11   1   52.89    4.70
  -6 -11   1   43.40    4.50
   6  11   1   59.39    3.50
  -7  11   1   29.50    4.20
   7  11  -1   29.30    3.70
   7  11  -1   28.70    4.60
   7  11   1   34.50    3.40
  -7 -11   1   36.40    4.70
   7  11   1   29.90    5.00
  -7  11  -1   37.40    4.50
   8  11  -1    2.10    2.30
  -8  11   1    2.00    2.90
   8  11  -1    4.30    3.10
   8  11   1    4.80    3.20
   8  11   1    1.80    2.10
  -8 -11   1    1.50    2.90
  -8  11  -1    3.30    2.70
  -9 -11  -1    8.80    3.40
  -9  11   1    3.30    3.10
   9  11  -1    6.50    2.50
   9  11  -1    5.10    3.60
  -9 -11   1   -1.50    3.20
   9  11   1    2.00    3.40
  -9  11  -1    8.40    3.00
 -10 -11  -1   -0.30    3.30
 -10  11   1    4.60    3.10
  10  11  -1    8.70    3.70
 -10 -11   1   -2.40    3.20
  10  11   1   -0.10    3.50
 -10  11  -1    0.50    3.00
 -11  11   1    2.50    3.40
 -11 -11  -1   -6.20    3.20
 -11 -11   1   -0.60    3.40
   0  12   1    2.90    1.40
   0  12   1    0.50    1.90
   0  12  -1    0.10    1.80
   0  12  -1    0.10    1.40
   0 -12   1    2.50    1.40
   1 -12   1   18.60    1.70
  -1  12   1   19.50    1.90
   1 -12   1   14.70    1.70
   1  12  -1   16.10    1.90
   1  12  -1   15.40    2.30
  -1  12   1   16.90    2.30
   1  12   1   16.10    2.60
  -1  12  -1   16.60    2.40
   1  12   1   16.10    2.10
   1 -12  -1   21.50    1.70
  -1 -12   1   17.20    2.60
   2  12  -1   33.90    3.40
   2  12  -1   45.90    3.10
  -2  12   1   44.90    3.50
  -2  12  -1   45.20    3.50
  -2 -12   1   44.50    3.10
   2  12   1   45.60    3.20
   2  12   1   45.20    3.10
   3  12  -1   19.30    2.50
   3  12  -1   19.20    2.50
  -3  12   1   18.30    2.50
   3  12   1   17.90    2.80
  -3 -12   1   16.10    2.50
   3  12   1   19.60    2.50
  -3  12  -1   25.50    3.40
   4  12  -1   77.49    4.40
  -4  12   1   70.79    4.20
   4  12  -1   74.49    3.90
  -4 -12   1   75.49    4.40
  -4  12  -1   67.89    4.10
   4  12   1   70.79    4.40
   4  12   1   70.39    3.60
   5  12  -1   33.90    3.30
  -5  12   1   29.10    4.00
   5  12  -1   34.20    4.30
   5  12   1   34.50    4.10
   5  12   1   35.90    3.10
  -5  12  -1   32.90    3.90
  -5 -12   1   28.90    4.00
   6  12  -1   28.60    3.30
  -6  12   1   21.00    3.10
   6  12  -1   28.80    3.60
  -6  12  -1   25.90    4.00
  -6 -12   1   31.60    4.40
   6  12   1   30.10    3.30
   6  12   1   24.10    3.40
  -7  12   1    4.20    2.80
   7  12  -1   12.40    3.40
   7  12  -1    8.10    2.40
  -7 -12   1   10.30    3.20
  -7  12  -1    4.60    2.70
   7  12   1   10.40    2.30
   7  12   1   13.00    3.40
  -8  12   1   14.70    3.30
   8  12  -1   12.00    3.50
   8  12  -1   16.30    2.70
  -8 -12  -1   16.40    3.60
  -8  12  -1   17.50    3.30
   8  12   1   27.90    3.70
  -8 -12   1   17.70    3.60
   8  12   1   17.00    3.80
  -9 -12  -1   16.60    3.60
   9  12  -1   21.50    3.00
  -9  12   1   18.50    3.60
   9  12  -1   18.10    4.00
   9  12   1   20.70    4.10
  -9  12  -1   22.20    3.60
  -9 -12   1   18.00    3.80
 -10 -12  -1    9.40    3.70
 -10  12   1    7.00    3.40
  10  12  -1   14.30    4.20
  10  12   1   15.10    4.20
 -10  12  -1   21.60    3.70
 -10 -12   1   19.20    4.00
   0 -13   1    1.90    1.50
   0  13   1    2.40    2.10
   0  13  -1    2.80    1.50
   0  13   1    1.40    1.50
   0  13  -1    2.80    2.10
   1  13  -1  114.39    3.90
   1 -13   1  121.79    3.00
  -1  13   1  119.29    3.10
   1  13  -1  114.29    4.50
  -1  13   1  127.09    4.60
   1  13   1  119.59    4.00
  -1 -13   1  120.29    4.00
   1  13   1  119.49    4.40
  -1  13  -1  118.29    4.60
   1 -13  -1  117.69    3.10
   2  13  -1    2.70    1.90
  -2  13   1    3.50    2.10
   2  13  -1    3.80    2.10
  -2  13  -1    1.90    2.30
  -2 -13   1    2.40    2.00
   2  13   1    2.50    2.00
   2  13   1    0.80    1.90
   3  13  -1  104.39    4.50
   3  13  -1  105.49    4.50
  -3  13   1  102.99    4.70
  -3 -13   1  106.29    4.50
  -3  13  -1   96.39    4.60
   3  13   1  105.89    4.40
   3  13   1   97.99    4.50
   4  13  -1   13.30    2.40
  -4  13   1   14.70    2.80
   4  13  -1   16.90    2.80
  -4 -13   1    5.90    2.60
   4  13   1   12.00    2.40
   4  13   1   13.10    2.70
  -4  13  -1   17.40    2.90
   5  13  -1    3.60    2.30
   5  13  -1    4.10    2.60
  -5  13   1    4.90    2.80
  -5 -13   1   10.00    2.70
  -5  13  -1    8.50    2.90
   5  13   1    5.90    2.10
   5  13   1    8.00    2.80
   6  13  -1    2.60    2.90
  -6  13   1   10.20    3.00
   6  13  -1    8.20    2.30
   6  13   1    9.30    2.20
  -6 -13   1    7.10    3.00
   6  13   1   15.10    3.30
  -6  13  -1    9.30    3.00
  -7  13   1    4.20    2.90
  -7 -13  -1    1.90    3.00
   7  13  -1   -1.20    2.20
   7  13  -1    0.40    3.10
  -7  13  -1    0.30    2.90
   7  13   1    0.40    3.00
  -7 -13   1    1.60    3.10
   7  13   1    8.40    2.30
   8  13  -1   16.70    3.90
   8  13  -1   19.50    2.90
  -8 -13  -1   18.30    3.70
  -8  13   1   17.60    3.50
   8  13   1   19.00    2.70
  -8  13  -1   14.30    3.40
  -8 -13   1   17.20    3.80
   8  13   1   20.60    4.00
  -9 -13  -1    0.00    3.20
   9  13  -1    5.20    2.50
   9  13  -1    0.60    3.50
  -9  13   1   -1.50    3.10
  -9  13  -1    4.20    3.00
  -9 -13   1   -0.40    3.30
   9  13   1    1.20    3.50
  10  13  -1   -7.20    3.50
 -10  13   1   -0.70    3.30
 -10 -13  -1    3.40    3.60
 -10 -13   1   -1.00    3.20
 -10  13  -1   -2.70    3.10
  10  13   1   -1.70    3.80
   0 -14  -1    2.00    1.60
   0  14   1    1.80    1.60
   0 -14   1    2.00    1.60
   0  14   1    1.30    2.20
   0  14  -1    0.40    1.60
   0  14  -1    0.20    2.20
  -1  14   1   32.70    3.80
   1  14  -1   34.90    3.70
   1  14  -1   28.30    3.00
  -1 -14   1   35.50    3.00
  -1  14  -1   32.70    3.80
   1  14   1   29.30    3.00
   1  14   1   31.20    3.50
  -2  14   1    2.60    2.40
   2  14  -1    2.40    2.10
   2  14  -1    0.40    2.30
   2  14   1    2.50    2.20
  -2 -14   1    0.00    2.10
   2  14   1    2.20    2.10
  -2  14  -1    0.20    2.40
  -3  14   1   74.39    4.60
   3  14  -1   82.19    4.40
   3  14  -1   75.59    4.60
   3  14   1   80.39    4.50
  -3  14  -1   76.59    4.70
   3  14   1   70.49    4.30
  -3 -14   1   72.69    4.30
  -4  14   1   32.40    3.50
   4  14  -1   29.50    3.80
   4  14  -1   24.70    4.10
  -4 -14   1   24.20    4.10
  -4  14  -1   27.60    4.20
   4  14   1   34.00    4.20
   4  14   1   29.40    3.80
  -5  14   1   37.30    4.50
   5  14  -1   43.60    4.10
   5  14  -1   36.50    4.60
   5  14   1   37.50    3.50
   5  14   1   50.09    4.60
  -5  14  -1   40.90    4.80
  -5 -14   1   38.80    4.70
  -6  14   1   56.69    5.00
  -6 -14  -1   57.39    5.00
   6  14  -1   62.99    4.40
   6  14  -1   56.19    5.30
  -6  14  -1   50.89    4.90
   6  14   1   53.49    4.00
   6  14   1   58.59    5.10
  -6 -14   1   52.79    5.30
  -7  14   1   -2.10    3.00
   7  14  -1    4.90    2.40
   7  14  -1   -1.90    3.20
  -7 -14  -1    1.90    3.10
   7  14   1    0.50    2.20
  -7 -14   1   -2.80    3.10
  -7  14  -1   -3.90    2.80
   7  14   1    1.40    3.10
   8  14  -1   12.70    3.70
  -8 -14  -1    7.30    3.40
  -8  14   1   10.50    3.50
   8  14  -1   11.10    2.70
  -8 -14   1    9.10    3.60
  -8  14  -1   11.70    3.50
   8  14   1   15.20    2.70
   8  14   1    6.90    3.40
  -9  14   1   37.60    5.30
  -9 -14  -1   27.50    4.40
   9  14  -1   45.10    6.50
   9  14  -1   42.90    4.50
   9  14   1   33.70    4.70
  -9  14  -1   37.20    5.20
  -9 -14   1   37.00    6.00
   0  15   1   21.10    2.70
   0  15  -1   23.20    3.10
   0  15   1   21.20    3.00
   0 -15  -1   24.20    2.90
   1  15  -1   56.19    3.50
  -1 -15  -1   56.09    3.50
   1  15  -1   51.99    4.20
  -1  15   1   59.49    4.70
   1  15   1   61.19    4.20
  -1  15  -1   60.69    4.60
   1  15   1   62.39    3.60
  -1 -15   1   59.49    3.50
  -2 -15  -1    8.20    2.30
   2  15  -1    9.30    2.40
  -2  15   1   12.10    2.90
   2  15  -1    9.20    2.60
  -2  15  -1   12.20    2.80
   2  15   1    8.50    2.60
  -2 -15   1   10.00    2.40
   2  15   1    6.90    2.30
  -3  15   1   15.10    3.00
   3  15  -1   11.50    2.70
   3  15  -1   13.10    2.80
   3  15   1   14.40    2.70
   3  15   1   12.70    2.70
  -3 -15   1   15.20    2.80
  -3  15  -1    7.70    2.90
   4  15  -1    3.90    2.60
  -4 -15  -1    2.60    2.60
  -4  15   1    5.20    2.70
   4  15  -1    1.00    2.20
   4  15   1    1.60    2.50
  -4 -15   1    0.90    2.60
   4  15   1    3.10    2.30
  -4  15  -1    6.10    2.80
  -5 -15  -1    5.10    2.80
   5  15  -1    9.60    3.00
  -5  15   1    0.80    2.80
   5  15  -1    8.90    2.60
  -5 -15   1    5.50    3.00
  -5  15  -1   -4.50    2.70
   5  15   1    4.00    2.30
   5  15   1    4.90    2.80
   6  15  -1    2.80    3.10
  -6 -15  -1    0.20    2.80
   6  15  -1    5.20    2.50
  -6  15   1    1.60    3.00
  -6  15  -1    1.60    3.00
   6  15   1    1.40    2.90
  -6 -15   1    9.50    3.20
   6  15   1    5.10    2.40
   7  15  -1    6.00    3.30
  -7  15   1    5.30    3.30
  -7 -15  -1    5.40    3.30
   7  15  -1    8.00    2.60
  -7 -15   1    3.30    3.10
  -7  15  -1   11.20    3.40
   7  15   1   11.50    2.60
   7  15   1   10.10    3.50
  -8 -15  -1    8.10    3.60
  -8  15   1    5.30    3.50
   8  15  -1    7.40    3.70
   8  15  -1   12.70    2.80
   8  15   1    6.10    3.70
  -8  15  -1    5.80    3.50
  -8 -15   1    3.20    3.50
   9  15  -1    1.50    3.80
  -9 -15  -1    9.70    3.80
  -9  15   1    9.10    3.70
   9  15   1    5.40    4.00
  -9 -15   1    7.80    3.90
  -9  15  -1    4.90    3.70
   0  16  -1    3.70    2.80
   0  16   1    0.90    2.60
  -1  16   1  244.48    7.00
   1  16  -1  241.48    7.00
  -1 -16  -1  232.98    6.10
   1  16   1  249.88    6.20
   1  16   1  238.48    7.00
  -1  16  -1  246.68    7.10
  -2 -16  -1   61.99    4.10
   2  16  -1   57.29    4.80
   2  16  -1   60.99    4.10
  -2  16   1   56.39    4.70
  -2 -16   1   60.59    4.10
   2  16   1   54.29    4.40
  -2  16  -1   63.59    4.90
   2  16   1   54.29    4.10
  -3 -16  -1   28.60    3.90
   3  16  -1   29.60    4.00
  -3  16   1   25.30    3.40
   3  16  -1   26.60    3.20
   3  16   1   24.10    3.10
  -3 -16   1   29.70    4.10
   3  16   1   23.30    3.10
  -3  16  -1   21.10    3.40
   4  16  -1   16.90    2.90
  -4 -16  -1   20.60    3.30
   4  16  -1   19.50    3.20
  -4  16   1   26.00    3.50
   4  16   1   24.20    3.10
  -4  16  -1   17.70    3.40
   4  16   1   15.70    3.10
  -4 -16   1   18.10    3.30
   5  16  -1    6.50    2.50
  -5  16   1    6.90    3.20
   5  16  -1    5.20    3.00
  -5 -16  -1    5.00    3.00
   5  16   1    5.80    2.40
  -5  16  -1    5.30    3.20
  -5 -16   1   -0.10    2.90
   5  16   1    7.90    3.10
  -6 -16  -1    2.50    3.10
   6  16  -1    4.90    2.50
  -6  16   1    3.30    3.40
   6  16  -1    3.80    3.20
  -6 -16   1    3.30    3.20
   6  16   1    8.80    2.50
  -6  16  -1    0.20    3.10
   6  16   1    6.10    3.10
   7  16  -1    5.00    2.60
  -7 -16  -1    5.70    3.40
  -7  16   1   -0.10    3.30
   7  16  -1    6.70    3.50
  -7  16  -1    2.00    3.30
   7  16   1   -0.30    2.30
  -7 -16   1    2.30    3.40
   7  16   1    0.80    3.30
   8  16  -1    3.70    3.60
  -8 -16  -1    4.10    3.60
   8  16  -1    5.40    2.70
  -8  16   1    1.90    3.40
  -8  16  -1    5.50    3.60
  -8 -16   1    2.10    3.60
   8  16   1    6.90    3.70
   0  17   1   27.80    3.50
   0  17  -1   20.00    3.40
  -1  17   1   12.90    3.20
   1  17  -1    7.00    3.00
  -1  17  -1    4.70    2.80
   1  17   1   10.00    3.00
   2  17  -1    5.70    2.90
  -2  17   1    4.00    3.00
  -2  17  -1    8.60    3.20
   2  17   1   12.90    2.90
   3  17  -1   12.10    3.00
  -3  17   1   13.00    3.20
   3  17  -1   18.10    3.00
  -3 -17  -1   12.10    2.80
   3  17   1   11.30    2.80
  -3  17  -1   12.80    3.40
  -3 -17   1   17.20    2.90
   3  17   1   15.90    3.00
  -4  17   1    5.00    2.90
   4  17  -1   10.40    2.70
   4  17  -1    3.50    2.80
  -4 -17  -1    9.30    3.00
  -4 -17   1    3.90    2.80
   4  17   1    3.50    2.70
  -4  17  -1    3.80    3.20
   4  17   1    2.90    2.80
  -5  17   1   -1.40    2.80
   5  17  -1    1.20    3.00
   5  17  -1    2.80    2.60
  -5 -17  -1    3.80    3.00
   5  17   1    6.10    3.10
   5  17   1    6.90    2.70
  -5 -17   1    4.50    3.10
  -5  17  -1    1.10    3.10
  -6 -17  -1    3.20    3.20
   6  17  -1   -1.80    3.20
   6  17  -1    3.30    2.60
  -6  17   1    0.80    3.20
   6  17   1    0.50    3.20
  -6  17  -1    1.70    3.10
   6  17   1    5.70    2.50
  -6 -17   1    2.40    3.30
   7  17  -1    5.10    2.70
   7  17  -1   -1.90    3.20
  -7 -17  -1   -0.50    3.40
  -7  17   1   -0.90    3.40
   7  17   1    0.10    3.40
   7  17   1    0.80    2.40
  -7  17  -1   -6.20    3.00
  -7 -17   1   -4.90    3.20
   0  18   1   -0.80    2.70
   0  18  -1    4.00    3.10
   1  18  -1    5.40    2.90
  -1  18   1    2.70    3.00
   1  18   1   -3.80    2.80
  -1  18  -1   -1.60    2.80
   2  18  -1    9.70    3.10
  -2  18   1   12.20    3.30
   2  18   1    9.80    3.00
  -2  18  -1   10.00    3.40
   3  18  -1    7.50    3.00
  -3  18   1    3.80    3.10
  -3  18  -1    5.10    3.10
   3  18   1    5.00    2.90
  -4 -18  -1    6.60    3.00
   4  18  -1    0.90    2.70
   4  18  -1    4.90    3.00
  -4  18   1    4.50    3.20
  -4  18  -1   12.00    3.40
   4  18   1    4.80    3.00
  -4 -18   1    4.70    2.90
   4  18   1    1.70    2.70
  -5 -18  -1    7.10    3.30
   5  18  -1   12.20    3.10
  -5  18   1   12.40    3.40
   5  18  -1   11.70    3.40
  -5  18  -1    7.60    3.40
   5  18   1   11.80    2.90
   5  18   1   13.60    3.50
  -5 -18   1    4.10    3.10
  -6 -18  -1    3.50    3.50
   6  18  -1   -4.60    3.20
  -6  18   1   -1.60    3.10
   6  18  -1    5.50    2.80
  -6  18  -1   -0.40    3.20
  -6 -18   1   -2.10    3.20
   6  18   1    1.80    3.40
   6  18   1    1.00    2.60
   0  19   1    7.20    3.20
   0  19  -1   -2.10    2.90
   1  19  -1    1.90    3.10
  -1  19   1    2.60    3.10
   1  19   1   -0.30    2.80
  -1  19  -1    2.30    3.10
   2  19  -1    3.40    3.00
  -2  19   1    2.30    3.10
  -2  19  -1    3.00    3.30
   2  19   1    1.60    2.90
   3  19  -1   12.40    3.30
  -3  19   1    6.60    3.50
   3  19   1   16.80    3.30
  -3  19  -1    7.70    3.50
  -4  19   1    0.90    3.30
   4  19  -1   14.60    3.20
   4  19   1   13.30    3.20
  -4  19  -1    6.10    3.50
  -5  19   1    0.90    3.40
  -5 -19  -1    6.30    3.30
   5  19  -1    6.00    3.00
   5  19  -1   -0.80    3.20
   5  19   1    5.70    2.80
   5  19   1    1.10    3.20
  -5 -19   1    8.30    3.40
  -5  19  -1    2.10    3.50
   0  20  -1    1.50    3.20
   0  20   1    7.80    3.20
  -1  20   1    2.00    3.10
   1  20  -1    6.80    3.30
  -1  20  -1    6.50    3.40
   1  20   1    4.50    3.20
  -2  20   1    6.40    3.50
   2  20  -1   10.40    3.30
  -2  20  -1    5.20    3.50
   2  20   1    4.90    3.10
  -3  20   1   12.30    3.70
   3  20  -1   11.10    3.40
   3  20   1    8.80    3.40
  -3  20  -1    8.50    3.80
   4  20  -1   -0.50    2.80
  -4  20   1   -1.30    3.40
  -4  20  -1    9.00    3.70
   4  20   1    7.90    3.20
   0  21   1    2.40    3.50
   0  21  -1   -2.10    3.30
   1  21  -1    2.50    3.20
  -1  21   1   -2.10    3.20
  -1  21  -1    0.10    3.60
   1  21   1    2.20    3.30
   2  21  -1   15.30    3.80
  -2  21   1   13.90    4.00
   2  21   1   19.30    3.70
  -2  21  -1   21.90    4.30
   0   0  -2 6211.78   72.59
   0   0   2 6346.17   80.29
   0   0   2 6241.08   72.49
  -1   0  -2  413.66    4.80
   1   0   2  417.56    4.80
  -1   0   2  405.16    5.80
   1   0   2  413.66    5.80
  -1   0  -2  408.56    5.80
   1   0  -2  410.96    5.40
  -2   0   2   65.39    2.50
   2   0  -2   68.89    2.30
  -2   0  -2   68.79    1.50
   2   0  -2   69.69    2.30
  -2   0   2   68.89    2.30
   2   0   2   67.79    1.40
   2   0   2   62.99    2.30
  -2   0  -2   64.29    2.40
  -2   0  -2   67.59    1.50
  -3   0   2 1367.76   18.10
   3   0  -2 1340.87   18.10
   3   0   2 1368.86   16.00
   3   0   2 1357.56   18.10
  -3   0  -2 1361.06   16.00
   3   0  -2 1378.86   16.80
  -3   0  -2 1352.86   16.00
  -4   0  -2   11.30    1.20
   4   0   2   11.10    1.70
   4   0   2   13.90    1.60
  -4   0  -2   11.20    1.70
   4   0  -2    9.80    1.60
  -4   0   2    7.50    1.60
   4   0  -2   11.20    1.70
   5   0   2  141.69    3.10
   5   0  -2  142.09    4.10
   5   0  -2  135.19    3.70
   5   0   2  140.69    4.20
  -5   0  -2  137.59    3.10
  -5   0   2  137.09    4.00
  -6   0   2  184.88    4.80
   6   0  -2  190.58    4.90
   6   0   2  178.88    4.90
   6   0  -2  183.98    4.50
  -6   0  -2  185.08    3.90
   6   0   2  182.18    3.90
  -7   0  -2    1.30    1.40
   7   0  -2    0.20    1.90
   7   0   2    1.20    2.00
   7   0   2    0.90    1.40
   7   0  -2   -0.20    1.70
  -7   0   2   -2.20    1.80
  -8   0   2   10.60    2.20
   8   0  -2   13.60    2.60
   8   0  -2    9.90    2.20
  -8   0   2   16.20    2.50
  -8   0  -2   12.90    1.90
   8   0   2   11.20    2.60
   8   0   2   15.10    2.00
   9   0  -2   10.60    2.40
  -9   0   2    4.30    2.50
   9   0   2    5.80    2.70
  -9   0   2    5.00    2.20
   9   0  -2    7.10    2.70
  -9   0  -2    8.20    2.10
   9   0   2    2.20    1.90
  10   0  -2   26.70    4.60
  10   0  -2   30.50    3.70
 -10   0   2   27.60    3.00
 -10   0   2   22.60    3.30
  10   0   2   24.30    3.50
  10   0   2   27.60    3.40
 -10   0  -2   21.90    3.40
  11   0   2    6.00    3.20
 -11   0   2    2.20    2.50
 -11   0  -2    1.50    2.80
  11   0  -2    5.00    3.00
 -11   0   2    3.60    2.80
  11   0  -2    5.70    2.60
 -12   0   2   13.50    3.10
 -12   0   2   16.80    3.60
 -12   0  -2   10.70    3.30
  12   0  -2   15.00    3.10
  12   0  -2    9.00    3.60
  12   0   2   10.60    3.60
   0   1   2  310.47    4.00
   0   1  -2  317.27    4.10
   0  -1  -2  311.57    4.00
   0   1   2  312.17    4.50
   0   1   2  307.17    4.00
   0  -1   2  308.17    4.50
   0  -1   2  321.97    4.10
   0   1  -2  313.07    4.50
  -1   1   2   75.89    1.80
   1  -1   2   71.99    1.80
   1  -1   2   75.89    1.50
   1   1  -2   78.29    1.90
  -1   1  -2   77.09    1.50
  -1  -1   2   72.39    2.00
   1  -1  -2   77.29    1.90
   1  -1  -2   77.59    1.90
  -1   1  -2   73.09    1.90
  -2  -1  -2 2970.10   34.20
  -2   1   2 3014.40   37.80
  -2  -1  -2 3033.30   38.10
   2  -1   2 2990.80   37.80
   2   1  -2 3030.10   34.90
  -2   1   2 3020.30   37.80
   2  -1   2 3051.99   34.80
   2   1  -2 2994.00   38.10
  -2  -1   2 2998.20   38.00
   2  -1  -2 2993.50   34.90
  -2   1  -2 2994.30   37.80
   2   1   2 3032.00   34.10
  -2  -1   2 3050.99   34.90
  -2   1  -2 3057.79   34.70
   2  -1  -2 2957.20   37.80
   2   1   2 3049.40   38.10
   3   1  -2  433.66    7.00
   3   1  -2  420.96    6.40
  -3   1   2  424.76    6.60
   3  -1   2  421.66    6.60
  -3   1   2  433.86    6.70
   3  -1   2  429.86    5.70
  -3  -1  -2  426.36    5.60
  -3   1  -2  432.36    6.60
   3   1   2  429.16    5.60
   3   1   2  426.26    7.00
   3  -1  -2  427.16    6.40
  -3   1  -2  429.16    5.80
  -3   1  -2  427.76    5.80
  -3  -1   2  427.66    6.90
   3  -1  -2  430.96    6.60
   3  -1  -2  413.16    6.70
   4  -1   2  329.57    5.90
   4   1  -2  325.37    6.10
  -4  -1  -2  335.17    4.80
   4  -1   2  330.17    5.00
   4   1  -2  329.27    5.50
  -4   1   2  325.97    5.80
   4   1   2  325.77    4.80
   4   1   2  326.17    6.20
  -4   1  -2  317.97    4.90
   4  -1  -2  325.97    5.80
   4  -1  -2  320.67    5.60
  -4   1  -2  323.57    5.00
  -4  -1   2  332.27    6.20
   5  -1   2  190.68    4.70
   5  -1   2  189.88    3.80
  -5   1   2  191.98    4.30
   5   1  -2  190.98    4.30
   5   1  -2  197.78    4.90
  -5   1   2  189.08    4.50
   5   1   2  192.28    5.00
  -5  -1   2  191.28    4.80
   5  -1  -2  189.98    4.60
   5   1   2  189.98    3.60
  -5   1  -2  194.18    3.80
   5  -1  -2  194.08    4.40
   6  -1   2   57.79    2.60
  -6  -1  -2   55.09    2.40
   6   1  -2   59.89    3.10
   6  -1   2   62.79    3.30
   6   1  -2   57.89    3.60
  -6   1   2   56.79    3.00
  -6   1   2   61.89    3.00
   6  -1  -2   56.09    3.00
   6   1   2   54.99    2.40
  -6  -1   2   61.99    3.60
  -6   1  -2   54.49    2.60
   6  -1  -2   57.09    3.20
   6   1   2   64.19    3.70
  -7  -1  -2    3.20    1.40
  -7   1   2    6.20    1.80
   7  -1   2    2.10    1.50
   7  -1   2    1.70    1.90
   7   1  -2    4.10    1.80
  -7   1   2    2.70    1.80
   7   1  -2    0.80    2.00
   7   1   2    4.10    1.40
   7   1   2    3.60    2.10
  -7  -1   2    4.60    2.10
   7  -1  -2    0.60    1.90
  -7   1  -2   -0.50    1.50
   7  -1  -2    6.40    1.90
   8  -1   2   22.70    2.60
   8   1  -2   29.00    3.10
  -8   1   2   28.80    3.30
  -8   1   2   30.80    3.40
  -8  -1  -2   25.60    2.70
   8  -1   2   26.40    3.60
   8   1  -2   31.50    3.80
   8   1   2   24.00    2.60
   8  -1  -2   32.70    3.40
   8  -1  -2   28.10    3.50
  -8  -1   2   31.90    3.60
  -8   1  -2   25.20    2.80
   8   1   2   24.80    3.90
  -9   1   2   25.50    3.80
   9  -1   2   24.20    4.00
   9   1  -2   19.10    3.10
  -9   1   2   19.10    2.60
   9  -1   2   21.70    2.90
  -9  -1  -2   29.20    3.00
   9   1  -2   22.80    2.70
   9  -1  -2   26.20    3.60
  -9   1  -2   28.40    3.00
  -9  -1   2   21.00    3.10
  -9  -1   2   18.70    2.50
   9   1   2   28.10    3.40
   9  -1  -2   17.50    2.90
   9   1   2   20.80    2.90
  10  -1   2   20.20    3.20
 -10  -1  -2   22.90    3.30
  10   1  -2   23.70    3.50
  10   1  -2   21.20    2.90
  10  -1   2   23.10    2.70
 -10   1   2   23.20    3.20
 -10   1   2   17.30    2.80
 -10   1  -2   21.90    3.10
  10   1   2   19.20    2.50
  10  -1  -2   27.10    4.40
 -10  -1   2   20.70    3.30
 -10   1  -2   25.90    3.60
 -10  -1   2   25.20    3.00
  10  -1  -2   20.70    2.90
  10   1   2   19.70    3.50
  11   1  -2    3.10    2.50
  11   1  -2    2.20    3.10
 -11  -1  -2   -0.90    3.00
 -11   1   2    3.70    2.70
  11  -1   2   -2.20    2.90
 -11   1   2   -0.10    2.70
 -11   1  -2    4.60    2.70
  11  -1  -2   -1.80    2.50
  11   1   2    5.10    3.30
  11  -1  -2   -3.10    2.80
 -11  -1   2    1.80    2.40
 -11  -1   2   -0.60    3.00
  12  -1   2    1.20    3.30
  12   1  -2   -2.40    2.50
 -12   1   2    4.90    3.10
 -12   1   2   -0.50    2.70
 -12  -1  -2    3.10    3.20
  12   1  -2    4.20    3.50
 -12  -1   2    1.10    2.60
 -12   1  -2   -3.40    2.70
  12  -1  -2   -1.40    3.20
  12  -1  -2   -4.90    2.60
  12   1   2   -2.10    3.30
 -12  -1   2   -3.50    3.10
   0   2   2 1776.62   20.10
   0  -2   2 1713.23   21.90
   0   2  -2 1751.82   20.30
   0  -2  -2 1762.72   22.00
   0   2   2 1719.03   22.00
   0   2  -2 1747.83   21.90
   0   2   2 1707.23   20.10
   0  -2   2 1743.23   20.30
   0  -2  -2 1739.03   20.10
  -1  -2  -2  275.97    3.50
   1  -2   2  270.67    4.00
   1  -2   2  265.77    3.90
  -1   2   2  272.07    4.10
  -1   2   2  264.77    4.10
   1   2  -2  264.17    4.10
   1  -2  -2  269.97    4.10
   1  -2  -2  270.27    4.20
   1   2   2  260.97    4.40
  -1   2  -2  270.27    3.80
  -1   2  -2  270.47    4.00
  -1  -2   2  263.67    4.40
   1  -2  -2  265.37    4.10
   1   2   2  271.17    3.50
   2   2  -2 1836.62   21.80
  -2   2   2 1824.32   23.30
   2   2  -2 1835.02   23.90
   2  -2   2 1810.62   23.30
   2  -2   2 1886.51   21.50
  -2   2   2 1800.22   21.80
  -2  -2  -2 1861.51   21.10
  -2  -2   2 1875.51   21.80
   2  -2  -2 1836.22   21.90
  -2   2  -2 1840.72   23.30
   2  -2  -2 1808.82   23.30
   2   2   2 1835.52   23.90
  -2   2  -2 1856.11   21.50
  -2  -2   2 1846.52   23.80
   2   2   2 1842.32   21.10
   3  -2   2  545.95    7.20
  -3  -2  -2  545.95    6.80
  -3   2   2  536.65    7.80
   3  -2   2  520.05    7.80
  -3   2   2  529.25    7.60
  -3   2   2  540.15    7.80
   3   2  -2  537.15    8.40
   3   2  -2  529.55    7.60
   3   2   2  530.15    6.80
   3  -2  -2  536.65    7.80
  -3   2  -2  532.35    7.70
  -3   2  -2  546.75    7.20
  -3   2  -2  528.85    7.10
   3  -2  -2  528.95    7.70
  -3  -2   2  539.75    8.40
   4   2  -2  302.07    6.00
  -4   2   2  300.67    5.30
  -4  -2  -2  306.27    4.50
  -4   2   2  303.87    5.30
   4  -2   2  296.87    5.30
   4   2  -2  297.67    5.20
   4  -2  -2  298.97    5.40
   4  -2  -2  301.17    5.40
   4   2   2  297.77    5.90
   4   2   2  302.37    4.50
  -4  -2   2  309.07    5.90
  -4   2  -2  300.57    4.80
   5   2  -2  275.07    6.20
  -5   2   2  289.77    5.50
   5  -2   2  286.37    5.60
  -5   2   2  284.67    5.50
   5   2  -2  280.57    5.30
  -5   2  -2  284.67    4.90
   5  -2  -2  288.97    5.60
   5   2   2  279.87    4.70
   5  -2  -2  283.77    5.60
   5   2   2  285.67    6.10
  -5  -2   2  286.97    6.20
   6  -2   2  143.19    4.20
   6   2  -2  142.59    4.70
  -6   2   2  149.59    4.10
  -6   2   2  146.89    4.10
   6   2  -2  146.29    4.10
   6  -2  -2  139.89    4.20
   6   2   2  142.59    3.40
  -6  -2   2  140.09    4.60
   6  -2  -2  141.29    4.20
   6   2   2  141.19    4.70
  -6   2  -2  141.69    3.60
   7   2  -2    4.20    2.30
   7   2  -2    5.10    1.90
  -7   2   2    4.30    1.80
   7  -2   2    4.80    1.90
  -7   2   2    1.60    1.80
   7   2   2    8.50    2.30
  -7  -2   2    6.60    2.30
   7  -2  -2    6.10    1.90
   7  -2  -2    2.10    1.80
  -7   2  -2    4.30    1.60
   7   2   2    7.80    1.60
   8   2  -2   42.20    3.50
   8  -2   2   42.70    3.70
   8   2  -2   40.00    4.10
  -8   2   2   43.60    3.60
  -8   2   2   39.30    3.40
  -8  -2  -2   40.10    2.80
  -8  -2   2   31.70    3.90
   8  -2  -2   43.70    3.40
   8   2   2   36.40    4.30
  -8   2  -2   38.80    3.10
   8   2   2   39.60    2.80
   8  -2  -2   35.40    3.60
   9   2  -2    3.00    2.20
   9  -2   2    3.20    2.40
  -9   2   2    3.30    2.30
  -9   2   2    6.10    2.30
  -9  -2  -2    8.00    2.00
   9   2  -2    5.40    2.70
   9  -2  -2    4.00    2.40
  -9   2  -2    4.00    2.10
   9  -2  -2    7.00    2.40
   9   2   2    9.60    2.90
   9   2   2    6.40    1.90
  -9  -2   2    5.20    2.70
  10   2  -2   12.40    3.20
 -10   2   2    6.70    2.60
  10   2  -2   12.10    2.70
 -10   2   2   14.30    2.80
 -10  -2  -2   12.00    2.30
  10  -2   2   12.40    3.00
  10   2   2   12.90    2.30
  10  -2  -2   13.60    2.80
 -10  -2   2   10.10    3.10
 -10   2  -2   14.10    2.60
  10  -2  -2   10.20    2.90
 -10  -2   2   11.00    2.50
  10   2   2   13.90    3.30
 -10   2  -2   13.10    2.80
  11   2  -2   36.60    4.30
 -11   2   2   39.40    4.30
  11   2  -2   31.40    5.30
 -11  -2  -2   39.10    5.30
  11  -2   2   36.60    4.90
 -11   2   2   32.50    4.30
  11  -2  -2   36.30    4.50
  11   2   2   31.10    4.20
 -11   2  -2   40.80    4.40
 -11  -2   2   33.30    4.10
 -11  -2   2   32.50    5.30
  11  -2  -2   31.70    4.60
  12   2  -2    9.60    3.00
  12  -2   2    7.60    3.40
 -12   2   2    2.40    2.70
 -12  -2  -2    5.50    3.40
 -12   2   2    5.50    2.90
  12   2  -2    6.50    3.70
  12   2   2    9.60    3.80
  12  -2  -2    6.30    2.90
  12  -2  -2    5.20    3.20
 -12   2  -2    6.10    3.00
 -12  -2   2   15.80    3.80
 -12  -2   2   11.70    3.00
   0  -3  -2 9947.71  123.19
   0   3  -2 8982.80  113.49
   0  -3  -2 9999.00  113.09
   0   3   2 9781.82  123.09
   0  -3   2 9786.72  122.79
   0   3  -2 9575.04  122.29
   0   3   2 9869.31  113.69
  -1   3   2  296.27    4.40
  -1  -3  -2  286.47    4.80
   1  -3   2  297.17    4.20
  -1   3   2  290.97    4.50
   1  -3   2  295.67    4.40
  -1  -3  -2  287.77    4.10
   1   3  -2  284.07    4.50
   1   3  -2  290.37    4.80
  -1   3  -2  294.77    4.20
   1   3   2  286.77    4.80
   1   3   2  288.37    4.00
  -1   3  -2  286.97    4.40
  -1  -3   2  287.57    4.80
  -1  -3   2  278.37    4.70
   1  -3  -2  296.37    4.40
   2  -3   2 1932.01   24.30
   2  -3   2 1980.30   22.80
  -2  -3  -2 1939.21   22.40
   2   3  -2 1933.81   25.20
  -2   3   2 1932.61   24.40
   2   3  -2 1931.51   23.00
  -2   3   2 1924.11   23.00
  -2   3  -2 1970.70   24.30
  -2  -3   2 1949.30   25.10
  -2   3  -2 1924.11   22.70
   2  -3  -2 1920.51   23.10
   2  -3  -2 1891.51   24.40
   2   3   2 1891.91   25.10
   2   3   2 1955.20   22.40
  -3   3   2  641.34    9.10
   3   3  -2  647.24    9.90
   3   3  -2  646.54    8.90
   3  -3   2  646.54    9.00
  -3   3   2  641.54    9.00
  -3  -3  -2  662.63    8.20
  -3   3   2  651.23    9.00
  -3   3  -2  646.44    8.90
   3  -3  -2  637.84    9.00
   3   3   2  648.34    9.90
   3   3   2  655.63    8.20
  -3  -3   2  663.63    9.90
   3  -3  -2  668.13    9.10
  -3   3  -2  641.24    8.60
  -4   3   2    8.60    1.70
  -4  -3  -2   10.20    1.50
   4   3  -2    5.80    1.90
   4   3  -2    6.80    1.60
   4  -3   2    9.10    1.40
  -4   3   2    6.50    1.30
  -4  -3   2    6.30    1.90
   4   3   2    8.70    1.80
  -4   3  -2    5.00    1.30
   4  -3  -2   10.30    1.70
   4   3   2    7.90    1.10
   5   3  -2  114.29    3.40
   5  -3   2  105.39    3.40
   5   3  -2  118.49    4.20
  -5   3   2  113.99    3.30
  -5   3   2  109.79    3.60
   5  -3  -2  109.49    3.70
   5   3   2  106.19    2.80
   5  -3  -2  102.19    3.30
  -5   3  -2  107.89    3.20
   5   3   2  109.39    4.10
   6  -3   2   57.49    3.00
  -6   3   2   57.89    2.90
  -6   3   2   60.99    3.20
   6   3  -2   58.79    3.70
   6   3  -2   61.59    3.10
  -6   3  -2   60.99    2.80
  -6  -3   2   64.79    3.70
   6  -3  -2   57.39    3.20
   6  -3  -2   60.49    3.10
   6   3   2   62.69    2.50
   6   3   2   57.99    3.90
  -7   3   2   50.39    3.10
   7   3  -2   54.69    4.00
   7   3  -2   50.69    3.20
  -7   3   2   45.90    3.20
   7  -3   2   49.40    3.30
   7  -3  -2   52.09    3.30
  -7  -3   2   49.90    3.80
  -7   3  -2   53.69    3.00
   7  -3  -2   48.00    3.30
   7   3   2   51.19    3.90
   7   3   2   49.40    2.60
  -8   3   2   10.00    2.30
  -8   3   2   10.10    2.20
   8   3  -2   10.30    2.10
   8   3  -2   11.60    2.80
   8  -3   2   10.80    2.30
   8   3   2   11.70    2.80
  -8   3  -2   14.80    2.20
   8   3   2   12.10    1.80
   8  -3  -2   10.80    2.40
  -8  -3   2   11.10    2.70
   8  -3  -2   13.00    2.40
   9   3  -2   15.90    2.60
  -9   3   2   16.00    2.70
   9   3  -2   14.00    3.00
  -9   3   2   19.90    3.50
  -9  -3  -2   21.60    2.90
   9  -3   2   18.30    2.80
  -9   3  -2   17.90    2.60
   9   3   2   17.20    2.20
  -9   3  -2   14.90    2.40
   9  -3  -2   19.30    2.80
  -9  -3   2   18.20    3.10
   9   3   2   17.90    3.30
   9  -3  -2   18.00    2.80
  10   3  -2    6.50    2.40
 -10   3   2   -1.10    2.30
 -10   3   2   -1.80    2.30
  10   3  -2   -2.60    2.90
  10  -3   2    0.60    2.60
  10   3   2    5.30    3.10
  10  -3  -2    4.90    2.60
  10  -3  -2   -2.50    2.30
 -10   3  -2   -3.00    2.20
 -10  -3   2    5.10    3.10
 -10   3  -2    2.00    2.40
  11  -3   2   -3.00    2.70
 -11   3   2   -2.80    2.50
  11   3  -2    0.60    3.10
 -11  -3  -2   -2.90    3.10
 -11   3   2   -2.00    2.40
  11   3  -2    1.80    2.60
 -11  -3   2   -1.70    2.40
  11  -3  -2    0.90    2.60
 -11  -3   2    2.20    3.00
 -11   3  -2   -3.10    2.40
  11   3   2    1.50    3.30
  11  -3  -2   -3.70    2.60
 -12  -3  -2    3.70    3.50
  12   3  -2    0.90    2.80
 -12   3   2   -0.90    2.80
  12   3  -2    8.40    3.60
 -12  -3   2   -1.70    3.30
  12   3   2    4.60    3.80
 -12  -3   2    7.20    2.90
   0  -4  -2 1773.62   22.60
   0   4  -2 1754.12   21.10
   0   4  -2 1782.92   22.50
   0  -4   2 1791.62   22.60
   0   4   2 1772.22   21.00
   0  -4  -2 1806.22   21.00
   0   4   2 1761.22   22.60
   0  -4   2 1755.92   22.50
   1  -4   2  262.27    3.80
  -1  -4  -2  252.57    4.60
   1   4  -2  252.47    4.50
   1   4  -2  255.17    4.50
  -1   4   2  254.97    3.90
   1   4  -2  246.68    4.30
   1  -4   2  256.57    4.30
  -1   4   2  249.88    4.30
  -1  -4  -2  260.77    4.00
  -1  -4   2  262.17    4.60
  -1   4  -2  256.97    3.80
   1   4   2  258.57    3.90
  -1   4  -2  250.37    4.20
   1   4   2  252.87    4.50
   1  -4  -2  260.57    4.00
  -1  -4   2  252.87    4.40
  -2   4   2  469.55    6.60
   2   4  -2  478.25    6.90
   2  -4   2  470.85    6.40
  -2   4   2  468.65    6.90
  -2  -4  -2  473.95    6.30
   2   4  -2  483.55    7.60
  -2   4  -2  481.05    6.40
  -2   4  -2  476.65    6.70
   2   4   2  475.45    7.60
   2   4   2  478.35    6.30
   2  -4  -2  473.25    6.60
  -2  -4   2  477.75    7.60
  -3   4   2 1001.10   13.00
  -3  -4  -2 1004.30   12.20
   3   4  -2  983.30   12.90
   3   4  -2  994.20   14.20
  -3   4   2  995.00   13.20
  -3   4   2 1001.90   13.10
   3  -4   2  987.60   13.00
   3   4   2  986.30   14.20
  -3  -4   2  985.70   14.20
   3  -4  -2  994.70   13.10
  -3   4  -2  987.30   13.00
   3   4   2  987.60   12.20
  -3   4  -2  998.40   12.70
   4   4  -2  330.77    6.50
   4   4  -2  322.57    5.60
   4  -4   2  320.67    5.30
  -4   4   2  331.87    5.40
  -4   4   2  319.97    5.30
  -4   4   2  330.37    5.80
  -4   4  -2  321.67    5.20
   4   4   2  318.07    4.90
   4  -4  -2  326.07    5.90
  -4  -4   2  315.17    6.40
  -4   4  -2  322.87    5.30
   4   4   2  321.07    6.50
   5   4  -2   25.20    2.60
   5   4  -2   21.80    3.10
   5  -4   2   25.70    2.30
  -5   4   2   23.70    2.30
  -5   4   2   28.10    2.70
   5   4   2   22.10    2.00
  -5  -4   2   21.90    3.10
   5  -4  -2   21.70    2.70
  -5   4  -2   24.40    2.20
   5   4   2   19.30    3.10
   6  -4   2  136.39    3.90
   6   4  -2  144.69    4.00
  -6   4   2  137.69    3.80
  -6   4   2  139.89    4.20
   6   4  -2  137.99    4.90
   6   4   2  135.29    3.40
  -6  -4   2  136.19    4.80
   6  -4  -2  142.39    4.20
   6   4   2  128.49    4.80
  -6   4  -2  132.89    3.80
   7   4  -2    3.10    1.80
  -7   4   2    3.00    1.70
   7   4  -2    5.40    2.40
   7  -4   2    1.90    1.70
  -7   4   2    6.10    2.10
  -7  -4   2    1.80    2.20
   7   4   2    4.20    2.30
   7  -4  -2    2.90    1.90
   7  -4  -2    3.80    1.80
  -7   4  -2    3.60    1.70
   7   4   2    5.10    1.50
   8  -4   2    4.70    2.10
  -8   4   2   11.80    2.40
   8   4  -2   13.80    2.90
   8   4  -2   13.50    2.20
  -8   4   2   10.00    2.10
   8   4   2    8.60    1.80
   8  -4  -2   12.10    2.40
   8   4   2   10.60    2.90
   8  -4  -2   10.60    2.20
  -8  -4   2    7.20    2.60
  -8   4  -2    8.80    2.10
   9   4  -2   31.40    4.60
  -9   4   2   32.70    3.70
   9  -4   2   31.70    3.80
  -9   4   2   18.60    3.20
   9   4  -2   21.10    2.70
  -9   4  -2   19.90    3.40
   9   4   2   19.00    3.50
   9  -4  -2   20.50    2.70
   9   4   2   20.00    2.90
  -9   4  -2   20.00    2.50
  -9  -4   2   21.30    3.40
   9  -4  -2   22.10    3.00
  10   4  -2    2.80    3.20
 -10   4   2    0.00    2.30
  10  -4   2   -1.90    2.40
 -10   4   2    0.30    2.50
  10   4  -2   -0.20    2.30
 -10  -4   2   -0.80    2.90
  10   4   2    2.50    3.10
  10  -4  -2    2.50    2.60
 -10   4  -2    0.40    2.30
 -10   4  -2    0.40    2.20
  11   4  -2   11.10    3.70
 -11  -4  -2    6.90    3.30
 -11   4   2   10.10    2.90
  11   4  -2    9.00    2.80
 -11   4  -2   10.80    2.80
  11   4   2    7.80    3.50
 -11  -4   2   12.60    3.50
 -12  -4  -2    3.10    3.30
 -12   4   2    1.90    2.90
  12   4  -2   -3.60    3.30
  12   4   2    3.00    3.60
 -12  -4   2    1.80    3.40
   0  -5   2  204.38    3.70
   0  -5  -2  208.28    3.70
   0   5   2  204.78    3.70
   0   5  -2  205.68    3.70
   0   5  -2  207.08    4.00
   0  -5   2  205.88    3.60
   0   5   2  203.38    3.70
   1   5  -2  143.29    3.30
   1   5  -2  141.49    3.30
  -1  -5  -2  140.89    3.00
   1  -5   2  146.49    2.50
   1  -5   2  146.79    2.60
  -1   5   2  141.79    3.30
  -1   5   2  141.09    2.70
  -1  -5   2  136.09    3.20
  -1   5  -2  143.79    2.50
   1   5   2  139.19    3.00
   1  -5  -2  145.99    2.70
   1   5   2  146.79    3.30
  -1  -5   2  140.59    3.30
  -1   5  -2  135.29    3.30
  -2   5   2  726.23    9.60
  -2  -5  -2  721.73    9.30
  -2   5   2  723.43    9.90
   2  -5   2  733.43    9.40
   2   5  -2  727.23    9.90
   2   5  -2  727.73   10.70
   2   5   2  730.73   10.70
   2  -5  -2  730.33    9.60
  -2   5  -2  725.13    9.30
  -2   5  -2  723.33    9.70
   2   5   2  719.13    9.30
  -2  -5   2  737.53   10.70
   3   5  -2  572.94    9.30
   3  -5   2  582.44    7.90
  -3   5   2  579.74    8.00
  -3   5   2  587.74    8.10
  -3   5   2  576.74    8.50
   3   5  -2  588.34    8.50
  -3   5  -2  588.44    8.30
   3  -5  -2  586.24    8.00
   3   5   2  579.74    7.80
  -3  -5   2  581.24    9.30
   3   5   2  585.94    9.50
  -3   5  -2  589.94    7.80
  -4   5   2   66.19    3.10
  -4   5   2   70.09    2.20
  -4   5   2   68.49    2.30
   4   5  -2   66.99    2.80
   4  -5   2   62.89    2.20
   4   5   2   64.89    2.30
   4   5   2   63.49    3.50
  -4   5  -2   61.99    2.00
  -4   5  -2   68.09    2.70
   5  -5   2    7.40    1.40
  -5   5   2    6.20    1.30
   5   5  -2    6.40    2.00
   5   5  -2    6.00    1.70
  -5   5   2    6.60    1.90
  -5   5  -2    6.50    1.60
   5   5   2    8.00    1.30
   5   5   2    4.30    2.10
  -5  -5   2    4.50    2.00
   6   5  -2    0.60    1.60
   6   5  -2    0.30    2.00
   6  -5   2   -1.00    1.40
  -6   5   2    0.10    1.40
  -6   5   2    1.70    1.90
  -6  -5   2   -0.10    2.00
   6   5   2    2.40    2.10
   6   5   2    1.50    1.30
  -6   5  -2    0.30    1.60
   7   5  -2   12.90    2.80
  -7   5   2   12.00    2.30
   7  -5   2   13.20    2.00
   7   5  -2   15.50    2.20
  -7   5   2   15.50    2.60
  -7  -5   2   15.20    2.70
   7   5   2   16.70    2.80
   7   5   2   15.50    2.30
  -7   5  -2   14.50    2.00
  -8   5   2    7.90    2.10
   8   5  -2    5.50    2.80
   8  -5   2    7.40    2.10
  -8   5   2    7.30    2.30
   8   5  -2    7.00    2.20
  -8   5  -2    8.40    2.20
   8   5   2    5.50    2.80
  -8  -5   2    2.20    2.70
   8   5   2    8.30    1.80
  -8   5  -2   11.10    2.00
  -9   5   2    3.30    2.10
   9   5  -2    5.00    2.20
  -9   5   2    2.60    2.50
   9  -5   2    6.60    2.30
   9   5  -2    1.90    3.00
  -9   5  -2    7.20    2.20
  -9  -5   2    8.70    3.00
  -9   5  -2    5.70    2.30
   9   5   2    8.20    2.00
   9   5   2    2.40    2.90
  10   5  -2   15.40    3.60
  10   5  -2   14.10    2.60
 -10   5   2   13.00    2.60
 -10   5   2   12.80    2.90
 -10   5  -2   10.30    2.60
  10   5   2    8.40    3.40
 -10  -5   2   14.40    3.40
  11   5  -2    0.20    2.40
 -11  -5  -2    0.40    3.10
 -11   5   2    0.30    2.80
  11   5  -2   -0.80    3.20
 -11  -5   2    0.40    3.10
  11   5   2   -0.30    3.40
 -11   5  -2   -3.80    2.50
 -12   5   2    4.70    3.10
 -12  -5  -2    1.80    3.50
  12   5  -2    4.20    3.70
  12   5   2    5.50    3.90
 -12  -5   2    6.70    3.70
   0  -6  -2  293.37    4.80
   0  -6   2  287.87    4.70
   0   6  -2  287.57    5.00
   0   6   2  288.57    4.80
   0   6   2  285.27    4.80
   0  -6   2  287.57    4.70
   1   6  -2  334.17    5.80
   1   6  -2  342.67    5.70
   1  -6   2  335.67    4.90
   1  -6   2  346.07    4.90
  -1   6   2  344.47    5.70
  -1   6   2  345.97    5.10
   1  -6  -2  347.17    5.10
  -1  -6   2  335.27    5.70
   1   6   2  341.97    5.40
   1   6   2  342.97    5.80
  -1   6  -2  341.37    4.90
  -1   6  -2  336.37    5.60
  -2   6   2   59.59    1.60
  -2   6   2   55.49    2.70
   2   6  -2   54.89    2.60
   2   6  -2   54.79    2.90
   2   6   2   53.29    2.20
  -2   6  -2   57.49    2.70
   2  -6  -2   54.99    1.60
   2   6   2   54.19    2.90
  -2  -6   2   51.59    2.90
   3   6  -2  134.79    3.70
  -3   6   2  134.79    3.80
  -3   6   2  137.99    2.60
   3   6  -2  132.29    4.00
  -3   6   2  132.69    2.50
  -3   6  -2  134.79    2.30
   3   6   2  133.79    3.10
   3  -6  -2  135.09    2.60
  -3   6  -2  134.49    3.60
   3   6   2  134.39    4.10
  -3  -6   2  135.19    4.10
   4   6  -2  101.89    3.40
   4   6  -2  102.59    4.00
  -4   6   2  101.59    3.60
  -4   6   2  106.39    2.50
  -4   6   2  106.19    2.50
   4  -6   2  104.99    2.40
  -4   6  -2  102.39    2.30
   4   6   2  101.19    4.10
   4   6   2  104.29    2.90
  -4   6  -2  107.29    3.40
  -4  -6   2  106.89    4.00
  -5   6   2    2.20    1.80
   5   6  -2    3.00    1.60
   5   6  -2   -0.30    2.00
  -5   6   2    3.00    1.20
   5  -6   2    0.60    1.10
   5   6   2    2.70    2.10
  -5   6  -2    1.80    1.00
   5   6   2    0.50    1.20
  -5  -6   2    3.00    2.10
  -5   6  -2   -0.70    1.60
   6  -6   2  207.28    4.30
   6   6  -2  212.68    6.10
  -6   6   2  216.28    4.40
   6   6  -2  211.38    5.10
  -6   6   2  200.18    5.20
  -6  -6   2  211.78    6.00
  -6   6  -2  211.38    5.00
   6   6   2  216.48    6.10
   6   6   2  207.58    4.40
  -7   6   2    6.30    2.20
   7   6  -2    4.00    2.50
  -7   6   2    5.60    1.70
   7  -6   2    6.50    1.70
   7   6  -2    6.90    1.90
   7   6   2    6.10    1.60
  -7   6  -2    4.30    2.00
  -7  -6   2    5.40    2.40
  -7   6  -2    4.70    1.60
   7   6   2    9.30    2.70
   8  -6   2   36.50    3.20
  -8   6   2   36.10    3.10
   8   6  -2   30.00    4.50
   8   6  -2   34.10    3.50
  -8   6   2   35.10    3.70
  -8  -6   2   32.50    4.40
  -8   6  -2   36.70    3.50
   8   6   2   36.80    4.90
   8   6   2   39.20    2.90
  -8   6  -2   29.00    3.00
  -9   6   2  110.19    4.40
   9   6  -2  122.09    4.80
  -9   6   2  122.59    5.40
   9   6  -2  114.79    6.10
   9   6   2  110.19    6.10
  -9  -6   2  114.49    5.90
   9   6   2  108.79    4.10
  -9   6  -2  108.39    4.60
  10   6  -2   33.50    3.90
 -10   6   2   29.60    4.50
  10   6  -2   30.90    5.20
  10   6   2   28.40    4.10
 -10  -6   2   24.20    3.80
 -10   6  -2   27.20    3.90
  11   6  -2    6.50    2.70
 -11   6   2   -3.10    2.80
  11   6  -2    5.70    3.60
 -11  -6  -2    0.30    3.20
 -11  -6   2    4.10    3.30
  11   6   2    1.70    3.50
 -11   6  -2    3.90    2.60
 -12  -6  -2    1.00    3.50
 -12   6   2   -1.20    3.10
  12   6  -2    5.90    3.90
  12   6   2   -1.30    3.70
 -12  -6   2   -1.10    3.50
   0   7  -2   22.60    2.30
   0   7   2   20.30    1.80
   0  -7   2   22.70    1.80
   0  -7  -2   22.00    1.80
   0   7   2   21.30    2.20
   0  -7   2   25.40    1.90
   1   7  -2   33.30    2.40
  -1   7   2   34.00    2.50
   1  -7   2   28.70    1.60
   1   7  -2   31.20    2.50
   1  -7   2   29.20    1.50
  -1   7   2   31.00    1.60
  -1   7  -2   32.80    2.50
   1  -7  -2   30.40    1.70
   1   7   2   26.50    2.30
   1   7   2   30.60    2.30
  -1  -7   2   28.20    2.20
   2   7  -2  517.55    8.40
   2   7  -2  492.35    7.80
  -2   7   2  520.75    7.00
  -2   7   2  501.45    7.90
   2   7   2  511.85    8.50
  -2  -7   2  520.55    8.40
  -2   7  -2  515.75    7.90
   2  -7  -2  524.95    7.00
   2   7   2  512.55    7.50
   3   7  -2   85.19    3.20
   3   7  -2   80.29    3.50
  -3   7   2   88.99    1.90
  -3   7   2   89.29    2.00
  -3   7   2   83.49    3.40
   3  -7  -2   87.39    1.90
  -3  -7   2   87.59    3.60
  -3   7  -2   88.89    3.30
   3   7   2   82.59    2.80
   3   7   2   90.89    3.70
  -4   7   2  187.48    3.30
   4  -7   2  184.48    2.90
  -4   7   2  184.88    4.60
   4   7  -2  184.58    5.10
   4   7  -2  185.28    4.40
  -4   7   2  189.08    3.30
   4   7   2  177.98    3.90
  -4  -7   2  187.38    5.10
  -4   7  -2  184.48    4.40
  -4   7  -2  184.28    2.90
   4   7   2  174.18    5.10
  -5   7   2  236.68    4.20
  -5   7   2  230.18    5.40
   5  -7   2  231.48    4.00
  -5   7   2  235.98    4.20
   5   7  -2  232.78    6.10
   5   7  -2  235.68    5.30
   5   7   2  233.68    4.60
  -5  -7   2  227.58    6.00
  -5   7  -2  237.78    3.90
   5   7   2  236.08    6.20
  -5   7  -2  232.68    5.30
  -6   7   2   48.50    2.40
   6  -7   2   49.20    2.40
   6   7  -2   50.39    4.00
   6   7  -2   51.49    3.30
  -6   7   2   49.60    3.70
  -6   7  -2   47.20    3.30
   6   7   2   51.39    2.70
  -6   7  -2   45.50    2.20
   6   7   2   52.79    4.20
  -6  -7   2   58.49    4.00
  -7   7   2   66.89    3.00
   7   7  -2   70.29    3.60
   7   7  -2   67.09    4.70
  -7   7   2   66.09    4.00
   7  -7   2   67.79    2.90
  -7   7  -2   60.39    3.70
  -7   7  -2   59.39    2.70
   7   7   2   62.09    3.00
   7   7   2   57.39    4.60
  -7  -7   2   69.59    4.60
  -8   7   2   63.49    3.40
   8   7  -2   59.69    5.10
   8   7  -2   61.39    4.00
  -8   7   2   72.89    4.40
  -8  -7   2   62.69    4.80
   8   7   2   59.29    5.30
   8   7   2   63.79    3.30
  -8   7  -2   68.29    3.80
   9   7  -2   58.09    3.90
   9   7  -2   56.49    5.40
  -9   7   2   62.59    4.80
   9   7   2   55.69    3.50
   9   7   2   68.29    5.60
  -9  -7   2   65.89    5.30
  -9   7  -2   61.79    4.00
  10   7  -2   10.70    2.60
  10   7  -2   17.40    3.90
 -10   7   2    8.70    3.10
 -10  -7   2   13.50    3.60
  10   7   2   15.20    3.80
 -10   7  -2   14.10    2.80
 -11   7   2    6.40    3.30
  11   7  -2    3.10    3.60
 -11  -7  -2    4.70    3.40
  11   7  -2    7.30    2.70
 -11   7  -2    1.80    2.60
 -11  -7   2    5.30    3.50
  11   7   2   12.00    3.90
 -12   7   2   12.50    3.50
  12   7  -2   23.20    4.70
 -12  -7  -2   15.20    3.90
  12   7   2   17.60    4.40
 -12  -7   2   18.00    4.20
   0  -8   2   12.40    1.80
   0   8   2   11.90    1.40
   0   8  -2    8.50    1.50
   0  -8   2   12.30    1.80
   0   8   2   12.30    1.80
   0   8  -2   13.70    1.80
  -1   8   2   24.30    2.60
   1  -8   2   21.10    1.60
   1  -8   2   22.50    1.50
   1   8  -2   20.70    2.50
   1   8  -2   22.10    2.30
  -1   8   2   20.80    1.60
   1   8   2   21.10    2.40
  -1   8  -2   26.30    2.60
   1   8   2   18.70    2.40
   1  -8  -2   19.10    1.70
  -1  -8   2   23.90    2.30
   2   8  -2   60.49    3.00
  -2   8   2   57.59    3.10
  -2   8   2   64.09    1.80
   2   8  -2   63.99    3.10
   2   8   2   59.99    3.10
   2   8   2   62.89    2.70
  -2   8  -2   65.09    3.10
   2  -8  -2   63.69    1.70
  -2  -8   2   63.69    3.10
   3   8  -2  111.69    3.60
   3   8  -2  116.39    4.00
  -3   8   2  104.39    3.50
  -3   8  -2  108.49    3.70
   3   8   2  110.99    4.00
   3   8   2  113.19    3.20
  -3  -8   2  110.79    3.90
  -4   8   2   37.60    1.40
  -4   8   2   31.30    1.40
   4   8  -2   32.40    2.90
   4   8  -2   32.90    3.20
  -4   8   2   35.30    3.10
   4   8   2   35.50    3.30
   4   8   2   36.50    2.40
  -4   8  -2   38.40    2.90
  -4  -8   2   36.30    3.20
   5   8  -2   20.80    2.60
  -5   8   2   20.60    3.00
  -5   8   2   22.20    1.60
  -5   8   2   19.70    1.60
   5   8  -2   20.60    3.30
  -5   8  -2   22.40    2.80
  -5  -8   2   20.10    3.30
   5   8   2   22.30    2.20
   5   8   2   20.80    2.70
  -6   8   2    3.20    1.30
   6   8  -2    4.40    1.90
  -6   8   2    1.40    2.00
   6  -8   2    5.20    1.20
   6   8  -2    3.50    2.30
  -6   8  -2    6.70    2.10
   6   8   2    6.00    1.60
   6   8   2    4.90    2.50
  -6   8  -2    3.80    1.10
  -6  -8   2    6.80    2.40
  -7   8   2   34.50    3.80
   7   8  -2   35.30    4.30
  -7   8   2   30.10    2.40
   7   8  -2   31.70    3.40
  -7   8  -2   26.80    3.30
  -7  -8   2   24.40    4.10
   7   8   2   30.00    2.80
   7   8   2   26.00    4.20
   8   8  -2   31.80    5.10
   8   8  -2   33.80    3.50
  -8   8   2   27.30    3.30
   8   8   2   34.10    3.10
  -8  -8   2   35.50    4.80
   8   8   2   35.80    4.70
  -8   8  -2   35.60    3.90
  -9   8   2   20.30    3.20
   9   8  -2    6.80    3.30
   9   8  -2   11.90    2.60
  -9   8  -2    9.90    2.60
   9   8   2   11.60    3.60
  -9  -8   2   14.30    3.40
 -10   8   2    7.00    3.00
  10   8  -2   15.50    3.80
  10   8  -2   13.90    2.70
 -10  -8   2   17.70    3.80
  10   8   2    7.70    3.70
 -10   8  -2   10.30    2.90
 -11  -8  -2    0.00    3.30
  11   8  -2    3.10    3.70
  11   8  -2    3.90    2.70
 -11   8   2    5.90    3.10
 -11   8  -2   -0.80    2.60
 -11  -8   2    0.10    3.30
  11   8   2    3.50    3.80
   0  -9   2   -0.60    1.10
   0   9   2    0.10    1.30
   0   9   2   -0.50    1.50
   0   9  -2    0.40    1.20
   0   9  -2   -1.30    1.60
   1   9  -2   44.30    2.60
   1  -9   2   43.40    1.80
  -1   9   2   41.30    2.00
   1  -9   2   46.20    1.80
  -1   9   2   45.30    3.00
   1   9  -2   48.40    3.00
   1   9   2   47.50    2.60
   1   9   2   39.80    2.70
  -1   9  -2   47.30    3.00
   1  -9  -2   47.30    2.00
  -1  -9   2   43.40    2.50
  -2   9   2  119.09    2.40
   2   9  -2  114.59    3.80
  -2   9   2  115.19    3.80
   2   9  -2  119.69    3.80
   2   9   2  122.79    3.50
  -2  -9   2  108.39    3.80
  -2   9  -2  120.89    3.90
   2  -9  -2  115.19    2.40
   2   9   2  121.49    3.90
  -3   9   2   88.69    3.70
   3   9  -2   97.49    3.60
   3   9  -2   93.59    3.80
  -3  -9   2   93.99    3.80
   3   9   2   95.59    3.80
  -3   9  -2   98.19    3.70
   3   9   2   95.89    3.10
   4   9  -2  141.39    4.20
   4   9  -2  149.09    4.80
  -4   9   2  140.99    4.50
  -4   9  -2  150.98    4.40
   4   9   2  141.89    3.80
  -4  -9   2  148.79    4.80
   4   9   2  145.69    4.90
   5   9  -2   20.20    2.80
   5   9  -2   21.30    3.40
  -5   9   2   17.40    2.40
   5   9   2   20.70    3.40
   5   9   2   18.50    2.40
  -5   9  -2   27.60    3.10
  -5  -9   2   16.90    2.60
   6   9  -2   72.09    4.80
  -6   9   2   64.99    4.10
   6   9  -2   64.69    3.70
  -6  -9   2   65.49    4.70
   6   9   2   65.09    3.10
  -6   9  -2   67.39    3.80
   6   9   2   67.99    4.50
   7   9  -2   69.69    3.90
  -7   9   2   72.09    4.50
   7   9  -2   75.09    5.20
  -7  -9   2   69.99    4.90
   7   9   2   71.39    5.40
   7   9   2   67.39    3.30
  -7   9  -2   68.69    4.00
   8   9  -2   88.19    5.80
   8   9  -2   71.19    4.10
  -8   9   2   87.79    4.90
   8   9   2   81.39    5.60
  -8   9  -2   85.19    4.50
  -8  -9   2   70.89    5.30
   8   9   2   77.69    3.80
   9   9  -2   14.20    2.60
   9   9  -2    8.80    3.50
  -9   9   2   12.80    3.10
   9   9   2   12.00    3.70
  -9  -9   2    9.00    3.20
  -9   9  -2   11.80    2.80
  10   9  -2    9.40    3.70
  10   9  -2   11.10    2.70
 -10   9   2   11.90    3.30
 -10  -9   2   10.50    3.50
 -10   9  -2   15.00    3.00
  10   9   2   11.00    3.90
 -11  -9  -2   14.90    3.90
 -11   9   2   22.70    3.80
  11   9  -2   19.00    4.30
 -11   9  -2   17.00    3.20
 -11  -9   2   11.30    3.60
  11   9   2   15.10    4.20
   0  10   2    9.00    1.50
   0  10   2    8.80    1.80
   0 -10   2   11.10    1.90
   0  10  -2    9.60    1.80
  -1  10   2   16.30    1.70
  -1  10   2   18.70    2.70
   1  10  -2   16.50    2.40
   1 -10   2   16.20    1.70
   1  10  -2   12.50    1.90
   1 -10   2   15.60    1.60
  -1  10  -2   15.80    2.10
  -1 -10   2   15.90    2.40
   1 -10  -2   18.90    1.70
   1  10   2   14.50    2.40
   1  10   2   16.30    2.40
  -2  10   2   20.00    2.70
   2  10  -2   22.90    2.80
  -2  10   2   19.90    1.40
   2  10  -2   24.20    2.70
  -2  10  -2   24.90    2.90
   2 -10  -2   18.60    1.40
   2  10   2   19.20    2.50
  -2 -10   2   24.30    2.80
   2  10   2   25.70    2.90
  -3  10   2   41.00    3.20
   3  10  -2   43.80    3.00
   3  10  -2   43.10    3.40
  -3 -10   2   51.19    3.50
  -3  10  -2   40.10    3.20
   3  10   2   41.50    2.60
   3  10   2   43.00    3.20
   4  10  -2   18.00    2.80
   4  10  -2   13.50    2.50
  -4  10   2   15.50    2.40
   4  10   2   17.80    2.50
  -4  10  -2   19.20    2.50
   4  10   2   19.50    2.50
  -4 -10   2   13.80    2.50
  -5  10   2   72.79    4.00
   5  10  -2   65.79    3.50
   5  10  -2   68.39    4.30
   5  10   2   70.29    4.50
   5  10   2   73.59    3.20
  -5 -10   2   63.99    4.30
  -5  10  -2   70.89    3.90
   6  10  -2   29.30    3.50
   6  10  -2   29.00    4.50
  -6  10   2   25.00    2.90
   6  10   2   29.20    3.50
  -6 -10   2   25.80    4.40
  -6  10  -2   30.80    3.80
   6  10   2   29.90    2.90
  -7  10   2    6.70    2.70
   7  10  -2    6.80    2.20
   7  10  -2    3.00    2.90
   7  10   2    5.90    3.00
   7  10   2    7.30    1.90
  -7 -10   2    1.10    2.90
  -7  10  -2    4.50    2.60
  -8  10   2    2.70    2.80
   8  10  -2    1.20    3.10
   8  10  -2    0.30    2.20
  -8  10  -2    1.80    2.60
  -8 -10   2   -3.00    2.80
   8  10   2    9.10    2.10
   8  10   2    1.70    3.10
   9  10  -2   -2.50    3.00
   9  10  -2    1.20    2.30
  -9  10   2    0.30    2.80
  -9  10  -2    3.00    2.60
  -9 -10   2    1.20    3.00
   9  10   2    1.30    3.30
  10  10  -2   25.50    4.30
 -10 -10  -2   31.90    5.20
 -10  10   2   31.80    3.90
  10  10  -2   29.00    4.10
 -10  10  -2   25.30    3.40
 -10 -10   2   24.90    4.00
  10  10   2   29.30    4.40
 -11 -10  -2    3.20    3.40
  11  10  -2   -1.80    3.50
 -11  10   2    6.40    3.40
  11  10   2    2.20    3.90
 -11 -10   2   -0.20    3.40
 -11  10  -2    7.70    3.10
   0  11   2   15.10    2.10
   0 -11   2   11.90    2.00
   0  11  -2   11.90    2.00
   0  11   2    7.90    1.90
   1  11  -2   76.99    3.20
   1 -11   2   75.39    2.30
  -1  11   2   69.59    3.50
   1  11  -2   70.99    3.50
   1 -11   2   77.99    2.30
  -1  11   2   74.89    2.50
  -1 -11   2   76.69    3.10
   1  11   2   75.59    3.50
  -1  11  -2   71.09    3.60
   1  11   2   74.59    3.20
  -2  11   2   45.40    1.70
   2  11  -2   47.20    3.10
   2  11  -2   45.70    3.20
  -2  11   2   43.80    3.30
  -2  11  -2   44.10    3.40
   2 -11  -2   41.20    1.70
  -2 -11   2   42.30    3.10
   2  11   2   38.20    3.20
   2  11   2   44.50    2.90
   3  11  -2   40.40    3.20
   3  11  -2   45.80    3.50
  -3  11   2   45.70    3.50
   3  11   2   43.10    3.40
   3  11   2   42.00    2.80
  -3  11  -2   43.40    3.50
  -3 -11   2   44.60    3.50
   4  11  -2    7.10    2.00
  -4  11   2    2.30    2.20
   4  11  -2    7.10    2.30
  -4 -11   2    3.00    2.20
   4  11   2    3.30    2.20
  -4  11  -2    2.70    2.10
   4  11   2    5.80    1.80
   5  11  -2   39.20    4.40
   5  11  -2   34.00    3.20
  -5  11   2   31.60    3.80
  -5  11  -2   34.70    3.70
  -5 -11   2   34.20    4.20
   5  11   2   38.10    4.30
   5  11   2   38.70    3.10
   6  11  -2   85.89    5.20
  -6  11   2   73.39    4.70
   6  11  -2   77.69    4.00
   6  11   2   83.29    3.60
  -6 -11   2   77.59    5.00
  -6  11  -2   80.99    4.70
   6  11   2   79.89    5.30
   7  11  -2   84.09    4.50
  -7  11   2   92.99    5.20
   7  11  -2   89.59    5.60
   7  11   2   86.99    5.80
   7  11   2   91.99    4.00
  -7 -11   2   89.09    5.50
  -7  11  -2   91.09    5.00
   8  11  -2   10.10    2.60
  -8  11   2   14.30    3.30
   8  11  -2    4.30    3.30
   8  11   2    5.50    3.20
  -8  11  -2   12.20    2.90
  -8 -11   2    8.20    3.30
   8  11   2    9.50    2.30
  -9  11   2    4.30    3.10
   9  11  -2    0.70    2.40
   9  11  -2    0.50    3.20
  -9 -11   2   -2.50    3.00
  -9  11  -2    6.50    2.90
   9  11   2   -1.90    3.30
 -10 -11  -2   -0.40    3.20
  10  11  -2    0.50    3.60
 -10  11   2    3.70    3.30
  10  11  -2    4.00    2.70
  10  11   2    0.50    3.60
 -10  11  -2   -0.20    2.80
 -10 -11   2    2.60    3.40
   0  12   2   85.99    3.10
   0  12  -2   83.69    3.90
   0  12   2   77.59    3.80
   0 -12   2   84.09    3.00
  -1  12   2    3.90    2.00
   1  12  -2    2.80    2.00
  -1  12   2    4.20    1.30
   1  12  -2    2.90    1.70
   1 -12   2    3.40    1.20
   1 -12   2    4.90    1.20
  -1  12  -2    5.00    2.10
   1  12   2    5.30    1.90
  -1 -12   2    5.90    1.70
   1  12   2    2.60    1.70
   2  12  -2   55.59    3.60
   2  12  -2   60.79    3.50
  -2  12   2   54.79    1.90
  -2  12   2   51.79    3.60
   2  12   2   51.89    3.30
   2  12   2   59.99    3.30
  -2 -12   2   58.49    3.40
  -2  12  -2   60.09    3.80
  -3  12   2   90.39    4.20
   3  12  -2   82.59    4.10
   3  12  -2   82.39    4.20
  -3  12  -2   92.79    4.30
   3  12   2   84.89    3.80
   3  12   2   85.39    4.20
  -3 -12   2   79.89    4.20
   4  12  -2   90.59    4.70
   4  12  -2   92.69    4.10
  -4  12   2   87.29    4.40
  -4 -12   2   87.79    4.60
   4  12   2   83.39    4.60
  -4  12  -2   82.79    4.40
   4  12   2   86.99    3.80
  -5  12   2   23.10    3.20
   5  12  -2   15.60    3.00
   5  12  -2   16.70    2.60
  -5  12  -2   15.60    2.80
   5  12   2   21.70    3.00
  -5 -12   2   16.80    3.00
   5  12   2   15.10    3.00
   6  12  -2   50.89    4.10
   6  12  -2   51.09    5.10
  -6  12   2   48.20    4.60
  -6  12  -2   48.30    4.30
   6  12   2   48.10    3.40
  -6 -12   2   46.40    4.90
   6  12   2   45.60    4.70
   7  12  -2    2.80    2.30
   7  12  -2    6.10    3.20
  -7  12   2    2.20    2.80
  -7  12  -2    2.80    2.80
   7  12   2    4.20    2.00
  -7 -12   2    3.40    3.00
   7  12   2    3.60    3.00
  -8  12   2   12.50    3.30
   8  12  -2    5.00    2.40
   8  12  -2    5.30    3.30
  -8 -12   2    6.30    3.30
   8  12   2    8.50    2.30
  -8  12  -2    8.50    3.10
   8  12   2    4.70    3.30
   9  12  -2    2.10    3.40
  -9  12   2   -1.20    3.20
   9  12  -2    1.40    2.40
   9  12   2    2.50    3.50
  -9 -12   2    6.10    3.40
  -9  12  -2    1.70    2.90
  10  12  -2    3.60    2.60
 -10  12   2    2.60    3.20
 -10 -12  -2    1.50    3.40
  10  12  -2    9.50    4.10
  10  12   2    6.20    3.90
 -10 -12   2    1.80    3.50
 -10  12  -2    0.40    3.10
   0  13  -2    5.50    2.10
   0  13   2    6.40    1.70
   0  13   2    7.90    2.20
   0 -13   2    9.30    1.60
   1  13  -2   17.60    2.70
  -1  13   2   14.60    2.10
   1  13  -2   12.70    2.10
  -1  13   2   17.10    2.60
   1 -13   2   12.40    1.90
   1  13   2   12.60    2.00
  -1  13  -2   14.10    2.50
  -1 -13   2   15.90    2.60
   1  13   2   14.30    2.30
   2  13  -2    5.50    2.00
   2  13  -2    9.90    2.40
  -2  13   2   10.90    2.30
  -2 -13   2    7.20    2.10
   2  13   2    7.20    2.10
  -2  13  -2    7.10    2.40
   2  13   2    7.50    2.10
  -3  13   2   77.59    4.40
   3  13  -2   82.19    4.40
   3  13  -2   81.49    4.10
  -3  13  -2   78.49    4.50
   3  13   2   81.29    3.90
   3  13   2   82.39    4.30
  -3 -13   2   84.29    4.40
  -4  13   2    1.90    2.50
   4  13  -2   -0.50    2.40
   4  13  -2    2.10    2.20
  -4  13  -2   -0.10    2.40
   4  13   2    2.00    1.90
   4  13   2    1.30    2.30
  -4 -13   2    6.70    2.70
   5  13  -2   16.60    2.70
  -5  13   2   17.70    3.00
   5  13  -2   13.20    3.10
  -5  13  -2   19.50    3.10
  -5 -13   2   10.60    3.00
   5  13   2   14.80    3.00
   5  13   2   16.10    2.30
   6  13  -2   23.40    3.60
  -6  13   2   23.40    3.40
   6  13  -2   25.60    2.90
  -6  13  -2   22.40    3.30
   6  13   2   26.80    3.70
  -6 -13   2   20.20    3.50
   6  13   2   33.50    3.50
  -7  13   2   39.20    4.70
   7  13  -2   36.00    5.40
   7  13  -2   38.40    3.90
  -7  13  -2   43.60    4.70
   7  13   2   38.70    3.50
   7  13   2   33.60    5.30
  -7 -13   2   35.20    5.30
  -8  13   2    4.30    3.10
   8  13  -2    6.40    3.40
   8  13  -2    3.40    2.50
   8  13   2    3.80    3.50
  -8  13  -2    5.50    3.00
  -8 -13   2    2.30    3.30
  -9  13   2   -1.10    3.30
   9  13  -2   -1.80    3.40
   9  13  -2   -1.20    2.40
  -9 -13  -2   -0.80    3.20
  -9 -13   2   -0.70    3.20
   9  13   2    2.70    3.60
  -9  13  -2    4.40    3.20
 -10 -13  -2    7.50    3.70
 -10  13   2    4.00    3.50
  10  13  -2    1.10    3.70
 -10  13  -2    4.00    3.40
  10  13   2   -2.60    3.70
 -10 -13   2    3.30    3.50
   0  14   2    1.00    2.30
   0  14  -2    3.10    2.40
   0  14   2    0.10    1.60
   0 -14   2   -0.60    1.60
   1  14  -2    4.90    2.60
  -1  14   2    9.00    1.60
   1  14  -2   14.10    2.20
  -1  14   2    8.30    2.50
  -1  14  -2    6.40    2.50
  -1 -14   2    8.00    2.00
   1  14   2   10.00    2.10
   1  14   2   11.40    2.30
   2  14  -2   28.00    4.00
  -2  14   2   29.30    3.80
   2  14  -2   29.30    3.40
   2  14   2   39.10    3.80
   2  14   2   30.90    3.30
  -2 -14   2   25.10    3.40
  -2  14  -2   28.00    3.90
  -3  14   2   31.80    4.00
   3  14  -2   33.50    3.80
   3  14  -2   37.20    3.80
   3  14   2   38.00    3.90
   3  14   2   36.90    3.70
  -3  14  -2   36.90    4.20
  -3 -14   2   28.80    3.80
   4  14  -2   36.50    3.80
   4  14  -2   40.90    4.00
  -4  14   2   36.50    4.20
   4  14   2   32.00    3.90
   4  14   2   40.30    3.70
  -4  14  -2   39.20    4.40
  -4 -14   2   33.50    4.00
   5  14  -2   35.40    4.60
   5  14  -2   33.10    4.10
  -5  14   2   31.20    4.50
   5  14   2   33.00    3.70
   5  14   2   31.00    4.50
  -5  14  -2   30.40    4.40
  -5 -14   2   47.30    4.80
   6  14  -2    4.60    3.10
   6  14  -2    4.90    2.40
  -6  14   2    0.10    2.90
  -6  14  -2    3.80    2.90
   6  14   2    4.50    3.00
  -6 -14   2    2.10    3.10
   6  14   2    3.50    2.20
   7  14  -2    8.20    2.60
   7  14  -2    2.80    3.20
  -7  14   2    2.20    3.10
  -7  14  -2   -0.70    3.00
   7  14   2    4.70    3.20
   7  14   2    6.50    2.20
  -7 -14   2    2.60    3.10
   8  14  -2    0.30    3.40
   8  14  -2    3.50    2.60
  -8  14   2   -3.30    3.10
  -8  14  -2    7.90    3.40
  -8 -14   2    2.60    3.40
   8  14   2   -0.50    3.40
   9  14  -2    9.80    4.10
   9  14  -2   19.90    3.10
  -9 -14  -2    8.30    3.70
  -9  14   2   12.70    3.80
  -9  14  -2   18.70    3.80
   9  14   2   11.20    4.00
  -9 -14   2   12.00    3.80
   0  15   2   -0.50    1.70
   0  15  -2    0.10    2.50
   0  15   2    1.50    2.50
   1  15  -2   68.29    4.60
  -1  15   2   67.39    4.60
   1  15  -2   66.19    3.70
  -1 -15   2   61.79    3.60
   1  15   2   64.89    3.70
  -1  15  -2   68.79    4.60
   1  15   2   70.59    4.30
   2  15  -2   15.90    2.60
   2  15  -2   18.00    3.00
  -2  15   2   17.40    2.90
  -2 -15   2   10.20    2.40
   2  15   2   17.60    2.60
  -2  15  -2   16.50    3.00
   2  15   2   12.80    2.60
  -3  15   2   19.50    3.00
   3  15  -2   21.00    2.90
   3  15  -2   21.40    3.00
  -3  15  -2   21.30    3.30
   3  15   2   18.60    2.70
   3  15   2   20.60    2.90
  -3 -15   2   24.40    3.80
   4  15  -2   26.40    3.30
   4  15  -2   25.00    3.10
  -4  15   2   24.90    3.40
  -4 -15   2   30.20    4.30
   4  15   2   26.80    3.50
   4  15   2   24.90    4.20
  -4  15  -2   22.60    3.30
   5  15  -2    5.40    2.50
  -5  15   2    7.10    3.10
   5  15  -2    1.70    2.80
  -5  15  -2    1.30    2.90
   5  15   2    1.60    2.80
  -5 -15   2    3.30    2.90
   5  15   2    2.80    2.20
  -6  15   2    1.90    3.20
   6  15  -2    4.50    2.50
   6  15  -2   -0.40    2.90
   6  15   2    5.00    2.30
  -6 -15   2   -2.00    2.80
  -6  15  -2   -2.40    2.80
   6  15   2    8.50    3.10
   7  15  -2    8.60    2.60
  -7  15   2    2.50    3.20
   7  15  -2    0.60    3.30
   7  15   2    0.70    2.20
  -7  15  -2    3.40    3.10
  -7 -15   2    2.60    3.20
   7  15   2    8.10    3.30
  -8  15   2    6.00    3.40
  -8 -15  -2    0.10    3.30
   8  15  -2    3.10    2.70
   8  15  -2    5.30    3.70
  -8  15  -2    1.00    3.30
  -8 -15   2   -1.30    3.30
   8  15   2   -4.20    3.20
  -9 -15  -2    7.50    3.70
   9  15  -2    7.10    3.10
  -9  15   2   10.70    3.80
   9  15  -2   10.90    4.00
  -9 -15   2    6.30    3.80
   9  15   2    9.90    4.00
  -9  15  -2   11.10    3.70
   0  16   2   -0.40    2.60
   0  16  -2    0.40    2.60
  -1  16   2  112.19    5.40
   1  16  -2  113.09    5.40
   1  16   2  117.59    5.40
   1  16   2  111.69    4.50
  -1  16  -2  113.99    5.40
   2  16  -2   29.70    4.60
   2  16  -2   40.40    3.90
  -2  16   2   40.10    4.50
   2  16   2   42.70    4.20
  -2 -16   2   38.30    3.80
   2  16   2   36.40    3.80
  -2  16  -2   33.80    4.60
  -3  16   2    1.80    2.80
   3  16  -2    2.80    2.50
   3  16  -2    2.00    2.60
   3  16   2    6.00    2.50
   3  16   2   -2.80    2.30
  -3 -16   2    2.40    2.60
  -3  16  -2    5.40    2.90
  -4  16   2   10.50    3.20
   4  16  -2   11.90    2.90
   4  16  -2    9.30    2.80
  -4 -16   2   11.10    3.00
   4  16   2   11.50    2.90
   4  16   2   11.60    2.70
  -4  16  -2   11.70    3.30
   5  16  -2   20.00    3.40
   5  16  -2   27.70    4.10
  -5  16   2   23.10    3.70
  -5  16  -2   22.70    3.60
   5  16   2   30.70    3.90
   5  16   2   24.60    3.70
  -5 -16   2   23.60    3.50
   6  16  -2   -2.40    2.90
   6  16  -2    0.30    2.50
  -6  16   2    3.60    3.20
   6  16   2    1.50    2.30
  -6 -16   2   -3.40    3.00
  -6  16  -2   -2.20    2.90
   6  16   2    2.30    3.10
  -7  16   2   -2.30    3.20
  -7 -16  -2   -3.10    3.00
   7  16  -2    4.10    3.40
   7  16  -2    4.90    2.60
  -7 -16   2   -1.00    3.20
  -7  16  -2    7.00    3.40
   7  16   2    0.30    3.20
   8  16  -2    6.40    2.80
  -8  16   2    1.50    3.40
   8  16  -2    1.20    3.60
  -8 -16  -2   -2.00    3.40
  -8 -16   2   -1.00    3.50
   8  16   2   -2.50    3.60
  -8  16  -2    2.60    3.40
   0  17   2   31.00    3.60
   0  17  -2   36.20    4.90
   1  17  -2    8.10    3.00
  -1  17   2    5.80    3.00
  -1  17  -2   10.80    3.10
   1  17   2   11.30    2.90
   2  17  -2    7.90    3.00
  -2 -17  -2    5.10    2.50
  -2  17   2    4.90    3.00
   2  17   2    2.40    2.50
   2  17   2    4.40    2.60
  -2  17  -2    4.70    2.90
   3  17  -2   -0.10    2.50
   3  17  -2   -0.80    2.50
  -3  17   2    0.60    2.80
   3  17   2    5.40    2.70
  -3  17  -2   -4.10    2.80
  -3 -17   2    3.60    2.60
   3  17   2    0.20    2.50
  -4  17   2    0.20    2.70
   4  17  -2    4.20    2.80
  -4 -17  -2    3.10    2.80
   4  17  -2   -0.20    2.60
   4  17   2    4.20    2.60
  -4 -17   2    0.10    2.70
  -4  17  -2   -0.40    3.00
   4  17   2    1.10    2.70
  -5 -17  -2   -0.30    2.80
  -5  17   2    4.50    3.30
   5  17  -2    5.50    2.70
   5  17  -2    1.40    2.90
  -5 -17   2   -0.80    2.90
   5  17   2    1.60    2.40
  -5  17  -2    5.00    3.20
   5  17   2    3.90    3.00
  -6  17   2   -2.60    3.20
  -6 -17  -2    5.80    3.10
   6  17  -2    3.40    3.20
   6  17  -2    7.00    2.80
   6  17   2    4.10    3.20
  -6 -17   2    4.00    3.20
  -6  17  -2    9.30    3.40
   6  17   2    6.30    2.60
   7  17  -2    3.20    2.80
  -7 -17  -2    2.30    3.40
  -7  17   2   -2.00    3.30
   7  17  -2    2.90    3.30
  -7  17  -2   11.40    3.50
  -7 -17   2    2.10    3.30
   7  17   2    4.40    3.50
   0  18  -2   34.00    5.10
   0  18   2   25.40    3.50
  -1  18   2   18.10    3.40
   1  18  -2   17.90    3.40
   1  18   2   16.00    3.30
  -1  18  -2   19.00    3.50
  -2  18   2    3.50    3.20
   2  18  -2    8.00    3.20
   2  18   2    2.00    2.70
  -2  18  -2    9.30    3.20
  -3  18   2   15.70    3.40
   3  18  -2   20.20    3.20
  -3  18  -2   11.40    3.50
   3  18   2   15.80    3.10
  -4 -18  -2   19.00    3.30
   4  18  -2   16.10    3.20
  -4  18   2   17.10    3.50
   4  18  -2   14.60    3.30
  -4 -18   2   17.30    3.30
  -4  18  -2   13.50    3.70
   4  18   2   19.70    3.20
   4  18   2   12.50    3.30
  -5  18   2    0.40    3.10
   5  18  -2    4.40    3.20
  -5 -18  -2    2.00    3.00
   5  18  -2    9.20    3.00
   5  18   2    2.80    2.50
  -5  18  -2    0.60    3.30
   5  18   2   -2.60    3.00
  -5 -18   2    4.40    3.10
  -6 -18  -2   21.40    3.90
  -6  18   2   20.60    4.00
   6  18  -2   14.30    3.80
   6  18  -2   20.30    3.40
  -6 -18   2   19.90    3.90
  -6  18  -2   18.60    4.00
   6  18   2   18.00    3.10
   6  18   2   17.00    3.90
   0  19   2   -5.50    2.70
   0  19  -2   -1.10    3.00
   1  19  -2   10.30    3.30
  -1  19   2    4.50    3.30
  -1  19  -2    6.20    3.40
   1  19   2    3.80    3.10
   2  19  -2    0.90    3.00
  -2  19   2    0.20    3.10
  -2  19  -2    0.00    3.20
   2  19   2    1.50    2.80
  -3  19   2    1.40    3.10
   3  19  -2    6.10    3.10
   3  19   2    1.70    2.70
  -3  19  -2    0.60    3.40
   4  19  -2    2.90    2.90
  -4  19   2    3.20    3.40
  -4  19  -2   -2.00    3.20
   4  19   2    1.00    2.80
  -5 -19  -2    3.70    3.20
   5  19  -2   11.00    3.10
  -5  19   2   -3.10    3.10
   5  19   2    1.90    3.20
  -5 -19   2   -3.40    3.30
   5  19   2    4.10    2.70
  -5  19  -2    3.20    3.40
   0  20   2    8.70    3.40
   0  20  -2   11.00    3.60
  -1  20   2    1.10    3.20
   1  20  -2   -0.70    3.10
  -1  20  -2   -1.60    3.30
   1  20   2    1.90    3.20
  -2  20   2    8.60    3.60
   2  20  -2    8.90    3.30
  -2  20  -2    9.10    3.60
   2  20   2   13.10    3.40
   3  20  -2    3.00    3.10
  -3  20   2   -3.30    3.20
   3  20   2    2.90    2.90
  -3  20  -2   -4.00    3.20
  -4  20   2    3.30    3.60
   4  20  -2    5.60    3.20
   4  20   2    7.50    3.20
  -4  20  -2    3.00    3.60
   0  21  -2    0.00    3.40
   0  21   2    3.80    3.40
   1  21  -2   -4.60    3.30
  -1  21   2   -2.50    3.20
   1  21   2   -5.20    3.00
  -1  21  -2   -1.30    3.40
  -2  21   2   -6.10    3.50
   2  21  -2   -1.10    3.40
   2  21   2    2.60    3.10
  -2  21  -2   -0.30    3.50
   0   0   3    0.70    1.00
   0   0  -3   -1.60    0.70
   0   0   3   -1.80    0.80
   1   0  -3    4.30    1.10
  -1   0   3    4.50    1.10
  -1   0   3    7.40    1.20
   1   0   3    3.90    0.60
  -1   0  -3    5.00    0.60
   1   0   3    4.00    1.20
  -1   0  -3    3.70    1.20
  -2   0  -3 2014.90   25.60
   2   0  -3 1966.90   23.60
   2   0  -3 1974.80   25.50
   2   0   3 1987.80   25.60
   2   0   3 1995.40   22.60
  -2   0  -3 1990.90   22.60
  -2   0  -3 2010.40   22.60
  -2   0   3 1960.30   25.50
  -3   0  -3  181.58    2.70
   3   0   3  177.38    4.00
   3   0  -3  176.28    3.80
  -3   0   3  183.48    4.10
  -3   0  -3  177.68    2.70
   4   0   3  295.97    5.70
   4   0   3  297.47    4.40
  -4   0  -3  301.47    4.40
   4   0  -3  302.77    5.40
   4   0  -3  303.77    5.80
  -4   0   3  305.07    5.80
  -4   0  -3  302.57    4.40
   5   0  -3   16.30    2.80
  -5   0  -3   11.10    1.70
   5   0   3   14.90    1.70
  -5   0   3   12.50    1.90
   5   0   3   12.90    2.00
   5   0  -3   12.30    1.90
   6   0   3   10.30    2.10
   6   0  -3   12.70    2.10
   6   0   3   13.40    1.90
   6   0  -3   11.60    2.00
  -6   0  -3   11.90    1.40
  -6   0   3   12.70    2.10
   7   0   3    6.30    1.50
   7   0  -3    9.10    2.00
  -7   0  -3    5.90    1.50
   7   0   3    5.10    2.10
  -7   0   3   10.00    2.20
   7   0  -3    7.10    2.20
   8   0   3   30.10    3.90
   8   0  -3   35.10    3.40
  -8   0  -3   35.20    2.70
  -8   0   3   34.00    3.30
   8   0  -3   31.50    3.80
   8   0   3   34.00    2.60
  -8   0   3   33.50    3.70
  -9   0   3   -1.80    2.30
   9   0   3    2.10    2.60
  -9   0   3    1.60    2.10
   9   0   3   -1.60    1.70
   9   0  -3    1.60    2.20
   9   0  -3    0.60    2.50
  -9   0  -3   -2.00    1.70
 -10   0   3   -0.50    2.60
  10   0  -3    2.80    2.50
  10   0   3    0.60    2.90
  10   0  -3   -1.10    2.70
 -10   0   3   -0.10    2.40
 -11   0   3    1.00    2.60
  11   0   3    1.90    3.20
 -11   0   3   -0.30    2.70
  11   0  -3   -2.20    2.50
  11   0  -3   -1.20    3.00
 -12   0   3    3.60    2.90
  12   0   3    1.40    3.30
 -12   0  -3   -2.10    2.90
  12   0  -3   -2.10    3.20
  12   0  -3    0.70    2.80
 -12   0   3    2.30    3.10
   0   1   3    3.30    0.80
   0  -1   3    3.00    0.90
   0  -1   3    4.60    1.10
   0   1  -3    6.70    1.20
   0   1   3    3.60    1.10
   0   1  -3    3.90    0.90
   0  -1  -3    3.00    0.80
  -1   1   3  332.47    5.20
   1  -1   3  338.47    4.40
  -1   1   3  339.37    4.90
   1  -1   3  329.47    5.10
  -1  -1  -3  337.27    4.00
   1  -1  -3  332.47    4.80
   1   1   3  336.37    4.00
   1   1   3  323.87    5.30
  -1  -1   3  331.67    5.30
  -1   1  -3  333.17    4.40
  -1   1  -3  341.67    5.20
   1   1   3  334.37    4.00
   1  -1  -3  335.57    5.20
   2  -1   3 1688.23   19.00
  -2   1   3 1628.94   21.30
   2   1  -3 1670.83   19.80
   2  -1   3 1631.24   21.30
  -2  -1  -3 1621.04   21.50
   2   1   3 1649.44   21.50
  -2   1  -3 1660.43   19.00
   2  -1  -3 1646.14   19.80
   2  -1  -3 1636.64   21.30
  -2   1  -3 1640.54   21.30
  -2  -1   3 1658.73   21.50
   3   1  -3  342.77    6.10
   3   1  -3  353.86    5.60
   3  -1   3  342.47    5.80
  -3  -1  -3  344.27    4.40
   3  -1   3  343.07    4.70
  -3  -1  -3  343.67    4.40
  -3   1   3  348.97    5.80
   3   1   3  331.47    6.00
  -3   1  -3  348.07    4.80
  -3  -1   3  349.07    6.10
   3   1   3  350.36    4.40
   3  -1  -3  356.86    5.70
  -3   1  -3  344.17    4.80
   4  -1   3   21.80    2.30
  -4  -1  -3   20.60    1.40
  -4   1   3   19.70    2.30
   4   1  -3   19.90    2.40
  -4  -1  -3   17.90    1.40
   4   1  -3   22.90    2.60
   4   1   3   24.40    2.70
   4   1   3   23.60    1.40
  -4  -1   3   20.80    2.50
   4  -1  -3   20.50    2.40
  -4   1  -3   18.40    1.60
  -4   1  -3   21.00    1.70
   5   1  -3   89.29    3.60
   5  -1   3   87.59    3.50
   5   1  -3   84.49    3.30
  -5  -1  -3   92.09    2.40
  -5  -1  -3   93.39    2.40
  -5   1   3   88.19    3.20
   5   1   3   84.59    3.80
   5   1   3   87.29    2.30
  -5  -1   3   82.69    3.50
  -5   1  -3   91.29    2.60
   5  -1  -3   93.19    3.40
   5  -1  -3   86.99    3.40
  -6   1   3   15.90    2.10
   6   1  -3   17.70    2.80
  -6  -1  -3   16.00    1.80
   6  -1   3   20.30    2.90
  -6   1   3   16.30    2.70
   6   1  -3   16.70    2.50
   6  -1  -3   20.40    2.90
  -6  -1   3   17.60    2.80
   6  -1  -3   15.10    2.00
  -6   1  -3   15.40    2.10
   6   1   3   16.00    1.80
   6   1   3   13.70    2.20
  -7   1   3    3.90    1.90
   7  -1   3    1.30    1.90
  -7   1   3    3.50    1.90
   7   1  -3    6.80    2.10
  -7  -1  -3    4.20    1.40
   7   1  -3    4.70    1.90
  -7   1  -3    5.60    1.50
   7  -1  -3    4.90    2.10
   7  -1  -3    5.30    1.90
   7   1   3    6.90    2.30
   7   1   3    5.60    1.40
  -7  -1   3    2.80    2.00
   8   1  -3   17.10    2.80
  -8   1   3   22.60    3.30
  -8  -1  -3   20.30    2.50
   8   1  -3   19.90    3.10
  -8   1   3   20.90    3.10
   8  -1   3   23.00    3.60
  -8  -1   3   24.80    3.80
   8   1   3   20.00    2.40
   8   1   3   22.50    3.90
   8  -1  -3   22.30    3.50
   8  -1  -3   20.50    3.20
  -8   1  -3   22.90    2.60
  -9   1   3    3.90    2.20
   9   1  -3   10.40    2.80
   9  -1   3    7.80    2.70
  -9   1   3    5.40    2.40
  -9  -1  -3    5.60    1.90
   9   1  -3    0.00    2.20
   9  -1  -3    1.70    2.30
  -9   1  -3    4.40    2.00
   9   1   3    7.30    2.80
   9  -1  -3    1.90    2.50
  -9  -1   3    4.00    2.60
   9   1   3    7.60    1.90
  10   1  -3   77.79    5.50
  10  -1   3   72.59    5.10
 -10   1   3   66.39    4.30
 -10   1   3   64.99    4.80
  10   1  -3   72.19    4.70
 -10  -1   3   68.49    5.40
  10  -1  -3   76.99    4.50
 -10  -1   3   66.89    4.40
  10   1   3   71.69    5.50
 -10   1  -3   79.19    4.10
  10  -1  -3   85.29    5.20
 -11   1   3    2.80    2.60
  11   1  -3    5.30    2.70
 -11   1   3    8.00    2.90
  11   1  -3    5.60    3.30
  11  -1   3    9.70    3.20
 -11   1  -3    6.10    2.80
 -11  -1   3    6.50    3.30
  11   1   3    6.40    3.20
  11  -1  -3    6.20    3.10
 -11  -1   3    9.80    2.70
  11  -1  -3    9.70    2.90
 -12   1   3   28.60    4.00
  12   1  -3   24.80    3.50
 -12   1   3   26.50    3.50
  12   1  -3   35.30    5.70
  12  -1   3   30.80    4.20
 -12  -1  -3   28.40    4.00
  12  -1  -3   33.00    4.70
  12   1   3   31.30    4.40
 -12  -1   3   28.90    4.60
 -12   1  -3   24.50    3.70
 -12  -1   3   32.10    5.50
   0   2  -3   50.29    1.90
   0   2   3   56.49    1.80
   0  -2  -3   54.99    1.90
   0  -2   3   54.89    2.00
   0   2   3   51.39    2.10
   0   2  -3   56.09    2.10
   0  -2   3   55.89    2.10
   0   2   3   55.19    1.80
   0  -2  -3   57.29    1.80
   0  -2  -3   55.49    2.20
   1   2  -3 1017.90   12.50
   1   2  -3  979.50   13.40
   1  -2   3 1003.60   12.10
  -1  -2  -3 1021.10   11.70
   1  -2   3 1015.40   13.20
  -1   2   3 1016.30   12.40
  -1   2   3 1004.20   12.30
  -1   2   3  991.80   13.30
  -1  -2   3  984.60   13.50
  -1   2  -3 1039.60   13.30
  -1   2  -3 1010.30   12.10
   1   2   3  985.70   13.50
   1  -2  -3 1008.10   12.40
   1   2   3 1015.30   11.70
   1  -2  -3 1012.90   13.30
  -2  -2  -3  676.53    8.00
   2  -2   3  670.93    9.40
   2   2  -3  677.43    9.10
  -2   2   3  690.33    9.50
   2  -2   3  712.33    8.60
  -2   2   3  691.73    9.10
  -2   2  -3  674.93    8.50
  -2   2  -3  688.13    9.40
   2  -2  -3  685.93    9.20
   2   2   3  671.43    9.90
   2  -2  -3  681.53    9.50
  -2  -2   3  683.93    9.90
   2   2   3  690.73    8.00
  -3   2   3  137.99    3.50
   3   2  -3  139.59    3.40
   3  -2   3  145.79    2.80
  -3  -2  -3  144.29    2.30
  -3   2   3  141.29    3.20
   3  -2   3  142.89    3.30
   3   2  -3  140.19    3.80
  -3  -2   3  142.09    3.80
  -3   2  -3  142.29    3.20
  -3   2  -3  140.99    2.80
   3   2   3  144.59    2.30
   3  -2  -3  144.39    3.50
   3   2   3  140.39    3.70
  -4  -2  -3   54.09    1.70
   4  -2   3   52.89    2.60
   4   2  -3   52.09    2.70
  -4   2   3   53.99    2.50
  -4   2   3   53.89    2.80
   4  -2   3   52.99    2.10
   4  -2  -3   48.30    2.80
  -4  -2   3   55.39    3.00
   4   2   3   55.39    3.00
   4   2   3   54.19    1.70
  -4   2  -3   54.49    2.10
   5   2  -3  209.28    4.70
  -5   2   3  203.38    4.70
   5  -2   3  203.98    4.70
   5   2  -3  204.68    5.30
  -5   2   3  207.68    4.60
  -5  -2  -3  206.28    3.60
  -5   2  -3  207.88    4.00
  -5  -2   3  202.68    5.10
   5   2   3  216.58    5.30
   5   2   3  204.98    3.60
   6   2  -3  120.59    4.00
  -6   2   3  117.69    3.80
  -6   2   3  128.09    4.00
   6   2  -3  113.69    4.40
   6  -2   3  117.49    4.10
  -6   2  -3  117.79    3.30
   6  -2  -3  121.79    4.00
   6   2   3  119.79    2.90
  -6  -2   3  118.29    4.30
   6  -2  -3  120.09    4.00
   6   2   3  123.69    4.40
  -7  -2  -3   29.40    2.20
   7   2  -3   26.10    2.90
  -7   2   3   29.10    3.00
  -7   2   3   31.20    3.00
   7   2  -3   31.70    3.80
   7  -2   3   29.70    3.20
   7   2   3   31.20    3.90
  -7   2  -3   39.30    2.60
   7  -2  -3   27.80    3.00
   7   2   3   34.20    2.20
  -7  -2   3   26.40    3.60
   7  -2  -3   33.30    3.20
  -8  -2  -3    6.00    1.60
  -8   2   3    5.40    2.20
   8   2  -3    3.00    2.10
   8   2  -3    6.50    2.50
  -8   2   3    5.30    2.10
   8  -2   3    6.20    2.30
  -8  -2   3    7.00    2.50
   8  -2  -3    8.30    2.30
  -8   2  -3    8.60    1.90
   8  -2  -3    6.00    2.20
   8   2   3    6.20    2.60
   8   2   3    8.30    1.60
   9  -2   3    1.40    2.40
  -9   2   3    3.30    2.30
   9   2  -3    2.30    2.60
  -9  -2  -3    0.90    1.70
   9   2  -3    3.10    2.20
  -9   2   3    0.20    2.20
   9   2   3    2.60    2.80
  -9  -2   3    2.60    2.60
  -9   2  -3    1.30    1.90
   9  -2  -3    3.10    2.30
   9   2   3    0.80    1.70
   9  -2  -3   -0.20    2.40
  10   2  -3   19.50    3.50
 -10   2   3   21.60    3.10
  10  -2   3   22.30    3.20
 -10   2   3   21.10    3.10
  10   2  -3   26.30    3.20
 -10   2  -3   24.10    2.70
 -10  -2   3   20.90    3.40
  10   2   3   23.90    3.70
  10  -2  -3   22.90    3.10
 -11   2   3   -1.80    2.70
 -11   2   3    4.60    2.80
  11  -2   3   -0.30    3.00
  11   2  -3    0.70    3.30
  11   2  -3    5.10    2.80
 -11   2  -3    2.90    2.70
  11   2   3    1.10    3.20
  11  -2  -3    6.10    2.80
 -11  -2   3    0.00    3.10
 -11  -2   3    1.70    2.50
 -12   2   3    3.10    3.00
 -12  -2  -3   -2.30    3.20
  12   2  -3   -2.10    3.50
  12  -2   3    0.70    3.20
  12   2  -3   -1.30    2.80
 -12   2   3    2.60    3.00
  12   2   3    4.20    3.60
  12  -2  -3   -0.30    2.90
 -12  -2   3    2.40    3.40
 -12   2  -3    0.80    2.90
 -12  -2   3    0.20    2.70
   0   3   3   41.90    1.90
   0  -3   3   45.10    2.00
   0  -3  -3   42.50    1.90
   0   3   3   39.30    1.80
   0   3  -3   44.90    2.00
   0  -3  -3   43.50    2.20
   0   3   3   35.40    2.10
   0   3  -3   37.80    2.00
   0  -3   3   40.40    2.10
   1  -3   3  374.86    5.30
   1  -3   3  378.96    5.60
  -1  -3  -3  384.56    5.00
  -1   3   3  373.76    5.50
  -1   3   3  375.46    5.70
  -1  -3  -3  379.06    6.10
   1   3  -3  371.06    6.00
  -1   3   3  378.66    5.60
   1  -3  -3  374.46    5.60
  -1   3  -3  383.56    5.40
   1  -3  -3  384.36    5.60
  -1   3  -3  386.56    5.60
  -1  -3   3  376.16    6.00
   1   3   3  381.66    5.00
   1   3   3  375.56    6.00
   1  -3  -3  383.36    5.70
  -1  -3   3  372.66    6.00
   2   3  -3  267.37    4.60
  -2   3   3  249.38    4.20
   2  -3   3  251.97    4.20
  -2  -3  -3  251.17    3.50
  -2   3   3  264.57    4.40
   2  -3   3  256.17    4.10
   2   3   3  252.27    3.50
  -2   3  -3  243.28    4.00
   2  -3  -3  246.58    4.20
   2  -3  -3  245.08    4.50
  -2  -3   3  250.57    4.90
   2   3   3  238.38    4.80
  -2   3  -3  260.57    4.20
   3   3  -3  173.08    4.30
  -3   3   3  166.88    3.50
   3  -3   3  176.78    3.40
  -3  -3  -3  167.78    2.70
  -3   3   3  173.78    3.60
   3  -3   3  167.48    3.40
   3   3  -3  168.38    3.80
  -3   3   3  166.18    3.70
   3   3   3  174.28    4.20
  -3  -3   3  168.38    4.20
  -3   3  -3  168.88    3.20
   3  -3  -3  169.68    3.50
   3  -3  -3  168.98    3.90
  -3   3  -3  166.88    3.40
   3   3   3  169.78    2.70
   4   3  -3    1.50    1.40
  -4  -3  -3    3.30    0.90
  -4   3   3    3.90    1.80
  -4   3   3    3.80    1.30
   4  -3   3    1.40    1.30
   4   3  -3    1.90    1.70
   4   3   3    2.50    0.90
  -4  -3   3   -0.90    1.60
  -4   3  -3   -0.40    1.20
   4  -3  -3    1.90    1.60
   4   3   3    3.00    1.70
   5   3  -3  225.48    5.60
   5  -3   3  220.58    4.80
  -5   3   3  226.68    4.80
  -5   3   3  237.98    5.10
  -5  -3  -3  230.48    3.80
   5   3  -3  226.08    5.00
   5   3   3  223.88    3.90
  -5   3  -3  217.18    4.30
   5   3   3  225.38    5.60
  -5  -3   3  227.78    5.50
   5  -3  -3  230.08    5.10
   6   3  -3   36.60    3.50
   6  -3   3   33.70    2.90
  -6   3   3   36.80    2.70
   6   3  -3   39.90    2.80
  -6   3   3   34.10    3.00
  -6  -3   3   40.70    3.40
  -6   3  -3   32.70    2.50
   6  -3  -3   35.30    3.00
   6   3   3   36.00    2.00
   6   3   3   39.80    3.40
   7  -3   3    6.60    2.00
  -7   3   3    7.00    1.90
   7   3  -3    5.00    2.30
   7   3  -3    5.70    2.00
  -7   3   3    7.50    2.10
   7   3   3    7.10    2.40
   7  -3  -3    6.00    2.10
  -7   3  -3    8.60    1.70
   7   3   3    5.00    1.40
  -7  -3   3    7.00    2.30
  -8   3   3   18.50    2.50
   8   3  -3   16.10    2.40
   8  -3   3   23.60    3.30
   8   3  -3   24.20    4.00
  -8   3   3   18.50    2.40
   8   3   3   17.30    3.00
   8  -3  -3   16.20    2.60
   8   3   3   19.40    2.40
  -8  -3   3   23.00    3.80
  -8   3  -3   21.20    2.80
  -9   3   3   73.59    4.40
  -9   3   3   80.09    4.50
   9   3  -3   71.29    5.10
  -9  -3  -3   69.19    3.30
   9   3  -3   76.49    4.40
   9  -3   3   71.59    4.50
   9   3   3   72.69    5.40
  -9  -3   3   72.79    5.00
   9  -3  -3   80.69    4.70
   9   3   3   68.69    3.30
  -9   3  -3   73.29    3.70
  10   3  -3   13.90    3.40
  10  -3   3   17.90    3.10
 -10   3   3   17.90    2.90
 -10   3   3   19.40    3.00
  10   3  -3   21.20    3.00
  10   3   3   25.60    3.70
  10  -3  -3   18.30    3.00
 -10   3  -3   22.80    2.80
 -10  -3   3   24.90    3.70
  11   3  -3   -1.00    2.50
  11   3  -3    3.20    3.30
 -11   3   3    1.90    2.60
  11  -3   3    0.10    2.80
 -11   3   3    2.10    2.60
 -11  -3   3    2.90    3.30
 -11   3  -3    0.20    2.50
  11   3   3    0.90    3.30
  11  -3  -3   -1.40    2.60
  12   3  -3   10.30    3.80
 -12  -3  -3    8.40    3.50
  12   3  -3   10.20    3.10
 -12   3   3    4.20    3.00
  12   3   3    8.90    3.70
  12  -3  -3    2.20    3.10
 -12  -3   3    9.90    3.70
 -12  -3   3    8.60    2.80
   0   4   3   28.00    2.00
   0   4   3   31.60    2.00
   0   4  -3   28.80    2.10
   0  -4   3   28.30    2.00
   0  -4  -3   33.40    2.00
   0  -4  -3   32.00    2.10
   0   4  -3   31.00    1.90
   1   4  -3   75.39    2.60
   1   4  -3   72.69    2.60
  -1  -4  -3   72.79    2.20
   1  -4   3   74.49    2.10
  -1   4   3   71.49    2.20
  -1   4   3   72.79    2.50
  -1   4  -3   71.29    2.00
  -1   4  -3   70.59    2.50
   1   4   3   72.89    2.00
  -1  -4   3   75.09    2.60
  -1  -4   3   72.29    2.60
   1   4   3   63.39    2.50
   1  -4  -3   72.89    2.30
   2  -4   3  250.57    4.00
   2   4  -3  242.38    4.40
   2   4  -3  246.68    4.90
  -2  -4  -3  245.18    3.70
  -2   4   3  250.97    4.60
  -2   4   3  256.67    4.20
  -2  -4   3  242.98    4.90
  -2   4  -3  247.48    4.20
   2   4   3  249.88    3.70
   2   4   3  245.98    5.00
  -2   4  -3  251.87    4.00
   2  -4  -3  250.37    4.10
  -3  -4  -3   47.00    1.70
   3   4  -3   47.40    2.90
  -3   4   3   47.30    2.00
  -3   4   3   54.09    2.80
   3  -4   3   48.00    2.00
  -3  -4   3   46.30    2.90
  -3   4  -3   49.50    2.20
   3  -4  -3   50.09    2.70
   3  -4  -3   47.50    2.10
   3   4   3   47.00    1.70
  -3   4  -3   49.60    2.00
   4   4  -3  518.85    8.90
   4   4  -3  509.65    7.90
  -4   4   3  518.25    7.80
   4  -4   3  524.15    7.80
  -4   4   3  521.85    8.10
  -4  -4  -3  518.95    6.90
  -4   4  -3  515.55    7.50
   4  -4  -3  514.35    8.10
   4   4   3  507.65    6.90
   4   4   3  495.35    8.80
  -4  -4   3  515.75    8.80
  -5   4   3  224.58    4.60
   5  -4   3  226.98    4.60
  -5   4   3  224.58    5.10
   5   4  -3  208.58    5.60
   5   4  -3  215.48    4.80
  -5   4  -3  217.38    4.40
   5   4   3  220.18    5.60
  -5  -4   3  214.18    5.60
   5  -4  -3  225.78    5.10
   5   4   3  215.88    3.80
   6   4  -3   22.00    2.90
   6   4  -3   15.20    2.40
  -6   4   3   21.00    3.00
   6  -4   3   24.00    2.60
  -6   4   3   15.80    2.40
   6   4   3   14.40    2.50
   6   4   3   16.10    1.90
  -6  -4   3   16.90    2.40
   6  -4  -3   18.80    2.30
  -6   4  -3   16.90    2.30
  -7   4   3   30.40    3.30
  -7   4   3   27.90    2.90
   7   4  -3   31.60    3.90
   7   4  -3   31.60    3.20
   7  -4   3   31.20    3.10
   7  -4  -3   31.90    3.30
   7   4   3   28.30    4.10
   7   4   3   31.10    2.30
  -7  -4   3   37.40    3.80
  -7   4  -3   33.40    2.70
   8   4  -3    9.80    2.80
  -8   4   3    9.60    2.20
   8   4  -3    7.10    2.20
  -8   4   3    9.40    2.50
   8  -4   3    8.70    2.20
  -8   4  -3    8.10    2.00
   8   4   3   12.30    2.90
   8   4   3   10.40    1.70
  -8  -4   3   10.40    2.80
   8  -4  -3    8.30    2.50
   9   4  -3    2.90    2.20
  -9   4   3    4.10    2.40
  -9   4   3    2.60    2.20
   9  -4   3    1.10    2.30
   9   4  -3    2.40    2.80
   9  -4  -3   -0.90    2.40
  -9  -4   3   -2.40    2.60
  -9   4  -3    2.10    2.10
   9   4   3    0.70    1.70
   9   4   3    1.90    3.00
 -10   4   3   15.60    3.00
  10   4  -3    7.40    3.30
  10   4  -3   13.30    2.80
  10  -4   3    9.20    2.80
 -10   4   3    9.00    2.60
 -10   4  -3   13.60    2.50
  10   4   3   12.40    3.50
 -10   4  -3   12.70    2.60
  10  -4  -3   12.80    2.90
 -10  -4   3    8.80    3.20
 -11   4   3   12.80    3.10
  11   4  -3   13.40    3.80
  11   4  -3   13.50    3.00
  11  -4  -3   18.50    3.40
 -11  -4   3   16.70    3.70
  11   4   3   13.30    3.80
  12   4  -3   21.90    4.40
 -12  -4  -3   23.60    4.10
 -12   4   3   21.60    3.60
  12   4  -3   24.20    3.50
  12   4   3   25.90    4.50
 -12  -4   3   25.30    4.20
   0   5   3  433.96    6.70
   0  -5   3  439.86    6.50
   0   5  -3  438.56    6.50
   0   5   3  438.36    6.30
   0  -5  -3  431.56    6.60
   0   5  -3  429.06    6.50
   0  -5   3  438.36    6.60
  -1   5   3  199.08    3.90
  -1   5   3  206.78    3.70
  -1  -5  -3  197.28    3.60
   1  -5   3  199.68    3.40
   1   5  -3  202.58    4.10
   1   5   3  199.08    4.10
  -1  -5   3  195.28    4.00
   1  -5  -3  201.68    3.70
   1   5   3  200.78    3.60
  -1   5  -3  197.28    3.90
  -1   5  -3  200.28    3.40
  -2   5   3  148.09    2.90
  -2  -5  -3  144.79    2.90
   2  -5   3  137.99    2.60
  -2   5   3  133.59    3.40
   2   5  -3  139.69    3.70
  -2  -5   3  143.39    3.70
  -2   5  -3  139.19    2.70
   2   5   3  141.29    3.70
  -2   5  -3  142.89    3.40
   2   5   3  141.79    2.80
   2  -5  -3  141.59    2.90
  -3   5   3  548.55    8.20
  -3  -5  -3  541.05    7.20
   3  -5   3  542.95    7.60
   3   5  -3  541.35    8.20
  -3   5   3  536.95    7.80
   3   5  -3  545.25    9.00
  -3   5  -3  534.25    7.80
   3  -5  -3  541.85    7.80
  -3  -5   3  549.95    9.00
   3   5   3  542.75    7.30
   3   5   3  534.35    9.00
  -3   5  -3  553.54    7.60
   4   5  -3  112.69    3.60
   4  -5   3  117.09    2.80
  -4   5   3  115.69    2.90
   4   5  -3  111.69    4.20
  -4   5   3  113.19    3.70
  -4   5  -3  110.99    2.70
  -4  -5   3  112.99    4.30
  -4   5  -3  125.89    3.30
   4   5   3  110.79    2.70
   4   5   3  112.39    4.10
  -5   5   3  129.79    4.10
   5   5  -3  118.99    4.40
   5   5  -3  133.09    3.90
   5  -5   3  126.49    3.30
  -5   5   3  124.29    3.40
   5  -5  -3  121.79    4.10
  -5   5  -3  123.09    3.50
   5   5   3  119.19    4.40
  -5  -5   3  125.89    4.50
   5   5   3  128.09    3.00
   6   5  -3   13.10    2.00
   6  -5   3   13.30    1.80
   6   5  -3   15.60    2.50
  -6   5   3   16.80    2.30
  -6   5   3   13.30    2.20
   6  -5  -3    9.10    2.20
  -6  -5   3   11.80    2.40
   6   5   3   13.60    1.90
  -6   5  -3   11.10    1.80
   6   5   3   12.30    2.50
   7  -5   3  133.39    4.10
  -7   5   3  136.99    4.20
  -7   5   3  137.19    4.70
   7   5  -3  130.19    4.40
   7   5  -3  130.49    5.40
  -7   5  -3  138.49    4.10
   7  -5  -3  135.89    4.80
  -7  -5   3  130.09    5.30
   7   5   3  143.79    5.50
   7   5   3  133.69    3.50
  -8   5   3   87.39    3.90
   8   5  -3   86.79    5.40
   8   5  -3   86.59    4.30
   8  -5   3   85.99    3.90
  -8   5   3   85.19    4.60
  -8  -5   3   87.89    5.20
   8   5   3   78.69    5.40
   8   5   3   85.89    3.30
  -8   5  -3   84.39    3.80
   8  -5  -3   83.29    4.40
   9  -5   3   32.70    3.80
   9   5  -3   28.40    4.70
   9   5  -3   31.30    3.80
  -9   5   3   30.00    3.50
  -9   5   3   33.20    4.30
   9   5   3   33.00    4.90
   9  -5  -3   31.60    4.30
  -9  -5   3   29.40    4.50
  -9   5  -3   29.90    3.60
  10   5  -3   12.20    3.50
 -10   5   3    9.40    2.60
 -10   5   3    6.50    2.70
  10   5  -3   11.70    2.70
 -10   5  -3    9.20    2.50
 -10  -5   3    8.60    3.30
  10   5   3    6.70    3.30
 -11   5   3    8.80    3.10
  11   5  -3   10.10    3.70
  11   5  -3    4.40    2.80
  11   5   3   10.40    3.60
 -11  -5   3    8.50    3.60
 -12  -5  -3    4.90    3.50
  12   5  -3    8.30    3.00
 -12   5   3    5.10    3.20
  12   5  -3    4.70    3.80
  12   5   3    3.70    3.70
 -12  -5   3   10.60    3.90
   0  -6  -3  422.86    6.60
   0   6   3  427.86    6.40
   0   6   3  420.26    6.60
   0   6  -3  430.96    6.60
   0  -6   3  422.96    6.40
   0   6  -3  429.56    6.50
   0  -6   3  419.86    6.50
   1  -6   3   51.79    1.80
   1   6  -3   51.79    2.40
  -1   6   3   53.99    2.00
  -1   6   3   48.90    2.50
  -1  -6   3   53.89    2.50
  -1   6  -3   52.39    1.90
  -1   6  -3   51.59    2.60
   1  -6  -3   54.19    2.10
   1   6   3   51.69    2.20
   1   6   3   53.59    2.50
  -2   6   3  368.36    6.20
   2  -6   3  373.66    5.30
   2   6  -3  371.46    6.60
  -2   6   3  382.86    5.60
   2   6  -3  367.56    6.30
  -2   6  -3  375.36    6.10
  -2  -6   3  369.36    6.50
   2  -6  -3  380.26    5.60
   2   6   3  372.76    5.60
  -2   6  -3  368.86    5.30
   2   6   3  364.76    6.60
  -3   6   3  144.99    2.90
   3   6  -3  139.19    4.30
   3   6  -3  144.19    3.90
  -3   6   3  140.39    3.70
   3  -6   3  144.89    2.70
  -3   6  -3  146.39    2.70
  -3  -6   3  143.69    4.40
   3  -6  -3  143.79    2.90
  -3   6  -3  147.49    3.60
   3   6   3  138.49    4.20
   3   6   3  141.79    3.10
  -4   6   3  315.67    6.10
  -4   6   3  316.07    5.20
   4  -6   3  301.27    4.90
   4   6  -3  307.17    5.90
   4   6  -3  304.17    6.70
  -4   6   3  308.97    5.10
   4  -6  -3  318.47    5.20
   4   6   3  303.77    6.60
  -4  -6   3  307.37    6.70
  -4   6  -3  310.97    4.90
   4   6   3  308.37    5.00
  -4   6  -3  310.87    5.70
   5   6  -3   58.39    3.10
  -5   6   3   67.69    3.40
   5  -6   3   61.79    2.40
   5   6  -3   65.49    3.80
  -5   6   3   66.49    2.50
  -5  -6   3   59.59    3.80
   5   6   3   64.09    2.40
   5   6   3   60.99    3.80
  -5   6  -3   63.69    3.00
   6   6  -3   76.69    3.60
   6   6  -3   74.89    4.30
   6  -6   3   72.89    2.90
  -6   6   3   77.79    2.90
  -6   6   3   80.19    3.90
  -6  -6   3   76.59    4.30
   6   6   3   79.59    4.40
  -6   6  -3   74.69    3.20
   6   6   3   77.49    2.80
   7  -6   3   -1.80    1.60
  -7   6   3   -1.10    2.20
   7   6  -3   -3.00    2.30
   7   6  -3    0.80    1.80
  -7   6   3   -0.50    1.60
  -7  -6   3    0.40    2.40
   7   6   3   -2.50    2.40
  -7   6  -3   -1.50    1.80
   7   6   3   -1.10    1.40
   8  -6   3    4.70    2.00
   8   6  -3    4.80    2.20
  -8   6   3    8.70    2.10
   8   6  -3    8.50    3.10
  -8   6   3    7.90    2.50
  -8   6  -3    5.30    2.20
   8   6   3    6.90    1.70
  -8  -6   3    9.10    3.10
   8   6   3    3.20    2.80
  -9   6   3   49.90    3.70
   9   6  -3   49.00    5.20
   9   6  -3   48.50    4.10
  -9   6   3   49.60    4.70
   9   6   3   55.29    5.60
  -9   6  -3   48.00    3.80
  -9  -6   3   42.70    5.00
 -10   6   3   38.60    4.80
  10   6  -3   34.00    5.30
  10   6  -3   36.30    4.30
 -10   6  -3   32.00    3.90
  10   6   3   33.00    4.30
 -10  -6   3   28.80    5.00
 -11   6   3    7.20    3.10
  11   6  -3   11.00    2.90
  11   6  -3   10.90    3.70
  11   6   3    6.50    3.80
 -11  -6   3   13.70    3.70
 -12   6   3    6.70    3.40
  12   6  -3   14.50    4.30
 -12  -6  -3    4.10    3.60
 -12  -6   3   11.50    4.00
  12   6   3    8.90    4.00
   0   7  -3   83.39    2.60
   0   7  -3   79.19    3.00
   0   7   3   81.49    2.80
   0  -7   3   80.89    2.50
   0   7   3   85.79    2.70
   0  -7   3   88.99    2.70
  -1   7   3  455.25    7.30
  -1   7   3  464.75    6.90
   1  -7   3  475.75    6.70
   1   7  -3  458.95    7.30
   1  -7   3  464.15    6.70
   1  -7  -3  470.75    6.90
  -1  -7   3  454.75    7.40
  -1   7  -3  475.75    6.70
  -1   7  -3  450.05    7.20
   1   7   3  454.55    7.50
   1   7   3  458.75    6.90
  -2   7   3   63.39    2.00
   2   7  -3   62.19    2.90
   2  -7   3   62.89    1.70
  -2   7   3   66.19    3.00
   2   7  -3   57.69    3.00
   2   7   3   54.99    2.90
  -2   7  -3   61.09    2.90
   2   7   3   56.29    2.40
  -2  -7   3   57.59    3.00
  -2   7  -3   61.29    1.70
   2  -7  -3   59.49    2.00
  -3   7   3  432.86    6.20
   3   7  -3  434.46    7.80
  -3   7   3  412.36    7.20
   3  -7   3  427.26    5.90
   3   7  -3  415.16    7.10
  -3   7  -3  427.86    7.00
   3  -7  -3  435.46    6.20
  -3   7  -3  428.16    5.90
   3   7   3  416.66    7.80
  -3  -7   3  423.56    7.70
   3   7   3  424.66    6.40
   4   7  -3   32.40    3.20
  -4   7   3   32.00    3.00
  -4   7   3   27.60    1.80
   4   7  -3   30.10    2.70
   4  -7   3   30.70    1.60
  -4   7   3   35.50    1.90
   4  -7  -3   31.50    1.80
  -4   7  -3   31.60    1.60
   4   7   3   32.20    2.10
   4   7   3   31.30    3.20
  -4   7  -3   34.70    2.60
  -4  -7   3   38.40    3.30
   5  -7   3  158.68    3.30
   5   7  -3  163.98    5.20
  -5   7   3  166.18    3.50
   5   7  -3  162.28    4.50
  -5   7   3  169.48    4.70
   5   7   3  162.48    3.70
  -5   7  -3  168.38    4.30
  -5  -7   3  160.88    5.20
   5   7   3  164.38    5.30
  -5   7  -3  166.08    3.30
  -6   7   3   98.19    3.00
   6   7  -3   99.19    3.90
   6  -7   3   97.59    3.00
  -6   7   3  100.19    4.20
   6   7  -3   95.99    4.90
  -6  -7   3   88.39    4.80
   6   7   3   96.99    4.80
   6   7   3   98.99    3.10
  -6   7  -3   96.19    3.80
  -7   7   3   15.70    2.50
   7   7  -3   15.60    2.90
   7   7  -3   22.20    3.30
   7  -7   3   17.30    2.50
  -7   7   3   23.90    3.70
  -7   7  -3   18.50    2.40
   7   7   3   18.90    3.00
   7   7   3   18.10    2.40
  -7  -7   3   15.60    3.00
  -8   7   3   59.79    4.40
  -8   7   3   54.49    3.40
   8   7  -3   56.29    4.10
   8   7  -3   55.69    5.00
   8   7   3   48.30    4.80
   8   7   3   55.79    3.10
  -8  -7   3   50.79    4.80
  -8   7  -3   51.79    3.80
   9   7  -3   20.00    2.90
   9   7  -3   27.30    3.90
  -9   7   3   23.50    3.20
  -9   7  -3   23.90    2.90
  -9  -7   3   30.60    3.90
   9   7   3   33.20    5.40
  10   7  -3   13.00    2.80
 -10   7   3   16.70    3.40
  10   7  -3   15.70    3.80
 -10  -7   3   16.80    3.70
 -10   7  -3   11.90    2.70
  10   7   3   15.40    3.70
  11   7  -3    6.50    3.70
 -11   7   3    9.90    3.30
  11   7  -3   11.80    2.90
  11   7   3   12.70    4.00
 -11  -7   3    0.20    3.40
 -12  -7  -3    5.40    3.50
 -12   7   3    7.80    3.50
 -12  -7   3   13.00    4.10
   0  -8   3  538.95    8.00
   0   8   3  524.25    8.10
   0   8   3  543.15    8.10
   0   8  -3  515.85    8.20
   1  -8   3  527.05    7.50
   1   8  -3  523.55    8.30
   1   8  -3  524.55    8.30
  -1   8   3  511.85    8.10
   1  -8   3  539.35    7.60
  -1   8   3  540.85    7.80
  -1  -8   3  519.05    8.30
   1  -8  -3  533.35    7.80
  -1   8  -3  535.05    8.30
   1   8   3  530.55    8.50
   1   8   3  528.75    7.90
  -1   8  -3  536.05    7.60
  -2   8   3   79.69    2.20
   2   8  -3   79.29    3.30
   2  -8   3   77.59    1.90
   2   8  -3   81.49    3.30
   2  -8   3   82.79    2.00
  -2   8   3   76.69    3.30
  -2   8  -3   83.69    3.30
  -2  -8   3   80.49    3.30
   2  -8  -3   79.89    2.20
   2   8   3   79.49    2.70
  -2   8  -3   78.89    1.90
   2   8   3   79.09    3.20
   3   8  -3   22.20    2.80
  -3   8   3   20.20    2.80
   3   8  -3   20.10    2.60
  -3   8   3   22.30    1.50
   3  -8  -3   24.00    1.50
   3   8   3   24.40    2.20
   3   8   3   25.40    2.90
  -3  -8   3   19.10    2.80
  -3   8  -3   20.60    2.60
   4   8  -3    3.00    2.10
  -4   8   3    5.60    1.00
  -4   8   3    3.00    1.70
   4   8  -3    5.30    1.70
  -4   8   3    3.30    1.10
  -4  -8   3    6.10    2.10
  -4   8  -3    4.40    1.80
   4  -8  -3    5.40    1.00
   4   8   3    5.30    2.10
   4   8   3    4.20    1.30
  -5   8   3    5.10    1.90
  -5   8   3    1.20    1.10
   5  -8   3    4.60    1.00
  -5   8   3    4.10    1.20
   5   8  -3    4.00    2.20
   5   8  -3    3.70    1.80
   5   8   3    2.50    1.30
  -5   8  -3    2.90    1.80
  -5  -8   3    3.30    2.30
   5   8   3    3.60    2.30
  -5   8  -3    1.60    1.00
  -6   8   3   59.99    4.00
   6   8  -3   57.69    4.20
  -6   8   3   53.89    2.50
   6  -8   3   59.19    2.30
   6   8  -3   51.49    3.60
  -6   8  -3   60.09    3.60
   6   8   3   58.29    4.60
   6   8   3   58.09    2.80
  -6  -8   3   57.59    4.30
   7   8  -3    4.00    2.10
  -7   8   3    0.20    1.60
  -7   8   3    2.40    2.40
   7   8  -3   -0.40    2.50
   7   8   3    2.20    1.60
  -7  -8   3    0.90    2.60
   7   8   3    2.70    2.70
  -7   8  -3    4.20    2.10
  -8   8   3   51.99    4.50
   8   8  -3   45.60    5.00
   8   8  -3   47.30    3.80
   8   8   3   48.40    3.20
  -8  -8   3   37.70    4.70
   8   8   3   50.69    5.10
  -8   8  -3   46.20    3.90
  -9   8   3   30.00    3.60
   9   8  -3   31.80    4.10
   9   8  -3   25.40    3.90
  -9  -8   3   28.10    3.90
  -9   8  -3   20.80    2.90
   9   8   3   27.10    3.90
  10   8  -3   15.30    3.80
 -10   8   3   17.20    3.40
  10   8  -3   14.50    2.80
  10   8   3    9.20    3.60
 -10  -8   3    9.70    3.50
 -10   8  -3   11.60    2.80
  11   8  -3   16.70    4.10
 -11   8   3   24.50    3.90
  11   8  -3   22.40    3.30
 -11  -8   3   18.90    4.10
  11   8   3   19.10    4.30
   0   9  -3  107.19    3.70
   0   9   3  108.29    3.10
   0  -9   3  106.99    3.00
   0   9   3  103.89    3.50
   1  -9   3   77.19    2.40
  -1   9   3   70.79    3.20
   1   9  -3   76.99    3.40
  -1   9   3   78.99    2.50
   1   9  -3   76.19    3.10
   1  -9   3   75.69    2.30
   1   9   3   78.89    3.10
   1   9   3   73.79    3.10
  -1  -9   3   71.89    3.00
  -1   9  -3   74.39    3.40
  -2   9   3   17.10    2.70
   2   9  -3    9.10    1.90
  -2   9   3   13.70    1.50
   2  -9   3   11.20    1.20
   2   9  -3    7.90    1.80
   2  -9   3   12.50    1.30
   2   9   3   13.00    2.00
   2  -9  -3   10.60    1.50
   2   9   3   11.70    1.70
  -2  -9   3   15.30    2.60
  -2   9  -3   14.10    2.10
  -3   9   3  109.09    3.90
   3   9  -3  112.79    4.20
  -3   9   3  110.39    2.40
   3   9  -3  107.69    3.80
   3   9   3  109.09    3.30
   3   9   3  104.69    4.00
  -3   9  -3  104.49    3.80
  -3  -9   3  109.79    4.20
   3  -9  -3  110.39    2.40
  -4   9   3   10.10    1.30
   4   9  -3    3.70    2.10
  -4   9   3    3.40    1.80
   4   9  -3    3.20    1.80
  -4   9   3    4.30    1.00
   4   9   3    5.40    2.20
   4   9   3    3.70    1.40
  -4  -9   3    4.80    2.10
   4  -9  -3    4.20    1.00
  -4   9  -3    4.30    1.90
   5   9  -3   57.19    4.30
  -5   9   3   51.59    1.90
  -5   9   3   53.69    3.70
   5   9  -3   57.89    3.40
  -5   9  -3   49.80    3.40
   5   9   3   49.80    4.00
  -5  -9   3   59.39    4.30
   5   9   3   55.79    2.70
   6   9  -3  199.88    5.60
   6   9  -3  199.28    6.40
  -6   9   3  197.48    5.80
  -6   9   3  196.08    4.00
  -6  -9   3  195.58    6.40
  -6   9  -3  202.58    5.50
   6   9   3  192.78    6.30
   6   9   3  199.88    4.60
   7   9  -3   38.70    4.70
  -7   9   3   43.80    4.40
   7   9  -3   39.90    3.90
   7   9   3   44.90    3.00
   7   9   3   44.70    4.70
  -7   9  -3   42.90    3.70
  -7  -9   3   45.20    4.70
  -8   9   3  104.19    5.20
   8   9  -3  104.79    4.90
   8   9  -3  100.89    6.00
  -8  -9   3   97.99    5.70
   8   9   3   90.69    3.80
  -8   9  -3   99.99    4.50
   8   9   3   98.49    5.90
   9   9  -3    9.90    3.50
   9   9  -3   10.10    2.60
  -9   9   3    8.10    3.00
  -9   9  -3    5.10    2.50
   9   9   3    3.90    3.30
  -9  -9   3   11.80    3.40
  10   9  -3    8.40    3.60
  10   9  -3    4.70    2.70
 -10   9   3    7.20    3.20
 -10  -9   3    7.00    3.40
 -10   9  -3    9.40    2.80
  10   9   3   11.40    3.80
  11   9  -3    1.30    2.60
  11   9  -3    0.50    3.70
 -11   9   3    5.40    3.40
 -11  -9   3   -2.80    3.40
  11   9   3   -2.50    3.70
 -11   9  -3    0.30    3.00
   0  10  -3  216.68    5.20
   0 -10   3  227.58    4.50
   0  10   3  225.38    4.70
   0  10   3  219.38    5.00
   1  10  -3  138.59    4.30
  -1  10   3  139.39    3.30
   1 -10   3  137.69    3.00
   1 -10   3  139.29    3.10
  -1  10   3  129.39    4.10
   1  10   3  135.79    4.00
  -1  10  -3  136.19    4.20
  -1 -10   3  136.39    3.80
   1  10   3  135.29    3.90
  -2  10   3   46.70    1.90
   2  10  -3   53.49    3.10
   2 -10   3   50.59    1.70
  -2  10   3   49.00    3.20
   2  10  -3   49.99    3.20
   2 -10   3   50.49    1.60
  -2  10  -3   50.59    3.20
   2 -10  -3   49.10    2.00
  -2 -10   3   50.99    3.10
   2  10   3   45.30    3.10
   2  10   3   50.59    2.80
   3  10  -3  139.39    4.60
  -3  10   3  133.49    2.60
   3  10  -3  138.29    4.30
  -3  10   3  136.89    4.50
  -3 -10   3  132.59    4.50
  -3  10  -3  133.29    4.40
   3  10   3  132.49    3.80
   3 -10  -3  135.69    2.60
   3  10   3  139.39    4.70
   4  10  -3    8.80    2.10
   4  10  -3    8.70    2.30
  -4  10   3    7.20    2.20
   4  10   3    8.70    1.80
  -4  10  -3    7.50    2.10
   4  10   3   10.60    2.40
  -4 -10   3    8.90    2.30
  -5  10   3   16.40    2.50
   5  10  -3   17.10    2.30
   5  10  -3   16.30    2.70
  -5  10  -3   12.60    2.50
  -5 -10   3   23.10    3.70
   5  10   3   19.80    2.60
   5  10   3   16.60    2.80
   6  10  -3   63.89    4.00
  -6  10   3   68.19    4.40
   6  10  -3   60.39    4.70
   6  10   3   57.79    4.80
   6  10   3   60.29    3.30
  -6  10  -3   69.19    4.20
  -6 -10   3   59.29    4.70
   7  10  -3   25.90    3.80
  -7  10   3   22.70    3.30
   7  10  -3   22.40    3.60
   7  10   3   24.20    3.50
  -7  10  -3   31.40    3.70
   7  10   3   28.10    3.00
  -7 -10   3   17.60    3.30
   8  10  -3   55.79    5.50
  -8  10   3   58.49    4.90
   8  10  -3   75.79    4.50
  -8  10  -3   68.69    4.40
  -8 -10   3   58.49    5.30
   8  10   3   63.69    5.80
   9  10  -3   42.90    5.50
   9  10  -3   42.80    4.10
  -9  10   3   36.60    4.80
  -9  10  -3   37.30    4.10
  -9 -10   3   37.70    5.10
   9  10   3   41.80    5.50
  10  10  -3   -1.90    3.30
  10  10  -3    0.70    2.50
 -10  10   3    4.50    3.30
 -10  10  -3   -4.10    2.60
  10  10   3    1.00    3.30
 -10 -10   3   -1.80    3.20
  11  10  -3    1.60    3.80
 -11 -10  -3   10.50    3.60
  11  10  -3    2.70    2.80
 -11  10   3    2.40    3.40
 -11  10  -3    2.10    2.90
 -11 -10   3   -2.20    3.50
  11  10   3    3.20    3.80
   0 -11   3   71.89    2.70
   0  11   3   66.09    3.30
   0  11  -3   63.49    3.40
   0  11   3   69.29    2.90
   1 -11   3   45.70    2.20
   1 -11   3   47.70    2.10
  -1  11   3   46.30    3.20
  -1  11   3   41.70    2.20
   1  11  -3   37.50    3.20
  -1  11  -3   42.40    3.20
   1  11   3   44.30    3.10
   1  11   3   43.70    2.80
  -1 -11   3   44.30    2.80
  -2  11   3    4.90    2.00
   2  11  -3    3.30    2.00
   2  11  -3    6.60    1.90
  -2  11   3    6.90    1.10
   2 -11   3    7.10    1.00
   2 -11  -3    3.40    1.10
  -2 -11   3    6.10    1.90
  -2  11  -3    5.10    2.10
   2  11   3    3.80    1.80
   2  11   3    2.60    1.60
  -3  11   3   65.29    1.80
   3  11  -3   66.99    3.80
  -3  11   3   56.19    3.30
   3  11  -3   65.59    3.60
  -3  11  -3   63.79    3.80
   3 -11  -3   63.19    1.80
   3  11   3   55.89    3.10
   3  11   3   60.99    3.60
  -3 -11   3   60.29    3.80
  -4  11   3   40.50    3.30
   4  11  -3   43.50    3.90
   4  11  -3   36.10    3.30
  -4  11  -3   38.10    3.50
   4  11   3   42.50    2.90
  -4 -11   3   40.90    3.80
   4  11   3   42.70    3.90
   5  11  -3    5.60    2.10
   5  11  -3    1.90    2.60
  -5  11   3    9.30    2.60
   5  11   3    8.40    1.80
  -5  11  -3    3.60    2.30
  -5 -11   3    5.30    2.60
   5  11   3    6.10    2.60
   6  11  -3   22.10    2.80
  -6  11   3   25.00    3.20
   6  11  -3   21.80    3.30
   6  11   3   22.80    3.30
  -6  11  -3   20.70    2.90
  -6 -11   3   20.00    3.30
   6  11   3   25.70    2.90
  -7  11   3   11.90    3.10
   7  11  -3   17.00    3.50
   7  11  -3   19.30    2.80
   7  11   3   18.70    3.00
  -7 -11   3   14.80    3.30
  -7  11  -3   16.70    3.00
   7  11   3   24.50    3.70
  -8  11   3   -2.50    2.90
   8  11  -3    0.10    3.00
   8  11  -3    1.80    2.30
   8  11   3    1.40    3.10
  -8  11  -3    0.20    2.50
  -8 -11   3   -0.50    2.90
   9  11  -3   17.60    3.00
   9  11  -3    6.60    3.60
  -9  11   3   13.90    3.40
  -9  11  -3   12.90    3.10
   9  11   3    8.20    3.70
  -9 -11   3   10.30    3.50
  10  11  -3    2.30    3.60
 -10  11   3    0.90    3.20
  10  11  -3    3.10    2.80
 -10 -11   3    0.80    3.30
  10  11   3    5.20    3.60
 -10  11  -3    3.70    2.90
   0 -12   3    7.00    1.50
   0  12   3    5.00    2.00
   0  12  -3    6.00    2.10
   0  12   3    8.40    1.60
  -1  12   3   20.20    3.00
   1  12  -3   16.00    2.40
  -1  12   3   25.40    2.20
   1 -12   3   20.80    2.00
  -1 -12   3   19.30    2.60
  -1  12  -3   19.90    2.50
   1  12   3   20.10    3.00
   1  12   3   21.50    2.80
  -2  12   3   24.90    3.30
  -2  12   3   21.10    1.80
   2  12  -3   22.00    3.30
   2  12  -3   19.60    3.00
  -2  12  -3   18.50    2.40
  -2 -12   3   17.20    2.90
   2  12   3   17.80    2.60
   2  12   3   21.50    3.20
  -3  12   3   54.49    3.80
   3  12  -3   46.40    3.70
   3  12  -3   48.30    3.50
   3  12   3   47.20    3.00
  -3  12  -3   52.49    3.80
  -3 -12   3   49.10    3.70
   3  12   3   51.49    3.80
   4  12  -3    8.20    2.50
   4  12  -3    5.70    2.20
  -4  12   3    2.40    2.40
   4  12   3    5.50    2.40
  -4 -12   3    2.20    2.40
  -4  12  -3    5.40    2.40
   4  12   3    6.10    1.90
   5  12  -3   24.70    4.00
   5  12  -3   29.80    3.50
  -5  12   3   23.60    3.10
  -5 -12   3   29.80    4.10
  -5  12  -3   26.00    3.90
   5  12   3   21.10    2.90
   5  12   3   29.50    3.90
   6  12  -3   28.80    4.80
   6  12  -3   33.30    3.70
  -6  12   3   23.70    3.20
   6  12   3   28.50    4.50
   6  12   3   25.40    3.00
  -6 -12   3   17.70    3.30
  -6  12  -3   31.70    4.40
   7  12  -3   27.00    3.70
   7  12  -3   27.30    3.80
  -7  12   3   15.60    3.30
  -7  12  -3   22.30    3.30
  -7 -12   3   28.60    4.70
   7  12   3   23.00    3.20
   7  12   3   17.70    3.60
   8  12  -3   31.10    4.20
   8  12  -3   30.00    4.00
  -8  12   3   30.60    3.90
  -8 -12   3   24.50    3.90
  -8  12  -3   29.90    4.70
   8  12   3   33.40    5.20
  -9  12   3   28.90    4.00
   9  12  -3   31.50    4.60
   9  12  -3   25.10    4.20
  -9 -12   3   25.70    4.10
   9  12   3   19.40    4.10
  -9  12  -3   23.70    3.60
 -10  12   3    1.70    3.50
  10  12  -3    8.80    2.90
  10  12  -3    3.00    3.70
  10  12   3    2.40    3.90
 -10  12  -3    4.70    3.20
 -10 -12   3    2.00    3.60
   0  13  -3   31.30    3.50
   0 -13   3   30.20    2.60
   0  13   3   28.20    2.70
   0  13   3   35.60    3.60
  -1  13   3   44.00    3.60
   1 -13   3   37.80    2.20
  -1  13   3   37.30    2.50
   1  13  -3   40.30    3.30
   1  13   3   36.80    3.10
  -1 -13   3   39.40    3.00
   1  13   3   40.70    3.50
  -1  13  -3   32.90    3.60
  -2  13   3   21.50    2.00
   2  13  -3   18.30    2.40
   2  13  -3   17.80    2.60
  -2  13   3   17.00    2.60
  -2  13  -3   24.20    3.70
  -2 -13   3   17.60    2.40
   2  13   3   23.70    3.20
   2  13   3   20.60    3.10
   3  13  -3   32.80    3.60
  -3  13   3   41.20    3.80
   3  13  -3   35.20    3.70
   3  13   3   34.30    3.60
   3  13   3   38.00    3.30
  -3 -13   3   35.00    3.70
  -3  13  -3   31.70    4.20
  -4  13   3   17.80    2.80
   4  13  -3   23.20    3.50
   4  13  -3   22.10    3.00
   4  13   3   25.30    3.80
   4  13   3   23.40    3.20
  -4 -13   3   25.90    4.00
  -4  13  -3   25.70    4.00
   5  13  -3    3.30    2.70
   5  13  -3    5.80    2.40
  -5  13   3    2.60    2.70
   5  13   3    1.60    1.90
  -5  13  -3    2.80    2.60
   5  13   3    5.00    2.80
  -5 -13   3    3.20    2.70
   6  13  -3   19.30    3.40
   6  13  -3   19.50    2.90
  -6  13   3   18.80    3.30
   6  13   3   17.40    3.40
   6  13   3   20.70    3.00
  -6  13  -3   15.20    3.00
  -6 -13   3   19.80    3.40
  -7  13   3   22.60    3.60
   7  13  -3   32.70    5.40
   7  13  -3   34.40    4.00
   7  13   3   30.60    3.40
  -7 -13   3   32.40    5.20
  -7  13  -3   33.20    4.40
   7  13   3   33.10    5.00
  -8  13   3    7.90    3.30
   8  13  -3    9.80    3.60
   8  13  -3    9.00    2.80
  -8  13  -3    7.80    3.10
  -8 -13   3    0.30    3.20
   8  13   3    7.40    3.40
   9  13  -3    4.90    2.70
   9  13  -3    1.60    3.50
  -9  13   3   -2.30    3.20
   9  13   3    0.80    3.60
  -9  13  -3    0.30    3.20
  -9 -13   3   -2.20    3.30
 -10 -13  -3    4.00    3.50
  10  13  -3    7.00    4.00
  10  13  -3    7.40    3.00
 -10  13   3    2.10    3.60
  10  13   3   12.10    4.20
 -10 -13   3   -2.70    3.50
 -10  13  -3    7.60    3.60
   0  14  -3   14.50    2.60
   0  14   3   12.30    1.90
   0  14   3   12.30    2.60
   0 -14   3   16.40    2.50
  -1  14   3  121.99    3.50
   1  14  -3  119.69    5.00
  -1  14   3  126.89    4.90
   1  14   3  126.09    4.70
   1  14   3  123.29    4.30
  -1 -14   3  122.99    4.20
  -1  14  -3  121.29    4.70
   2  14  -3    1.60    2.40
   2  14  -3    2.20    2.10
  -2  14   3    3.50    2.40
   2  14   3    6.70    2.20
  -2 -14   3    0.70    2.10
  -2  14  -3    5.70    2.50
   2  14   3    2.40    2.10
   3  14  -3    8.40    2.60
   3  14  -3    7.50    2.50
  -3  14   3    7.90    2.60
  -3 -14   3    4.90    2.40
  -3  14  -3    5.40    2.70
   3  14   3   12.10    2.30
   3  14   3    9.00    2.50
   4  14  -3   28.10    3.80
  -4  14   3   34.80    4.30
   4  14  -3   26.00    3.30
   4  14   3   26.20    4.10
  -4 -14   3   25.80    4.20
   4  14   3   29.20    3.50
  -4  14  -3   24.10    3.20
  -5  14   3   42.50    4.60
   5  14  -3   28.40    4.10
   5  14  -3   30.00    4.60
   5  14   3   32.60    3.40
  -5  14  -3   35.10    4.50
   5  14   3   31.10    4.40
  -5 -14   3   31.20    4.60
   6  14  -3   -1.20    2.40
  -6  14   3    2.80    3.00
   6  14  -3    2.10    3.00
   6  14   3   -2.30    2.80
  -6  14  -3    1.70    2.80
   6  14   3    4.00    2.10
  -6 -14   3   -1.00    2.90
   7  14  -3    0.80    2.40
   7  14  -3   -1.00    3.10
  -7  14   3    5.90    3.20
   7  14   3    0.80    3.10
  -7  14  -3   -0.50    2.90
  -7 -14   3    3.00    3.10
   8  14  -3    3.80    2.80
   8  14  -3    0.70    3.30
  -8  14   3    0.50    3.20
  -8 -14   3    3.90    3.40
   8  14   3    3.80    3.40
  -8  14  -3    3.90    3.10
   9  14  -3    2.10    3.60
  -9  14   3    6.60    3.70
   9  14  -3    4.40    2.70
   9  14   3    8.70    3.90
  -9 -14   3    4.90    3.50
  -9  14  -3    1.80    3.20
   0  15  -3   56.39    4.50
   0  15   3   65.09    4.30
   0  15   3   68.19    3.40
   1  15  -3   98.49    5.00
  -1  15   3   92.99    4.80
  -1  15  -3   84.29    4.80
  -1 -15   3   89.79    4.00
   1  15   3   96.09    4.20
   1  15   3   95.39    4.60
   2  15  -3   19.90    3.10
   2  15  -3   20.60    3.40
  -2  15   3   22.00    3.10
   2  15   3   20.30    2.80
  -2  15  -3   25.20    3.40
   2  15   3   17.90    2.60
  -2 -15   3   17.20    2.50
  -3  15   3   34.30    4.20
   3  15  -3   34.70    4.00
   3  15  -3   33.80    4.20
  -3 -15   3   32.30    4.00
   3  15   3   34.20    3.60
  -3  15  -3   38.40    4.80
   3  15   3   34.40    4.20
   4  15  -3    4.60    2.60
  -4  15   3    0.40    2.80
   4  15  -3    2.80    2.70
  -4 -15   3    5.60    2.70
  -4  15  -3    8.40    3.10
   4  15   3    4.00    2.30
   4  15   3    6.60    2.70
   5  15  -3    6.30    2.90
   5  15  -3    8.60    2.70
  -5  15   3    1.70    3.00
   5  15   3    7.40    2.30
   5  15   3    3.60    3.00
  -5 -15   3    4.20    2.90
  -5  15  -3    5.60    2.90
   6  15  -3    7.80    3.30
   6  15  -3    8.20    2.70
  -6  15   3   16.20    3.50
  -6 -15   3    8.70    3.20
  -6  15  -3    9.90    3.20
   6  15   3   10.30    2.40
   6  15   3   10.20    3.30
  -7  15   3    3.80    3.30
   7  15  -3    5.70    2.60
   7  15  -3    2.00    3.20
   7  15   3    9.50    3.50
  -7 -15   3    7.30    3.40
  -7  15  -3    4.60    3.20
  -8  15   3    0.60    3.40
   8  15  -3    5.40    2.70
   8  15  -3    3.90    3.70
  -8 -15   3    4.30    3.60
   8  15   3    2.40    3.60
  -8  15  -3   -2.50    3.20
   0  16   3   40.40    4.30
   0  16  -3   31.40    4.40
   1  16  -3   46.50    4.50
  -1  16   3   43.20    4.70
  -1  16  -3   41.80    4.50
   1  16   3   45.50    3.60
   1  16   3   43.20    4.10
   2  16  -3   28.70    4.30
  -2  16   3   28.80    4.30
  -2  16  -3   29.10    4.40
   2  16   3   29.20    3.80
   2  16   3   32.00    4.20
  -2 -16   3   26.60    3.80
   3  16  -3   10.10    2.90
  -3  16   3   14.50    3.10
   3  16  -3    5.20    2.70
   3  16   3    9.10    2.70
  -3  16  -3    7.90    3.00
  -3 -16   3    9.50    2.70
   3  16   3   13.80    2.70
   4  16  -3    0.90    2.50
   4  16  -3   -1.60    2.60
  -4  16   3    2.40    3.00
   4  16   3    7.70    2.80
  -4 -16   3    1.20    2.70
   4  16   3    4.30    2.40
  -4  16  -3   -0.90    2.80
   5  16  -3    7.90    3.20
  -5  16   3   11.00    3.40
   5  16  -3    8.10    2.80
   5  16   3    9.40    2.50
  -5 -16   3   10.80    3.20
  -5  16  -3    6.80    3.20
   5  16   3   11.60    3.20
   6  16  -3    4.30    2.70
   6  16  -3    2.50    3.10
  -6  16   3    2.90    3.20
   6  16   3    1.30    2.30
  -6  16  -3    4.00    3.10
  -6 -16   3   -3.20    3.00
   6  16   3    3.00    3.10
   7  16  -3    5.90    2.80
  -7  16   3   -1.30    3.30
   7  16  -3    3.90    3.40
   7  16   3    1.40    3.20
  -7 -16   3   -1.60    3.20
  -7  16  -3   -0.10    3.10
   8  16  -3    4.80    3.80
   8  16  -3    9.30    3.00
  -8  16   3    4.00    3.60
   8  16   3    8.50    3.80
  -8 -16   3    4.80    3.80
  -8  16  -3   12.40    3.70
   0  17  -3    1.30    2.90
   0  17   3   -1.60    2.70
   1  17  -3   28.20    3.60
  -1  17   3   31.20    4.50
   1  17   3   27.80    4.40
  -1  17  -3   25.50    3.60
  -2  17   3   19.50    3.20
   2  17  -3   21.30    3.30
   2  17   3   23.60    4.00
  -2  17  -3   17.20    3.50
   2  17   3   20.30    3.20
  -3  17   3   30.30    4.60
   3  17  -3   30.10    4.30
   3  17  -3   25.20    3.40
   3  17   3   25.60    4.30
  -3  17  -3   28.50    3.90
  -3 -17   3   23.20    3.10
   3  17   3   24.30    3.20
  -4  17   3    2.70    2.90
   4  17  -3    3.00    2.80
   4  17  -3    3.10    2.70
  -4 -17   3    3.00    2.80
   4  17   3    0.50    2.40
  -4  17  -3    0.20    3.00
   4  17   3   -2.90    2.60
   5  17  -3    4.80    3.10
  -5  17   3    5.00    3.30
   5  17  -3   10.10    3.00
  -5 -17   3   -0.10    3.00
   5  17   3    3.70    3.10
   5  17   3    7.90    2.50
  -5  17  -3    2.60    3.20
  -6  17   3    1.40    3.40
   6  17  -3    0.90    3.20
   6  17  -3   -1.10    2.50
  -6 -17   3   -2.40    3.10
   6  17   3    5.00    2.40
   6  17   3   -1.50    3.20
  -6  17  -3    4.50    3.30
   7  17  -3    3.30    2.90
   7  17  -3    1.40    3.60
  -7  17   3    2.60    3.60
  -7 -17   3    2.30    3.60
  -7  17  -3   -0.90    3.30
   7  17   3    1.10    3.50
   0  18   3   20.50    3.30
   0  18  -3   29.70    3.80
  -1  18   3   15.70    3.40
   1  18  -3   13.60    3.30
   1  18   3   16.10    3.10
  -1  18  -3   16.00    3.50
  -2  18   3    2.90    3.00
   2  18  -3    0.30    2.90
   2  18   3    1.80    2.80
  -2  18  -3    2.80    3.10
  -3  18   3    2.90    3.10
   3  18  -3    2.70    2.90
  -3  18  -3   -4.00    3.00
   3  18   3    1.40    2.50
   4  18  -3   10.50    3.20
  -4  18   3    9.70    3.20
   4  18  -3    6.60    3.00
  -4  18  -3   11.10    3.60
   4  18   3    5.50    3.00
   4  18   3    8.60    2.80
  -4 -18   3    8.70    3.00
   5  18  -3   -3.40    3.00
   5  18  -3    2.60    2.90
  -5  18   3    3.80    3.20
  -5  18  -3    8.80    3.50
   5  18   3    3.10    2.50
   5  18   3    1.40    3.20
  -5 -18   3    1.70    3.10
   6  18  -3    2.30    3.50
  -6  18   3    7.20    3.60
   6  18  -3    9.70    3.10
  -6 -18  -3    8.60    3.60
   6  18   3    6.00    3.60
  -6  18  -3    3.40    3.50
  -6 -18   3    0.90    3.40
   0  19  -3    2.20    3.20
   0  19   3    9.30    3.10
  -1  19   3    2.60    3.10
   1  19  -3    2.20    3.00
  -1  19  -3    6.10    3.40
   1  19   3   -2.00    2.80
  -2  19   3   17.50    3.70
   2  19  -3   21.70    3.60
   2  19   3   23.50    3.50
  -2  19  -3   10.00    3.50
   3  19  -3   -1.50    2.80
  -3  19   3    4.40    3.30
  -3  19  -3   -5.30    3.10
   3  19   3   -4.60    2.70
  -4  19   3   -1.50    3.10
   4  19  -3   10.40    3.10
   4  19   3    7.90    2.90
  -4  19  -3    3.50    3.50
  -5  19   3    7.90    3.70
  -5 -19  -3   10.10    3.30
   5  19  -3    7.50    3.20
  -5  19  -3    4.40    3.60
   5  19   3   14.60    3.00
   5  19   3   17.40    3.70
   0  20   3   -1.00    2.90
   0  20  -3    3.20    3.30
   1  20  -3   11.40    3.50
  -1  20   3   22.60    3.80
  -1  20  -3   13.40    3.70
   1  20   3   21.30    3.70
  -2  20   3    1.00    3.30
   2  20  -3    2.40    3.30
  -2  20  -3    2.20    3.50
   2  20   3    7.30    3.10
  -3  20   3   -5.50    3.20
   3  20  -3    4.50    3.10
  -3  20  -3    3.00    3.60
   3  20   3   -1.80    2.90
   4  20  -3    2.30    3.00
  -4  20   3   -1.40    3.40
  -4  20  -3    0.20    3.50
   4  20   3    4.60    2.90
   0  21  -3   -1.10    3.40
   0  21   3   -3.10    3.00
  -1  21   3    4.50    3.30
   1  21  -3    4.40    3.50
  -1  21  -3   -1.90    3.40
   1  21   3   -6.30    3.10
   0   0  -4 4232.78   49.40
   0   0   4 4288.17   48.90
  -1   0  -4    0.40    1.30
   1   0   4   -1.30    1.20
   1   0   4   -0.20    0.70
  -1   0   4    0.50    1.20
  -1   0  -4    0.40    0.70
   1   0  -4    2.10    1.20
  -1   0   4    4.80    1.40
  -2   0  -4  830.92    9.50
   2   0  -4  806.42   10.70
  -2   0   4  826.72   11.60
   2   0   4  807.12   11.50
   2   0   4  833.12    9.50
  -3   0  -4  151.78    2.30
  -3   0   4  152.88    3.80
   3   0  -4  145.29    3.50
  -3   0  -4  150.18    2.30
   3   0   4  150.28    3.80
   4   0   4   -2.50    1.40
  -4   0  -4   -0.60    0.80
  -4   0   4    0.00    1.50
   4   0  -4    0.70    1.60
  -4   0  -4   -1.20    0.80
  -5   0  -4   41.50    1.80
  -5   0  -4   39.60    1.80
   5   0  -4   36.50    2.80
  -5   0   4   43.60    3.10
   5   0   4   32.40    3.00
  -6   0  -4   10.90    1.30
   6   0  -4    6.80    1.90
   6   0   4   13.50    2.20
  -6   0   4    8.80    2.10
   7   0  -4   17.90    2.40
  -7   0   4   19.70    2.50
   7   0   4   23.40    3.50
   7   0  -4   21.30    3.40
  -7   0  -4   19.50    2.10
   8   0  -4    3.00    2.20
   8   0  -4    6.80    2.50
   8   0   4    6.20    2.50
  -8   0  -4    9.40    1.60
  -8   0   4    4.80    2.40
   9   0   4   14.60    3.00
  -9   0  -4   12.90    2.00
  -9   0   4   14.40    2.60
  -9   0   4    7.40    2.70
   9   0  -4   16.20    2.80
   9   0  -4   14.50    2.90
 -10   0   4    1.50    2.90
  10   0   4    1.90    2.90
 -10   0   4    1.40    2.30
  10   0  -4   -0.80    2.50
  11   0  -4    1.60    2.60
 -11   0   4   -2.10    2.90
 -11   0   4    0.60    2.50
  11   0   4    5.60    3.10
  12   0   4    1.50    3.30
 -12   0   4    3.10    2.80
 -12   0   4    1.70    3.30
 -12   0  -4   -6.10    2.80
  12   0  -4    2.10    2.80
   0  -1   4 2060.79   26.20
   0  -1   4 2061.79   23.80
   0   1   4 1997.70   26.20
   0  -1  -4 2052.79   23.70
   0   1   4 2029.40   23.70
   0   1  -4 2056.89   26.10
   0   1  -4 2045.60   23.80
   1  -1   4  991.10   11.60
  -1   1   4  960.00   13.20
  -1  -1  -4  958.50   11.40
   1   1  -4  962.40   12.20
   1  -1   4  986.70   13.20
  -1   1   4  992.00   12.10
  -1  -1   4  988.90   12.20
   1   1   4  946.71   13.30
   1   1   4  989.20   11.40
  -1   1  -4  985.50   11.60
  -1  -1   4  968.50   13.30
   1  -1  -4  978.00   12.10
  -1   1  -4  984.80   13.30
   1  -1  -4  988.80   13.20
   2  -1   4 1035.30   11.90
   2  -1   4 1003.70   13.70
   2   1  -4  992.50   12.80
  -2   1   4  999.90   13.70
  -2   1  -4 1016.70   11.90
  -2   1  -4 1012.10   13.70
   2   1   4 1006.10   13.90
  -2  -1   4  990.90   13.90
   2  -1  -4  996.00   12.80
  -3   1   4  336.57    5.80
   3   1  -4  339.77    5.70
   3  -1   4  335.47    5.80
   3  -1   4  336.07    4.50
  -3  -1   4  326.87    6.00
  -3   1  -4  329.77    4.50
   3  -1  -4  336.37    5.70
  -3   1  -4  338.37    4.60
   3   1   4  328.17    6.00
  -4  -1  -4  134.39    2.30
   4  -1   4  131.59    3.70
   4  -1   4  132.69    2.60
   4   1  -4  131.59    3.70
  -4  -1  -4  135.39    2.30
  -4   1   4  136.99    3.80
   4  -1  -4  135.89    3.80
   4   1   4  132.19    4.00
  -4   1  -4  137.29    2.70
  -4  -1   4  134.59    3.90
  -4   1  -4  137.79    2.60
   4   1   4  133.19    2.30
   5   1  -4   51.89    3.00
  -5  -1  -4   53.49    1.80
  -5   1   4   50.79    3.00
   5  -1   4   51.49    3.10
  -5  -1  -4   50.49    1.80
   5   1  -4   51.39    3.30
  -5   1  -4   50.79    2.00
   5   1   4   51.39    1.80
   5  -1  -4   55.39    3.10
  -5  -1   4   55.59    3.40
   5   1   4   50.19    3.10
  -6   1   4    5.90    1.90
   6   1  -4    7.50    1.90
  -6  -1  -4    7.60    1.20
   6  -1   4    9.00    2.00
   6   1  -4    5.30    2.10
  -6  -1   4    5.40    2.00
   6   1   4    6.70    1.20
  -6   1  -4    9.40    1.30
   6  -1  -4    6.30    1.90
   6   1   4    6.00    2.10
  -7   1   4   36.20    3.30
  -7   1   4   43.80    3.30
   7  -1   4   43.10    3.60
   7   1  -4   45.70    3.70
  -7  -1  -4   46.30    2.30
   7   1  -4   45.30    3.30
  -7  -1   4   43.40    3.60
   7  -1  -4   47.20    3.40
  -7   1  -4   43.10    2.50
   7   1   4   46.20    2.40
   7   1   4   41.40    3.90
  -8   1   4    4.40    2.20
   8   1  -4    5.10    2.50
  -8   1   4    3.20    2.10
  -8  -1  -4    6.80    1.60
   8   1  -4    0.40    2.10
   8  -1   4    2.80    2.30
   8   1   4    5.50    1.50
   8   1   4    2.60    2.50
  -8   1  -4    5.50    1.70
   8  -1  -4    4.30    2.30
  -8  -1   4    4.00    2.30
   9   1  -4    0.40    2.40
  -9  -1  -4    4.30    1.70
  -9   1   4   -5.20    2.10
  -9   1   4    2.10    2.40
   9  -1   4    0.80    2.50
   9   1  -4    0.70    2.60
   9   1   4   -1.30    1.70
  -9   1  -4   -0.90    1.70
   9  -1  -4   -2.00    2.30
  -9  -1   4   -1.20    2.50
   9   1   4    1.10    2.60
  10  -1   4   32.70    4.60
  10   1  -4   34.60    4.60
 -10   1   4   36.20    3.90
  10   1  -4   35.50    4.20
 -10   1   4   38.70    4.30
 -10  -1   4   37.10    3.90
  10   1   4   39.60    5.10
  10  -1  -4   39.50    4.20
 -10  -1   4   38.50    4.60
  11  -1   4   10.80    3.30
  11   1  -4    7.00    2.90
 -11   1   4    3.50    2.60
 -11   1   4    7.40    3.00
 -11  -1   4    9.30    3.40
 -11  -1   4    9.40    2.80
  11   1   4    5.20    3.20
  11  -1  -4    6.30    2.80
 -12   1   4    1.30    2.90
 -12   1   4    3.70    3.30
  12  -1   4   -2.10    3.20
  12   1  -4   -0.20    2.80
 -12  -1   4    2.60    3.40
  12   1   4    4.80    3.50
  12  -1  -4    2.70    3.00
 -12   1  -4    3.20    2.90
 -12  -1   4   -0.20    2.70
   0   2  -4 2742.13   31.40
   0   2   4 2718.93   31.20
   0  -2   4 2673.33   34.90
   0   2   4 2658.03   34.30
   0   2  -4 2742.63   34.30
   0  -2  -4 2654.23   31.20
   0   2   4 2728.13   31.20
   0  -2   4 2761.22   31.40
   1   2  -4   37.20    2.10
   1  -2   4   38.80    1.80
  -1   2   4   38.90    2.10
   1  -2   4   37.50    2.20
  -1   2   4   42.20    2.40
  -1   2  -4   41.60    1.80
  -1   2  -4   40.30    2.30
   1  -2  -4   43.00    2.20
   1   2   4   39.90    1.30
  -1  -2   4   35.50    2.40
  -1  -2   4   41.90    2.30
   1  -2  -4   44.70    2.10
   1   2   4   38.70    2.30
   1   2   4   40.80    1.30
   2  -2   4   49.60    1.70
   2  -2   4   47.90    2.20
  -2   2   4   51.19    2.60
  -2   2   4   52.19    2.30
   2   2  -4   50.09    2.50
   2  -2  -4   50.79    2.40
   2   2   4   48.80    2.60
  -2  -2   4   50.79    2.60
  -2   2  -4   49.70    2.30
  -2   2  -4   50.79    1.70
   3  -2   4   71.49    2.60
  -3   2   4   75.59    3.00
   3  -2   4   77.29    2.10
   3   2  -4   76.99    2.90
  -3   2   4   78.09    2.70
  -3  -2   4   75.39    3.10
  -3   2  -4   69.49    2.00
   3   2   4   71.19    3.00
  -4  -2  -4   25.90    1.20
  -4   2   4   20.90    2.30
  -4   2   4   18.80    2.60
   4  -2   4   21.00    2.30
   4  -2   4   23.20    1.70
   4   2  -4   20.40    2.50
   4  -2  -4   24.60    2.60
  -4   2  -4   23.10    1.70
  -4   2  -4   18.90    1.70
   4   2   4   19.10    2.70
  -4  -2   4   26.60    2.70
   4   2   4   23.30    1.20
  -5  -2  -4   27.40    1.60
   5   2  -4   22.00    2.70
  -5  -2  -4   28.10    1.50
   5   2  -4   26.90    3.00
  -5   2   4   25.50    2.50
  -5   2   4   27.40    2.80
   5  -2   4   27.10    2.60
  -5   2  -4   27.00    2.00
   5   2   4   25.80    1.50
  -5  -2   4   29.60    3.00
   5   2   4   27.70    2.90
   5  -2  -4   33.70    2.80
  -6   2   4  288.87    6.00
   6   2  -4  285.57    6.60
  -6   2   4  284.07    6.00
   6   2  -4  271.37    5.90
   6  -2   4  275.97    6.00
  -6  -2  -4  277.17    4.40
  -6   2  -4  281.77    4.90
  -6  -2   4  286.77    6.50
   6   2   4  283.97    6.60
   6   2   4  277.47    4.50
   6  -2  -4  266.77    5.90
   7   2  -4   26.40    3.00
   7   2  -4   23.70    3.50
   7  -2   4   23.60    3.20
  -7   2   4   23.90    3.30
  -7  -2  -4   26.10    2.10
  -7   2   4   30.80    3.10
  -7  -2   4   24.30    3.40
   7   2   4   22.00    2.00
   7   2   4   29.30    3.60
   7  -2  -4   25.00    3.10
  -7   2  -4   23.70    2.40
   8   2  -4    4.00    2.60
   8  -2   4    0.00    2.10
  -8   2   4   -5.50    1.90
  -8   2   4   -2.30    2.00
   8   2  -4    5.00    2.20
  -8  -2  -4   -2.70    1.40
   8   2   4   -1.60    2.50
  -8   2  -4    0.30    1.60
   8  -2  -4    0.70    2.20
   8   2   4   -0.80    1.40
  -8  -2   4    1.50    2.50
  -9   2   4   13.90    2.70
  -9   2   4   15.80    2.70
   9   2  -4   16.90    3.20
   9   2  -4   19.30    2.80
   9  -2   4   15.60    2.90
  -9   2  -4   17.90    2.20
   9  -2  -4   21.30    2.90
   9   2   4   11.00    3.10
  -9  -2   4   18.60    3.20
 -10   2   4    6.10    2.60
  10   2  -4    4.80    2.60
 -10   2   4   -1.20    2.40
  10   2  -4    4.70    3.20
  10  -2   4    5.90    2.80
 -10  -2   4    9.00    3.20
  10  -2  -4    4.60    2.70
  10   2   4    3.30    3.00
  11   2  -4    2.70    3.30
  11  -2   4    2.50    3.00
 -11   2   4   -0.20    2.60
 -11   2   4    1.50    2.80
  11   2  -4    0.30    2.80
  11   2   4    2.00    3.20
 -11  -2   4    2.40    2.50
  11  -2  -4   -1.60    2.70
 -11  -2   4   -2.50    3.10
 -12   2   4    9.60    3.10
  12   2  -4   10.30    3.20
  12  -2   4   14.50    3.60
 -12   2   4   13.40    3.40
 -12   2  -4   13.10    3.20
  12  -2  -4   11.60    3.40
  12   2   4   10.80    3.80
 -12  -2   4   14.50    3.20
 -12  -2   4    7.50    3.70
   0  -3  -4 1091.99   13.20
   0   3   4 1088.99   13.30
   0  -3   4 1111.19   13.50
   0   3   4 1069.09   13.20
   0   3   4 1064.79   14.60
   0  -3  -4 1131.09   14.80
   0   3  -4 1096.89   13.50
   0  -3   4 1077.19   14.60
   0   3  -4 1086.29   14.60
  -1   3   4  801.62   10.40
  -1  -3  -4  798.82    9.70
   1  -3   4  805.92   10.20
  -1   3   4  818.22   11.20
   1   3  -4  806.22   10.50
   1  -3   4  806.92   11.00
  -1  -3   4  796.22   11.30
  -1   3  -4  807.12   11.00
   1   3   4  806.02   11.40
   1   3   4  804.82    9.80
  -1   3  -4  790.82   10.20
   1   3   4  803.62    9.70
   1  -3  -4  812.82   11.10
   1  -3  -4  811.82   10.40
   2  -3   4   28.20    1.90
   2   3  -4   31.30    2.30
   2  -3   4   29.70    1.80
  -2   3   4   29.60    2.00
  -2   3   4   25.60    2.30
  -2  -3  -4   30.60    1.20
   2  -3  -4   30.40    2.30
  -2  -3   4   35.60    2.50
   2  -3  -4   26.90    2.00
  -2   3  -4   28.90    2.10
  -2   3  -4   32.00    1.80
   2   3   4   29.70    1.20
   2   3   4   30.80    2.40
   3   3  -4   93.19    3.10
  -3   3   4   98.89    2.80
   3  -3   4   94.89    2.50
  -3  -3  -4   94.69    1.70
  -3   3   4   99.79    3.20
   3  -3   4   96.19    2.80
   3   3   4   92.99    3.40
  -3  -3   4   94.09    3.40
   3   3   4   93.39    1.70
  -3   3  -4   93.39    2.40
   4   3  -4  183.08    4.80
  -4   3   4  183.78    4.40
  -4   3   4  181.58    4.00
   4  -3   4  178.78    4.00
  -4  -3  -4  183.08    2.80
   4   3  -4  177.98    4.30
   4  -3  -4  192.58    4.50
  -4  -3   4  181.48    4.70
   4   3   4  182.88    2.90
  -4   3  -4  179.98    3.50
   4   3   4  183.68    4.70
   5  -3   4   97.29    3.40
  -5  -3  -4  106.79    2.30
  -5   3   4  108.59    3.80
   5   3  -4  106.29    3.70
  -5   3   4  103.69    3.40
   5   3   4   99.39    4.00
   5   3   4  106.69    2.30
   5  -3  -4  106.69    3.70
  -5   3  -4   99.09    2.90
   6   3  -4  165.38    4.60
   6   3  -4  158.18    5.20
   6  -3   4  163.58    4.50
  -6   3   4  164.48    4.70
  -6   3   4  160.48    4.30
   6   3   4  164.68    5.10
  -6  -3   4  155.78    5.10
   6  -3  -4  152.18    4.60
   6   3   4  159.08    3.20
  -6   3  -4  162.08    3.70
   7   3  -4   51.99    4.00
   7  -3   4   46.40    3.40
  -7   3   4   58.39    3.30
   7   3  -4   52.79    3.60
  -7   3   4   47.30    3.60
   7   3   4   51.09    4.30
   7  -3  -4   46.00    3.50
   7   3   4   52.99    2.30
  -7  -3   4   53.79    4.00
  -7   3  -4   51.19    2.70
   8  -3   4   14.10    2.50
   8   3  -4   15.90    2.90
  -8   3   4   20.20    3.20
  -8  -3  -4   14.30    1.70
  -8   3   4   18.30    2.60
   8   3  -4   20.60    3.20
   8   3   4   19.50    3.10
  -8  -3   4   16.10    2.90
  -8   3  -4   17.80    2.10
   8   3   4   17.40    2.20
   8  -3  -4   21.90    3.50
   9  -3   4   30.70    4.00
   9   3  -4   34.80    4.00
  -9   3   4   35.60    3.90
  -9   3   4   30.50    3.70
   9   3  -4   24.50    3.50
   9  -3  -4   27.30    3.90
  -9   3  -4   29.70    3.20
  -9  -3   4   28.20    4.40
   9   3   4   32.90    4.90
  10   3  -4    1.70    3.10
  10  -3   4    6.20    2.80
 -10   3   4    5.40    2.60
  10   3  -4    9.20    2.80
 -10   3   4    5.70    2.60
  10  -3  -4    9.70    2.80
 -10  -3   4    8.10    3.30
  10   3   4    9.50    3.30
  11   3  -4   15.70    3.20
 -11   3   4   18.00    3.20
 -11   3   4   10.90    2.90
  11   3  -4   15.10    3.80
  11  -3   4   12.10    3.20
 -11  -3   4   19.90    3.70
  11  -3  -4   16.90    3.30
  11   3   4   16.00    3.80
 -12   3   4    3.70    2.90
  12   3  -4    2.50    3.10
  12   3  -4    6.30    3.70
  12   3   4    4.40    3.70
 -12  -3   4    2.60    3.40
  12  -3  -4    3.70    3.20
 -12  -3   4   -1.50    2.60
   0  -4  -4  519.65    7.00
   0   4  -4  519.25    7.30
   0   4  -4  502.75    7.60
   0   4   4  530.15    7.10
   0  -4   4  503.95    7.60
   0   4   4  515.25    7.00
   0   4   4  511.35    7.70
  -1   4   4  113.89    3.00
  -1   4   4  116.29    3.00
   1  -4   4  116.99    2.80
   1   4  -4  112.29    3.10
  -1  -4  -4  115.89    2.50
   1  -4  -4  120.19    3.00
  -1  -4   4  112.79    3.20
  -1   4  -4  115.79    2.80
   1   4   4  118.19    2.40
  -1   4  -4  109.69    2.80
   1   4   4  118.09    3.30
   2   4  -4  408.26    6.40
   2  -4   4  397.46    6.10
  -2   4   4  408.86    6.30
  -2  -4  -4  412.46    5.40
  -2   4   4  401.26    6.30
   2  -4  -4  406.36    6.30
  -2   4  -4  408.56    6.20
  -2  -4   4  400.76    6.90
  -2   4  -4  398.16    6.00
   2   4   4  409.76    7.00
   2  -4  -4  399.06    6.40
   2   4   4  406.46    5.40
   3  -4   4  166.68    3.50
  -3  -4  -4  170.68    2.80
   3   4  -4  171.48    4.00
  -3   4   4  164.08    4.10
  -3   4   4  170.08    3.60
   3   4   4  165.68    2.80
   3   4   4  170.08    4.40
   3  -4  -4  166.18    4.10
  -3  -4   4  167.58    4.40
  -3   4  -4  175.78    3.50
  -3   4  -4  170.18    3.40
  -4   4   4   18.40    2.70
   4   4  -4   20.40    2.90
  -4   4   4   21.70    2.10
   4   4  -4   18.40    2.50
   4  -4   4   20.00    2.00
  -4  -4  -4   20.10    1.40
  -4  -4   4   20.20    2.90
   4   4   4   20.30    1.40
   4  -4  -4   22.90    2.70
  -4   4  -4   22.00    2.10
   4   4   4   20.10    2.80
   5   4  -4  148.89    4.70
   5   4  -4  144.99    4.10
  -5   4   4  145.09    4.30
  -5   4   4  143.89    3.80
   5  -4   4  147.79    3.80
  -5  -4  -4  146.69    2.80
  -5   4  -4  146.79    3.50
   5   4   4  144.19    4.70
   5  -4  -4  144.89    4.30
   5   4   4  146.99    2.90
  -5  -4   4  140.39    4.60
   6   4  -4  123.89    4.10
  -6   4   4  126.29    4.30
  -6   4   4  120.19    3.80
   6   4  -4  125.59    4.90
   6  -4   4  124.09    3.80
  -6  -4   4  118.99    4.70
   6   4   4  120.99    2.80
   6   4   4  122.49    4.70
  -6   4  -4  115.09    3.50
   6  -4  -4  115.89    4.30
  -7   4   4   59.89    3.80
   7  -4   4   63.39    3.50
  -7   4   4   59.89    3.20
   7   4  -4   60.19    3.60
   7   4  -4   60.19    4.20
   7   4   4   63.69    4.60
  -7  -4   4   64.29    4.20
  -7   4  -4   59.19    3.00
   7   4   4   59.79    2.50
   7  -4  -4   62.19    3.90
   8  -4   4   43.10    3.70
   8   4  -4   42.90    4.40
  -8   4   4   39.10    3.50
   8   4  -4   44.90    3.80
  -8   4   4   47.40    3.90
  -8   4  -4   37.70    3.00
   8  -4  -4   46.00    4.00
   8   4   4   37.20    4.80
   8   4   4   48.80    2.60
  -8  -4   4   46.40    4.40
  -9   4   4   36.10    4.30
   9   4  -4   39.30    4.00
   9  -4   4   38.80    4.00
   9   4  -4   37.90    4.70
  -9   4   4   31.50    3.50
  -9  -4   4   45.50    4.80
  -9   4  -4   39.70    3.40
   9   4   4   36.30    4.80
   9  -4  -4   30.10    4.30
  10  -4   4    9.00    2.80
  10   4  -4    4.40    2.60
 -10   4   4    2.70    2.70
  10   4  -4    5.00    3.30
 -10   4   4    3.30    2.40
  10   4   4    7.80    3.40
 -10  -4   4   -1.30    2.90
  10  -4  -4    5.30    2.70
  11   4  -4   17.10    3.20
 -11   4   4   12.00    3.10
  11   4  -4   13.60    3.80
  11  -4  -4   13.50    3.30
 -11  -4   4   14.70    3.70
  11   4   4   11.20    3.80
 -12   4   4   12.00    3.30
  12   4  -4   12.70    3.40
  12   4  -4   12.60    4.20
 -12  -4   4   17.20    4.10
  12  -4  -4    9.80    3.50
  12   4   4   12.60    4.00
   0   5   4   42.70    2.10
   0   5   4   41.40    2.30
   0  -5   4   42.70    2.20
   0   5  -4   41.90    2.40
   0   5  -4   44.70    2.20
  -1  -5  -4  135.39    2.90
   1   5  -4  127.59    3.40
  -1   5   4  131.69    3.10
   1  -5   4  129.29    2.90
  -1   5   4  125.09    3.20
  -1  -5   4  132.09    3.40
   1   5   4  123.79    3.50
  -1   5  -4  128.19    3.20
   1   5   4  130.59    2.80
   1  -5  -4  131.39    3.10
  -1   5  -4  127.29    2.90
  -2  -5  -4  649.04    8.10
   2   5  -4  603.54    8.90
  -2   5   4  618.84    8.90
   2  -5   4  626.84    8.80
  -2   5   4  624.24    9.00
   2   5   4  632.34    9.80
  -2   5  -4  627.04    8.80
   2   5   4  637.04    8.10
  -2  -5   4  624.44    9.70
   2  -5  -4  629.24    9.00
  -2   5  -4  630.14    8.70
   3   5  -4   42.40    2.70
   3  -5   4   45.20    2.00
  -3   5   4   42.10    2.90
  -3  -5  -4   42.60    1.80
  -3   5   4   41.60    2.10
   3   5  -4   39.70    3.00
  -3  -5   4   45.20    3.00
  -3   5  -4   44.40    2.30
   3  -5  -4   38.30    2.80
  -3   5  -4   42.20    2.00
   3   5   4   43.50    1.70
   3   5   4   43.40    2.90
  -4  -5  -4  148.19    2.90
   4  -5   4  149.29    3.40
   4   5  -4  143.69    4.50
   4   5  -4  141.39    4.00
  -4   5   4  146.29    3.40
  -4   5   4  152.48    4.20
  -4   5  -4  152.28    3.60
  -4  -5   4  148.09    4.60
   4   5   4  142.29    2.90
   4   5   4  146.09    4.50
   4  -5  -4  144.59    4.20
   5   5  -4  324.17    7.10
   5   5  -4  341.77    6.40
  -5   5   4  339.97    6.60
  -5   5   4  336.77    6.00
   5  -5   4  339.37    5.90
  -5  -5   4  329.07    7.10
   5   5   4  334.87    5.00
  -5   5  -4  334.37    5.80
   5  -5  -4  326.07    6.60
   5   5   4  327.77    7.20
   6   5  -4   24.90    2.90
   6   5  -4   26.50    3.50
  -6   5   4   24.20    2.50
  -6   5   4   24.90    3.20
   6  -5   4   27.40    2.50
   6   5   4   23.10    1.90
  -6   5  -4   18.90    2.50
   6  -5  -4   22.30    3.10
   6   5   4   21.40    2.80
  -6  -5   4   29.90    3.50
   7  -5   4    7.10    1.90
  -7   5   4    8.30    1.90
  -7   5   4    5.40    2.30
   7   5  -4    9.00    2.20
   7   5  -4    5.20    2.60
   7  -5  -4    4.40    2.30
  -7   5  -4    6.20    1.80
   7   5   4    8.50    1.40
  -7  -5   4    8.70    2.60
   7   5   4   11.20    2.80
   8   5  -4   47.30    4.60
  -8   5   4   39.90    3.40
   8  -5   4   42.10    3.50
   8   5  -4   44.40    3.70
  -8   5   4   51.69    4.10
   8   5   4   52.69    5.10
  -8  -5   4   43.30    4.50
  -8   5  -4   42.90    3.30
   8   5   4   45.20    2.70
   8  -5  -4   48.40    4.10
  -9   5   4   62.69    4.50
   9   5  -4   62.59    4.40
  -9   5   4   61.89    4.00
   9  -5   4   61.69    4.20
   9   5  -4   72.59    5.40
   9   5   4   65.59    5.70
  -9  -5   4   63.69    5.30
   9  -5  -4   54.69    4.50
  -9   5  -4   64.79    3.70
  10   5  -4    7.20    3.40
 -10   5   4    8.30    2.60
 -10   5   4    7.50    2.80
  10   5  -4    8.00    2.70
 -10  -5   4    9.90    3.40
 -10   5  -4    7.30    2.40
  10   5   4   11.80    3.50
  10  -5  -4    7.80    3.10
  11   5  -4   -1.90    2.50
  11   5  -4   -1.10    3.50
 -11   5   4    2.40    2.90
  11   5   4    1.20    3.40
 -11  -5   4   -4.90    3.20
  12   5  -4    5.70    3.20
 -12   5   4    1.30    3.20
  12   5  -4    4.60    4.10
 -12  -5   4    0.70    3.80
  12   5   4    5.10    3.80
   0  -6   4  127.69    3.20
   0   6  -4  127.09    3.50
   0   6   4  130.99    3.30
   0   6   4  128.19    3.20
  -1   6   4  229.38    4.50
   1   6  -4  231.48    4.70
  -1   6   4  226.98    4.30
   1  -6   4  235.08    4.10
   1   6   4  230.28    4.10
  -1   6  -4  229.68    4.60
  -1   6  -4  229.18    4.10
  -1  -6   4  240.68    4.70
   1   6   4  237.98    4.80
  -2   6   4  423.76    7.00
   2  -6   4  434.66    6.40
  -2   6   4  443.06    6.70
   2   6  -4  437.06    7.10
  -2   6  -4  445.96    6.90
   2  -6  -4  443.76    6.70
  -2   6  -4  439.36    6.40
   2   6   4  434.56    6.20
   2   6   4  442.66    7.60
  -2  -6   4  443.16    7.60
  -3   6   4   17.60    1.80
   3   6  -4   16.10    2.80
  -3   6   4   20.70    2.70
   3  -6   4   16.00    1.60
   3   6  -4   17.50    2.00
  -3   6  -4   17.80    1.70
   3  -6  -4   18.10    1.80
   3   6   4   15.50    2.60
   3   6   4   17.30    1.70
  -3  -6   4   18.60    2.80
  -3   6  -4   19.10    2.20
   4  -6   4  618.94    8.80
  -4   6   4  624.04    9.00
  -4   6   4  599.44    9.50
   4   6  -4  620.84   10.50
   4   6  -4  603.04    9.40
  -4   6  -4  612.44    9.00
  -4  -6   4  614.84   10.50
   4   6   4  608.44   10.50
   4   6   4  595.84    8.20
  -4   6  -4  615.34    8.80
  -5   6   4   19.50    2.10
  -5   6   4   19.50    3.00
   5   6  -4   20.30    2.70
   5   6  -4   22.10    3.40
   5  -6   4   23.10    2.10
   5   6   4   16.20    2.40
   5   6   4   22.80    1.80
  -5   6  -4   22.40    2.50
  -5  -6   4   26.00    3.50
   6  -6   4    8.40    1.70
   6   6  -4    7.80    2.30
   6   6  -4    6.80    2.00
  -6   6   4    8.90    1.70
  -6   6   4    6.20    2.30
  -6   6  -4   10.30    1.90
   6   6   4   12.70    2.60
  -6  -6   4    9.50    2.40
   6   6   4    8.80    1.40
   7  -6   4   51.69    3.10
   7   6  -4   45.40    3.70
   7   6  -4   48.20    4.30
  -7   6   4   53.29    4.00
  -7   6   4   55.79    3.20
  -7  -6   4   49.00    4.30
   7   6   4   49.00    4.70
  -7   6  -4   41.70    3.20
   7   6   4   55.19    2.50
  -8   6   4  106.89    4.20
  -8   6   4  115.89    5.00
   8   6  -4  109.49    4.70
   8   6  -4  112.59    5.70
   8  -6   4  105.79    4.20
   8   6   4  110.59    3.60
  -8  -6   4  110.49    5.60
  -8   6  -4  105.19    4.10
   8   6   4  112.89    5.70
   9   6  -4   99.79    6.00
  -9   6   4   94.29    4.40
  -9   6   4   99.09    5.10
   9   6  -4   96.29    4.70
  -9   6  -4   94.59    4.20
  -9  -6   4  100.59    5.90
   9   6   4   97.99    6.20
  10   6  -4   37.60    4.30
  10   6  -4   32.80    5.70
 -10   6   4   30.60    3.70
  10   6   4   38.00    5.40
 -10  -6   4   34.90    5.70
 -10   6  -4   25.30    3.80
  11   6  -4    9.90    3.80
 -11   6   4    5.40    3.10
  11   6  -4    8.90    3.00
 -11  -6   4    7.50    3.60
  11   6   4    4.60    3.60
 -12   6   4   10.50    3.50
  12   6  -4    6.20    3.10
  12   6  -4   -1.30    3.80
  12   6   4    2.60    3.80
 -12  -6   4    3.10    3.90
   0   7  -4  121.19    3.60
   0  -7   4  122.39    3.20
   0   7   4  121.29    3.20
   0   7   4  113.99    3.20
  -1   7   4  169.58    4.00
  -1   7   4  167.38    3.60
   1   7  -4  171.68    4.20
   1  -7   4  171.68    3.40
  -1   7  -4  170.38    3.50
   1   7   4  173.58    3.70
   1   7   4  170.68    4.20
  -1  -7   4  167.58    4.00
  -1   7  -4  164.58    4.00
  -2   7   4  869.01   11.90
   2  -7   4  868.41   11.70
   2   7  -4  833.42   12.00
  -2   7   4  848.22   12.00
   2  -7  -4  896.11   12.00
   2   7   4  875.51   13.00
  -2   7  -4  873.91   11.60
   2   7   4  873.01   11.30
  -2   7  -4  862.31   11.90
  -2  -7   4  883.81   12.90
  -3   7   4   55.29    2.20
  -3   7   4   62.39    3.20
   3  -7   4   56.49    1.90
   3   7  -4   59.49    3.10
   3   7  -4   63.69    3.40
   3   7   4   55.99    3.20
  -3   7  -4   59.79    2.90
  -3   7  -4   58.59    1.90
   3   7   4   55.19    2.30
   3  -7  -4   58.29    2.20
  -3  -7   4   60.99    3.30
  -4   7   4   76.39    2.50
   4   7  -4   72.79    3.70
   4  -7   4   77.69    2.30
  -4   7   4   80.29    3.60
   4   7  -4   79.99    3.40
  -4   7  -4   85.09    3.20
   4   7   4   76.69    2.50
   4   7   4   77.09    3.80
  -4  -7   4   78.19    3.80
  -4   7  -4   76.49    2.30
   5   7  -4  242.78    6.30
  -5   7   4  241.18    4.70
   5   7  -4  252.77    5.70
   5  -7   4  245.18    4.50
  -5   7   4  242.78    5.80
  -5  -7   4  239.08    6.20
  -5   7  -4  247.38    5.30
   5   7   4  242.88    6.30
   5   7   4  240.28    4.40
  -6   7   4   33.70    3.50
  -6   7   4   33.70    2.50
   6   7  -4   27.40    3.10
   6   7  -4   39.20    3.80
   6  -7   4   35.40    2.40
  -6  -7   4   28.20    3.70
   6   7   4   37.90    4.00
  -6   7  -4   31.70    2.80
   6   7   4   34.90    2.20
  -7   7   4    4.60    2.40
  -7   7   4    6.50    1.80
   7   7  -4    4.30    2.60
   7  -7   4    8.20    1.80
   7   7  -4    4.20    2.20
  -7  -7   4    5.80    2.60
   7   7   4    2.80    2.60
   7   7   4    6.00    1.50
  -7   7  -4    7.00    2.10
  -8   7   4   98.29    4.00
   8   7  -4   96.69    4.80
  -8   7   4   97.69    5.00
  -8   7  -4   98.59    4.20
  -8  -7   4  102.09    5.60
   8   7   4   85.09    5.50
   9   7  -4   94.59    4.80
   9   7  -4   92.59    6.00
  -9   7   4   99.39    5.50
  -9  -7   4   99.69    6.00
   9   7   4  102.99    6.40
  -9   7  -4   89.29    4.40
 -10   7   4   24.40    3.60
  10   7  -4   24.60    4.20
  10   7  -4   28.70    4.30
 -10  -7   4   26.40    4.20
 -10   7  -4   22.40    2.90
  10   7   4   23.80    4.10
 -11   7   4   23.30    3.80
  11   7  -4   15.40    4.20
  11   7  -4   19.20    3.20
 -11  -7   4   13.10    3.90
  11   7   4   15.10    4.00
   0  -8   4  494.05    7.70
   0   8   4  496.65    7.70
   0   8  -4  480.45    7.90
   0   8   4  499.05    7.90
   1  -8   4  175.18    3.60
  -1   8   4  167.98    4.20
   1  -8   4  175.08    3.50
   1   8  -4  172.18    4.20
  -1   8   4  171.98    3.70
   1   8   4  174.88    4.30
  -1  -8   4  171.28    4.10
  -1   8  -4  178.68    3.60
  -1   8  -4  168.58    4.30
   1   8   4  172.48    3.90
   2   8  -4   23.90    2.40
   2  -8   4   23.30    1.60
  -2   8   4   23.70    1.90
  -2   8   4   24.40    2.70
   2   8   4   24.30    2.60
  -2  -8   4   23.50    2.70
   2  -8  -4   25.00    1.90
   2   8   4   25.10    2.20
  -2   8  -4   26.30    1.70
  -2   8  -4   29.30    2.60
   3   8  -4   24.50    2.70
   3  -8   4   25.00    1.40
  -3   8   4   24.80    2.80
  -3   8   4   26.00    1.80
   3   8  -4   25.70    3.10
  -3   8  -4   24.70    2.90
   3  -8  -4   24.30    1.80
  -3  -8   4   23.80    2.90
  -3   8  -4   24.60    1.50
   3   8   4   28.80    3.10
   3   8   4   21.80    2.00
   4  -8   4  111.09    2.50
  -4   8   4  108.19    4.10
  -4   8   4  112.19    2.80
   4   8  -4  111.49    4.50
   4   8  -4  113.09    3.90
  -4   8  -4  110.09    3.70
   4   8   4  105.49    4.40
  -4  -8   4  115.99    4.50
  -4   8  -4  107.99    2.40
   4  -8  -4  115.59    2.80
   4   8   4  111.59    3.00
  -5   8   4    3.80    2.10
   5   8  -4    3.00    1.90
   5   8  -4    6.30    2.20
  -5   8   4    1.70    1.30
   5  -8   4    4.10    1.10
   5   8   4    4.90    2.30
  -5   8  -4    6.60    1.90
  -5  -8   4    2.00    2.20
  -5   8  -4    3.40    1.20
   5   8   4    5.10    1.40
   6  -8   4   34.80    2.30
  -6   8   4   28.70    2.40
  -6   8   4   36.40    3.70
   6   8  -4   31.50    4.10
   6   8  -4   31.80    3.30
   6   8   4   39.20    2.40
  -6  -8   4   37.70    4.20
  -6   8  -4   31.10    3.00
   6   8   4   33.40    4.10
   7   8  -4   55.49    4.00
   7   8  -4   57.69    5.00
  -7   8   4   56.09    4.30
  -7   8   4   56.39    3.00
   7   8   4   54.59    5.10
   7   8   4   53.89    2.80
  -7  -8   4   53.99    4.90
  -7   8  -4   60.59    3.60
   8   8  -4    5.60    2.90
   8   8  -4    4.60    2.50
  -8   8   4   12.80    3.00
  -8   8  -4   11.10    2.50
   8   8   4   12.50    3.20
  -8  -8   4    2.50    2.90
  -9   8   4   27.80    3.60
   9   8  -4   26.70    4.30
   9   8  -4   38.80    5.20
  -9   8  -4   29.00    3.80
  -9  -8   4   22.90    3.80
   9   8   4   31.70    5.20
 -10   8   4    4.30    3.00
  10   8  -4    6.30    3.50
  10   8  -4    3.90    2.70
 -10  -8   4    3.20    3.30
 -10   8  -4    4.00    2.60
  10   8   4    2.80    3.50
 -11   8   4   16.20    3.60
  11   8  -4    8.80    3.00
  11   8  -4    9.60    4.10
  11   8   4   11.00    4.10
 -11  -8   4   16.60    4.10
   0   9   4   36.10    2.50
   0   9   4   39.50    2.60
   0  -9   4   40.20    2.40
   0   9  -4   38.90    3.00
   1  -9   4  124.89    2.90
  -1   9   4  116.79    3.10
  -1   9   4  113.29    3.70
   1   9  -4  117.19    3.90
  -1  -9   4  118.99    3.50
  -1   9  -4  122.39    3.90
   1   9   4  116.39    3.50
   1   9   4  116.79    3.70
  -2   9   4   25.50    1.90
   2  -9   4   23.10    1.70
   2  -9   4   25.00    1.60
   2   9  -4   20.20    2.70
  -2   9   4   25.90    2.80
   2   9   4   22.50    2.30
  -2  -9   4   23.10    2.70
  -2   9  -4   23.40    2.80
  -2   9  -4   23.40    1.70
   2   9   4   23.20    2.80
  -3   9   4   10.50    1.60
   3  -9   4    5.80    0.80
   3   9  -4    7.30    1.80
   3   9  -4    6.70    2.00
  -3   9   4    3.20    2.00
  -3  -9   4    5.00    2.00
  -3   9  -4    6.30    1.80
   3   9   4    5.20    2.00
   3  -9  -4    6.00    1.20
  -3   9  -4    5.20    0.90
   3   9   4    6.40    1.50
   4   9  -4   28.00    3.50
   4   9  -4   22.70    3.10
  -4   9   4   25.90    1.80
   4  -9   4   23.00    1.40
  -4   9   4   26.10    3.10
  -4   9  -4   29.80    3.10
  -4  -9   4   21.20    3.40
   4  -9  -4   21.70    1.70
   4   9   4   26.90    2.20
   4   9   4   19.80    3.20
   5  -9   4  104.49    2.40
  -5   9   4  103.49    4.30
   5   9  -4  106.29    4.10
   5   9  -4  106.09    4.80
  -5   9   4  104.59    2.80
  -5   9  -4  105.19    4.00
   5   9   4  101.19    3.20
  -5  -9   4  104.79    4.80
   5   9   4  109.79    4.90
  -6   9   4  183.28    4.10
   6   9  -4  191.38    5.50
   6   9  -4  190.58    6.30
  -6   9   4  191.38    5.80
  -6   9  -4  194.58    5.40
   6   9   4  200.38    6.60
   6   9   4  189.78    4.40
  -6  -9   4  193.58    6.30
   7   9  -4   41.70    4.60
  -7   9   4   43.70    4.30
   7   9  -4   41.70    3.80
   7   9   4   41.40    2.80
   7   9   4   43.40    4.70
  -7  -9   4   45.30    4.60
  -7   9  -4   41.50    3.60
  -8   9   4   18.00    3.30
   8   9  -4   16.90    2.80
   8   9  -4   15.80    3.40
  -8   9  -4   17.60    2.80
  -8  -9   4   13.20    3.30
   8   9   4   22.50    3.60
   9   9  -4    0.30    2.40
   9   9  -4   -1.40    3.20
  -9   9   4   -0.80    3.00
  -9   9  -4    1.70    2.40
   9   9   4    6.40    3.40
  -9  -9   4    0.10    3.00
  10   9  -4    3.50    2.70
  10   9  -4    4.80    3.50
 -10   9   4    6.30    3.20
 -10   9  -4    0.20    2.50
  10   9   4    6.40    3.70
 -10  -9   4    7.60    3.60
  11   9  -4    1.90    2.80
 -11   9   4    4.70    3.40
  11   9  -4    6.60    4.00
 -11  -9   4    0.70    3.70
  11   9   4    8.10    3.90
   0  10  -4   23.40    2.80
   0  10   4   26.30    2.40
   0 -10   4   25.90    2.30
   0  10   4   30.20    2.80
   1 -10   4   19.70    1.90
  -1  10   4   18.50    2.00
  -1  10   4   17.40    2.10
   1  10  -4   20.80    2.90
  -1  10  -4   18.50    2.70
  -1 -10   4   18.60    2.50
   1  10   4   19.40    2.50
   1  10   4   15.40    2.30
   2 -10   4   65.29    2.10
  -2  10   4   64.49    2.40
   2  10  -4   60.29    3.40
  -2  10   4   66.99    3.40
   2 -10   4   64.39    2.00
   2  10   4   62.89    3.40
   2  10   4   66.59    3.00
  -2 -10   4   67.09    3.30
  -2  10  -4   70.89    3.50
  -3  10   4   15.00    1.70
  -3  10   4    7.50    2.00
   3  10  -4   14.80    2.30
   3  10  -4   20.10    2.90
  -3 -10   4   13.40    2.30
   3 -10  -4   10.40    1.70
   3  10   4   15.10    2.40
   3  10   4   17.70    2.30
  -3  10  -4   15.10    2.40
   4  10  -4   62.09    3.60
  -4  10   4   66.19    2.10
  -4  10   4   62.09    3.80
   4  10  -4   60.29    3.90
  -4 -10   4   65.09    4.00
  -4  10  -4   59.99    3.60
   4  10   4   64.69    4.00
   4  10   4   62.09    2.90
   5  10  -4   18.80    2.50
   5  10  -4   23.70    4.00
  -5  10   4   22.80    2.80
  -5  10   4   25.00    1.70
  -5 -10   4   16.10    2.80
  -5  10  -4   16.60    2.50
   5  10   4   20.30    2.30
   5  10   4   20.70    3.00
   6  10  -4   55.99    3.90
  -6  10   4   51.19    4.30
   6  10  -4   52.39    4.50
  -6 -10   4   46.60    4.50
   6  10   4   55.09    4.70
   6  10   4   54.09    3.00
  -6  10  -4   58.49    3.90
   7  10  -4    8.40    2.50
  -7  10   4    5.50    2.90
   7  10  -4    4.60    2.90
   7  10   4    9.20    1.80
  -7 -10   4    5.90    2.90
   7  10   4    6.50    3.00
  -7  10  -4    8.80    2.70
   8  10  -4   30.70    4.20
   8  10  -4   35.40    5.20
  -8  10   4   33.50    3.80
   8  10   4   35.00    5.40
  -8 -10   4   29.80    5.00
  -8  10  -4   23.10    3.70
  -9  10   4    6.10    3.20
   9  10  -4    7.20    3.50
   9  10  -4   13.20    2.90
  -9  10  -4   17.90    3.00
   9  10   4   10.80    3.60
  -9 -10   4   14.60    3.70
  10  10  -4   33.90    4.60
  10  10  -4   19.00    4.20
 -10  10   4   26.00    4.00
  10  10   4   24.20    4.30
 -10  10  -4   19.80    3.30
 -10 -10   4   21.30    4.10
 -11  10   4    2.30    3.40
  11  10  -4    6.40    2.90
  11  10  -4    2.70    4.00
  11  10   4    2.50    4.10
 -11 -10   4    5.10    3.80
   0  11  -4    4.00    1.90
   0 -11   4    0.60    1.40
   0  11   4    0.70    1.70
   0  11   4    3.00    1.50
  -1  11   4  161.38    4.60
  -1  11   4  163.18    3.90
   1  11  -4  165.58    4.80
   1 -11   4  169.08    3.60
   1  11   4  163.68    4.50
  -1  11  -4  167.28    4.80
  -1 -11   4  171.58    4.40
   1  11   4  167.48    4.40
  -2  11   4   26.70    2.00
   2  11  -4   20.10    3.00
  -2  11   4   22.20    3.10
   2 -11   4   24.30    1.70
   2 -11   4   23.90    1.70
  -2 -11   4   21.80    2.90
   2  11   4   26.30    3.00
   2  11   4   23.30    2.70
  -2  11  -4   24.80    3.10
   3  11  -4    4.30    2.10
  -3  11   4    5.20    1.10
  -3  11   4    5.60    2.10
   3  11  -4    2.50    2.00
   3  11   4    3.50    2.10
  -3  11  -4    2.40    2.10
   3  11   4    5.60    1.70
  -3 -11   4    2.70    2.10
  -4  11   4   10.40    1.50
   4  11  -4    4.20    2.10
   4  11  -4    6.10    2.40
  -4  11   4    6.30    2.40
  -4 -11   4   12.00    2.50
   4  11   4    7.00    2.40
  -4  11  -4    2.70    2.20
   4  11   4    6.00    1.70
   5  11  -4   73.09    4.20
   5  11  -4   69.99    4.80
  -5  11   4   67.99    4.40
  -5  11  -4   75.19    4.20
   5  11   4   70.19    4.70
  -5 -11   4   80.19    4.90
   5  11   4   71.09    3.30
  -6  11   4   19.50    3.20
   6  11  -4   16.50    3.20
   6  11  -4   13.10    2.60
   6  11   4   17.90    2.70
   6  11   4   16.50    3.10
  -6  11  -4   14.00    2.70
  -6 -11   4   11.70    3.20
   7  11  -4   20.90    3.00
   7  11  -4   19.20    3.60
  -7  11   4   20.50    3.20
  -7 -11   4   19.00    3.70
   7  11   4   20.00    3.50
  -7  11  -4   20.60    3.10
   7  11   4   18.70    2.80
   8  11  -4   29.90    4.00
  -8  11   4   32.50    4.80
   8  11  -4   29.40    4.10
  -8  11  -4   38.60    4.50
  -8 -11   4   40.30    5.60
   8  11   4   36.40    5.30
   9  11  -4    6.50    2.70
  -9  11   4    1.00    3.20
   9  11  -4    4.30    3.50
   9  11   4    1.80    3.40
  -9 -11   4    2.60    3.40
  -9  11  -4    7.40    2.90
 -10  11   4    1.10    3.30
  10  11  -4    3.50    2.90
  10  11  -4    5.40    3.80
 -10  11  -4    8.20    2.90
 -10 -11   4    2.90    3.60
  10  11   4    3.30    3.60
   0  12  -4   28.20    3.20
   0  12   4   24.00    2.50
   0 -12   4   22.80    2.50
   0  12   4   23.90    2.90
   1  12  -4    7.40    2.30
  -1  12   4    5.50    2.10
  -1  12   4    7.70    1.50
   1 -12   4    6.00    1.40
   1  12   4    6.80    2.00
   1  12   4    6.20    1.90
  -1 -12   4    9.50    1.90
  -1  12  -4    7.60    2.10
  -2  12   4   24.60    3.30
  -2  12   4   21.10    2.00
   2 -12   4   18.80    1.70
   2  12  -4   24.20    3.20
   2  12   4   21.30    2.80
  -2 -12   4   23.60    3.10
   2  12   4   21.90    3.10
  -2  12  -4   23.40    3.40
  -3  12   4   35.50    1.90
   3  12  -4   26.20    3.50
  -3  12   4   29.50    3.60
   3  12  -4   31.90    3.40
  -3  12  -4   31.80    3.60
  -3 -12   4   33.80    3.50
   3  12   4   34.30    3.70
   3  12   4   28.80    2.90
   4  12  -4   30.40    4.00
   4  12  -4   34.30    3.60
  -4  12   4   29.40    3.80
  -4  12  -4   29.90    3.70
   4  12   4   27.90    2.90
   4  12   4   32.30    4.10
  -4 -12   4   27.90    4.00
  -5  12   4    8.70    2.80
   5  12  -4    9.70    2.40
   5  12  -4   13.40    3.00
  -5 -12   4   10.80    3.00
  -5  12  -4   10.10    2.60
   5  12   4    9.40    1.90
   5  12   4   10.30    2.90
   6  12  -4   19.50    3.30
   6  12  -4   31.90    3.70
  -6  12   4   19.70    3.20
   6  12   4   21.00    2.90
   6  12   4   14.30    3.20
  -6  12  -4   17.70    3.00
  -6 -12   4   17.40    3.20
  -7  12   4    5.10    3.00
   7  12  -4    9.10    3.30
   7  12  -4   12.20    2.80
  -7  12  -4    5.50    2.70
  -7 -12   4   11.00    3.40
   7  12   4   10.50    3.10
  -8  12   4    2.10    3.20
   8  12  -4    4.80    2.60
   8  12  -4   -1.60    3.20
  -8 -12   4   -4.50    3.20
   8  12   4   -3.10    3.10
  -8  12  -4    1.50    2.90
  -9  12   4    7.00    3.30
   9  12  -4    5.70    3.70
   9  12  -4    5.10    2.90
   9  12   4    7.40    3.70
  -9 -12   4    1.20    3.40
  -9  12  -4    7.70    3.20
 -10  12   4  -10.30    3.10
  10  12  -4    5.30    2.90
  10  12  -4   -4.10    3.70
  10  12   4   -1.60    3.80
 -10 -12   4   -2.60    3.70
 -10  12  -4    0.30    3.10
   0  13   4   17.50    2.50
   0  13  -4   14.80    2.80
   0  13   4   17.30    2.70
   0 -13   4   14.90    2.60
   1  13  -4   83.39    4.30
   1 -13   4   81.29    2.90
  -1  13   4   83.99    3.10
  -1  13   4   78.29    4.00
  -1 -13   4   83.79    3.70
   1  13   4   79.49    3.80
   1  13   4   77.69    4.00
  -1  13  -4   82.29    4.30
  -2  13   4    4.00    1.30
  -2  13   4    5.30    2.30
   2  13  -4    3.10    2.30
   2  13   4    6.10    2.00
  -2 -13   4    7.20    2.10
   2  13   4    5.30    2.20
  -2  13  -4    6.30    2.40
  -3  13   4   10.90    2.60
   3  13  -4    7.80    2.50
   3  13  -4    7.70    2.40
   3  13   4    8.90    2.10
  -3 -13   4    7.90    2.40
   3  13   4    5.70    2.40
  -3  13  -4   11.10    2.70
   4  13  -4   27.30    4.10
   4  13  -4   33.70    3.80
  -4  13   4   25.00    3.10
  -4  13  -4   19.80    3.10
   4  13   4   25.30    3.20
  -4 -13   4   23.80    4.00
   4  13   4   25.00    3.10
  -5  13   4    0.70    2.70
   5  13  -4   -1.40    2.60
   5  13  -4    3.40    2.30
   5  13   4   -1.50    1.70
   5  13   4    1.70    2.50
  -5  13  -4    1.00    2.60
  -5 -13   4    2.70    2.70
  -6  13   4   19.00    3.30
   6  13  -4   20.60    3.50
   6  13  -4   24.00    3.10
  -6  13  -4   29.10    3.50
  -6 -13   4   22.00    3.50
   6  13   4   25.80    3.60
   6  13   4   24.20    3.10
   7  13  -4   -0.80    3.00
   7  13  -4    4.10    2.60
  -7  13   4   -2.70    3.00
   7  13   4    3.40    3.10
  -7 -13   4    1.20    3.10
  -7  13  -4    3.50    2.80
  -8  13   4   11.70    3.50
   8  13  -4    3.30    2.60
   8  13  -4    0.10    3.20
   8  13   4    1.30    3.30
  -8  13  -4    2.40    3.00
  -8 -13   4   -3.00    3.20
  -9  13   4    5.00    3.40
   9  13  -4   -0.60    2.60
   9  13  -4   -1.10    3.50
   9  13   4    1.30    3.50
  -9 -13   4    1.40    3.60
  -9  13  -4    5.30    3.30
   0  14   4   32.10    3.60
   0  14   4   26.30    3.00
   0 -14   4   23.10    2.80
   0  14  -4   23.40    3.10
   1  14  -4   22.30    3.00
  -1  14   4   21.40    2.90
  -1  14   4   15.60    2.50
  -1  14  -4   25.10    3.10
  -1 -14   4   17.40    2.30
   1  14   4   20.30    2.70
   1  14   4   21.50    3.20
   2  14  -4   33.60    3.90
  -2  14   4   34.00    3.90
   2  14   4   28.10    3.50
  -2  14  -4   34.00    3.90
  -2 -14   4   34.10    3.40
   2  14   4   32.80    3.70
   3  14  -4   31.80    3.90
  -3  14   4   35.30    4.00
  -3  14  -4   28.10    4.10
   3  14   4   29.80    3.50
  -3 -14   4   28.80    3.80
   3  14   4   28.00    3.80
   4  14  -4    1.20    2.60
  -4  14   4   -1.60    2.60
   4  14  -4   -1.80    2.30
   4  14   4    3.00    2.10
   4  14   4    2.70    2.40
  -4  14  -4    1.60    2.70
  -4 -14   4    1.80    2.60
  -5  14   4   33.00    3.70
   5  14  -4   28.00    3.60
   5  14  -4   32.40    4.00
   5  14   4   28.60    4.20
   5  14   4   28.10    3.30
  -5 -14   4   32.30    4.70
  -5  14  -4   27.30    3.50
   6  14  -4   -0.50    3.00
  -6  14   4    3.50    3.10
   6  14  -4    0.80    2.50
   6  14   4    2.40    1.90
   6  14   4   -1.80    2.80
  -6  14  -4   -0.30    2.80
  -6 -14   4    4.10    3.20
   7  14  -4   14.20    3.50
  -7  14   4    8.40    3.40
   7  14  -4   20.30    3.10
   7  14   4   17.80    3.70
  -7  14  -4   11.00    3.30
  -7 -14   4   15.00    3.50
  -8  14   4    0.50    3.30
   8  14  -4    4.70    2.70
   8  14  -4   -1.60    3.40
  -8  14  -4    2.50    3.10
  -8 -14   4    1.50    3.50
   8  14   4   -1.50    3.30
   9  14  -4    9.20    4.00
  -9  14   4   11.60    3.80
   9  14  -4   14.50    3.10
   9  14   4    6.70    3.80
  -9 -14   4    9.70    3.90
  -9  14  -4   13.30    3.80
   0  15  -4   87.39    5.00
   0  15   4   86.29    4.80
   0  15   4   90.09    3.80
  -1  15   4   18.20    2.90
   1  15  -4   18.00    2.90
   1  15   4   25.00    3.30
   1  15   4   24.90    3.70
  -1 -15   4   21.50    3.30
  -1  15  -4   16.10    3.10
  -2  15   4   35.10    4.10
   2  15  -4   34.70    4.20
  -2 -15   4   38.80    3.70
  -2  15  -4   36.50    4.70
   2  15   4   31.60    3.80
   2  15   4   36.60    3.90
   3  15  -4   28.90    3.90
  -3  15   4   35.30    4.30
   3  15   4   31.30    3.80
  -3 -15   4   27.30    3.90
   3  15   4   31.70    3.90
  -3  15  -4   30.30    4.50
   4  15  -4    6.40    2.60
   4  15  -4   -2.60    2.50
  -4  15   4   -0.70    2.70
   4  15   4    3.20    2.20
   4  15   4    3.90    2.70
  -4  15  -4    5.40    3.00
  -4 -15   4   -2.10    2.60
   5  15  -4   15.30    2.90
   5  15  -4   15.40    3.30
  -5  15   4   13.90    3.20
   5  15   4   10.10    3.00
  -5 -15   4    9.50    3.10
  -5  15  -4   14.30    3.30
   5  15   4   13.50    2.40
   6  15  -4   -2.00    3.00
   6  15  -4   -0.90    2.40
  -6  15   4   -0.50    2.90
  -6 -15   4    2.60    3.10
  -6  15  -4    7.00    3.10
   6  15   4    2.50    2.10
   6  15   4    1.60    3.20
  -7  15   4    4.60    3.40
   7  15  -4    3.40    3.40
   7  15  -4    8.50    2.90
  -7 -15   4    5.90    3.60
   7  15   4    0.50    3.20
  -7  15  -4    7.60    3.20
  -8  15   4    6.60    3.70
   8  15  -4   -8.10    3.30
   8  15  -4    2.20    2.80
  -8 -15   4   -4.50    3.30
   8  15   4    4.20    3.60
  -8  15  -4   -4.00    3.10
   0  16   4   11.20    2.80
   0  16  -4   15.60    3.20
   1  16  -4   13.00    3.10
  -1  16   4   14.10    2.90
  -1  16  -4    7.20    3.00
   1  16   4   11.40    2.70
   1  16   4   12.10    2.40
  -2  16   4   70.99    4.70
   2  16  -4   67.39    4.90
   2  16   4   70.79    4.40
   2  16   4   68.99    4.40
  -2 -16   4   66.69    4.20
  -2  16  -4   64.49    5.00
   3  16  -4    1.60    2.60
  -3  16   4    1.40    2.70
  -3  16  -4   -3.30    2.70
   3  16   4   -0.30    2.20
   3  16   4    2.00    2.50
  -3 -16   4   -1.00    2.50
  -4  16   4    8.20    3.10
   4  16  -4    9.50    2.80
  -4 -16   4   16.80    3.20
   4  16   4    8.90    2.90
  -4  16  -4    9.00    3.10
   4  16   4   10.80    2.60
   5  16  -4    6.80    3.10
   5  16  -4    6.50    2.80
  -5  16   4    8.60    3.30
   5  16   4   10.00    3.10
  -5  16  -4   12.30    3.40
  -5 -16   4    6.20    3.00
   5  16   4    9.10    2.40
   6  16  -4   -4.00    3.00
  -6  16   4    3.60    3.20
   6  16  -4    1.30    2.60
  -6 -16   4    4.10    3.40
   6  16   4   -2.10    3.00
  -6  16  -4   -2.00    3.10
   7  16  -4    5.30    3.70
  -7  16   4   -3.80    3.20
   7  16  -4    5.10    2.90
   7  16   4   -2.50    3.30
  -7 -16   4    3.10    3.60
  -7  16  -4    8.80    3.40
  -8  16   4    0.60    3.40
   8  16  -4   -1.30    3.80
   8  16  -4    4.50    3.00
  -8  16  -4    5.20    3.40
  -8 -16   4    2.20    3.80
   8  16   4   -6.80    3.20
   0  17  -4    5.10    2.90
   0  17   4    6.00    2.80
  -1  17   4   38.10    4.60
   1  17  -4   38.10    4.70
  -1  17  -4   39.40    4.80
   1  17   4   35.00    4.20
   2  17  -4    5.60    2.90
  -2  17   4    4.60    2.90
   2  17   4    2.40    2.50
  -2  17  -4   11.70    3.30
   2  17   4   -0.50    2.60
  -3  17   4    1.00    2.80
   3  17  -4    4.50    2.80
  -3  17  -4    2.90    3.00
   3  17   4    0.20    2.50
  -3 -17   4   -0.20    2.60
   3  17   4    3.10    2.60
  -4  17   4   14.30    3.40
   4  17  -4   21.50    3.40
  -4  17  -4   20.80    3.70
  -4 -17   4   19.00    3.30
   4  17   4   23.20    3.10
   4  17   4   20.60    3.40
  -5  17   4   -1.70    3.20
   5  17  -4    1.40    2.80
   5  17  -4   -3.30    2.90
  -5  17  -4   -1.40    3.00
  -5 -17   4    3.50    3.10
   5  17   4    0.90    2.90
   5  17   4    3.20    2.30
   6  17  -4    2.30    2.70
  -6  17   4    0.80    3.30
   6  17  -4    5.90    3.50
  -6  17  -4    0.80    3.30
   6  17   4    1.00    3.20
  -6 -17   4    2.70    3.40
  -7  17   4    6.10    3.70
   7  17  -4    6.20    3.80
   7  17  -4    2.90    2.90
  -7  17  -4    4.60    3.60
   7  17   4    8.60    3.60
  -7 -17   4    3.10    3.60
   0  18  -4   20.80    3.70
   0  18   4   12.70    3.20
  -1  18   4    9.50    3.20
   1  18  -4    6.40    3.10
   1  18   4    6.90    2.90
  -1  18  -4    9.80    3.30
   2  18  -4   33.30    4.80
  -2  18   4   22.60    3.60
  -2  18  -4   22.70    3.70
   2  18   4   29.10    4.60
  -3  18   4    2.60    3.00
   3  18  -4    2.30    2.90
  -3  18  -4    5.00    3.30
   3  18   4    2.80    2.50
   4  18  -4   10.60    3.10
  -4  18   4    5.60    3.20
   4  18   4    6.20    2.80
  -4  18  -4   10.10    3.50
  -4 -18   4   11.50    3.30
   4  18   4    8.70    3.10
   5  18  -4    6.10    3.00
  -5  18   4    2.20    3.30
  -5  18  -4    2.80    3.30
   5  18   4    5.30    2.60
   5  18   4   -0.20    3.00
  -5 -18   4   -0.20    3.10
  -6  18   4    2.90    3.60
   6  18  -4    8.80    3.20
  -6 -18   4    5.30    3.50
   6  18   4    5.90    3.50
  -6  18  -4   10.00    3.70
   0  19  -4   -0.50    2.90
   0  19   4   -2.70    2.80
   1  19  -4   12.00    3.40
  -1  19   4    7.00    3.30
  -1  19  -4   10.70    3.40
   1  19   4   13.10    3.20
  -2  19   4   -1.00    3.00
   2  19  -4   -1.50    3.00
  -2  19  -4   -2.60    3.20
   2  19   4   -1.60    2.70
  -3  19   4   11.10    3.50
   3  19  -4    8.10    3.10
  -3  19  -4    5.20    3.50
   3  19   4   11.10    3.00
   4  19  -4    5.60    3.00
  -4  19   4   -0.60    3.20
  -4  19  -4    4.90    3.60
   4  19   4    2.80    2.70
  -5  19   4    8.10    3.50
   5  19  -4    9.70    3.20
  -5  19  -4   -2.80    3.60
   5  19   4    4.10    3.40
   0  20  -4   -2.70    3.00
   0  20   4    4.10    3.00
   1  20  -4    4.70    3.40
  -1  20   4    4.10    3.20
   1  20   4    2.60    3.00
  -1  20  -4    1.40    3.20
  -2  20   4    6.60    3.30
   2  20  -4   -0.10    3.10
   2  20   4    3.20    3.00
  -2  20  -4   -4.10    3.40
   3  20  -4    5.90    3.20
  -3  20   4    0.10    3.40
   3  20   4    7.40    3.00
  -3  20  -4   -2.00    3.50
   0   0   5    0.20    1.10
   0   0  -5   -1.90    1.10
   0   0   5   -0.70    1.40
   1   0   5  255.87    4.80
  -1   0   5  245.48    4.80
  -1   0  -5  246.18    3.60
   1   0   5  255.07    3.60
   1   0  -5  252.27    4.40
  -2   0   5   59.59    2.70
   2   0   5   57.39    1.20
   2   0  -5   57.29    2.60
   2   0   5   56.79    2.60
  -2   0  -5   58.69    1.30
   3   0  -5    1.90    1.50
  -3   0   5    0.40    1.50
   3   0   5    0.70    0.50
   3   0   5   -0.40    1.40
  -3   0  -5    0.90    0.60
  -3   0  -5    2.40    0.50
  -4   0  -5   75.69    1.70
   4   0   5   73.39    3.10
   4   0  -5   79.19    3.30
  -4   0  -5   73.59    1.70
  -4   0   5   73.79    3.20
  -5   0  -5    4.30    1.00
  -5   0   5    5.50    1.80
  -5   0  -5    4.60    0.90
   5   0   5    4.00    1.70
   5   0  -5    5.00    1.90
   6   0   5   12.10    2.10
   6   0  -5    8.80    2.00
  -6   0   5    8.30    2.10
  -6   0  -5    8.50    1.20
  -6   0  -5    9.60    1.20
  -7   0  -5   14.80    1.90
   7   0  -5   12.90    2.30
  -7   0   5   12.90    2.50
   7   0   5   15.70    2.50
   8   0  -5   -1.70    2.10
  -8   0   5    0.30    2.30
  -8   0  -5    0.90    1.40
   8   0   5    0.90    2.30
   9   0  -5   -0.90    2.40
   9   0   5    1.70    2.70
  -9   0   5    2.30    2.60
  -9   0   5   -0.90    2.30
  10   0   5   11.90    3.20
 -10   0   5    9.50    3.00
 -10   0   5    6.70    2.60
  10   0  -5    9.60    2.80
  11   0  -5    2.00    2.80
 -11   0   5   -1.20    3.00
  11   0   5    1.70    3.00
 -11   0   5    1.30    2.70
  12   0  -5   14.50    3.50
  12   0   5   19.60    3.90
 -12   0   5   13.30    3.70
 -12   0   5   13.00    3.20
   0  -1   5  325.67    4.80
   0  -1  -5  316.77    4.70
   0   1   5  323.17    4.70
   0  -1   5  319.47    5.50
   0   1   5  318.57    5.60
   0   1  -5  316.87    4.80
   1   1  -5   50.69    2.30
  -1   1   5   57.89    2.60
  -1  -1  -5   54.89    1.50
   1  -1   5   47.70    2.50
   1  -1   5   52.09    1.70
   1   1   5   51.69    2.60
   1   1   5   56.99    1.50
   1  -1  -5   52.29    2.30
  -1   1  -5   54.39    1.80
  -2   1   5  537.05    8.40
   2  -1   5  534.55    8.30
   2   1  -5  556.74    7.90
   2  -1   5  550.94    6.80
  -2  -1   5  552.54    8.50
   2  -1  -5  546.65    7.90
   2   1   5  541.75    8.50
  -2   1  -5  550.34    6.80
   3  -1   5  113.09    3.40
   3  -1   5  114.39    2.10
   3   1  -5  117.79    3.40
  -3   1   5  116.29    3.50
   3   1   5  112.69    3.50
   3  -1  -5  113.29    3.20
  -3  -1   5  113.09    3.60
  -3   1  -5  114.99    2.10
   4  -1   5  266.47    5.50
   4   1  -5  267.27    5.40
   4  -1   5  269.87    3.90
  -4   1   5  275.77    5.60
   4  -1  -5  274.27    5.40
  -4   1  -5  266.97    4.00
  -4  -1   5  265.47    5.70
  -4   1  -5  265.97    3.90
   4   1   5  266.87    5.70
  -5  -1  -5   67.49    1.70
   5   1  -5   62.89    3.30
  -5   1   5   68.49    3.20
  -5  -1  -5   66.59    1.70
   5  -1   5   66.79    3.30
  -5   1  -5   67.59    2.10
   5   1   5   61.39    3.30
  -5  -1   5   65.79    3.50
  -5   1  -5   66.89    2.10
   5  -1  -5   63.09    3.30
  -6   1   5   48.30    3.30
   6  -1   5   44.50    3.10
  -6  -1  -5   46.50    1.80
  -6  -1  -5   43.20    1.80
   6   1  -5   42.20    3.10
  -6  -1   5   47.80    3.50
   6  -1  -5   43.30    3.20
  -6   1  -5   46.40    2.10
   6   1   5   47.20    3.40
   7  -1   5   -0.10    2.00
  -7  -1  -5    2.30    1.20
  -7   1   5    2.60    2.00
   7   1  -5    1.50    2.00
   7   1   5   -0.70    2.20
   7  -1  -5    4.60    2.10
  -7  -1   5    3.60    2.30
  -7   1  -5    3.10    1.30
  -8  -1  -5   19.00    2.20
  -8   1   5   16.00    2.60
  -8   1   5   21.20    3.70
   8   1  -5   20.00    2.80
   8  -1   5   19.90    2.90
   8   1   5   20.40    3.00
  -8  -1   5   27.90    3.90
   8  -1  -5   17.80    2.70
  -8   1  -5   22.00    2.40
  -9   1   5   45.10    4.30
   9   1  -5   48.50    4.40
  -9   1   5   49.30    4.40
   9  -1   5   38.70    4.40
   9  -1  -5   40.60    4.30
   9   1   5   42.80    4.90
  -9  -1   5   39.20    4.50
  10  -1   5   11.80    3.10
 -10   1   5   12.30    3.10
  10   1  -5   11.30    3.10
 -10   1   5   10.60    2.90
 -10  -1   5    9.00    2.70
  10  -1  -5   10.50    2.90
 -10  -1   5    5.90    3.20
  10   1   5    5.90    3.00
  11  -1   5   -0.50    2.90
  11   1  -5    2.90    2.90
 -11   1   5    2.60    2.70
 -11   1   5   -2.90    2.70
  11   1   5    6.60    3.20
  11  -1  -5   -3.50    2.50
 -11  -1   5    2.50    3.10
 -11  -1   5    2.90    2.60
 -12   1   5   16.10    3.60
  12  -1   5   15.20    3.60
  12   1  -5   15.00    3.50
 -12   1   5   17.20    3.40
 -12  -1   5   12.10    3.90
  12  -1  -5   19.30    3.60
  12   1   5   17.00    4.00
 -12  -1   5   18.40    3.40
   0  -2   5    5.50    1.20
   0   2  -5    4.70    1.20
   0   2   5    6.60    1.10
   0   2   5    4.30    1.40
   0  -2   5    6.60    1.40
   0   2   5    7.20    1.10
   0  -2  -5    4.50    1.10
   1  -2   5  198.18    3.40
  -1   2   5  185.18    4.00
   1  -2   5  187.18    4.00
  -1   2   5  194.38    3.70
   1   2  -5  191.88    3.80
  -1  -2  -5  188.48    2.90
   1   2   5  195.38    2.90
  -1   2  -5  195.98    3.40
   1   2   5  184.38    4.10
   1   2   5  195.88    2.90
  -1  -2   5  196.58    4.20
   1  -2  -5  191.18    3.80
   2  -2   5  258.17    3.80
  -2   2   5  246.88    4.80
   2   2  -5  242.48    4.60
   2  -2   5  246.68    4.70
  -2   2  -5  250.97    3.80
   2   2   5  246.98    5.00
  -2  -2   5  245.98    5.00
   3  -2   5  163.98    3.80
   3  -2   5  164.98    2.90
  -3   2   5  165.68    3.90
   3   2  -5  163.98    4.00
  -3  -2   5  161.68    4.20
  -3   2  -5  157.08    2.80
   3   2   5  159.38    4.20
   4   2  -5  218.98    4.80
   4  -2   5  223.58    3.70
  -4   2   5  228.28    4.90
   4  -2   5  215.68    4.80
   4   2   5  219.48    5.20
  -4   2  -5  225.08    3.70
  -4  -2   5  215.58    5.20
  -4   2  -5  222.68    3.70
   4  -2  -5  216.58    4.90
   5  -2   5   88.09    3.50
  -5   2   5   90.99    3.50
   5   2  -5   94.19    3.60
  -5  -2  -5   88.59    1.80
  -5  -2  -5   88.79    1.90
  -5   2   5   87.29    3.70
  -5   2  -5   87.49    2.50
  -5  -2   5   93.89    4.00
   5  -2  -5   87.49    3.60
   5   2   5   89.99    1.80
   5   2   5   89.59    3.80
  -6  -2  -5  126.59    2.50
   6  -2   5  127.99    4.20
   6   2  -5  131.99    4.30
  -6  -2  -5  126.79    2.60
  -6   2   5  128.59    4.20
  -6   2   5  133.99    4.40
   6   2   5  128.79    2.60
  -6   2  -5  126.89    3.10
   6   2   5  129.89    4.60
   6  -2  -5  122.39    4.30
  -6  -2   5  125.79    4.80
  -7  -2  -5   15.60    1.80
  -7   2   5   14.20    2.40
   7  -2   5   17.20    2.40
  -7   2   5   13.10    2.20
   7   2  -5   14.50    2.40
   7   2   5   19.50    2.70
   7   2   5   14.70    1.80
  -7  -2   5   15.40    2.70
  -7   2  -5   12.40    1.60
   7  -2  -5   11.70    2.40
   8  -2   5    5.90    2.40
  -8   2   5    7.50    2.30
   8   2  -5    4.80    2.30
  -8  -2  -5    6.90    1.40
  -8   2   5    7.70    2.40
   8  -2  -5    7.40    2.50
  -8  -2   5    8.00    2.70
   8   2   5    5.90    1.40
   8   2   5    6.70    2.70
  -8   2  -5    8.50    1.70
  -9   2   5    3.90    2.40
  -9   2   5    3.00    2.40
   9  -2   5    6.60    2.60
   9   2  -5    3.90    2.50
  -9  -2   5   10.90    3.20
   9   2   5    6.00    3.00
   9  -2  -5    1.30    2.50
  10   2  -5   30.80    4.60
 -10   2   5   29.30    4.10
  10  -2   5   29.80    4.50
 -10   2   5   31.10    4.20
  10   2   5   35.90    5.20
 -10  -2   5   37.60    5.30
  10  -2  -5   32.40    4.50
 -11   2   5   17.00    3.20
 -11   2   5   15.70    3.10
  11  -2   5   18.60    3.50
  11   2  -5   17.90    3.40
 -11  -2   5   17.70    3.90
  11   2   5   19.00    3.90
 -11  -2   5   18.20    3.00
  11  -2  -5   16.90    3.40
  12  -2   5   14.50    3.80
 -12   2   5   14.30    3.40
  12   2  -5   11.60    3.30
 -12   2   5   17.10    3.40
  12   2   5   14.50    4.00
 -12  -2   5   14.90    3.10
 -12  -2   5   14.40    4.00
  12  -2  -5   18.20    3.60
   0  -3  -5  128.79    2.80
   0   3   5  130.69    2.80
   0   3   5  132.99    2.90
   0  -3   5  128.39    3.30
   0   3  -5  137.09    3.20
   0   3   5  130.49    3.40
   1  -3   5  306.97    4.70
  -1   3   5  299.67    5.30
  -1  -3  -5  298.17    4.20
  -1   3   5  295.47    4.90
   1  -3   5  295.57    5.20
   1   3  -5  301.67    5.00
   1   3   5  297.87    4.20
   1  -3  -5  298.37    5.00
  -1   3  -5  301.47    4.70
   1   3   5  295.07    4.20
  -1  -3   5  289.27    5.40
   1   3   5  298.97    5.50
   2  -3   5  158.88    3.50
  -2  -3  -5  159.38    2.40
   2   3  -5  154.08    3.80
   2  -3   5  157.58    3.10
  -2   3   5  155.58    3.60
  -2   3   5  157.28    3.70
  -2  -3   5  151.58    4.00
   2   3   5  163.38    4.00
  -2   3  -5  159.88    3.10
   2  -3  -5  154.98    3.70
   2   3   5  157.88    2.40
   2   3   5  162.38    2.40
   3  -3   5  220.88    4.40
  -3   3   5  221.38    4.50
  -3   3   5  208.88    4.60
   3  -3   5  222.68    3.80
   3   3  -5  218.18    4.60
  -3  -3   5  218.68    5.00
  -3   3  -5  219.98    3.80
   3   3   5  221.08    5.00
   4   3  -5    1.10    1.60
  -4   3   5    0.60    1.40
  -4  -3  -5   -0.40    0.60
  -4   3   5   -0.40    1.80
   4  -3   5    1.10    1.40
   4  -3  -5   -0.50    1.70
   4   3   5   -0.90    0.60
   4   3   5   -1.00    1.60
  -4   3  -5    0.80    1.10
  -4  -3   5   -0.90    1.70
  -5  -3  -5   41.60    1.40
   5   3  -5   41.30    3.00
  -5   3   5   46.00    3.20
  -5   3   5   43.90    2.80
   5  -3   5   42.00    2.70
  -5  -3   5   43.70    3.40
  -5   3  -5   43.90    2.20
   5   3   5   43.30    1.40
   5   3   5   43.20    3.20
   5  -3  -5   44.60    3.10
   6   3  -5   16.00    2.30
  -6  -3  -5   17.00    1.40
  -6   3   5   14.20    2.00
   6  -3   5   13.90    2.00
  -6   3   5    9.20    2.20
  -6  -3  -5   12.60    1.50
   6  -3  -5    9.40    2.10
  -6   3  -5   11.80    1.60
  -6  -3   5   12.40    2.50
   6   3   5   13.40    1.40
   6   3   5   14.10    2.40
   7  -3   5   47.30    3.60
   7   3  -5   43.20    4.00
  -7   3   5   47.40    3.70
  -7   3   5   47.80    3.30
   7   3  -5   49.90    3.60
  -7  -3  -5   45.50    2.10
  -7  -3   5   51.29    4.10
   7   3   5   44.10    2.10
   7  -3  -5   50.39    3.70
  -7   3  -5   52.99    2.70
   7   3   5   49.90    4.00
   8   3  -5   23.90    2.90
  -8   3   5   32.40    3.50
   8  -3   5   31.00    3.80
   8   3  -5   29.40    4.10
  -8   3   5   30.10    3.80
   8  -3  -5   25.60    3.70
   8   3   5   34.30    4.20
  -8  -3   5   29.10    4.20
  -8   3  -5   32.70    2.80
   9  -3   5   85.89    4.70
  -9   3   5   94.69    4.90
  -9   3   5   84.99    4.50
   9   3  -5   84.29    4.50
   9   3  -5   90.19    5.70
  -9   3  -5   81.59    3.60
   9  -3  -5   91.59    4.90
  -9  -3   5   91.29    5.70
   9   3   5   88.89    5.50
  10  -3   5    0.60    2.70
 -10   3   5    1.30    2.40
 -10   3   5    1.70    2.60
  10   3  -5   -0.50    2.50
 -10  -3   5   -0.10    3.10
  10   3   5   -0.40    2.90
  10  -3  -5    2.60    2.70
 -11   3   5   -2.80    2.50
  11   3  -5   -0.30    2.80
 -11   3   5    6.20    2.90
  11  -3   5    4.90    3.00
  11  -3  -5    2.60    3.00
 -11  -3   5   -2.60    3.30
  11   3   5    5.40    3.30
 -12   3   5    6.00    3.20
  12   3  -5    5.80    3.30
  12   3   5    6.70    3.80
 -12  -3   5    0.70    3.60
  12  -3  -5    8.10    3.40
 -12  -3   5    2.00    2.80
   0   4   5   27.90    1.90
   0  -4   5   25.40    2.20
   0   4  -5   28.70    2.10
   0   4   5   26.70    2.20
   1   4  -5  135.99    3.40
  -1  -4  -5  140.69    2.80
   1  -4   5  145.29    3.30
  -1   4   5  138.59    3.40
  -1   4   5  140.69    3.20
   1   4   5  136.89    2.70
   1   4   5  141.09    2.70
  -1   4  -5  137.79    3.20
   1  -4  -5  143.09    3.40
   1   4   5  138.99    3.60
  -1  -4   5  137.09    3.60
  -2   4   5    4.80    1.60
  -2   4   5    7.60    1.40
  -2  -4  -5    8.00    0.90
   2   4  -5    2.70    1.50
   2  -4   5    7.30    1.30
  -2   4  -5    5.70    1.30
  -2  -4   5    2.80    1.60
   2   4   5    3.40    1.60
   2  -4  -5    5.40    1.60
   2   4   5    6.70    0.80
  -3   4   5  818.22   11.70
   3  -4   5  806.02   11.60
  -3   4   5  814.92   11.30
  -3  -4  -5  841.62    9.80
   3   4  -5  801.12   11.40
   3   4   5  814.12    9.80
  -3  -4   5  826.62   12.50
   3  -4  -5  813.62   11.50
   3   4   5  830.32   12.50
  -3   4  -5  827.82   10.70
   4   4  -5  169.28    4.40
  -4  -4  -5  164.78    2.60
  -4   4   5  168.38    4.50
   4  -4   5  165.58    3.90
  -4   4   5  169.88    4.00
  -4  -4   5  164.38    4.80
   4   4   5  165.68    2.60
  -4   4  -5  164.38    3.60
   4   4   5  164.68    4.70
   4  -4  -5  160.68    4.40
  -5  -4  -5   19.60    1.40
  -5   4   5   20.60    3.00
  -5   4   5   24.50    2.50
   5  -4   5   20.90    2.50
   5   4  -5   23.50    2.70
  -5  -4   5   25.40    3.20
   5   4   5   23.40    1.40
  -5   4  -5   23.80    2.10
   5  -4  -5   23.70    2.90
   5   4   5   27.20    3.10
  -6  -4  -5   61.19    2.00
   6  -4   5   65.19    3.30
  -6   4   5   61.19    3.20
   6   4  -5   61.89    4.00
  -6   4   5   54.59    3.70
   6   4  -5   62.79    3.50
  -6   4  -5   63.59    2.80
   6  -4  -5   65.49    3.80
   6   4   5   63.79    4.00
  -6  -4   5   72.99    4.10
   6   4   5   65.09    2.00
   7   4  -5  208.08    6.40
  -7   4   5  205.08    5.30
  -7   4   5  205.18    5.70
   7   4  -5  194.68    5.50
   7  -4   5  202.88    5.30
   7   4   5  199.18    3.70
   7   4   5  203.08    6.30
  -7  -4   5  200.48    6.30
   7  -4  -5  204.08    5.80
  -7   4  -5  199.78    4.50
  -8   4   5   57.29    3.80
   8  -4   5   54.79    4.00
  -8   4   5   53.39    4.10
   8   4  -5   62.39    4.10
   8   4  -5   50.19    4.70
   8  -4  -5   55.39    4.30
   8   4   5   61.19    4.80
  -8   4  -5   53.69    3.20
  -8  -4   5   66.19    4.90
   9   4  -5    1.80    2.50
  -9   4   5    6.70    2.40
   9  -4   5    6.10    2.50
  -9   4   5    2.00    2.70
   9   4  -5    1.40    2.90
   9  -4  -5    7.60    2.80
   9   4   5    1.80    3.00
  -9  -4   5    2.40    3.00
  -9   4  -5    2.50    2.00
 -10   4   5   19.20    3.00
  10  -4   5   15.30    3.00
  10   4  -5   12.50    3.70
  10   4  -5   16.50    3.10
 -10   4   5   15.60    3.10
  10   4   5   19.40    3.70
 -10  -4   5   20.10    3.70
  10  -4  -5   12.40    3.10
  11   4  -5   39.60    5.00
 -11   4   5   32.60    4.80
  11  -4  -5   32.00    5.00
 -11  -4   5   31.90    5.60
  11   4   5   38.30    5.60
  12   4  -5   18.00    3.70
 -12   4   5   16.10    3.50
  12   4   5    8.50    4.00
  12  -4  -5    8.70    3.60
 -12  -4   5   14.10    4.30
   0   5   5  123.29    2.90
   0  -5   5  121.79    3.20
   0   5   5  118.69    3.30
   0   5  -5  116.89    3.30
  -1  -5  -5  822.52   10.30
  -1   5   5  811.32   11.50
   1  -5   5  819.62   11.30
  -1   5   5  795.02   10.70
   1   5  -5  791.52   11.00
   1   5   5  808.32   11.80
  -1  -5   5  802.02   11.70
   1   5   5  813.72   10.30
  -1   5  -5  802.52   10.80
  -2   5   5  476.15    7.40
  -2   5   5  492.65    7.60
  -2  -5  -5  498.65    6.50
   2  -5   5  485.15    7.30
   2   5  -5  486.85    7.60
  -2   5  -5  476.05    7.20
   2   5   5  479.05    8.20
  -2  -5   5  477.75    8.00
   2   5   5  478.55    6.50
   3  -5   5   58.19    2.40
  -3   5   5   60.99    3.10
  -3  -5  -5   58.69    1.90
  -3   5   5   59.59    2.60
  -3   5  -5   57.89    2.50
   3  -5  -5   56.19    3.00
   3   5   5   57.99    1.80
  -3  -5   5   51.89    3.20
   3   5   5   57.19    3.20
  -4   5   5   53.79    2.60
   4  -5   5   52.29    2.50
   4   5  -5   57.39    3.10
  -4   5   5   56.79    3.00
  -4  -5  -5   55.09    1.80
   4   5   5   57.69    3.30
  -4  -5   5   59.29    3.50
   4  -5  -5   60.49    3.30
  -4   5  -5   56.89    2.50
   4   5   5   52.39    1.70
  -5   5   5   14.20    1.80
   5  -5   5   14.10    2.30
  -5   5   5   14.40    2.30
   5   5  -5   15.50    2.40
  -5  -5  -5   16.30    1.50
   5   5  -5   15.60    2.10
  -5  -5   5   19.50    3.20
   5   5   5   19.20    3.00
  -5   5  -5   18.00    2.20
   5  -5  -5   17.50    2.40
   5   5   5   16.40    1.50
  -6   5   5  225.88    5.20
   6   5  -5  221.48    6.30
   6  -5   5  233.68    5.20
   6   5  -5  226.58    5.60
  -6   5   5  225.38    5.80
   6  -5  -5  225.08    5.80
   6   5   5  231.18    6.40
  -6  -5   5  222.28    6.20
   6   5   5  218.68    3.80
  -6   5  -5  231.68    4.70
   7   5  -5    6.80    2.70
  -7   5   5    7.20    2.60
   7   5  -5    8.80    2.30
   7  -5   5    6.50    1.90
  -7   5   5    4.70    2.00
  -7  -5   5    8.30    2.70
   7   5   5    5.80    1.30
  -7   5  -5    3.80    1.80
   7   5   5    5.10    2.60
   7  -5  -5    5.50    2.50
   8   5  -5   20.90    3.40
  -8   5   5   19.40    3.30
  -8   5   5   31.90    4.30
   8   5  -5   20.70    2.80
   8  -5   5   20.80    3.40
  -8   5  -5   21.50    2.30
   8   5   5   24.20    3.50
  -8  -5   5   29.00    4.80
   8  -5  -5   20.90    3.00
   9   5  -5    6.90    2.50
  -9   5   5    2.50    2.40
  -9   5   5    4.00    2.80
   9   5  -5    5.40    3.20
   9  -5   5    2.50    2.40
  -9   5  -5    3.20    2.10
   9  -5  -5    1.20    2.70
  -9  -5   5    5.20    3.10
   9   5   5    5.50    3.20
  10   5  -5   12.60    3.00
 -10   5   5    9.00    2.70
 -10   5   5    7.00    2.90
  10   5  -5    8.80    3.60
  10   5   5   13.50    3.70
  10  -5  -5   14.10    3.30
 -10  -5   5   14.90    3.70
  11   5  -5    9.20    3.80
 -11   5   5    3.20    3.10
  11   5  -5    5.00    2.90
  11   5   5    7.50    3.70
  11  -5  -5    1.30    3.20
 -11  -5   5    6.70    3.60
 -12   5   5    8.60    3.30
  12   5  -5    7.80    3.20
  12   5   5   10.00    4.00
 -12  -5   5   11.00    4.20
   0   6  -5  105.89    3.30
   0   6   5  112.39    3.30
   0  -6   5  111.39    3.10
   0   6   5  114.89    3.00
   1  -6   5   51.39    2.40
  -1   6   5   45.50    2.40
  -1   6   5   48.90    2.70
   1   6  -5   43.30    2.70
   1   6   5   51.39    2.80
  -1  -6   5   49.30    2.60
   1   6   5   49.50    2.10
  -1   6  -5   46.30    2.50
   2  -6   5  218.38    4.10
  -2   6   5  217.98    4.30
   2   6  -5  221.78    4.80
  -2   6   5  214.68    4.60
   2   6   5  216.78    3.80
   2   6   5  217.18    5.10
  -2  -6   5  218.68    5.00
  -2   6  -5  219.48    4.40
   3  -6   5 1015.40   13.90
  -3   6   5 1002.60   14.00
  -3   6   5 1051.39   14.20
   3   6  -5 1023.50   14.10
  -3  -6  -5 1052.39   12.70
  -3  -6   5 1045.10   15.30
  -3   6  -5 1011.70   13.50
   3   6   5 1016.00   15.30
   3   6   5 1015.90   12.70
  -4   6   5  212.38    5.20
   4   6  -5  219.38    5.10
   4  -6   5  223.58    4.30
  -4  -6  -5  223.98    3.70
  -4   6   5  227.28    4.60
   4   6   5  216.28    5.60
   4   6   5  216.48    3.70
  -4  -6   5  226.08    5.70
  -4   6  -5  222.78    4.60
  -5   6   5  115.19    4.20
   5  -6   5  114.39    3.30
   5   6  -5  110.29    4.50
   5   6  -5  112.39    4.00
  -5   6   5  114.59    3.40
  -5  -6   5  112.39    4.50
   5   6   5  112.39    2.60
   5   6   5  112.79    4.50
  -5   6  -5  115.99    3.50
   5  -6  -5  105.89    4.10
  -6   6   5  278.47    5.70
  -6   6   5  279.27    6.50
   6  -6   5  285.07    5.70
   6   6  -5  273.17    7.10
   6   6  -5  277.47    6.40
  -6   6  -5  288.87    5.60
  -6  -6   5  290.17    7.10
   6  -6  -5  269.67    6.50
   6   6   5  273.07    7.10
   6   6   5  275.77    4.60
  -7   6   5   43.20    3.20
   7  -6   5   47.70    3.20
   7   6  -5   47.50    3.70
   7   6  -5   49.10    4.70
  -7   6   5   42.90    4.00
  -7   6  -5   43.90    3.10
   7   6   5   45.00    2.30
  -7  -6   5   50.19    4.70
   7   6   5   36.80    4.30
   7  -6  -5   41.80    3.90
  -8   6   5   30.50    4.20
   8   6  -5   25.00    3.00
  -8   6   5   25.90    3.30
   8  -6   5   25.70    3.20
   8   6  -5   20.70    3.50
  -8   6  -5   21.20    2.50
   8  -6  -5   27.40    4.00
   8   6   5   35.80    4.70
  -8  -6   5   32.40    5.00
  -9   6   5   26.50    3.50
   9   6  -5   28.50    4.20
  -9   6   5   21.50    3.60
   9   6  -5   23.40    3.90
   9   6   5   28.00    3.90
  -9  -6   5   22.40    3.80
  -9   6  -5   28.90    3.50
   9  -6  -5   32.80    4.40
  10   6  -5   12.00    2.90
  10   6  -5   15.80    3.90
 -10   6   5   15.40    3.30
 -10  -6   5   19.60    4.00
  10   6   5   17.40    3.90
  11   6  -5    2.80    2.80
  11   6  -5    6.60    3.90
 -11   6   5    6.50    3.30
  11   6   5    6.50    3.80
 -11  -6   5    6.40    3.80
   0  -7   5    4.50    1.40
   0   7   5    2.00    1.40
   0   7   5    4.80    1.50
   0   7  -5    1.80    1.70
   1   7  -5  628.04    9.50
  -1   7   5  634.44    9.30
   1  -7   5  649.93    9.30
  -1   7   5  638.44    9.50
   1   7   5  638.64    8.90
  -1  -7   5  649.43    9.90
  -1   7  -5  634.44    9.40
   1   7   5  635.54   10.00
  -2   7   5   59.99    3.10
   2  -7   5   64.49    2.30
   2   7  -5   64.49    3.10
  -2   7   5   64.29    2.50
   2   7   5   61.69    3.10
  -2  -7   5   64.09    3.30
  -2   7  -5   65.49    2.30
  -2   7  -5   62.09    2.90
   2   7   5   65.89    2.40
   3   7  -5  334.17    6.40
  -3   7   5  342.37    5.80
   3  -7   5  333.77    5.40
  -3   7   5  326.27    6.30
   3   7   5  346.27    7.00
  -3   7  -5  334.97    5.50
  -3  -7   5  353.36    7.00
  -3   7  -5  341.07    6.00
   3   7   5  339.37    5.30
   4   7  -5   60.39    3.30
  -4   7   5   61.09    2.60
  -4   7   5   57.29    3.40
   4  -7   5   64.29    2.30
   4   7   5   64.39    2.20
  -4   7  -5   69.79    3.00
   4   7   5   59.89    3.80
  -4  -7   5   59.19    3.90
   5   7  -5  107.29    4.60
   5   7  -5  110.99    4.10
  -5   7   5  109.09    3.30
  -5   7   5  108.49    4.30
   5  -7   5  111.69    3.10
  -5   7  -5  108.99    3.60
  -5  -7   5  101.99    4.60
   5   7   5  105.99    2.80
   5   7   5  111.89    4.70
  -6   7   5   69.79    3.10
   6   7  -5   74.29    4.10
   6  -7   5   78.19    3.10
   6   7  -5   73.29    4.80
  -6   7   5   70.99    4.20
  -6  -7   5   80.69    4.80
   6   7   5   67.39    4.50
   6   7   5   78.09    2.60
  -6   7  -5   76.59    3.40
   7   7  -5   13.80    2.50
   7   7  -5   13.30    3.10
  -7   7   5   16.60    2.20
  -7   7   5   18.70    3.00
   7  -7   5   15.80    2.10
  -7  -7   5   16.10    3.00
   7   7   5   14.70    3.10
  -7   7  -5   18.80    3.00
   7   7   5   17.00    2.10
  -8   7   5   13.40    3.00
   8   7  -5   11.20    2.70
   8   7  -5   13.10    3.30
  -8   7   5   11.30    2.30
  -8  -7   5   10.10    3.20
  -8   7  -5    7.60    2.20
   8   7   5   21.60    3.60
   9   7  -5    1.70    3.20
  -9   7   5    6.40    2.90
   9   7  -5    5.40    2.60
  -9  -7   5    2.50    3.30
  -9   7  -5    0.70    2.20
   9   7   5    5.00    3.20
  10   7  -5    6.80    2.80
 -10   7   5    2.60    3.20
  10   7  -5    3.50    3.60
  10   7   5    5.90    3.50
 -10  -7   5    2.00    3.40
  11   7  -5    2.50    3.80
  11   7  -5   -0.80    2.80
 -11   7   5    0.60    3.00
  11   7   5   -1.20    3.50
 -11  -7   5    0.80    3.70
   0  -8   5  161.18    3.90
   0   8   5  158.48    4.00
   0   8   5  165.08    4.00
   0   8  -5  160.58    4.30
   1   8  -5   32.10    2.80
   1  -8   5   26.10    2.10
  -1   8   5   31.80    2.30
  -1   8   5   30.60    2.60
   1   8   5   26.60    2.60
  -1  -8   5   28.90    2.70
   1   8   5   30.40    2.30
  -1   8  -5   28.10    2.70
  -2   8   5   97.49    2.90
  -2   8   5   99.89    3.60
   2  -8   5   97.89    2.70
   2   8  -5   93.89    3.60
  -2   8  -5   97.99    2.70
   2   8   5   99.09    2.90
   2   8   5   98.19    3.80
  -2   8  -5   95.79    3.50
  -2  -8   5   96.79    3.60
  -3   8   5   41.60    2.20
  -3   8   5   44.30    3.10
   3  -8   5   41.80    1.90
   3   8  -5   40.00    3.00
  -3   8  -5   41.90    2.00
  -3  -8   5   40.00    3.20
  -3   8  -5   42.80    2.90
   3   8   5   39.00    3.10
   3   8   5   41.50    2.20
   4  -8   5   70.69    2.30
   4   8  -5   66.29    3.50
  -4   8   5   78.19    2.70
   4   8  -5   70.49    3.90
  -4   8   5   72.89    3.70
   4   8   5   77.89    4.10
  -4   8  -5   62.59    2.30
  -4   8  -5   71.39    3.30
   4   8   5   68.29    2.50
  -4  -8   5   73.89    3.90
   5   8  -5   21.70    3.50
  -5   8   5   24.40    3.30
   5   8  -5   20.70    3.00
   5  -8   5   23.60    2.10
  -5   8   5   19.90    2.30
   5   8   5   22.20    3.60
  -5   8  -5   24.80    3.00
  -5  -8   5   26.00    3.60
   5   8   5   22.10    2.00
   6   8  -5   45.10    3.80
   6   8  -5   55.19    4.50
  -6   8   5   46.30    2.80
   6  -8   5   52.09    2.60
  -6   8   5   48.20    4.00
   6   8   5   54.79    2.50
  -6   8  -5   57.69    3.60
   6   8   5   60.59    4.40
  -6  -8   5   51.19    4.40
   7   8  -5   30.40    4.80
   7   8  -5   29.00    3.70
  -7   8   5   20.50    2.80
  -7   8   5   30.90    4.10
  -7   8  -5   27.70    3.40
   7   8   5   28.80    4.50
  -7  -8   5   37.20    4.50
   8   8  -5   76.19    4.70
   8   8  -5   70.19    5.90
  -8   8   5   72.19    5.10
  -8   8  -5   77.29    4.30
   8   8   5   73.19    5.50
  -8  -8   5   79.99    5.90
  -9   8   5   12.20    3.40
   9   8  -5   16.10    3.10
   9   8  -5   16.00    3.80
   9   8   5   16.00    3.60
  -9   8  -5   13.50    2.60
  -9  -8   5   18.50    3.90
  10   8  -5    0.20    3.70
 -10   8   5    0.70    3.10
  10   8  -5   -0.20    2.50
 -10  -8   5   -5.80    3.40
  10   8   5    0.80    3.50
  11   8  -5    7.60    4.20
  11   8  -5   10.50    3.20
 -11   8   5    6.70    3.40
  11   8   5    6.10    3.90
 -11  -8   5   10.50    4.00
   0  -9   5  556.84    8.70
   0   9   5  553.64    8.90
   0   9   5  540.35    8.50
   0   9  -5  549.05    8.90
   1   9  -5   60.29    3.30
  -1   9   5   62.89    3.30
  -1   9   5   59.69    2.60
   1  -9   5   61.79    2.50
   1   9   5   64.49    2.90
  -1   9  -5   58.09    3.40
  -1  -9   5   60.99    3.00
   1   9   5   66.39    3.20
   2  -9   5  186.28    3.70
  -2   9   5  189.68    4.70
  -2   9   5  191.38    4.00
   2  -9   5  198.38    3.90
   2   9  -5  184.98    4.80
  -2  -9   5  191.08    4.90
   2   9   5  181.28    4.90
  -2   9  -5  184.38    4.70
  -2   9  -5  188.08    4.00
   2   9   5  180.88    4.20
   3  -9   5   48.60    1.90
  -3   9   5   48.00    3.30
  -3   9   5   50.89    2.30
   3   9  -5   43.90    3.10
  -3   9  -5   48.40    2.00
   3   9   5   49.90    3.60
   3   9   5   49.60    2.50
  -3  -9   5   46.60    3.50
  -3   9  -5   47.30    3.30
  -4   9   5  113.29    3.00
   4   9  -5  116.29    4.70
   4  -9   5  108.19    2.60
   4   9  -5  109.29    4.10
  -4   9   5  106.59    4.00
  -4   9  -5  116.69    4.20
   4   9   5  111.69    4.60
  -4  -9   5  114.59    4.70
   4   9   5  110.19    3.20
  -4   9  -5  107.39    2.60
  -5   9   5   60.59    4.00
   5   9  -5   70.59    4.40
  -5   9   5   67.89    2.70
   5  -9   5   68.99    2.30
   5   9  -5   60.99    3.80
   5   9   5   65.59    4.60
  -5   9  -5   67.09    3.50
   5   9   5   63.09    2.70
  -5  -9   5   68.29    4.40
   6   9  -5   18.30    2.70
  -6   9   5   16.10    2.80
  -6   9   5   14.30    2.40
   6   9  -5   15.90    3.10
   6   9   5   19.70    3.10
  -6  -9   5   19.10    3.10
   6   9   5   18.40    2.30
  -6   9  -5   18.00    2.60
   7   9  -5  139.89    6.50
   7   9  -5  131.19    5.30
  -7   9   5  133.79    5.60
   7   9   5  126.99    6.00
  -7   9  -5  138.99    5.00
  -7  -9   5  129.99    6.20
   8   9  -5    4.40    3.30
   8   9  -5    1.40    2.40
  -8   9   5    7.40    3.10
  -8   9  -5    5.50    2.50
  -8  -9   5    5.50    3.30
   8   9   5    5.50    3.10
   9   9  -5   28.70    4.40
  -9   9   5   26.00    3.70
   9   9  -5   31.50    4.50
  -9   9  -5   27.20    3.80
   9   9   5   35.50    5.30
  -9  -9   5   28.10    4.10
  10   9  -5    6.40    3.00
 -10   9   5    5.80    3.40
  10   9  -5    9.10    4.00
 -10  -9   5    7.60    3.80
  10   9   5    8.20    3.80
  11   9  -5   -5.90    3.80
  11   9  -5    4.50    2.90
 -11   9   5    2.30    3.50
  11   9   5   -2.40    3.70
 -11  -9   5   -0.50    3.90
   0 -10   5   66.69    2.90
   0  10  -5   60.59    3.50
   0  10   5   62.99    3.20
   0  10   5   61.19    3.00
  -1  10   5  169.28    4.10
   1  10  -5  174.58    4.90
   1 -10   5  170.88    3.80
  -1  10   5  171.38    4.50
   1  10   5  172.58    4.20
   1  10   5  173.78    4.60
  -1  10  -5  170.58    4.70
  -1 -10   5  178.28    4.50
  -2  10   5   33.20    3.00
   2  10  -5   26.30    3.00
   2 -10   5   25.00    1.90
  -2  10   5   27.20    2.10
   2 -10   5   28.00    2.00
  -2 -10   5   24.30    2.90
   2  10   5   28.40    2.50
   2  10   5   25.70    3.00
  -2  10  -5   25.30    3.00
  -3  10   5   43.90    2.20
   3 -10   5   42.20    1.90
  -3  10   5   44.30    3.30
   3 -10   5   45.50    1.80
   3  10  -5   40.40    3.30
   3  10   5   44.80    2.60
  -3  10  -5   39.80    3.20
   3  10   5   38.70    3.50
  -3  10  -5   44.70    1.90
  -3 -10   5   46.00    3.60
  -4  10   5   27.20    2.00
   4  10  -5   19.80    3.10
  -4  10   5   21.40    3.30
   4 -10   5   26.70    1.60
   4  10  -5   27.60    3.50
   4  10   5   25.80    2.40
  -4 -10   5   25.00    3.50
  -4  10  -5   27.70    3.30
   4  10   5   27.10    3.60
  -5  10   5   14.00    2.00
   5  10  -5   11.40    2.30
  -5  10   5    5.00    2.30
   5  10  -5    8.70    2.80
   5  10   5    9.60    2.70
   5  10   5   11.50    1.60
  -5  10  -5   10.80    2.40
  -5 -10   5   14.60    2.90
   6  10  -5   15.80    2.70
   6  10  -5   12.50    3.10
  -6  10   5   14.00    2.70
   6  10   5   13.80    3.10
  -6 -10   5   12.90    3.10
   6  10   5   17.90    2.40
  -6  10  -5   12.00    2.60
   7  10  -5   72.69    5.40
  -7  10   5   62.79    4.80
   7  10  -5   74.89    4.50
  -7 -10   5   75.49    5.40
  -7  10  -5   75.89    4.50
   7  10   5   69.79    5.40
   8  10  -5   35.70    4.50
   8  10  -5   32.10    5.30
  -8  10   5   36.40    5.10
   8  10   5   31.10    4.10
  -8 -10   5   31.60    4.10
  -8  10  -5   40.90    4.30
  -9  10   5    3.00    3.10
   9  10  -5    7.10    3.60
   9  10  -5   13.00    3.00
   9  10   5   11.00    3.60
  -9 -10   5    8.00    3.60
  -9  10  -5   12.20    3.00
 -10  10   5    4.90    3.40
  10  10  -5    6.50    2.90
  10  10  -5    3.50    3.90
  10  10   5    5.70    3.70
 -10  10  -5    2.30    2.90
 -10 -10   5    1.50    3.70
   0  11  -5   21.40    3.20
   0  11   5   16.50    2.50
   0 -11   5   21.50    2.50
   0  11   5   18.40    2.60
  -1  11   5   35.50    2.50
   1  11  -5   31.00    3.30
  -1  11   5   34.80    3.00
   1 -11   5   31.10    2.30
  -1 -11   5   27.10    2.80
   1  11   5   28.40    2.90
  -1  11  -5   32.90    3.20
   1  11   5   30.60    2.90
  -2  11   5   42.60    2.40
   2  11  -5   38.10    3.30
   2 -11   5   33.80    2.00
  -2  11   5   39.60    3.30
   2  11   5   41.30    2.80
   2  11   5   41.00    3.40
  -2  11  -5   44.10    3.50
  -2 -11   5   39.60    3.30
   3 -11   5   57.89    1.80
  -3  11   5   63.29    3.80
   3  11  -5   60.29    3.70
  -3  11   5   56.89    2.40
   3  11   5   56.49    3.00
  -3  11  -5   57.19    3.70
   3  11   5   62.19    4.00
  -3 -11   5   62.89    3.90
  -4  11   5   18.50    1.90
   4  11  -5   12.80    2.40
  -4  11   5   12.50    2.60
   4  11   5   13.70    2.70
   4  11   5   14.70    1.90
  -4 -11   5   16.50    2.70
  -4  11  -5   15.30    2.60
  -5  11   5   45.40    4.10
   5  11  -5   42.20    3.90
   5  11  -5   50.49    4.40
   5  11   5   45.00    4.40
   5  11   5   47.60    2.90
  -5  11  -5   42.00    4.10
  -5 -11   5   47.20    4.40
   6  11  -5   11.00    2.60
  -6  11   5   16.70    3.10
   6  11  -5   16.90    3.30
   6  11   5   13.20    3.10
   6  11   5   18.30    2.50
  -6 -11   5   12.90    3.20
  -6  11  -5   12.30    2.70
  -7  11   5   15.70    3.40
   7  11  -5   13.40    3.50
   7  11  -5   16.30    2.90
   7  11   5   22.40    3.70
  -7  11  -5   17.50    3.00
  -7 -11   5   14.00    3.40
   8  11  -5   14.60    3.80
   8  11  -5   12.50    3.00
  -8  11   5    5.30    3.20
  -8  11  -5   13.50    3.10
  -8 -11   5   10.80    3.60
   8  11   5   10.00    3.30
   9  11  -5    2.50    3.60
   9  11  -5    4.70    2.80
  -9  11   5    1.20    3.20
  -9  11  -5    3.30    2.80
   9  11   5    1.20    3.40
  -9 -11   5    1.70    3.50
 -10  11   5   -7.30    3.20
  10  11  -5    2.30    4.00
  10  11  -5   -1.10    2.80
 -10 -11   5   -2.60    3.70
 -10  11  -5   -4.90    2.80
  10  11   5    4.50    3.80
   0  12   5   22.90    2.70
   0  12   5   17.60    2.20
   0 -12   5   20.90    2.60
   0  12  -5   20.50    2.70
  -1  12   5   36.90    3.30
  -1  12   5   35.50    2.60
   1 -12   5   36.30    2.40
   1  12  -5   34.20    3.50
  -1  12  -5   36.70    3.60
  -1 -12   5   35.50    3.00
   1  12   5   35.20    3.10
   1  12   5   35.70    3.10
   2 -12   5   30.90    2.10
  -2  12   5   35.20    2.40
  -2  12   5   29.80    3.30
   2  12  -5   36.40    3.50
   2  12   5   35.00    3.50
  -2 -12   5   36.70    3.20
  -2  12  -5   26.50    3.50
   2  12   5   33.40    3.00
  -3  12   5    2.00    1.20
   3  12  -5    2.60    2.10
  -3  12   5    0.90    2.20
   3  12   5    2.10    2.10
  -3 -12   5    1.20    2.20
   3  12   5    2.20    1.70
  -3  12  -5   -1.20    2.20
  -4  12   5   20.40    3.00
   4  12  -5   19.10    2.80
   4  12   5   20.60    2.90
  -4 -12   5   19.80    3.00
  -4  12  -5   18.50    2.90
   4  12   5   23.00    2.80
   5  12  -5   12.20    2.50
   5  12  -5   16.00    3.10
  -5  12   5   16.50    2.90
   5  12   5   17.50    2.70
  -5  12  -5   14.80    2.70
   5  12   5   17.90    3.20
  -5 -12   5   13.80    3.10
  -6  12   5   50.59    4.70
   6  12  -5   44.90    4.90
   6  12  -5   55.49    4.30
   6  12   5   58.59    5.00
   6  12   5   50.19    3.10
  -6  12  -5   45.90    4.30
  -6 -12   5   48.30    5.00
  -7  12   5    0.00    3.00
   7  12  -5    5.10    2.60
   7  12  -5   -0.40    3.10
   7  12   5   -4.90    2.80
  -7  12  -5    5.00    2.70
  -7 -12   5    1.70    3.20
  -8  12   5   16.30    3.60
   8  12  -5    9.60    2.80
   8  12  -5   15.50    3.90
  -8  12  -5   15.40    3.20
  -8 -12   5   11.80    3.70
   8  12   5   14.00    3.60
   9  12  -5    8.60    4.00
   9  12  -5   10.40    2.90
  -9  12   5    4.70    3.50
  -9 -12   5    5.00    3.80
   9  12   5    4.10    3.70
  -9  12  -5    6.40    3.10
  10  12  -5    7.90    4.20
  10  12  -5   12.10    3.20
 -10  12   5    7.30    3.60
  10  12   5    8.70    4.00
 -10 -12   5   -0.50    3.80
 -10  12  -5    6.50    3.20
   0 -13   5   22.90    2.70
   0  13   5   21.10    3.00
   0  13  -5   24.60    3.70
   0  13   5   22.60    3.20
  -1  13   5    2.40    1.60
  -1  13   5    2.30    2.10
   1  13  -5    1.70    2.20
   1 -13   5    0.20    1.40
   1  13   5    0.80    1.90
  -1 -13   5   -0.40    1.80
  -1  13  -5    0.50    2.30
   1  13   5    0.30    1.90
  -2  13   5    5.50    1.50
   2  13  -5    2.10    2.30
  -2  13   5    8.40    2.40
  -2  13  -5    4.00    2.40
  -2 -13   5    7.00    2.20
   2  13   5    3.40    1.90
   2  13   5    5.20    2.20
   3  13  -5   40.80    4.10
  -3  13   5   34.90    4.10
  -3  13  -5   40.30    4.00
   3  13   5   31.70    3.90
   3  13   5   32.50    3.20
  -3 -13   5   38.40    4.00
  -4  13   5    4.20    2.60
   4  13  -5   -2.10    2.30
   4  13   5    1.90    1.80
  -4  13  -5    3.40    2.70
  -4 -13   5    0.60    2.60
   4  13   5    2.90    2.60
   5  13  -5    2.00    2.70
  -5  13   5    5.80    2.80
   5  13  -5    1.40    2.40
  -5 -13   5    1.50    2.70
   5  13   5    2.40    2.80
   5  13   5    1.70    1.80
  -5  13  -5    1.70    2.60
   6  13  -5    4.30    2.50
  -6  13   5    5.50    3.10
   6  13  -5    4.50    3.00
  -6 -13   5    6.70    3.10
  -6  13  -5    9.10    3.00
   6  13   5   10.90    3.10
  -7  13   5    3.60    3.20
   7  13  -5   -0.70    3.10
   7  13  -5    6.30    2.70
   7  13   5    2.60    3.10
  -7 -13   5    7.00    3.30
  -7  13  -5    6.80    2.80
   8  13  -5   10.10    3.70
   8  13  -5   17.30    3.30
  -8  13   5   11.40    3.60
   8  13   5   14.50    3.80
  -8 -13   5    8.90    3.70
  -8  13  -5    9.90    3.10
   9  13  -5    7.60    4.00
  -9  13   5    7.20    3.60
   9  13  -5    7.50    3.00
   9  13   5    6.50    3.80
  -9  13  -5    3.50    3.20
  -9 -13   5    6.80    3.90
   0  14  -5   -3.00    2.40
   0  14   5    1.10    1.90
   0 -14   5   -1.10    1.70
   0  14   5    0.90    2.20
  -1  14   5   89.89    4.40
   1  14  -5   83.19    4.70
  -1  14   5   87.39    3.50
   1  14   5   91.59    4.20
  -1  14  -5   89.89    4.80
  -1 -14   5   86.59    3.90
   1  14   5   87.99    4.20
   2  14  -5   31.50    3.90
  -2  14   5   34.40    4.00
   2  14   5   37.90    3.60
   2  14   5   31.00    3.80
  -2  14  -5   36.30    4.10
  -2 -14   5   30.50    3.50
   3  14  -5   13.30    2.80
  -3  14   5   12.30    2.80
  -3  14  -5   11.90    2.90
   3  14   5   19.30    3.00
  -3 -14   5   12.70    2.80
   3  14   5   13.10    2.30
  -4  14   5   19.50    3.20
   4  14  -5   14.80    3.00
   4  14   5   17.30    3.00
  -4 -14   5   23.10    3.20
  -4  14  -5   15.20    3.00
   4  14   5   17.00    2.40
   5  14  -5    9.10    2.80
  -5  14   5    9.70    3.00
   5  14   5    8.70    2.10
   5  14   5    7.50    3.00
  -5  14  -5    9.00    2.90
  -5 -14   5    7.10    3.10
  -6  14   5   -4.20    2.80
   6  14  -5   -0.60    2.50
   6  14  -5   -4.60    3.00
   6  14   5    3.70    2.90
  -6 -14   5   -2.20    3.00
  -6  14  -5    3.80    3.00
  -7  14   5   -2.10    3.10
   7  14  -5   -2.40    2.40
   7  14  -5    2.10    3.40
  -7 -14   5    1.20    3.30
  -7  14  -5    5.60    3.10
   7  14   5   -2.60    3.00
   8  14  -5   11.50    3.00
  -8  14   5   11.20    3.70
   8  14  -5    6.10    3.80
  -8  14  -5    9.20    3.30
   8  14   5   14.40    3.80
  -8 -14   5    3.20    3.80
   9  14  -5    3.70    2.90
   9  14  -5    4.80    4.00
  -9  14   5    7.60    3.80
  -9 -14   5    5.10    4.00
   9  14   5   11.60    4.10
  -9  14  -5   -1.90    3.10
   0  15   5   42.30    3.40
   0  15  -5   32.20    4.30
   0  15   5   36.80    3.90
   1  15  -5   18.80    3.00
  -1  15   5   15.00    2.80
   1  15   5   23.60    3.50
   1  15   5   21.70    3.50
  -1  15  -5   15.30    3.10
  -1 -15   5   15.90    2.40
  -2  15   5   16.90    3.00
   2  15  -5   12.50    2.90
   2  15   5   15.80    2.70
   2  15   5   13.30    2.50
  -2  15  -5   17.40    3.20
  -2 -15   5    9.40    2.40
  -3  15   5   44.60    4.40
   3  15  -5   51.69    4.40
  -3  15  -5   47.50    4.70
  -3 -15   5   38.30    4.20
   3  15   5   43.90    4.30
   3  15   5   46.40    3.90
  -4  15   5   -1.00    2.70
   4  15  -5    2.80    2.60
  -4 -15   5    0.10    2.60
   4  15   5    4.40    2.80
  -4  15  -5    1.00    2.90
   4  15   5    2.50    2.10
  -5  15   5    0.40    3.00
   5  15  -5    6.40    2.70
   5  15   5    0.40    2.00
   5  15   5    1.50    2.80
  -5  15  -5    2.00    3.00
  -5 -15   5    1.60    3.00
   6  15  -5    1.80    2.80
  -6  15   5    4.00    3.20
  -6 -15   5    3.30    3.20
  -6  15  -5    4.20    3.10
   6  15   5    7.90    3.30
   7  15  -5    7.30    3.60
  -7  15   5    4.20    3.20
   7  15  -5   13.30    3.10
  -7 -15   5    5.60    3.40
   7  15   5    5.30    3.40
  -7  15  -5    3.80    3.20
   8  15  -5   -4.40    3.50
   8  15  -5    4.20    3.00
  -8  15   5   -9.00    3.30
  -8  15  -5   -0.80    3.10
   8  15   5   -2.20    3.30
  -8 -15   5   -1.40    3.40
   0  16  -5    7.10    3.10
   0  16   5    8.80    2.70
  -1  16   5   -0.70    2.50
   1  16  -5    0.70    2.70
  -1  16  -5    1.10    2.80
   1  16   5    0.30    2.50
   1  16   5    1.30    2.10
  -2  16   5   10.60    2.90
   2  16  -5    9.30    3.00
   2  16   5    5.90    2.50
   2  16   5    6.50    2.50
  -2  16  -5    5.00    3.20
  -2 -16   5    8.90    2.50
  -3  16   5    5.50    3.00
   3  16  -5   11.80    3.00
  -3 -16   5    6.60    2.70
   3  16   5    8.20    2.40
  -3  16  -5    0.10    3.00
   3  16   5    4.00    2.60
  -4  16   5   -7.10    2.80
   4  16  -5    5.50    2.80
   4  16   5    0.60    2.20
  -4  16  -5    1.10    3.10
  -4 -16   5    4.10    2.80
   4  16   5    1.20    2.60
  -5  16   5   -3.10    2.90
   5  16  -5    2.00    2.70
  -5  16  -5   -0.60    3.20
  -5 -16   5   -0.70    3.10
   5  16   5    1.10    2.20
   5  16   5   -0.50    2.90
  -6  16   5    8.50    3.40
   6  16  -5   10.60    3.10
   6  16   5   10.80    3.50
  -6  16  -5    8.00    3.40
  -6 -16   5    9.90    3.40
   7  16  -5    5.70    2.90
  -7  16   5   -0.60    3.50
   7  16   5    5.90    3.50
  -7 -16   5    4.30    3.50
  -7  16  -5    3.20    3.30
  -8 -16   5   -0.90    3.70
   0  17  -5   18.10    3.50
   0  17   5    9.60    3.00
   1  17  -5    7.10    3.10
  -1  17   5    3.00    2.80
  -1  17  -5    5.20    3.20
   1  17   5   13.70    2.90
   2  17  -5    2.80    2.80
  -2  17   5    2.00    2.80
   2  17   5    4.20    2.50
  -2  17  -5    3.20    3.10
   2  17   5    6.30    2.70
   3  17  -5   20.10    3.30
  -3  17   5   22.80    3.40
   3  17   5   22.70    3.00
  -3 -17   5   18.50    3.10
   3  17   5   18.40    3.10
  -3  17  -5   19.30    3.50
   4  17  -5   12.20    3.10
  -4  17   5    8.40    3.40
  -4  17  -5   -4.00    3.00
   4  17   5    6.30    2.90
  -4 -17   5    6.70    3.10
   4  17   5    6.80    2.50
   5  17  -5    3.80    2.90
  -5  17   5    3.30    3.10
   5  17   5    2.70    3.10
  -5  17  -5    9.20    3.40
  -5 -17   5    4.00    3.20
   6  17  -5    3.20    2.70
  -6  17   5   -4.40    3.10
   6  17   5    4.30    3.40
  -6  17  -5   -0.60    3.30
  -6 -17   5   -1.70    3.30
  -7  17   5    1.20    3.50
   7  17  -5    7.00    3.00
  -7 -17   5    0.30    3.50
   7  17   5    1.20    3.60
  -7  17  -5    5.90    3.70
   0  18   5    3.20    2.70
   0  18  -5    7.50    3.10
  -1  18   5    8.00    3.20
   1  18  -5   12.40    3.30
   1  18   5    9.40    3.00
  -1  18  -5    7.00    3.30
  -2  18   5    3.00    3.10
   2  18  -5    0.50    3.00
   2  18   5    1.40    2.60
  -2  18  -5   -3.50    3.00
   3  18  -5    0.90    2.80
  -3  18   5    6.10    2.90
  -3  18  -5    8.60    3.30
   3  18   5    1.30    2.60
  -4  18   5    0.80    3.10
   4  18  -5    4.20    3.00
   4  18   5    2.70    2.50
  -4  18  -5    6.10    3.40
   4  18   5   -0.60    2.90
  -4 -18   5   -1.40    2.90
  -5  18   5   16.20    3.80
   5  18  -5   20.70    3.50
   5  18   5   17.90    3.70
  -5  18  -5   20.40    4.00
  -5 -18   5   13.30    3.50
   6  18  -5    3.80    3.00
  -6  18   5   -4.60    3.50
   6  18   5    3.30    3.30
  -6 -18   5    0.40    3.50
  -6  18  -5   -4.10    3.40
   0  19  -5    7.90    3.30
   0  19   5   19.80    3.60
  -1  19   5   10.00    3.40
   1  19  -5    7.90    3.20
   1  19   5    6.80    2.90
  -1  19  -5   11.00    3.60
   2  19  -5   -0.50    3.10
  -2  19   5    0.50    3.10
  -2  19  -5   -1.10    3.20
   2  19   5   -3.10    2.80
  -3  19   5    2.60    3.20
   3  19  -5    8.60    3.30
   3  19   5    1.80    2.80
  -3  19  -5   -1.90    3.30
   4  19  -5    2.90    3.10
  -4  19   5    5.60    3.20
   4  19   5    2.50    2.80
  -4  19  -5    2.40    3.40
   5  19  -5   32.80    5.10
  -5  19   5   30.40    4.50
   5  19   5   20.20    3.90
  -5  19  -5   27.40    4.30
   0  20   5    2.80    3.20
   0  20  -5    3.70    3.20
   1  20  -5   11.20    3.60
  -1  20   5    8.10    3.40
  -1  20  -5   14.10    3.60
   1  20   5   15.90    3.40
   2  20  -5   16.30    3.70
  -2  20   5   17.20    3.70
  -2  20  -5   18.10    4.00
   2  20   5   17.10    3.40
  -3  20   5    2.30    3.40
   3  20  -5    2.90    3.10
   3  20   5    8.30    3.10
  -3  20  -5    3.60    3.60
   0   0  -6  840.42   10.70
   0   0   6  847.72   10.70
   0   0   6  851.41   12.20
   1   0   6 2495.85   32.40
   1   0   6 2533.75   28.90
  -1   0   6 2492.75   32.40
  -1   0  -6 2476.95   28.90
   1   0  -6 2523.85   29.60
  -2   0   6   13.30    2.30
   2   0   6   10.70    1.00
   2   0  -6    9.80    1.60
   2   0   6   13.10    2.20
  -2   0  -6   13.00    1.10
   3   0   6    2.30    1.60
   3   0  -6    3.10    1.70
  -3   0   6   -2.50    1.60
   4   0   6  178.28    4.60
   4   0  -6  178.88    4.60
  -4   0  -6  187.48    2.60
  -4   0   6  188.68    4.90
  -5   0   6   13.20    2.20
  -5   0  -6   11.10    1.20
  -5   0  -6   11.00    1.20
   5   0   6    8.30    2.00
   5   0  -6    8.60    2.00
  -6   0  -6  305.67    4.40
  -6   0  -6  303.47    4.40
   6   0  -6  287.37    6.40
   6   0   6  303.27    6.70
  -6   0   6  295.17    6.70
  -7   0   6   66.39    4.10
  -7   0  -6   58.59    2.20
   7   0   6   68.29    4.30
   7   0  -6   59.09    3.90
   8   0  -6   -1.80    2.20
   8   0   6    3.10    2.50
  -8   0   6   -0.10    2.30
  -9   0   6    8.80    2.90
   9   0  -6   10.50    2.80
   9   0   6   10.50    3.00
 -10   0   6    1.40    2.80
  10   0  -6   -3.10    2.70
 -10   0   6    2.00    2.60
  10   0   6   -2.60    2.80
 -11   0   6    9.50    3.00
 -11   0   6    9.70    3.30
  11   0   6    5.40    3.20
  11   0  -6    2.10    2.90
 -12   0   6   -0.40    2.80
  12   0   6    7.60    3.60
  12   0  -6    2.60    3.20
 -12   0   6    3.10    3.30
   0   1   6  104.49    2.60
   0  -1  -6  106.79    2.60
   0  -1   6  106.19    3.40
   0   1   6  105.19    3.30
   0  -1   6  106.79    2.60
   0   1  -6  107.19    2.70
   1  -1   6  184.98    4.10
  -1  -1  -6  188.18    3.00
   1  -1   6  189.88    3.20
   1   1  -6  187.48    3.80
   1   1   6  191.38    3.00
  -1   1  -6  188.58    3.20
   1   1   6  182.38    4.20
   1  -1  -6  185.78    3.70
  -1  -1   6  191.48    4.30
   2   1  -6  127.59    3.40
  -2   1   6  125.49    3.70
   2  -1   6  129.69    3.60
   2  -1   6  127.79    2.30
  -2  -1  -6  128.29    1.90
  -2  -1   6  127.39    3.70
   2   1   6  130.09    1.90
   2  -1  -6  129.49    3.40
   2   1   6  126.19    3.60
  -2   1  -6  129.39    2.40
   3  -1   6  414.86    5.20
   3   1  -6  391.96    6.60
  -3   1   6  404.26    7.00
   3  -1   6  394.56    7.00
  -3  -1   6  397.56    7.20
   3   1   6  385.76    7.10
  -3   1  -6  389.76    5.20
   3  -1  -6  399.06    6.70
   4   1  -6  247.68    5.20
   4  -1   6  245.98    3.60
   4  -1   6  247.28    5.40
  -4   1   6  252.27    5.50
   4  -1  -6  249.68    5.30
   4   1   6  248.18    5.60
  -4   1  -6  250.07    3.70
  -4  -1   6  249.18    5.60
  -4   1  -6  253.07    3.60
   5  -1   6  230.58    5.50
  -5   1   6  228.78    5.40
   5   1  -6  234.78    5.40
  -5  -1   6  230.68    5.70
  -5   1  -6  224.08    3.60
  -5   1  -6  229.78    3.60
   5  -1  -6  230.48    5.40
   5   1   6  236.48    5.70
  -6  -1  -6   13.70    1.40
  -6   1   6   17.40    2.30
   6  -1   6   14.20    2.20
   6   1  -6   16.00    2.30
  -6  -1  -6   20.20    1.30
  -6   1  -6   15.80    1.60
   6   1   6   14.80    2.30
  -6  -1   6   15.30    2.40
   6  -1  -6   16.80    2.40
  -7   1   6    5.40    2.10
  -7  -1  -6    5.80    1.20
   7   1  -6    4.70    2.20
   7  -1   6    4.40    2.20
  -7   1  -6    5.10    1.30
  -7  -1   6    6.00    2.30
   7  -1  -6    4.90    2.30
   7   1   6    7.10    2.30
   8   1  -6    4.40    2.40
  -8   1   6    5.00    2.50
   8  -1   6    0.40    2.40
  -8   1   6    1.90    2.30
   8   1   6    2.40    2.50
  -8   1  -6    1.90    1.50
  -8  -1   6   -0.10    2.50
   8  -1  -6    0.60    2.40
   9  -1   6   53.99    4.80
  -9   1   6   43.00    4.40
   9   1  -6   52.59    4.40
  -9   1   6   39.90    4.40
   9   1   6   46.40    5.00
  -9  -1   6   47.10    4.70
   9  -1  -6   42.60    4.60
 -10   1   6   28.80    4.50
  10   1  -6   25.20    3.50
 -10   1   6   20.70    3.30
  10  -1   6   30.30    4.70
  10   1   6   32.80    4.70
  10  -1  -6   19.90    3.30
 -10  -1   6   18.00    3.60
  11   1  -6    6.20    3.10
 -11   1   6    8.90    2.90
  11  -1   6    3.90    3.20
 -11   1   6   11.10    3.30
  11  -1  -6   12.50    3.20
 -11  -1   6   11.40    3.70
 -11  -1   6   11.10    2.90
  11   1   6   18.60    3.90
 -12   1   6   -0.30    2.70
  12   1  -6    4.60    3.20
 -12   1   6    2.80    3.20
  12  -1   6    0.70    3.30
 -12  -1   6   -0.40    3.30
  12   1   6    0.20    3.50
 -12  -1   6    0.40    2.80
  12  -1  -6   -4.60    2.90
   0  -2   6  219.88    4.60
   0   2   6  230.78    3.80
   0   2   6  224.48    3.80
   0  -2  -6  224.28    3.90
   0   2  -6  219.98    3.90
   0   2   6  220.58    4.60
  -1   2   6   30.90    2.60
   1  -2   6   36.20    2.50
   1   2  -6   36.90    2.40
  -1  -2  -6   31.60    1.50
   1  -2   6   33.80    1.80
   1   2   6   31.90    1.50
  -1   2  -6   30.10    1.80
   1  -2  -6   32.00    2.10
   1   2   6   34.00    1.50
  -1  -2   6   34.50    2.50
   1   2   6   30.30    2.50
   2   2  -6  226.98    4.50
   2  -2   6  218.18    4.60
  -2   2   6  224.58    4.70
   2  -2   6  224.88    3.60
   2   2   6  228.98    2.90
  -2   2  -6  225.08    3.60
   2   2   6  227.18    2.90
   2  -2  -6  224.58    4.50
  -2  -2   6  225.28    4.90
   2   2   6  228.38    4.90
   3  -2   6   45.10    2.60
   3   2  -6   49.40    2.90
   3  -2   6   49.99    1.80
  -3   2   6   49.80    2.80
  -3   2  -6   51.69    1.80
  -3  -2   6   46.30    3.10
   3   2   6   50.19    3.00
  -4   2   6   64.99    3.20
   4  -2   6   65.09    2.00
   4  -2   6   60.49    3.00
   4   2  -6   59.29    3.20
   4  -2  -6   59.59    3.20
   4   2   6   66.59    3.40
  -4  -2   6   69.49    3.40
  -4   2  -6   66.69    2.00
  -5   2   6   54.79    3.20
   5  -2   6   54.09    3.10
   5   2  -6   53.09    3.20
   5  -2   6   53.99    1.90
  -5  -2   6   58.29    3.50
   5  -2  -6   53.39    3.30
   5   2   6   56.59    3.60
  -5   2  -6   50.79    2.00
  -6   2   6  397.16    7.80
  -6  -2  -6  394.76    5.10
  -6  -2  -6  404.16    5.20
   6   2  -6  378.86    7.50
  -6   2   6  393.46    7.60
   6  -2   6  388.56    7.60
  -6   2  -6  392.06    5.90
   6  -2  -6  402.56    7.80
   6   2   6  380.06    8.10
  -6  -2   6  390.36    8.20
  -7   2   6  105.69    4.40
  -7  -2  -6   97.39    2.40
  -7   2   6  108.29    4.40
   7  -2   6  101.59    4.40
   7   2  -6   89.19    4.30
   7   2   6   97.09    4.90
  -7  -2   6   97.99    4.90
   7  -2  -6   98.29    4.40
  -7   2  -6   95.69    2.90
  -8   2   6    9.10    2.50
  -8   2   6    5.60    2.50
   8  -2   6    8.00    2.50
   8   2  -6    7.80    2.50
   8  -2  -6    6.60    2.40
  -8  -2   6    6.60    2.70
  -8   2  -6    9.60    1.70
   8   2   6   12.20    2.90
   9  -2   6   33.40    4.50
  -9   2   6   26.10    4.10
   9   2  -6   25.90    4.10
  -9   2   6   31.30    4.10
   9  -2  -6   30.40    4.20
  -9  -2   6   27.60    3.70
   9   2   6   34.00    5.00
  10   2  -6   10.30    3.10
 -10   2   6   10.40    2.90
  10  -2   6    6.20    2.90
 -10   2   6    7.30    2.90
 -10  -2   6    8.70    3.40
  10  -2  -6    9.00    3.00
  10   2   6    9.00    3.30
 -11   2   6    3.70    3.00
  11  -2   6    6.10    3.20
 -11   2   6    2.40    2.80
  11   2  -6    8.90    3.10
 -11  -2   6    4.50    3.40
  11  -2  -6    7.50    3.10
  11   2   6   -0.20    3.20
  12   2  -6    9.40    3.50
 -12   2   6   14.30    3.30
 -12   2   6    6.10    3.30
 -12  -2   6   -1.40    3.50
  12   2   6    7.30    3.90
  12  -2  -6    8.70    3.30
 -12  -2   6    7.40    2.90
   0   3   6    7.90    1.20
   0   3   6    7.30    1.50
   0   3  -6    6.10    1.40
   0  -3  -6    8.30    1.30
   0  -3   6    7.00    1.50
   0   3   6    7.00    1.20
   1   3  -6  148.29    3.50
  -1   3   6  153.78    3.80
  -1   3   6  155.58    3.40
   1  -3   6  150.08    3.70
  -1  -3   6  153.28    3.90
   1  -3  -6  152.78    3.50
   1   3   6  151.78    2.70
  -1   3  -6  153.08    3.20
   1   3   6  152.18    2.80
   1   3   6  148.89    3.90
   2  -3   6   66.49    2.70
  -2   3   6   70.59    2.90
  -2   3   6   74.09    2.90
   2   3  -6   74.99    3.00
   2   3   6   76.99    3.20
  -2  -3   6   71.99    3.10
   2   3   6   75.59    1.60
  -2   3  -6   73.09    2.30
   2  -3  -6   76.59    2.90
   2   3   6   74.19    1.50
  -3   3   6  203.58    4.60
   3   3  -6  192.58    4.40
  -3   3   6  206.18    4.60
   3  -3   6  201.28    4.40
   3  -3   6  224.68    3.80
   3  -3  -6  194.78    4.60
  -3  -3   6  204.58    5.00
   3   3   6  205.38    5.00
  -3   3  -6  209.88    3.70
   4  -3   6  150.48    4.00
   4   3  -6  153.78    4.30
  -4   3   6  155.58    4.20
  -4   3   6  163.38    4.20
  -4  -3   6  149.29    4.70
   4   3   6  160.28    4.70
   4  -3  -6  161.58    4.40
  -4   3  -6  161.28    3.20
  -5   3   6  131.79    4.30
   5   3  -6  131.49    4.20
  -5   3   6  130.49    4.00
   5  -3   6  130.29    4.00
  -5  -3   6  125.59    4.60
   5   3   6  127.69    4.60
   5  -3  -6  127.19    4.30
  -5   3  -6  127.19    3.00
  -6   3   6   41.30    3.10
  -6  -3  -6   35.50    1.40
  -6  -3  -6   35.30    1.30
   6   3  -6   36.30    3.50
  -6   3   6   31.00    3.30
   6  -3   6   39.10    3.20
  -6   3  -6   34.70    2.20
   6   3   6   38.80    3.50
  -6  -3   6   35.10    3.60
   6   3   6   35.80    1.30
   6  -3  -6   34.30    3.30
  -7   3   6   18.80    3.20
   7   3  -6   19.90    2.70
  -7   3   6   26.00    3.60
  -7  -3  -6   16.40    1.60
   7  -3   6   19.20    2.50
   7   3   6   17.60    2.80
   7  -3  -6   16.60    2.60
  -7  -3   6   18.20    2.90
   7   3   6   16.60    1.50
  -7   3  -6   16.70    2.30
   8  -3   6    4.60    2.30
  -8   3   6    1.50    2.20
  -8   3   6    3.60    2.40
   8   3  -6    0.50    2.40
   8   3   6    5.30    2.60
  -8  -3   6    3.10    2.70
  -8   3  -6    3.60    1.70
   8  -3  -6   -0.20    2.40
   9  -3   6   26.00    4.10
   9   3  -6   38.70    4.40
  -9   3   6   28.90    4.20
  -9   3   6   24.80    3.90
   9  -3  -6   27.10    4.10
  -9  -3   6   29.50    4.80
   9   3   6   33.30    4.80
  10  -3   6   31.10    4.40
  10   3  -6   30.50    3.60
 -10   3   6   33.00    4.40
 -10   3   6   26.40    4.20
 -10  -3   6   34.70    5.50
  10   3   6   32.20    5.10
  10  -3  -6   33.60    4.50
  11   3  -6   12.00    3.20
 -11   3   6   13.60    3.20
  11  -3   6   12.30    3.30
 -11   3   6    6.20    3.00
  11  -3  -6    6.30    3.20
  11   3   6   10.00    3.60
 -11  -3   6    9.60    3.70
  12   3  -6   -0.80    3.00
 -12   3   6    9.00    3.10
 -12  -3   6    2.00    3.70
 -12  -3   6    6.80    2.90
  12  -3  -6    2.50    3.40
  12   3   6    7.30    3.80
   0  -4   6    1.70    1.40
   0   4   6    0.30    1.10
   0   4  -6    0.00    1.30
   0   4   6    0.90    1.40
  -1  -4  -6  230.98    3.70
   1   4  -6  227.48    4.50
  -1   4   6  228.38    4.40
   1  -4   6  231.68    4.60
  -1   4   6  225.68    4.60
   1   4   6  230.78    3.80
  -1   4  -6  224.98    4.20
  -1  -4   6  228.88    4.90
   1  -4  -6  233.88    4.50
   1   4   6  220.58    4.80
   1   4   6  225.08    3.70
  -2   4   6  330.27    6.00
  -2  -4  -6  336.27    4.60
   2  -4   6  336.27    5.80
   2   4  -6  324.77    5.90
  -2   4   6  324.07    5.80
   2   4   6  334.47    4.50
   2  -4  -6  337.87    5.90
  -2  -4   6  326.77    6.30
   2   4   6  332.57    6.40
  -2   4  -6  338.87    5.30
   2   4   6  334.27    4.60
   3  -4   6   32.20    2.30
  -3   4   6   36.70    2.70
   3   4  -6   31.90    2.40
  -3  -4  -6   33.40    1.20
  -3   4   6   30.50    2.90
   3   4   6   35.40    1.20
  -3  -4   6   33.80    3.00
   3   4   6   32.80    2.90
   3   4   6   32.30    1.20
  -3   4  -6   33.00    2.20
   3  -4  -6   29.10    2.80
   4   4  -6  639.74    9.90
  -4   4   6  661.43   10.20
   4  -4   6  647.44   10.10
  -4   4   6  654.63   10.10
   4   4   6  657.33   11.00
  -4   4  -6  664.43    9.00
  -4  -4   6  675.83   11.00
   4  -4  -6  653.13   10.10
  -5   4   6   43.70    2.80
   5   4  -6   40.00    3.10
  -5   4   6   43.90    3.40
   5  -4   6   40.00    2.80
   5   4   6   46.80    3.40
   5  -4  -6   38.80    3.20
  -5   4  -6   46.90    2.30
  -5  -4   6   45.60    3.60
   6   4  -6    6.70    2.20
  -6   4   6    6.50    1.90
  -6  -4  -6    5.60    0.90
  -6   4   6    6.10    2.40
   6  -4   6    6.30    1.80
  -6  -4   6    3.50    2.30
  -6   4  -6    3.20    1.40
   6   4   6    4.70    2.20
   6  -4  -6    5.30    2.20
   6   4   6    5.80    0.90
  -7   4   6  118.39    4.90
   7  -4   6  118.69    4.50
  -7   4   6  115.29    4.30
   7   4  -6  116.09    4.70
  -7   4  -6  119.69    3.60
   7  -4  -6  119.29    4.90
  -7  -4   6  119.39    5.30
   7   4   6  121.89    5.30
  -8   4   6   62.99    4.50
   8   4  -6   52.79    4.10
   8  -4   6   51.49    4.10
  -8   4   6   54.79    3.90
  -8  -4   6   48.00    4.80
   8   4   6   65.39    5.00
   8  -4  -6   57.49    4.40
  -8   4  -6   57.29    3.20
  -9   4   6   37.10    4.10
   9  -4   6   32.40    4.10
   9   4  -6   35.10    4.20
  -9   4   6   30.00    3.60
   9  -4  -6   39.40    4.50
   9   4   6   40.60    5.40
  -9  -4   6   45.30    5.20
 -10   4   6    8.40    3.00
  10  -4   6    6.30    2.80
 -10   4   6    6.70    2.70
  10   4  -6    7.70    2.70
  10  -4  -6    9.40    3.20
  10   4   6    1.90    3.20
 -10  -4   6    5.70    3.40
  11   4  -6   -1.70    2.90
 -11   4   6   -0.10    2.90
  11   4   6    4.70    3.50
 -11  -4   6   -1.30    3.50
  11  -4  -6    4.00    3.10
 -12   4   6   -2.10    3.00
  12   4  -6    5.50    3.20
  12   4   6   -2.00    3.70
 -12  -4   6   -0.20    3.90
  12  -4  -6    1.30    3.20
   0   5   6   15.50    1.90
   0   5  -6   17.30    2.20
   0  -5   6   12.50    2.20
   0   5   6   11.70    1.70
  -1   5   6   53.49    2.50
  -1   5   6   46.60    2.60
   1  -5   6   51.69    2.60
   1   5  -6   48.30    2.70
  -1  -5   6   48.00    2.70
   1   5   6   47.10    2.00
   1   5   6   49.80    2.80
  -1   5  -6   45.90    2.40
  -2  -5  -6   83.49    2.20
  -2   5   6   77.69    3.30
  -2   5   6   84.49    3.10
   2  -5   6   83.99    2.90
   2   5  -6   85.49    3.20
  -2   5  -6   83.99    2.90
   2   5   6   84.39    2.20
   2   5   6   82.99    3.40
   2  -5  -6   82.69    3.10
   2   5   6   83.89    2.10
  -2  -5   6   81.49    3.50
   3   5  -6  240.18    5.20
   3  -5   6  236.68    4.70
  -3   5   6  244.28    5.00
  -3   5   6  237.18    5.20
  -3  -5  -6  245.08    3.60
  -3   5  -6  238.38    4.50
   3   5   6  236.18    3.60
   3   5   6  235.28    5.60
  -3  -5   6  236.58    5.60
   3  -5  -6  232.38    5.20
   4  -5   6  463.95    7.70
  -4   5   6  470.65    8.10
   4   5  -6  455.45    8.00
  -4   5   6  476.85    7.90
  -4  -5  -6  479.95    6.10
  -4  -5   6  463.35    8.70
   4  -5  -6  468.45    8.10
   4   5   6  476.65    8.80
  -4   5  -6  471.95    7.20
   4   5   6  462.75    6.00
   5   5  -6   29.80    3.00
  -5   5   6   32.50    2.60
  -5   5   6   26.30    3.20
   5  -5   6   30.20    2.60
  -5  -5  -6   32.60    1.40
   5  -5  -6   27.50    3.10
   5   5   6   26.60    3.20
  -5   5  -6   31.60    2.40
   5   5   6   30.50    1.40
  -5  -5   6   29.60    3.40
   6  -5   6    3.00    1.70
  -6   5   6    2.30    2.30
   6   5  -6   -0.20    2.00
  -6   5   6    4.30    1.70
  -6  -5   6   -0.10    2.30
   6  -5  -6    1.50    2.20
   6   5   6    5.20    2.30
   6   5   6    3.20    0.90
  -6   5  -6    2.30    1.60
   7  -5   6   71.69    3.70
   7   5  -6   69.59    4.20
  -7   5   6   68.79    3.70
  -7   5   6   73.69    4.50
   7  -5  -6   73.69    4.40
   7   5   6   66.59    4.70
  -7   5  -6   73.19    3.20
  -7  -5   6   76.59    4.90
  -8   5   6   65.39    4.70
   8   5  -6   61.19    4.30
  -8   5   6   61.19    4.00
   8  -5   6   68.29    4.10
   8  -5  -6   74.49    4.80
  -8   5  -6   67.29    3.40
  -8  -5   6   66.09    5.20
   8   5   6   74.19    5.20
  -9   5   6   24.80    3.60
   9  -5   6   29.80    4.00
   9   5  -6   33.00    4.40
  -9   5   6   31.70    3.70
   9  -5  -6   28.20    4.30
  -9  -5   6   27.60    4.00
   9   5   6   23.90    3.70
 -10   5   6   49.50    4.40
 -10   5   6   53.79    4.90
  10   5  -6   51.39    4.70
  10  -5  -6   51.19    4.90
 -10  -5   6   48.30    6.20
  10   5   6   52.89    5.60
 -11   5   6   19.10    3.60
  11   5  -6   24.70    3.60
 -11  -5   6   20.40    4.30
  11   5   6   19.90    4.30
  11  -5  -6   26.60    4.00
   0   6  -6   41.10    2.70
   0   6   6   42.20    2.30
   0   6   6   41.30    2.60
   0  -6   6   40.40    2.60
   1  -6   6   62.19    2.60
  -1   6   6   63.29    2.80
  -1   6   6   58.49    2.80
   1   6  -6   63.79    3.00
  -1  -6   6   59.19    2.90
   1   6   6   63.29    2.30
   1   6   6   63.39    3.10
  -1   6  -6   60.29    3.00
  -2   6   6   55.19    2.90
  -2   6   6   53.39    2.60
   2   6  -6   57.99    3.10
   2  -6   6   52.49    2.40
  -2  -6   6   51.59    3.10
   2   6   6   56.39    3.30
  -2   6  -6   51.39    2.60
   2   6   6   52.69    2.10
   3  -6   6   92.99    2.90
  -3  -6  -6   92.59    2.40
  -3   6   6   97.29    3.20
  -3   6   6   90.79    3.60
   3   6  -6   87.79    3.50
  -3  -6   6   95.69    3.90
   3   6   6   95.59    2.30
  -3   6  -6   97.89    3.20
   3   6   6   93.19    3.90
  -4  -6  -6  512.75    6.70
  -4   6   6  504.15    8.50
   4  -6   6  489.85    7.90
  -4   6   6  513.15    8.20
   4   6  -6  491.35    8.40
   4   6   6  512.65    9.40
  -4   6  -6  490.35    7.70
  -4  -6   6  504.65    9.30
   4   6   6  490.85    6.70
   4  -6  -6  497.35    8.60
  -5  -6  -6   24.10    1.60
   5  -6   6   27.00    2.40
   5   6  -6   20.70    3.00
  -5   6   6   23.00    3.30
  -5   6   6   22.40    2.50
   5   6   6   27.70    1.60
  -5  -6   6   20.00    3.40
   5   6   6   28.20    3.40
  -5   6  -6   28.20    2.50
   5  -6  -6   22.60    3.20
  -6   6   6   61.79    4.10
  -6   6   6   66.09    3.30
   6  -6   6   65.99    3.30
   6   6  -6   76.89    4.00
   6   6   6   71.19    2.20
   6  -6  -6   69.69    4.20
   6   6   6   73.89    4.60
  -6  -6   6   68.79    4.50
  -6   6  -6   72.09    3.20
   7   6  -6   13.60    2.60
   7  -6   6   12.40    2.10
  -7   6   6    8.40    2.80
  -7   6   6    6.20    2.10
  -7  -6   6    9.50    2.90
  -7   6  -6   13.60    2.10
   7   6   6    7.60    2.80
   7  -6  -6   11.70    2.70
   8   6  -6   30.00    3.90
  -8   6   6   19.90    3.30
   8  -6   6   31.10    3.60
  -8   6   6   26.40    3.40
   8   6   6   27.40    4.60
  -8   6  -6   22.60    3.10
  -8  -6   6   35.10    4.90
   8  -6  -6   26.90    4.10
  -9   6   6   -2.30    2.20
  -9   6   6   -3.10    2.80
   9   6  -6   -0.90    2.40
  -9  -6   6    0.00    3.30
  -9   6  -6   -2.30    2.20
   9   6   6   -2.70    3.00
   9  -6  -6    2.20    3.00
  10   6  -6   20.00    3.30
 -10   6   6   17.00    3.50
 -10  -6   6   19.20    4.10
  10   6   6   26.30    4.10
  10  -6  -6   19.00    3.50
 -11   6   6   33.90    4.20
  11   6  -6   36.00    4.70
  11   6   6   39.30    6.00
 -11  -6   6   36.20    6.10
   0   7   6  193.78    4.60
   0   7   6  195.48    4.20
   0   7  -6  194.88    4.60
   0  -7   6  195.08    4.40
   1  -7   6   30.10    2.30
   1   7  -6   26.60    2.70
  -1   7   6   26.30    2.40
  -1   7   6   24.80    2.30
  -1  -7   6   28.30    2.70
   1   7   6   29.20    2.60
  -1   7  -6   27.40    2.60
   1   7   6   27.20    2.10
  -2   7   6  355.76    6.40
   2  -7   6  355.86    6.10
  -2   7   6  359.66    6.30
   2   7  -6  368.46    6.70
   2   7   6  369.76    7.10
  -2  -7   6  364.36    7.00
  -2   7  -6  363.16    6.40
   2   7   6  359.46    5.60
   3  -7   6  168.48    3.70
  -3   7   6  169.68    4.00
   3   7  -6  169.48    4.60
  -3   7   6  168.88    4.60
  -3  -7   6  172.58    4.90
   3   7   6  164.78    4.90
  -3   7  -6  174.88    4.30
   3   7   6  171.28    3.30
   4  -7   6   85.39    2.80
  -4   7   6   86.19    3.80
   4   7  -6   77.69    3.60
  -4   7   6   86.79    3.10
  -4   7  -6   81.89    3.30
   4   7   6   80.19    2.30
  -4  -7   6   92.99    4.20
   4   7   6   89.59    4.20
  -5   7   6  128.99    4.60
   5  -7   6  123.99    3.50
   5   7  -6  130.99    4.50
  -5   7   6  126.09    3.80
  -5   7  -6  127.69    3.90
   5   7   6  126.99    2.80
  -5  -7   6  117.59    5.00
   5   7   6  121.49    4.90
   6  -7   6   18.80    2.60
   6   7  -6   16.40    2.50
  -6   7   6   13.20    2.00
  -6   7   6   17.90    2.70
  -6   7  -6   20.70    3.00
  -6  -7   6   15.60    2.90
   6   7   6   13.60    1.70
   6   7   6   19.30    3.00
  -7   7   6   29.70    3.10
   7  -7   6   26.90    3.00
  -7   7   6   26.40    4.10
   7   7  -6   33.50    3.80
  -7  -7   6   27.30    3.50
   7   7   6   29.80    4.70
  -7   7  -6   33.20    3.20
   8   7  -6   12.80    2.70
  -8   7   6    2.00    2.80
  -8   7   6    2.60    2.10
  -8  -7   6    7.70    3.20
  -8   7  -6    6.10    2.20
   8   7   6    6.20    3.10
   9   7  -6   13.70    2.90
  -9   7   6   14.20    3.30
  -9   7  -6    8.00    2.30
   9   7   6   13.90    3.60
  -9  -7   6   12.40    3.70
 -10   7   6    4.60    3.10
  10   7  -6    8.40    2.90
  10   7   6    7.60    3.50
 -10  -7   6    3.20    3.50
  11   7  -6    5.00    3.10
 -11   7   6   -2.10    3.10
 -11  -7   6    0.20    3.80
  11   7   6    2.80    3.80
   0  -8   6  512.55    8.30
   0   8   6  514.55    8.50
   0   8  -6  507.05    8.30
   0   8   6  504.65    7.80
   1  -8   6   88.59    2.90
   1   8  -6   80.89    3.50
  -1   8   6   84.39    3.10
  -1   8   6   89.79    3.30
   1   8   6   84.99    3.50
   1   8   6   91.09    2.90
  -1   8  -6   86.99    3.70
  -1  -8   6   84.59    3.40
  -2   8   6   16.20    2.00
   2  -8   6   21.20    2.00
  -2   8   6   23.70    2.30
   2   8  -6   24.30    2.80
   2   8   6   21.90    2.80
   2   8   6   25.80    2.10
  -2   8  -6   24.60    2.70
  -2  -8   6   19.80    2.90
   3   8  -6   86.29    3.70
   3  -8   6   87.09    2.70
  -3   8   6   90.09    3.00
  -3   8   6   83.69    3.70
  -3   8  -6   82.79    3.40
   3   8   6   88.29    3.90
   3   8   6   81.09    2.60
  -3  -8   6   81.69    4.00
   4  -8   6  121.69    3.20
   4   8  -6  120.89    4.30
  -4   8   6  115.79    3.40
  -4   8   6  119.09    4.30
  -4   8  -6  120.99    3.80
   4   8   6  121.29    4.70
  -4  -8   6  118.49    4.70
   4   8   6  116.19    2.90
  -5   8   6   15.20    2.40
   5  -8   6   14.70    2.10
   5   8  -6   12.70    2.40
  -5   8   6    8.90    2.30
  -5   8  -6   19.80    2.90
   5   8   6   12.60    2.60
   5   8   6   12.60    1.40
  -5  -8   6    9.30    2.60
  -6   8   6   26.80    3.80
  -6   8   6   21.10    2.70
   6   8  -6   29.80    3.50
   6  -8   6   26.50    2.50
   6   8   6   29.60    4.10
  -6  -8   6   28.30    4.20
   6   8   6   21.90    2.00
  -6   8  -6   23.70    3.10
  -7   8   6   18.50    3.00
  -7   8   6   19.70    2.30
   7   8  -6   15.70    2.80
  -7  -8   6   21.50    3.40
  -7   8  -6   22.50    3.30
   7   8   6   12.50    3.10
   8   8  -6   13.90    2.90
  -8   8   6   19.50    3.20
  -8  -8   6   12.70    3.50
   8   8   6   14.50    3.50
  -8   8  -6   15.40    2.60
   9   8  -6    7.60    2.90
  -9   8   6   13.10    3.50
   9   8   6   10.30    3.60
  -9  -8   6    9.40    3.70
  -9   8  -6   11.50    2.60
 -10   8   6    3.50    3.30
  10   8  -6    2.20    2.70
 -10  -8   6   -1.60    3.50
  10   8   6    0.00    3.30
  11   8  -6    6.00    3.10
 -11   8   6    5.30    3.60
 -11  -8   6    7.50    4.10
  11   8   6    7.40    3.90
   0   9   6  151.98    3.90
   0   9  -6  148.49    4.40
   0  -9   6  147.69    4.00
   0   9   6  149.19    4.10
   1  -9   6   31.30    2.30
   1   9  -6   24.60    2.90
  -1   9   6   29.70    2.40
  -1   9   6   27.80    2.60
  -1   9  -6   27.00    3.00
  -1  -9   6   33.50    2.90
   1   9   6   21.60    2.30
   1   9   6   28.30    2.80
   2  -9   6   40.80    2.30
   2   9  -6   47.80    3.10
  -2   9   6   41.40    3.00
  -2   9   6   44.00    2.50
  -2  -9   6   41.00    3.20
  -2   9  -6   47.80    3.10
   2   9   6   41.10    2.40
   2   9   6   42.70    3.30
   3  -9   6   88.49    2.60
  -3   9   6   87.29    3.80
  -3   9   6   90.09    3.00
   3   9  -6   88.09    3.80
   3   9   6   85.29    2.80
  -3   9  -6   82.89    3.60
  -3  -9   6   92.99    4.00
   3   9   6   86.09    4.10
   4   9  -6   12.10    2.20
   4  -9   6   12.20    1.80
  -4   9   6    9.50    2.30
  -4   9   6   15.90    2.20
   4   9   6   10.20    1.50
   4   9   6    9.00    2.30
  -4   9  -6    8.30    2.10
  -4  -9   6    8.70    2.40
  -5   9   6    4.30    2.30
   5   9  -6    1.70    2.00
   5  -9   6    1.70    1.30
  -5   9   6    3.40    1.50
   5   9   6    1.30    2.40
  -5   9  -6    5.00    2.10
  -5  -9   6    7.40    2.70
   5   9   6    4.80    1.40
   6   9  -6   27.40    3.90
  -6   9   6   23.30    2.80
  -6   9   6   27.60    3.20
  -6   9  -6   28.00    3.50
   6   9   6   26.60    4.20
   6   9   6   27.90    2.30
  -6  -9   6   21.50    3.20
  -7   9   6   12.90    2.90
   7   9  -6   16.50    2.80
  -7   9  -6   13.40    2.50
  -7  -9   6   10.30    3.30
   7   9   6   12.80    3.20
   8   9  -6   15.30    3.00
  -8   9   6    9.60    3.20
  -8   9  -6   11.50    2.60
  -8  -9   6   10.20    3.50
   8   9   6    7.90    3.30
   9   9  -6    5.00    2.70
  -9   9   6    5.60    3.10
   9   9   6    5.00    3.30
  -9   9  -6    6.90    2.60
  -9  -9   6    0.80    3.50
  10   9  -6   12.40    3.20
 -10   9   6    8.20    3.60
 -10  -9   6   11.40    4.20
  10   9   6   12.60    3.70
 -11   9   6    5.10    3.70
  11   9  -6    7.00    3.00
 -11  -9   6    1.10    4.00
  11   9   6    2.00    3.90
   0  10   6   92.69    3.60
   0  10   6   90.89    3.40
   0  10  -6   97.59    3.90
   0 -10   6   90.89    3.30
  -1  10   6   53.99    2.80
   1  10  -6   52.19    3.40
   1 -10   6   54.19    2.70
  -1  10   6   50.19    3.30
  -1 -10   6   53.09    3.20
  -1  10  -6   49.20    3.40
   1  10   6   47.70    3.30
   1  10   6   58.79    3.00
   2  10  -6   14.40    2.30
  -2  10   6   12.60    2.20
  -2  10   6   17.00    2.20
   2 -10   6   13.50    2.00
  -2 -10   6   13.80    2.20
   2  10   6   19.00    3.00
  -2  10  -6   14.40    2.30
   2  10   6   13.10    1.70
  -3  10   6   15.60    2.40
   3 -10   6   15.60    1.80
  -3  10   6   14.00    2.10
   3  10  -6    9.00    2.20
  -3  10  -6   10.00    2.10
   3  10   6   11.10    2.30
   3  10   6    9.00    1.60
  -3 -10   6   10.10    2.30
  -4  10   6   31.80    2.30
   4 -10   6   30.10    1.90
  -4  10   6   33.50    3.60
   4  10  -6   22.20    3.20
  -4 -10   6   27.10    3.60
  -4  10  -6   27.60    3.50
   4  10   6   26.90    2.40
   4  10   6   29.30    3.50
  -5  10   6   19.50    2.30
  -5  10   6   17.60    2.80
   5  10  -6   16.80    2.70
  -5  10  -6   15.10    2.50
   5  10   6   19.20    2.30
  -5 -10   6   18.90    3.20
   5  10   6   18.20    3.00
   6  10  -6   46.80    4.10
  -6  10   6   32.70    4.30
  -6 -10   6   43.10    5.10
  -6  10  -6   40.20    4.00
   6  10   6   39.50    4.80
   7  10  -6    8.30    2.60
  -7  10   6    7.80    3.00
   7  10   6   11.60    3.20
  -7 -10   6   12.80    3.40
  -7  10  -6    9.50    2.60
   8  10  -6    2.70    2.70
  -8  10   6   -2.10    3.00
   8  10   6    2.90    3.20
  -8 -10   6    2.20    3.30
  -8  10  -6    0.70    2.50
  -9  10   6    1.70    3.40
   9  10  -6    4.90    2.70
   9  10   6    2.80    3.30
  -9  10  -6    3.30    2.60
  -9 -10   6    3.50    3.60
 -10  10   6   21.10    3.90
  10  10  -6   22.20    3.60
 -10 -10   6   18.20    4.40
  10  10   6   17.40    4.20
   0  11  -6  186.18    5.30
   0 -11   6  196.68    4.60
   0  11   6  185.48    4.80
   0  11   6  194.88    4.90
  -1  11   6   25.00    2.60
   1  11  -6   34.90    3.30
  -1  11   6   31.20    3.20
   1 -11   6   29.70    2.40
   1  11   6   28.60    2.80
  -1 -11   6   32.70    3.00
  -1  11  -6   34.60    3.40
   1  11   6   28.20    3.00
   2  11  -6    8.80    2.20
  -2  11   6   11.50    2.30
  -2  11   6   10.20    1.70
   2 -11   6   10.80    1.50
  -2 -11   6    9.00    2.10
   2  11   6   10.80    1.80
   2  11   6   11.20    2.20
  -2  11  -6    6.60    2.20
   3  11  -6   37.00    3.50
   3 -11   6   42.50    2.00
  -3  11   6   41.10    3.80
  -3  11   6   42.10    2.50
   3  11   6   33.80    2.60
  -3 -11   6   38.20    3.70
  -3  11  -6   36.20    3.50
   3  11   6   39.70    3.60
  -4  11   6   -2.60    2.20
  -4  11   6    7.20    1.40
   4  11  -6    1.60    2.20
   4  11   6    1.90    1.50
  -4 -11   6    4.60    2.50
  -4  11  -6    3.50    2.30
   4  11   6    4.50    2.50
  -5  11   6   29.60    4.00
   5  11  -6   26.50    3.80
  -5  11  -6   29.00    4.00
   5  11   6   26.00    2.50
   5  11   6   25.60    4.10
  -5 -11   6   28.70    4.60
  -6  11   6    8.30    2.90
   6  11  -6    3.60    2.50
   6  11   6    0.90    2.70
  -6 -11   6    6.30    3.10
  -6  11  -6    2.90    2.60
   7  11  -6   12.40    2.80
  -7  11   6   12.10    3.20
   7  11   6   12.10    3.30
  -7 -11   6    9.40    3.50
  -7  11  -6    8.60    2.80
  -8  11   6    4.10    3.30
   8  11  -6    4.10    2.70
  -8  11  -6    1.80    2.60
   8  11   6    6.20    3.30
  -8 -11   6   -3.80    3.30
  -9  11   6   -2.50    3.30
   9  11  -6    2.10    2.70
   9  11   6    6.50    3.60
  -9 -11   6   -6.30    3.50
  -9  11  -6    3.50    2.80
  10  11  -6    4.80    3.10
 -10  11   6    4.70    3.70
 -10 -11   6    1.40    4.10
  10  11   6    2.00    3.70
   0  12   6    6.20    2.00
   0 -12   6    7.10    1.80
   0  12   6    5.40    1.80
   0  12  -6    6.90    2.40
  -1  12   6   22.90    2.60
   1  12  -6   14.70    2.50
   1 -12   6   14.10    2.30
  -1  12   6   20.10    3.10
  -1  12  -6   17.10    2.70
   1  12   6   19.60    2.30
  -1 -12   6   19.70    2.30
   1  12   6   22.90    3.10
  -2  12   6   74.69    4.10
  -2  12   6   76.99    3.10
   2  12  -6   70.89    4.10
   2 -12   6   78.09    2.80
  -2  12  -6   71.29    4.20
   2  12   6   81.79    4.30
  -2 -12   6   80.39    4.00
   2  12   6   71.29    3.50
   3  12  -6   36.50    3.70
  -3  12   6   32.50    3.70
  -3  12   6   33.90    2.50
   3  12   6   35.70    2.90
  -3 -12   6   36.60    3.80
  -3  12  -6   36.40    4.00
   3  12   6   34.40    3.90
  -4  12   6   16.70    2.90
   4  12  -6   16.40    2.80
   4  12   6   11.40    2.00
   4  12   6   12.70    2.80
  -4  12  -6   10.00    2.60
  -4 -12   6   12.80    2.80
  -5  12   6   19.40    3.10
   5  12  -6   25.40    3.20
   5  12   6   28.60    4.20
   5  12   6   25.20    2.80
  -5 -12   6   25.20    3.50
  -5  12  -6   22.90    3.10
  -6  12   6    5.80    2.90
   6  12  -6    6.70    2.60
  -6  12  -6    6.20    2.80
  -6 -12   6    5.90    3.20
   6  12   6    8.10    3.10
   7  12  -6    3.50    2.70
  -7  12   6    1.00    3.10
  -7  12  -6    0.50    2.70
   7  12   6    0.40    3.00
  -7 -12   6   -1.20    3.20
   8  12  -6   20.80    3.40
  -8  12   6   25.50    3.90
  -8 -12   6   23.50    4.10
  -8  12  -6   15.10    3.10
   8  12   6   14.90    3.70
   9  12  -6    3.40    2.90
  -9  12   6    0.20    3.30
  -9 -12   6   -2.40    3.60
   9  12   6    5.90    3.50
  -9  12  -6    3.60    2.90
 -10  12   6    5.00    3.70
 -10 -12   6   -3.50    3.90
   0  13  -6   31.50    3.80
   0 -13   6   32.50    2.90
   0  13   6   34.90    3.30
   0  13   6   37.80    3.20
   1  13  -6    5.10    2.50
  -1  13   6    8.50    2.40
  -1  13   6    3.60    1.80
   1 -13   6    5.00    1.70
  -1 -13   6    3.90    2.00
  -1  13  -6    4.60    2.60
   1  13   6    7.40    2.10
   1  13   6    3.50    2.10
  -2  13   6   16.30    2.50
  -2  13   6   15.40    2.60
   2  13  -6   19.00    2.80
   2  13   6   13.80    2.50
  -2  13  -6    9.90    2.70
   2  13   6   19.90    3.10
  -2 -13   6   15.80    2.50
  -3  13   6    7.70    2.60
   3  13  -6   13.90    2.70
  -3 -13   6    8.30    2.50
   3  13   6    6.70    2.00
  -3  13  -6   10.40    2.80
   3  13   6    8.80    2.60
  -4  13   6   46.40    4.40
   4  13  -6   40.10    4.10
  -4 -13   6   36.80    4.50
   4  13   6   41.10    4.60
  -4  13  -6   36.40    4.20
   4  13   6   47.40    3.20
  -5  13   6   11.50    3.10
   5  13  -6    5.50    2.60
   5  13   6    6.50    2.90
  -5  13  -6   13.40    3.00
  -5 -13   6    7.10    3.00
   5  13   6    9.70    2.00
  -6  13   6   25.90    3.60
   6  13  -6   21.20    3.10
  -6  13  -6   28.40    4.30
   6  13   6   16.80    3.50
  -6 -13   6   17.90    3.70
  -7  13   6    0.80    3.20
   7  13  -6   -0.20    2.60
  -7  13  -6   -3.80    2.60
   7  13   6    0.00    3.00
  -7 -13   6    4.40    3.40
  -8  13   6   -2.00    3.20
   8  13  -6   -0.10    2.70
  -8  13  -6    0.30    3.00
   8  13   6    2.60    3.30
  -8 -13   6   -5.90    3.40
   9  13  -6    7.80    3.10
  -9  13   6   13.30    3.80
  -9 -13   6    3.30    3.80
  -9  13  -6   11.10    3.20
   9  13   6   10.80    3.90
   0  14  -6   11.20    2.90
   0  14   6   12.90    2.50
   0 -14   6   12.20    2.00
   0  14   6   10.50    2.20
   1  14  -6   19.40    2.90
  -1  14   6   24.90    3.00
  -1  14   6   26.60    3.00
   1  14   6   21.20    3.40
  -1 -14   6   19.10    3.30
  -1  14  -6   24.90    3.30
   1  14   6   22.80    2.70
  -2  14   6   56.59    4.30
   2  14  -6   57.19    4.30
   2  14   6   68.89    4.40
  -2  14  -6   62.19    4.50
   2  14   6   60.19    3.60
  -2 -14   6   63.89    4.20
   3  14  -6    2.60    2.40
  -3  14   6    4.70    2.60
  -3  14  -6    7.00    2.80
   3  14   6    1.00    2.00
  -3 -14   6    2.10    2.50
   3  14   6    3.00    2.40
   4  14  -6   -0.10    2.50
  -4  14   6   -1.10    2.60
   4  14   6   -1.20    1.90
  -4 -14   6    3.30    2.80
   4  14   6    0.70    2.60
  -4  14  -6   -2.80    2.70
   5  14  -6    0.40    2.60
  -5  14   6    3.40    3.00
  -5 -14   6    5.00    3.00
   5  14   6    4.80    2.90
   5  14   6    4.30    1.90
  -5  14  -6    1.90    2.90
   6  14  -6    5.20    2.60
  -6  14   6    0.90    2.90
   6  14   6    8.30    3.10
  -6 -14   6    4.00    3.30
  -6  14  -6   11.10    3.20
   7  14  -6    8.40    3.00
  -7  14   6    8.80    3.50
  -7 -14   6    0.70    3.40
  -7  14  -6    7.20    3.20
   7  14   6   13.10    3.50
  -8  14   6   -0.50    3.40
   8  14  -6    4.80    3.10
   8  14   6    3.70    3.40
  -8 -14   6    8.10    3.80
  -8  14  -6    5.90    3.30
   9  14  -6    3.90    3.10
  -9  14   6   -5.90    3.40
   9  14   6    3.00    3.80
  -9  14  -6   -1.10    3.30
  -9 -14   6   -2.60    3.80
   0  15   6   10.00    2.60
   0  15   6   10.90    2.30
   0  15  -6    8.40    2.90
   1  15  -6   39.30    4.40
  -1  15   6   40.40    4.10
  -1 -15   6   43.90    3.90
   1  15   6   46.40    3.90
   1  15   6   48.70    4.10
  -1  15  -6   47.40    4.70
  -2  15   6    8.20    2.80
   2  15  -6    9.20    2.80
  -2 -15   6   10.90    2.60
   2  15   6   11.10    2.40
  -2  15  -6   13.30    3.10
   2  15   6   11.60    2.60
   3  15  -6   25.50    4.00
  -3  15   6   16.40    3.00
   3  15   6   18.80    3.10
  -3  15  -6   16.00    3.30
   3  15   6   15.00    2.50
  -3 -15   6   17.20    3.00
  -4  15   6    7.30    2.90
   4  15  -6   17.90    3.10
  -4  15  -6   10.90    3.20
  -4 -15   6   13.60    3.10
   4  15   6   13.60    3.10
   4  15   6   10.90    2.40
   5  15  -6   19.40    3.20
  -5  15   6   17.70    3.40
  -5 -15   6   21.30    3.60
   5  15   6   16.40    3.40
  -5  15  -6   19.00    3.50
  -6  15   6    1.80    3.20
   6  15  -6    5.70    2.80
  -6 -15   6    7.40    3.40
   6  15   6    3.70    3.10
  -6  15  -6    2.20    2.90
  -7  15   6   14.40    3.70
   7  15  -6   18.20    3.30
  -7 -15   6   20.80    4.00
  -7  15  -6   19.30    3.60
   7  15   6   18.60    3.90
  -8  15   6   -3.30    3.40
   8  15  -6    0.80    2.80
  -8  15  -6   -1.60    3.10
  -8 -15   6   -5.60    3.50
   8  15   6    3.30    3.60
   0  16   6    7.30    2.80
   0  16  -6   12.80    3.20
  -1  16   6   16.70    2.90
   1  16  -6   13.40    3.00
   1  16   6   16.70    2.70
   1  16   6   16.70    2.90
  -1  16  -6   17.50    3.40
   2  16  -6   13.90    3.00
  -2  16   6   17.30    3.10
  -2 -16   6   16.50    2.80
   2  16   6   19.10    2.80
   2  16   6   21.40    3.10
  -2  16  -6   20.60    3.40
   3  16  -6   37.10    4.50
  -3  16   6   32.10    4.80
  -3 -16   6   33.80    4.40
   3  16   6   29.00    3.70
  -3  16  -6   35.90    5.10
   3  16   6   35.40    4.60
   4  16  -6    2.30    2.70
  -4  16   6    0.70    2.90
   4  16   6    0.30    2.60
   4  16   6    2.30    2.30
  -4 -16   6    0.30    2.70
  -4  16  -6    0.30    3.10
  -5  16   6    4.20    3.10
   5  16  -6   -0.20    2.70
   5  16   6    0.60    2.90
  -5 -16   6   -0.50    3.00
  -5  16  -6   -1.30    3.00
   6  16  -6    4.70    2.80
  -6  16   6    3.10    3.40
  -6  16  -6    1.80    3.30
   6  16   6    2.50    3.10
  -6 -16   6   -0.80    3.20
  -7  16   6   -1.20    3.40
   7  16  -6    1.70    2.90
   7  16   6   -2.00    3.20
  -7 -16   6   -8.40    3.30
  -7  16  -6   -1.10    3.20
   0  17  -6    3.60    3.10
   0  17   6    2.00    2.70
   1  17  -6   13.30    3.30
  -1  17   6    8.40    2.90
  -1  17  -6    8.30    3.30
   1  17   6    9.60    2.80
  -2  17   6    1.90    2.70
   2  17  -6    5.90    3.00
   2  17   6    8.00    2.70
   2  17   6    4.00    2.60
  -2  17  -6    8.00    3.40
  -3  17   6   12.40    3.10
   3  17  -6    5.40    2.90
   3  17   6    6.70    2.90
  -3  17  -6    7.90    3.40
   3  17   6    7.30    2.60
  -3 -17   6    7.70    2.80
   4  17  -6    2.90    2.80
  -4  17   6    4.00    3.20
   4  17   6    2.90    2.90
  -4  17  -6    6.40    3.30
   4  17   6    2.60    2.40
  -4 -17   6    4.60    3.00
  -5  17   6    1.40    3.20
   5  17  -6    5.00    3.00
  -5 -17   6   -0.40    3.10
  -5  17  -6    2.20    3.10
   5  17   6    2.40    3.00
  -6  17   6    1.20    3.40
   6  17  -6    3.80    3.10
  -6  17  -6   -2.50    3.30
   6  17   6    1.40    3.30
  -6 -17   6    2.90    3.50
   0  18   6   30.60    4.80
   0  18  -6   35.80    5.00
  -1  18   6    8.10    3.10
   1  18  -6    7.40    3.10
  -1  18  -6    5.70    3.20
   1  18   6   10.30    3.00
  -2  18   6   33.30    4.70
   2  18  -6   31.30    3.90
   2  18   6   26.60    3.40
  -2  18  -6   28.70    4.00
  -3  18   6    7.00    3.10
   3  18  -6   16.00    3.30
  -3  18  -6    9.50    3.60
   3  18   6   11.30    2.80
   4  18  -6    5.30    3.10
  -4  18   6   -0.40    3.20
   4  18   6    4.30    3.10
  -4  18  -6    0.10    3.30
   5  18  -6    9.20    3.20
  -5  18   6    7.60    3.60
   5  18   6    5.80    3.40
  -5 -18   6    4.90    3.30
  -5  18  -6   11.80    3.60
   0  19  -6   -0.40    3.20
   0  19   6   -0.90    2.80
  -1  19   6    3.90    3.10
   1  19  -6    3.20    3.10
  -1  19  -6    4.60    3.40
   1  19   6    4.60    2.90
  -2  19   6    0.70    3.20
   2  19  -6    4.30    3.00
   2  19   6    3.30    2.80
  -2  19  -6    6.70    3.50
  -3  19   6    6.30    3.20
   3  19  -6    7.20    3.30
  -3  19  -6   11.80    3.70
   3  19   6    9.20    3.00
   4  19  -6    5.70    3.30
  -4  19   6    4.30    3.30
  -4  19  -6    8.40    3.80
   0  20   6    1.80    3.10
   0  20  -6    7.00    3.40
  -1  20   6    2.50    3.20
   1  20  -6   -2.00    3.10
  -1  20  -6   -1.80    3.20
   1  20   6    2.80    3.00
   2  20  -6    2.40    3.20
  -2  20   6   -0.40    3.20
   2  20   6   -0.90    2.90
  -2  20  -6    1.20    3.50
   0   0  -7   -0.90    1.20
   0   0   7   -0.90    1.50
  -1   0  -7  601.64    7.70
   1   0   7  607.24    7.70
   1   0  -7  598.04    8.40
  -1   0   7  597.54    9.40
   1   0   7  582.44    9.30
  -2   0   7  261.37    5.50
   2   0   7  270.77    3.80
   2   0   7  267.67    5.50
  -2   0  -7  266.07    3.80
   2   0  -7  271.17    5.10
   3   0  -7  106.79    3.60
  -3   0  -7  112.29    1.80
   3   0   7  111.89    3.70
  -3   0   7  111.19    3.90
  -4   0   7    1.70    1.80
   4   0  -7   -0.70    1.80
   4   0   7    0.00    1.70
   5   0   7   26.10    2.90
   5   0  -7   29.30    3.10
  -5   0   7   29.50    3.30
   6   0  -7    0.50    1.90
   6   0   7    1.10    2.00
  -6   0   7    0.90    2.10
  -6   0  -7    2.20    0.80
  -6   0  -7    1.30    0.80
  -7   0  -7    8.50    1.10
  -7   0   7    6.50    2.40
   7   0  -7    8.00    2.50
   7   0   7    7.50    2.40
  -8   0   7    3.80    2.50
   8   0   7   -0.40    2.40
   8   0  -7    2.50    2.50
   9   0   7    3.10    2.70
  -9   0   7    4.40    2.90
   9   0  -7    4.40    2.90
 -10   0   7    1.00    2.70
  10   0  -7   -3.10    2.60
  10   0   7    0.30    3.00
 -10   0   7   -2.90    2.80
 -11   0   7    1.20    2.80
 -11   0   7    1.50    3.10
  11   0  -7    0.50    2.90
  11   0   7    6.00    3.30
 -12   0   7    2.70    2.90
  12   0   7    2.70    3.50
  12   0  -7    1.10    3.20
 -12   0   7    5.20    3.60
   0   1   7   54.39    2.90
   0  -1  -7   58.79    2.20
   0   1  -7   56.09    2.30
   0  -1   7   54.19    2.90
   1   1  -7  104.89    3.00
  -1   1   7   98.29    3.50
   1  -1   7  102.09    3.30
   1  -1   7  103.99    2.50
  -1  -1  -7  104.89    2.30
   1   1   7  104.99    2.30
   1   1   7   97.79    3.40
   1  -1  -7  101.79    2.90
  -1   1  -7  102.39    2.50
   2  -1   7   34.80    1.60
   2  -1   7   33.60    2.60
  -2  -1  -7   30.00    1.20
   2   1  -7   32.10    2.50
  -2   1   7   32.80    2.70
   2   1   7   30.50    2.60
   2   1   7   31.60    1.20
  -2  -1   7   31.80    2.70
   2  -1  -7   25.70    2.50
  -2   1  -7   30.90    1.60
  -3   1   7  422.16    7.50
   3  -1   7  422.66    7.40
   3  -1   7  426.06    5.50
   3   1  -7  412.36    7.10
   3  -1  -7  422.26    7.10
   3   1   7  409.06    7.60
  -3   1  -7  408.06    5.50
  -3  -1   7  434.06    7.70
   4  -1   7  128.09    2.30
  -4   1   7  129.99    4.10
   4   1  -7  123.19    4.00
   4  -1   7  120.79    4.00
   4  -1  -7  124.89    4.00
  -4  -1   7  125.49    4.20
  -4   1  -7  130.29    2.30
   4   1   7  124.99    4.10
  -4   1  -7  129.79    2.30
   5  -1   7   34.00    3.10
   5   1  -7   30.30    3.10
  -5   1   7   36.10    3.30
  -5  -1   7   33.20    3.20
   5   1   7   26.80    3.20
  -5   1  -7   32.40    1.50
  -5   1  -7   31.50    1.40
   5  -1  -7   31.50    3.10
   6   1  -7   27.00    3.20
   6  -1   7   29.20    3.10
  -6   1   7   38.60    3.60
  -6   1  -7   27.50    1.70
  -6  -1   7   31.10    3.50
  -6   1  -7   33.50    1.60
   6   1   7   30.50    3.30
   6  -1  -7   27.80    3.30
   7   1  -7    6.80    2.40
  -7   1   7    3.90    2.20
   7  -1   7    3.40    2.30
   7  -1  -7    3.90    2.20
  -7   1  -7    7.80    1.20
  -7  -1   7    8.60    2.60
   7   1   7    5.20    2.40
  -8   1   7   17.00    3.00
   8   1  -7   16.80    3.00
   8  -1   7   19.50    3.00
  -8   1   7   14.50    2.80
   8  -1  -7   18.20    3.00
   8   1   7   14.10    2.90
  -8  -1   7   14.60    2.90
  -9   1   7   67.19    4.80
  -9   1   7   75.69    5.20
   9   1  -7   61.19    4.70
   9  -1   7   70.19    5.20
   9  -1  -7   69.99    4.90
   9   1   7   68.59    5.10
  -9  -1   7   71.89    5.00
  10  -1   7   15.70    3.40
  10   1  -7   17.80    3.30
 -10   1   7   10.90    3.20
 -10   1   7   11.30    3.10
  10   1   7   20.70    3.80
  10  -1  -7    9.90    3.20
 -10  -1   7   13.80    3.40
  11  -1   7    9.10    3.40
 -11   1   7   12.50    3.20
  11   1  -7   20.20    3.70
 -11   1   7   12.30    3.50
 -11  -1   7   11.70    3.50
  11   1   7   12.20    3.60
  11  -1  -7   14.10    3.40
 -11  -1   7    9.10    3.00
  12  -1   7    4.50    3.40
 -12   1   7    2.90    2.90
 -12   1   7   -3.20    3.40
  12   1  -7   -0.90    3.20
 -12  -1   7    2.60    3.00
 -12  -1   7    1.70    3.60
  12  -1  -7   -2.80    3.10
  12   1   7    4.00    3.60
   0  -2  -7   49.80    2.10
   0   2   7   46.80    2.80
   0   2  -7   53.19    2.30
   1  -2   7   12.90    1.80
  -1  -2  -7   13.00    1.50
  -1   2   7   17.10    2.70
   1   2  -7   16.30    2.10
   1   2   7   15.10    2.30
   1   2   7   12.20    1.40
  -1  -2   7   15.70    2.50
   1  -2  -7   13.50    1.60
  -1   2  -7   11.40    1.30
   1   2   7   11.20    1.50
   2  -2   7  655.93   10.30
   2   2  -7  676.83    9.70
   2  -2   7  686.93    8.70
  -2   2   7  675.13   10.40
   2  -2  -7  680.13    9.70
  -2  -2   7  658.43   10.50
   2   2   7  682.93    8.10
   2   2   7  680.63    8.10
   2   2   7  684.23   10.70
  -2   2  -7  682.93    8.70
   3  -2   7  162.88    4.30
   3  -2   7  171.88    3.00
   3   2  -7  169.08    4.30
  -3   2   7  178.08    4.50
  -3   2  -7  167.88    3.10
  -3  -2   7  169.68    4.60
   3  -2  -7  161.68    4.30
   3   2   7  161.18    4.50
   4  -2   7  245.98    5.50
   4  -2   7  250.17    3.90
  -4   2   7  244.28    5.60
   4   2  -7  229.08    5.40
   4   2   7  245.48    5.80
  -4   2  -7  248.88    3.90
  -4  -2   7  250.37    5.90
   4  -2  -7  243.38    5.40
  -5   2   7  121.49    4.10
   5  -2   7  120.39    2.60
   5   2  -7  122.59    4.20
   5  -2   7  120.09    4.20
   5   2   7  115.09    4.40
   5  -2  -7  125.59    4.30
  -5   2  -7  122.99    2.70
  -5   2  -7  121.19    2.60
  -5  -2   7  118.19    4.50
  -6   2   7    5.50    2.30
   6   2  -7    5.10    2.20
  -6   2   7    5.70    2.10
   6  -2   7    7.40    2.00
   6   2   7    9.80    2.30
  -6   2  -7    5.60    1.20
  -6  -2   7    5.20    2.20
   6  -2  -7    2.60    2.10
   7   2  -7   17.00    2.70
  -7   2   7   16.80    2.80
  -7   2   7   14.90    2.50
   7  -2   7    9.20    2.40
  -7   2  -7   12.90    1.50
   7  -2  -7   17.30    2.80
  -7  -2   7   15.80    2.90
   7   2   7    9.70    2.60
   8   2  -7   41.80    4.10
  -8   2   7   39.60    4.20
  -8   2   7   33.50    4.10
   8  -2   7   34.60    4.10
  -8  -2   7   31.20    4.20
   8  -2  -7   31.00    4.10
   8   2   7   32.80    4.40
  -9   2   7    3.50    2.80
  -9   2   7    0.30    2.60
   9   2  -7    2.50    2.70
   9  -2   7    2.00    2.60
   9   2   7    0.20    2.90
  -9  -2   7    4.50    2.90
   9  -2  -7   -1.50    2.70
  10   2  -7   43.50    4.70
 -10   2   7   34.70    4.70
  10  -2   7   31.50    3.80
 -10   2   7   50.39    4.70
  10   2   7   43.40    5.70
 -10  -2   7   39.70    5.30
  10  -2  -7   31.60    3.80
  11   2  -7   -0.70    3.00
  11  -2   7   -0.50    2.90
 -11   2   7    2.10    3.00
 -11   2   7    0.20    2.80
 -11  -2   7    1.30    3.40
  11  -2  -7    4.40    3.10
  11   2   7   -3.60    3.10
 -12   2   7    3.60    3.00
  12   2  -7    1.10    3.30
 -12   2   7   -0.20    3.30
  12   2   7    6.00    3.80
 -12  -2   7    5.80    3.00
  12  -2  -7    3.80    3.30
 -12  -2   7    7.50    3.70
   0   3   7   10.50    1.30
   0  -3  -7   10.80    1.40
   0  -3   7   10.80    1.70
   0   3  -7   11.80    1.50
   0   3   7    7.70    1.60
   1  -3   7  598.74    9.30
  -1   3   7  597.64    9.40
  -1  -3  -7  589.94    7.70
   1   3  -7  588.34    8.60
  -1   3   7  604.74    8.50
   1   3   7  590.24    9.50
   1   3   7  597.54    7.70
  -1  -3   7  596.84    9.50
  -1   3  -7  592.24    8.20
   1   3   7  601.24    7.80
   1  -3  -7  588.64    8.40
  -2   3   7 1065.69   14.20
  -2   3   7 1087.29   15.40
   2  -3   7 1072.59   15.20
   2   3  -7 1062.79   14.30
   2   3   7 1076.99   15.60
  -2   3  -7 1087.89   13.50
   2   3   7 1083.09   12.70
   2   3   7 1080.79   12.70
  -2  -3   7 1063.49   15.50
   2  -3  -7 1090.19   14.30
  -3   3   7  626.74    9.30
  -3   3   7  614.34    9.80
   3   3  -7  617.14    9.40
   3  -3   7  596.04    9.60
  -3   3  -7  614.04    8.20
  -3  -3   7  594.44   10.10
   3  -3  -7  593.44    9.30
   3   3   7  624.74   10.20
   4  -3   7  161.38    4.30
  -4   3   7  162.88    4.60
  -4   3   7  157.48    4.40
   4   3  -7  157.08    4.50
  -4   3  -7  161.38    3.30
   4   3   7  153.28    4.70
  -4  -3   7  161.58    4.80
   4  -3  -7  161.08    4.50
  -5   3   7   71.09    3.70
   5  -3   7   74.09    3.40
   5   3  -7   74.69    3.70
  -5   3   7   74.99    3.50
  -5  -3   7   72.99    3.90
   5   3   7   77.69    3.90
  -5   3  -7   76.49    2.40
   6  -3   7  115.49    4.30
  -6   3   7  118.99    4.40
   6   3  -7  119.69    4.50
  -6   3   7  119.19    4.30
  -6   3  -7  120.39    3.00
  -6  -3   7  121.29    4.90
   6  -3  -7  127.09    4.60
   6   3   7  123.59    4.80
   7   3  -7   17.00    2.70
  -7   3   7   12.10    2.70
  -7   3   7   15.90    2.50
   7  -3   7   14.20    2.40
  -7   3  -7   14.10    1.70
  -7  -3   7   22.30    3.80
   7   3   7   11.70    2.70
   7  -3  -7   12.60    2.60
  -8   3   7   13.30    2.80
  -8   3   7   22.60    3.70
   8   3  -7   18.20    2.90
   8  -3   7   14.10    2.70
  -8  -3   7   11.80    3.00
   8   3   7   14.30    3.10
   8  -3  -7   15.90    2.90
   9   3  -7  163.88    6.00
  -9   3   7  163.58    6.00
   9  -3   7  164.88    6.20
  -9   3   7  162.78    6.20
   9  -3  -7  171.38    6.20
   9   3   7  171.68    6.90
  -9  -3   7  155.78    6.70
 -10   3   7    7.60    3.10
  10   3  -7   12.90    3.20
 -10   3   7   13.40    3.20
  10  -3   7    8.10    3.10
  10   3   7    7.70    3.40
 -10  -3   7    9.40    3.60
  10  -3  -7   16.20    3.40
  11   3  -7    4.80    3.10
 -11   3   7   -3.60    2.90
  11  -3   7    4.00    3.10
 -11   3   7    2.40    3.00
  11   3   7    1.10    3.30
  11  -3  -7   -0.70    3.00
 -11  -3   7   -4.60    3.20
  12   3  -7   12.30    3.60
 -12   3   7    8.60    3.50
 -12  -3   7    3.00    3.70
  12  -3  -7    4.70    3.50
  12   3   7    7.70    4.00
   0   4   7   21.50    2.00
   0  -4  -7   20.10    2.10
   0   4  -7   20.30    2.20
   0   4   7   16.70    2.40
   0  -4   7   19.60    2.50
  -1   4   7  106.99    3.10
   1   4  -7  109.59    3.30
   1  -4   7  102.09    3.30
  -1   4   7  105.79    3.60
   1   4   7  109.29    2.60
   1   4   7  106.89    3.60
   1  -4  -7  106.99    3.10
  -1  -4   7  113.99    3.60
  -1   4  -7  104.79    2.90
   1   4   7  107.29    2.50
   2  -4   7  435.56    7.40
  -2   4   7  448.06    7.20
  -2   4   7  445.96    7.60
   2   4  -7  430.36    7.30
   2   4   7  441.86    5.80
   2   4   7  438.66    7.90
   2   4   7  445.96    5.80
  -2   4  -7  443.86    6.60
   2  -4  -7  446.66    7.30
  -2  -4   7  435.46    7.80
  -3   4   7  150.08    4.30
   3   4  -7  151.88    4.20
   3  -4   7  152.78    3.90
  -3   4   7  156.58    4.30
   3  -4  -7  157.08    4.30
   3   4   7  152.48    2.30
  -3  -4   7  153.28    4.50
   3   4   7  153.28    4.70
  -3   4  -7  153.18    3.40
   3   4   7  156.98    2.30
  -4   4   7    5.30    1.80
  -4   4   7    7.20    2.00
   4   4  -7    5.20    1.90
   4  -4   7    4.60    1.60
  -4   4  -7    6.50    1.40
   4   4   7    7.40    2.00
  -4  -4   7    5.80    2.00
   4  -4  -7    4.90    1.90
  -5   4   7   51.39    3.10
  -5   4   7   48.10    3.20
   5  -4   7   49.99    3.00
   5   4  -7   50.69    3.40
   5   4   7   48.90    3.80
  -5   4  -7   52.49    2.40
  -5  -4   7   46.70    3.70
   5  -4  -7   53.89    3.50
   6   4  -7  168.38    5.20
   6  -4   7  162.08    4.80
  -6   4   7  165.98    4.80
  -6   4   7  167.48    5.30
  -6  -4   7  168.28    5.80
   6   4   7  166.78    5.60
   6  -4  -7  177.58    5.30
  -6   4  -7  164.28    3.80
  -7   4   7   79.99    4.50
   7  -4   7   73.69    4.10
   7   4  -7   75.59    4.30
  -7   4   7   80.79    4.20
  -7  -4   7   78.69    4.90
  -7   4  -7   68.49    3.00
   7  -4  -7   73.59    4.40
   7   4   7   77.29    4.80
   8  -4   7   21.80    3.80
  -8   4   7   30.10    4.20
   8   4  -7   18.90    3.00
  -8   4   7   16.90    2.80
  -8  -4   7   18.00    3.40
  -8   4  -7   17.00    2.10
   8   4   7   17.20    3.30
   8  -4  -7   19.50    3.20
   9   4  -7    4.00    2.70
  -9   4   7    2.80    2.50
  -9   4   7    4.10    2.80
   9  -4   7    2.10    2.50
   9  -4  -7    2.40    2.90
  -9  -4   7    4.10    3.20
   9   4   7    2.00    3.00
 -10   4   7    0.50    2.60
  10  -4   7    1.10    2.70
  10   4  -7    1.20    2.60
 -10   4   7   -4.60    2.70
 -10  -4   7    4.80    3.50
  10   4   7    1.30    3.40
  10  -4  -7    0.20    2.90
  11   4  -7    1.40    3.00
 -11   4   7   -0.60    3.00
 -11   4   7    0.90    3.10
 -11  -4   7   -0.70    3.50
  11  -4  -7   -1.50    3.20
  11   4   7    2.50    3.30
   0   5   7  102.89    2.90
   0   5   7  104.59    3.60
   0   5  -7  102.19    3.30
   0  -5   7  106.19    3.50
   1  -5   7  198.98    4.50
   1   5  -7  195.88    4.40
  -1   5   7  192.58    4.20
  -1   5   7  187.18    4.50
   1   5   7  194.68    3.60
   1  -5  -7  188.98    4.30
  -1   5  -7  195.78    4.20
  -1  -5   7  195.58    4.70
   1   5   7  196.38    4.80
   2   5  -7  164.38    4.30
   2  -5   7  162.38    4.00
  -2   5   7  162.48    4.10
  -2   5   7  162.68    4.20
  -2  -5  -7  156.18    3.00
   2  -5  -7  165.08    4.20
   2   5   7  162.38    4.50
  -2   5  -7  162.88    3.80
   2   5   7  161.68    3.00
  -2  -5   7  167.98    4.60
   2   5   7  165.88    3.00
  -3  -5  -7   18.30    1.30
   3  -5   7   18.40    2.20
  -3   5   7   16.20    2.30
   3   5  -7   20.30    2.70
  -3   5   7   16.10    2.60
   3   5   7   18.70    2.80
   3  -5  -7   15.60    2.10
  -3   5  -7   18.10    2.20
   3   5   7   16.70    1.30
   3   5   7   15.60    1.20
  -3  -5   7   17.90    2.90
   4  -5   7   81.29    3.20
  -4  -5  -7   82.59    1.60
   4   5  -7   83.59    3.60
  -4   5   7   83.69    3.80
  -4   5   7   84.49    3.40
  -4   5  -7   84.19    2.90
  -4  -5   7   73.09    3.80
   4   5   7   84.69    1.60
   4   5   7   82.99    1.60
   4  -5  -7   86.29    3.70
   4   5   7   81.99    4.00
   5   5  -7   52.49    3.60
   5  -5   7   56.09    3.00
  -5   5   7   55.79    3.10
  -5   5   7   55.99    3.70
   5   5   7   52.19    3.70
  -5  -5   7   55.29    3.80
  -5   5  -7   60.49    2.70
   5  -5  -7   53.89    3.30
   6   5  -7  322.77    7.10
  -6   5   7  324.77    7.20
   6  -5   7  324.97    6.70
  -6   5   7  331.27    6.80
   6   5   7  323.97    7.80
  -6  -5   7  326.77    8.00
  -6   5  -7  326.47    5.80
   6  -5  -7  326.47    7.30
   7  -5   7   16.00    2.40
   7   5  -7   15.80    2.80
  -7   5   7   13.90    2.40
  -7   5   7    9.10    2.70
  -7   5  -7   14.60    2.00
   7  -5  -7   12.20    2.80
  -7  -5   7   14.90    3.20
   7   5   7   15.90    3.10
   8  -5   7   48.90    3.90
  -8   5   7   49.99    3.90
   8   5  -7   54.09    4.60
  -8   5   7   50.99    4.60
  -8   5  -7   43.00    3.10
  -8  -5   7   49.10    5.10
   8   5   7   51.99    5.00
   8  -5  -7   50.19    4.50
   9   5  -7   42.50    4.40
  -9   5   7   36.90    4.10
   9  -5   7   44.20    4.30
  -9   5   7   40.90    4.70
   9   5   7   36.70    5.60
   9  -5  -7   38.90    4.70
  -9  -5   7   32.90    5.60
 -10   5   7    1.00    3.00
  10   5  -7    3.40    2.70
 -10   5   7   -0.70    2.60
 -10  -5   7    4.90    3.60
  10   5   7    8.10    3.40
  10  -5  -7   -1.00    2.90
 -11   5   7   -3.20    3.00
  11   5  -7    3.30    3.10
  11  -5  -7   -7.20    3.00
  11   5   7   -1.90    3.30
 -11  -5   7   -2.20    3.50
   0   6  -7   42.40    2.70
   0   6   7   50.29    2.50
   0  -6   7   50.99    2.80
   0   6   7   47.70    2.90
   1   6  -7    1.20    1.60
   1  -6   7    1.00    1.50
  -1   6   7   -0.10    1.50
  -1   6   7    0.80    1.50
   1   6   7    1.00    1.60
   1   6   7    0.10    1.10
  -1   6  -7    0.00    1.50
  -1  -6   7    0.90    1.60
  -2   6   7   60.59    3.00
   2   6  -7   53.39    3.10
  -2   6   7   60.39    2.90
   2  -6   7   52.29    2.70
  -2  -6   7   59.49    3.40
   2   6   7   58.39    3.40
   2   6   7   56.99    2.10
  -2   6  -7   51.89    2.70
   3   6  -7  168.68    4.60
  -3  -6  -7  172.88    3.10
  -3   6   7  173.18    4.40
   3  -6   7  168.58    4.10
  -3   6   7  173.28    4.60
  -3   6  -7  175.88    4.10
   3   6   7  172.48    5.00
   3   6   7  176.48    3.10
   3  -6  -7  170.68    4.60
  -3  -6   7  177.08    4.90
   4   6  -7   12.90    2.20
  -4   6   7   12.60    1.90
   4  -6   7   19.50    2.40
  -4  -6  -7   11.30    1.40
  -4   6   7   11.10    2.20
   4   6   7   12.10    1.30
  -4   6  -7   11.60    1.70
   4   6   7   11.30    2.20
  -4  -6   7   11.90    2.30
   4  -6  -7   10.90    2.20
  -5  -6  -7    2.90    0.90
  -5   6   7    2.00    2.20
  -5   6   7    4.20    1.80
   5   6  -7    2.50    2.00
   5  -6   7    4.30    1.60
  -5   6  -7    4.50    1.60
  -5  -6   7    1.70    2.20
   5  -6  -7    1.90    2.20
   5   6   7    3.30    0.80
   5   6   7    2.40    2.00
   6  -6   7  148.59    4.40
   6   6  -7  144.39    5.00
  -6   6   7  144.19    4.50
  -6   6   7  145.79    5.20
  -6   6  -7  150.98    4.10
  -6  -6   7  142.99    5.60
   6  -6  -7  138.59    5.20
   6   6   7  139.09    5.50
  -7   6   7  120.99    4.50
   7   6  -7  120.89    5.00
   7  -6   7  119.09    4.30
  -7   6   7  113.09    5.10
   7   6   7  121.79    5.60
   7  -6  -7  117.69    5.20
  -7  -6   7  131.59    6.10
  -7   6  -7  127.39    4.10
   8  -6   7   51.99    3.80
   8   6  -7   48.90    4.60
  -8   6   7   51.09    3.90
  -8   6   7   49.70    4.70
  -8  -6   7   55.59    5.60
  -8   6  -7   50.69    3.40
   8  -6  -7   54.89    4.70
   8   6   7   57.19    5.00
  -9   6   7   51.59    5.30
  -9   6   7   40.80    4.00
   9   6  -7   50.59    4.60
   9  -6  -7   43.50    4.80
  -9  -6   7   53.79    5.60
   9   6   7   47.30    5.40
 -10   6   7    3.30    3.20
  10   6  -7    5.60    2.90
  10  -6  -7    0.80    3.20
  10   6   7    6.40    3.60
 -10  -6   7    2.10    3.50
 -11   6   7    9.90    3.60
  11   6  -7    1.30    3.00
  11  -6  -7    4.70    3.30
  11   6   7    2.90    3.60
 -11  -6   7    8.40    4.00
   0   7   7    0.30    1.30
   0  -7   7    1.20    1.50
   0   7   7    2.00    1.50
   0   7  -7    1.60    1.70
  -1   7   7  405.36    7.20
   1   7  -7  403.16    7.20
   1  -7   7  406.26    7.00
  -1   7   7  395.36    6.80
  -1   7  -7  407.96    7.00
   1   7   7  411.66    7.50
   1   7   7  405.06    6.30
  -1  -7   7  411.96    7.50
  -2   7   7   13.90    1.80
  -2   7   7   12.80    1.90
   2   7  -7   13.20    2.10
   2  -7   7   13.00    2.10
   2   7   7   15.80    2.20
   2   7   7   15.80    1.90
  -2  -7   7   13.10    2.10
  -2   7  -7   14.90    2.00
  -3   7   7   26.50    2.50
  -3   7   7   24.30    2.90
   3  -7   7   24.70    2.20
   3   7  -7   20.00    2.80
   3   7   7   27.90    3.30
  -3   7  -7   25.30    2.50
  -3  -7   7   23.10    3.10
   3   7   7   24.30    1.70
  -4   7   7   20.40    2.60
  -4  -7  -7   15.60    1.70
  -4   7   7   15.00    2.30
   4  -7   7   19.80    2.30
   4   7  -7   17.50    2.30
   4   7   7   17.90    3.10
   4   7   7   17.80    1.50
  -4  -7   7   11.20    2.40
  -4   7  -7   17.40    2.60
   5  -7   7   21.20    2.50
  -5   7   7   26.90    3.50
  -5   7   7   20.50    2.80
   5   7  -7   22.60    3.30
  -5   7  -7   28.30    2.90
   5   7   7   26.20    1.60
   5   7   7   19.00    2.70
  -5  -7   7   21.90    2.90
   6   7  -7   10.60    2.40
  -6   7   7    6.20    2.50
  -6   7   7    4.50    2.00
   6  -7   7   10.40    1.90
  -6   7  -7   11.80    2.10
   6  -7  -7    5.40    2.30
  -6  -7   7    8.30    2.80
   6   7   7    6.80    2.60
  -7   7   7   49.60    3.60
  -7   7   7   55.59    4.60
   7   7  -7   59.69    4.60
   7  -7   7   58.49    3.60
  -7   7  -7   56.19    3.40
   7   7   7   53.19    4.80
   7  -7  -7   58.49    4.50
  -7  -7   7   56.39    5.30
  -8   7   7    9.10    3.10
   8   7  -7    6.10    2.70
  -8   7   7    9.00    2.40
  -8   7  -7    9.70    2.30
   8  -7  -7   10.40    3.20
  -8  -7   7    6.70    3.40
   8   7   7   12.60    3.20
   9   7  -7   13.80    3.00
  -9   7   7   16.70    3.60
   9   7   7   14.20    3.50
  -9  -7   7    8.40    3.60
 -10   7   7    1.90    3.30
  10   7  -7    1.80    2.90
 -10  -7   7    4.40    3.80
  10   7   7    5.30    3.60
  11   7  -7    4.90    3.20
 -11   7   7    2.70    3.50
 -11  -7   7    4.00    3.90
  11   7   7    6.60    3.80
   0   8  -7    1.80    1.70
   0   8   7    3.60    1.60
   0  -8   7    1.70    1.50
   0   8   7    4.70    1.50
  -1   8   7   13.80    1.80
   1   8  -7   13.60    2.10
   1  -8   7   10.50    1.70
  -1   8   7   10.80    1.80
  -1  -8   7   13.90    2.00
   1   8   7   15.10    2.10
  -1   8  -7   13.30    2.10
   1   8   7   14.40    2.00
  -2   8   7   63.39    3.40
   2   8  -7   57.39    3.30
  -2   8   7   57.79    2.80
   2  -8   7   58.49    2.70
   2   8   7   64.79    3.60
  -2  -8   7   63.29    3.40
  -2   8  -7   56.19    3.10
   2   8   7   63.89    2.50
   3   8  -7   10.70    2.10
   3  -8   7   11.90    1.50
  -3   8   7   16.10    2.40
  -3   8   7    7.60    1.90
   3   8   7   11.40    1.80
  -3   8  -7    8.40    1.90
   3   8   7   10.40    2.20
  -3  -8   7    7.60    2.20
  -4   8   7   53.29    3.60
  -4   8   7   58.59    3.00
   4  -8   7   55.99    2.60
   4   8  -7   55.19    3.50
   4   8   7   54.79    2.20
  -4   8  -7   61.29    3.40
  -4  -8   7   53.99    3.80
   4   8   7   60.49    3.90
  -5   8   7   27.40    3.70
   5  -8   7   25.40    2.50
   5   8  -7   29.00    3.40
  -5   8   7   28.90    2.90
   5   8   7   37.50    4.10
   5   8   7   31.60    1.90
  -5  -8   7   31.50    4.00
  -5   8  -7   30.10    3.10
   6   8  -7  157.98    5.50
  -6   8   7  151.68    5.60
  -6   8   7  156.98    4.70
   6  -8   7  151.28    4.30
  -6   8  -7  157.98    4.80
  -6  -8   7  162.68    6.20
   6   8   7  149.99    6.00
  -7   8   7   13.10    2.90
  -7   8   7   16.30    2.50
   7   8  -7   20.80    3.10
   7   8   7   12.80    3.20
  -7  -8   7   14.40    3.30
  -7   8  -7   16.50    2.40
  -8   8   7    7.70    3.10
   8   8  -7    6.50    2.80
  -8   8  -7   17.10    2.60
   8   8   7    7.80    3.20
  -8  -8   7   12.20    3.60
  -9   8   7    8.80    3.40
   9   8  -7    6.80    2.80
  -9  -8   7   10.90    3.70
   9   8   7    9.40    3.50
 -10   8   7   12.60    3.70
  10   8  -7   13.70    3.30
  10   8   7   17.30    4.10
 -10  -8   7   13.20    4.20
  11   8  -7   -0.50    3.00
 -11   8   7    0.00    3.40
 -11  -8   7   -2.80    3.80
  11   8   7    0.00    3.60
   0   9   7    5.30    1.60
   0   9   7    6.50    1.70
   0   9  -7    1.90    1.80
   0  -9   7    5.80    1.60
  -1   9   7   86.79    3.30
   1   9  -7   89.29    3.80
   1  -9   7   87.39    3.20
  -1   9   7   82.29    3.30
  -1   9  -7   90.89    3.70
   1   9   7   87.29    3.70
   1   9   7   81.89    3.10
  -1  -9   7   81.39    3.50
   2   9  -7   97.69    3.90
  -2   9   7  100.89    3.90
   2  -9   7   98.69    3.20
  -2   9   7  100.69    3.40
  -2   9  -7  105.79    3.90
   2   9   7   95.49    3.00
   2   9   7   97.09    4.00
  -2  -9   7   98.49    4.10
   3  -9   7   47.50    2.50
  -3   9   7   49.10    3.50
  -3   9   7   53.79    2.80
   3   9  -7   40.70    3.40
  -3   9  -7   50.29    3.20
   3   9   7   46.80    2.40
   3   9   7   50.19    3.60
  -3  -9   7   51.19    3.80
  -4   9   7   67.09    3.00
   4   9  -7   70.19    3.90
  -4   9   7   65.79    4.00
   4  -9   7   73.49    2.80
  -4   9  -7   67.09    3.70
  -4  -9   7   69.79    4.40
   4   9   7   71.19    4.30
   4   9   7   66.49    2.50
   5  -9   7   42.20    2.60
  -5   9   7   45.10    4.00
   5   9  -7   42.60    3.80
  -5   9   7   39.60    2.90
  -5  -9   7   32.60    4.40
   5   9   7   38.80    4.00
  -5   9  -7   43.30    3.50
   5   9   7   35.90    2.20
  -6   9   7    3.40    1.90
   6   9  -7    2.10    2.50
  -6   9   7   -3.10    2.50
   6   9   7    1.70    2.60
  -6  -9   7   -0.50    2.70
  -6   9  -7    4.60    2.20
   7   9  -7   17.30    3.00
  -7   9   7   19.10    3.20
  -7   9  -7   21.00    2.70
   7   9   7   18.30    3.40
  -7  -9   7   13.00    3.40
   8   9  -7   10.50    2.90
  -8   9   7   10.30    3.20
  -8   9  -7   16.30    2.70
  -8  -9   7   10.90    3.70
   8   9   7   12.70    3.50
  -9   9   7    2.10    3.20
   9   9  -7    3.20    2.80
  -9  -9   7    2.40    3.60
   9   9   7   -1.20    3.30
  10   9  -7    1.10    2.80
 -10   9   7    0.40    3.50
  10   9   7    3.50    3.50
 -10  -9   7   -3.10    3.70
   0  10   7    4.00    1.70
   0 -10   7    6.30    1.70
   0  10   7    4.10    1.70
   0  10  -7    6.60    2.10
   1 -10   7   49.20    2.80
  -1  10   7   53.49    3.10
  -1  10   7   50.89    3.00
   1  10  -7   51.19    3.50
   1  10   7   48.30    3.30
  -1  10  -7   55.49    3.50
  -1 -10   7   51.79    3.20
   1  10   7   59.19    2.90
  -2  10   7  143.79    4.00
   2  10  -7  157.18    4.90
   2 -10   7  150.68    3.80
  -2  10   7  141.09    4.50
  -2  10  -7  146.59    4.60
   2  10   7  144.39    4.90
   2  10   7  151.38    3.90
  -2 -10   7  150.08    4.80
   3  10  -7   32.80    3.40
  -3  10   7   31.50    3.40
  -3  10   7   31.30    2.60
   3 -10   7   31.90    2.20
   3  10   7   32.10    3.70
   3  10   7   25.30    2.30
  -3  10  -7   30.70    3.20
  -3 -10   7   28.20    3.30
   4 -10   7   16.40    2.10
   4  10  -7   11.40    2.40
  -4  10   7   13.70    2.50
  -4  10   7   23.20    2.50
   4  10   7   14.20    2.60
  -4  10  -7   11.20    2.40
   4  10   7   10.20    1.60
  -4 -10   7   11.00    2.60
   5  10  -7    4.50    2.30
  -5  10   7    3.30    1.60
  -5  10   7    6.80    2.60
  -5 -10   7    2.90    2.70
   5  10   7    1.90    1.40
  -5  10  -7    3.60    2.30
   5  10   7    1.10    2.40
   6  10  -7   12.30    2.70
  -6  10   7   13.60    3.10
  -6  10  -7   16.60    2.70
   6  10   7   11.70    3.10
  -6 -10   7   18.00    3.40
  -7  10   7    9.00    3.00
   7  10  -7   13.80    2.80
   7  10   7    7.90    3.10
  -7 -10   7   10.70    3.40
  -7  10  -7   10.50    2.60
  -8  10   7   -0.30    3.10
   8  10  -7    4.00    2.80
   8  10   7    1.80    3.20
  -8 -10   7    2.30    3.50
  -8  10  -7    2.70    2.50
   9  10  -7   -1.00    2.70
  -9  10   7    7.70    3.50
  -9 -10   7   -3.50    3.60
   9  10   7    8.70    3.70
 -10  10   7    0.00    3.50
  10  10  -7   12.30    3.30
 -10 -10   7    6.70    4.10
  10  10   7    4.60    3.70
   0 -11   7   54.29    3.10
   0  11   7   55.69    3.30
   0  11   7   53.49    3.30
   0  11  -7   59.79    3.80
  -1  11   7    9.30    1.80
   1  11  -7    4.90    2.30
   1 -11   7    7.50    1.70
  -1  11   7    9.50    2.10
  -1 -11   7   11.60    2.10
   1  11   7   10.60    2.10
   1  11   7   10.10    1.90
  -1  11  -7   12.80    2.40
  -2  11   7   84.29    3.30
   2  11  -7   74.59    4.00
   2 -11   7   76.99    3.00
  -2  11   7   76.49    3.80
  -2 -11   7   82.19    4.10
   2  11   7   78.59    3.30
   2  11   7   77.39    4.10
  -2  11  -7   79.59    4.10
  -3  11   7    0.30    2.20
  -3  11   7    2.70    1.50
   3  11  -7    3.00    2.30
   3 -11   7    2.20    1.20
  -3  11  -7    2.30    2.20
   3  11   7    0.30    1.50
   3  11   7    4.50    2.20
  -3 -11   7   -2.80    2.00
  -4  11   7   67.59    4.40
   4  11  -7   64.39    4.20
  -4  11   7   70.99    3.10
   4  11   7   62.39    4.40
   4  11   7   72.99    3.10
  -4  11  -7   77.29    4.40
  -4 -11   7   68.59    4.40
  -5  11   7   31.60    4.10
   5  11  -7   33.00    3.90
   5  11   7   25.70    2.50
  -5  11  -7   24.20    3.00
  -5 -11   7   21.10    3.40
   5  11   7   26.70    4.30
   6  11  -7   34.20    4.20
  -6  11   7   29.10    3.60
  -6 -11   7   32.00    5.20
  -6  11  -7   36.00    4.20
   6  11   7   34.80    4.70
  -7  11   7    3.20    3.10
   7  11  -7    9.30    2.80
  -7  11  -7    6.60    2.80
  -7 -11   7    3.80    3.30
   7  11   7    6.60    3.10
  -8  11   7    2.60    3.30
   8  11  -7   -2.20    2.70
  -8  11  -7    0.60    2.70
   8  11   7    8.40    3.40
  -8 -11   7    3.60    3.40
  -9  11   7   18.70    3.90
   9  11  -7   19.60    3.50
  -9 -11   7   10.00    4.00
   9  11   7   15.00    3.90
 -10  11   7   -5.40    3.40
  10  11  -7    3.50    3.30
 -10 -11   7    0.40    3.90
  10  11   7    1.80    3.70
   0  12   7    1.80    1.80
   0  12   7   -1.70    1.90
   0  12  -7   -1.70    2.20
   0 -12   7   -1.10    1.60
  -1  12   7   40.20    3.10
  -1  12   7   37.30    3.30
   1 -12   7   38.90    2.80
   1  12  -7   48.00    3.80
   1  12   7   38.90    3.60
  -1  12  -7   36.80    3.70
  -1 -12   7   33.00    3.30
   1  12   7   38.40    3.20
   2  12  -7   35.60    3.80
   2 -12   7   39.00    2.60
  -2  12   7   39.80    2.90
  -2  12   7   40.70    3.60
   2  12   7   40.00    3.70
  -2 -12   7   37.30    3.60
   2  12   7   37.80    3.20
  -2  12  -7   37.00    3.80
   3  12  -7   87.59    4.50
  -3  12   7   79.69    4.40
  -3  12   7   86.39    3.40
  -3 -12   7   86.29    4.60
   3  12   7   88.29    3.60
  -3  12  -7   89.79    4.50
   3  12   7   90.29    4.90
   4  12  -7   42.70    4.10
  -4  12   7   44.20    4.30
  -4  12  -7   41.60    4.00
  -4 -12   7   44.10    4.50
   4  12   7   45.10    4.60
   4  12   7   41.30    2.90
  -5  12   7   40.50    4.70
   5  12  -7   45.40    4.30
   5  12   7   36.00    4.60
  -5  12  -7   43.90    4.50
  -5 -12   7   48.10    4.80
   6  12  -7    9.80    2.80
  -6  12   7    8.70    3.00
  -6  12  -7   10.40    2.90
   6  12   7    5.80    3.10
  -6 -12   7    7.50    3.30
   7  12  -7    4.10    2.90
  -7  12   7    1.70    3.00
  -7  12  -7    3.20    2.70
  -7 -12   7   -1.00    3.30
   7  12   7    2.70    3.10
   8  12  -7    3.30    2.80
  -8  12   7    2.20    3.40
   8  12   7    4.60    3.40
  -8  12  -7    3.30    2.90
  -8 -12   7   -3.70    3.30
  -9  12   7    3.20    3.60
   9  12  -7    1.00    2.90
   9  12   7    7.30    3.50
  -9 -12   7    3.20    3.90
  -9  12  -7    3.80    3.20
   0  13   7  118.89    4.50
   0  13   7  128.09    4.60
   0  13  -7  124.39    5.20
   0 -13   7  125.19    4.30
   1  13  -7    7.20    2.60
  -1  13   7   11.60    2.40
   1 -13   7   13.30    2.00
  -1  13   7   12.70    2.10
  -1  13  -7    9.10    2.70
   1  13   7   13.70    2.40
  -1 -13   7   10.60    2.30
   1  13   7   10.20    2.20
   2  13  -7   10.60    2.70
  -2  13   7   19.40    2.70
  -2  13   7   17.50    2.60
   2  13   7   15.60    2.30
  -2 -13   7   20.60    2.80
  -2  13  -7   18.40    3.00
   2  13   7   11.60    2.60
   3  13  -7    4.90    2.60
  -3  13   7    3.70    2.50
   3  13   7    8.90    2.60
  -3 -13   7    4.80    2.50
   3  13   7    3.00    1.90
  -3  13  -7    5.40    2.70
   4  13  -7    3.10    2.40
  -4  13   7    3.50    2.60
  -4 -13   7   -1.10    2.60
   4  13   7    1.10    2.60
   4  13   7    3.90    1.80
  -4  13  -7    0.30    2.50
   5  13  -7    6.30    2.70
  -5  13   7    6.10    3.10
  -5 -13   7    8.50    3.00
   5  13   7    8.20    3.00
  -5  13  -7   11.30    3.00
  -6  13   7   -3.10    2.90
   6  13  -7    3.00    2.70
  -6 -13   7    8.30    3.20
   6  13   7    0.70    2.80
  -6  13  -7    3.80    2.80
   7  13  -7   17.10    3.30
  -7  13   7   16.90    3.50
  -7 -13   7   18.50    3.90
  -7  13  -7   19.10    3.30
   7  13   7   20.70    3.90
  -8  13   7   -0.50    3.40
   8  13  -7   11.10    3.20
  -8 -13   7    1.60    3.70
   8  13   7    2.70    3.40
  -8  13  -7    4.50    3.10
  -9  13   7    4.60    3.60
   9  13  -7    1.20    3.10
  -9 -13   7   -4.00    3.70
   9  13   7    0.40    3.40
  -9  13  -7   -3.30    3.00
   0 -14   7    2.80    1.90
   0  14   7   -1.40    2.10
   0  14   7    4.90    2.10
   0  14  -7   -0.30    2.50
  -1  14   7    4.60    1.90
  -1  14   7    2.70    2.40
   1  14  -7    1.50    2.50
  -1 -14   7    1.20    2.10
   1  14   7    3.20    2.20
  -1  14  -7   -1.90    2.60
   1  14   7    0.50    2.10
  -2  14   7   68.59    4.70
   2  14  -7   72.39    4.60
  -2  14  -7   75.79    5.10
   2  14   7   69.49    4.50
   2  14   7   65.89    4.00
  -2 -14   7   71.39    4.40
   3  14  -7   46.90    4.40
  -3  14   7   41.90    4.30
  -3 -14   7   47.50    4.30
   3  14   7   38.20    3.40
  -3  14  -7   43.30    4.50
   3  14   7   47.50    4.50
   4  14  -7    4.10    2.70
  -4  14   7    5.40    2.80
  -4  14  -7    3.70    2.90
   4  14   7   -0.20    2.50
   4  14   7   -0.20    1.90
  -4 -14   7    6.70    2.90
   5  14  -7    3.20    2.60
  -5  14   7    5.40    3.10
   5  14   7    5.90    3.10
  -5 -14   7    9.00    3.10
  -5  14  -7    7.80    3.10
   6  14  -7    0.00    2.70
  -6  14   7    0.50    3.00
  -6 -14   7   -6.00    2.90
  -6  14  -7    0.70    3.00
   6  14   7    1.00    3.00
  -7  14   7    0.10    3.30
   7  14  -7   10.10    3.10
  -7  14  -7    3.80    3.20
  -7 -14   7    3.30    3.50
   7  14   7    5.50    3.40
   8  14  -7   13.40    3.50
  -8  14   7    9.50    3.70
  -8 -14   7   12.20    4.10
   8  14   7   10.50    3.80
  -8  14  -7    8.50    3.40
   0  15  -7   -1.10    2.80
   0  15   7   -0.60    2.20
   0  15   7    0.10    2.10
  -1  15   7   12.80    2.70
   1  15  -7   10.80    3.00
   1  15   7    8.70    2.50
   1  15   7   10.70    2.60
  -1  15  -7    2.00    2.80
  -1 -15   7    7.40    2.40
   2  15  -7    3.30    2.70
  -2  15   7   -1.10    2.50
   2  15   7    3.50    2.20
  -2  15  -7    3.60    3.00
  -2 -15   7    4.90    2.50
   2  15   7    2.20    2.50
   3  15  -7   44.20    4.50
  -3  15   7   46.20    4.50
  -3  15  -7   50.79    5.10
   3  15   7   46.40    4.70
  -3 -15   7   43.00    4.30
   3  15   7   48.00    3.80
   4  15  -7    0.70    2.80
  -4  15   7    1.20    2.80
  -4  15  -7    1.20    2.80
  -4 -15   7    1.00    2.70
   4  15   7    2.00    2.10
   4  15   7   -0.50    2.60
   5  15  -7   10.10    3.00
  -5  15   7   14.50    3.50
  -5  15  -7    9.00    3.20
  -5 -15   7   10.70    3.30
   5  15   7    8.70    3.20
  -6  15   7    4.30    3.20
   6  15  -7    8.10    3.00
   6  15   7    2.80    3.20
  -6 -15   7    9.40    3.50
  -6  15  -7    5.30    3.20
  -7  15   7    5.30    3.50
   7  15  -7    5.60    3.00
   7  15   7    2.60    3.30
  -7  15  -7    7.10    3.20
  -7 -15   7    4.10    3.60
   8  15  -7    0.60    3.00
  -8  15   7    2.10    3.70
  -8 -15   7   -3.30    3.60
  -8  15  -7    1.90    3.30
   8  15   7    2.80    3.60
   0  16   7   93.19    5.00
   0  16  -7   92.89    5.50
   1  16  -7    9.10    3.10
  -1  16   7    8.30    2.70
  -1  16  -7   12.90    3.30
   1  16   7   10.10    2.60
   1  16   7   12.50    2.80
  -2  16   7    3.30    2.90
   2  16  -7    7.10    2.90
  -2 -16   7    5.90    2.60
  -2  16  -7    4.80    3.10
   2  16   7    6.20    2.40
   2  16   7    5.00    2.60
   3  16  -7   20.20    3.30
  -3  16   7   14.00    3.20
  -3 -16   7   23.70    3.20
   3  16   7   24.60    3.40
  -3  16  -7   20.30    3.70
   3  16   7   16.60    2.60
   4  16  -7    1.50    2.90
  -4  16   7    3.20    3.00
  -4  16  -7    4.20    3.20
   4  16   7    0.60    2.80
  -4 -16   7    1.20    2.90
   5  16  -7    3.90    2.90
  -5  16   7    5.10    3.20
  -5  16  -7   -1.10    3.10
  -5 -16   7   -3.30    2.90
   5  16   7    7.70    3.20
  -6  16   7    3.60    3.40
   6  16  -7   -0.80    2.90
   6  16   7    5.80    3.30
  -6  16  -7   -0.60    3.30
  -6 -16   7    3.20    3.40
   7  16  -7   -0.60    3.00
  -7  16   7    2.50    3.50
   7  16   7    0.30    3.30
  -7  16  -7   -0.30    3.30
  -7 -16   7   -4.90    3.50
   0  17  -7   19.90    3.50
   0  17   7   17.80    3.20
  -1  17   7   14.30    3.10
   1  17  -7   17.70    3.30
   1  17   7   18.80    3.10
  -1  17  -7   18.00    3.60
   2  17  -7    6.50    3.00
  -2  17   7    8.20    2.90
   2  17   7    9.70    2.90
  -2  17  -7    6.50    3.40
   2  17   7   11.30    2.70
  -3  17   7   -5.30    2.80
   3  17  -7   -1.20    2.80
  -3 -17   7   -0.40    2.70
   3  17   7    1.80    2.70
  -3  17  -7   -1.10    3.00
   3  17   7   -1.20    2.30
  -4  17   7   -4.00    2.90
   4  17  -7    1.40    2.90
  -4 -17   7    1.60    3.00
   4  17   7    0.20    2.80
  -4  17  -7    4.30    3.40
  -5  17   7   16.80    3.70
   5  17  -7   12.50    3.40
  -5 -17   7    5.50    3.40
   5  17   7    7.50    3.20
  -5  17  -7    9.60    3.50
  -6  17   7    1.30    3.40
   6  17  -7    8.30    3.20
  -6 -17   7    0.80    3.50
  -6  17  -7    1.60    3.40
   6  17   7    1.90    3.30
   0  18  -7    7.20    3.30
   0  18   7    6.60    3.00
  -1  18   7   -2.60    2.70
   1  18  -7    1.00    3.10
   1  18   7   -2.00    2.70
  -1  18  -7    2.20    3.10
  -2  18   7    0.30    2.70
   2  18  -7    5.80    3.20
   2  18   7    4.40    2.60
  -2  18  -7    2.10    3.40
   3  18  -7    0.70    3.00
  -3  18   7   -1.90    2.80
  -3  18  -7    1.10    3.40
   3  18   7    2.80    2.50
  -4  18   7    6.30    3.30
   4  18  -7    2.20    3.00
  -4  18  -7    3.40    3.50
   4  18   7    4.80    3.10
   5  18  -7    7.50    3.20
  -5  18   7    7.60    3.60
  -5  18  -7   12.30    3.80
   5  18   7   11.60    3.50
  -5 -18   7    7.30    3.50
   0  19   7    3.00    3.00
   0  19  -7    9.40    3.40
  -1  19   7   13.40    3.30
   1  19  -7   11.10    3.60
   1  19   7    9.00    3.10
  -1  19  -7   10.70    3.70
   2  19  -7    3.80    3.20
  -2  19   7    2.00    3.10
  -2  19  -7    7.10    3.60
   2  19   7   -1.50    2.60
  -3  19   7    7.40    3.30
   3  19  -7    8.10    3.40
  -3  19  -7    6.90    3.70
   4  19  -7    0.30    3.10
  -4  19   7    0.30    3.20
  -4  19  -7    2.10    3.50
   0  20  -7    5.40    3.30
   0  20   7   -2.60    3.10
   1  20  -7    5.70    3.40
  -1  20   7    3.00    3.30
   1  20   7    5.10    3.00
  -1  20  -7    3.60    3.50
   0   0  -8  327.97    5.30
   0   0   8  322.97    6.40
   1   0  -8  739.63   10.10
  -1   0   8  718.43   11.20
  -1   0  -8  723.43    9.40
   1   0   8  712.33   11.20
   1   0   8  733.63    9.30
   2   0  -8  315.27    5.80
  -2   0   8  320.47    6.40
   2   0   8  322.37    6.40
   2   0   8  317.17    4.50
  -2   0  -8  315.77    4.50
   3   0   8    2.10    0.60
   3   0   8    1.80    1.60
  -3   0  -8    3.40    0.70
   3   0  -8    3.30    1.80
  -3   0   8    4.40    1.90
  -4   0   8  162.28    4.70
   4   0  -8  166.38    4.70
   4   0   8  162.58    4.70
  -5   0   8   42.30    3.60
   5   0  -8   39.50    3.40
   5   0   8   43.70    3.50
  -6   0   8   66.09    4.00
   6   0   8   54.09    3.80
   6   0  -8   51.39    3.70
   7   0  -8  191.68    6.00
  -7   0   8  196.78    6.30
   7   0   8  189.48    6.00
  -8   0   8    1.20    2.80
   8   0   8   -0.90    2.50
   8   0  -8    0.50    2.60
   9   0   8    2.30    2.90
   9   0  -8    6.70    3.00
  -9   0   8    4.10    3.10
  10   0  -8   -1.30    2.80
  10   0   8   -1.00    2.90
 -10   0   8    1.80    2.80
 -10   0   8   -2.40    2.90
 -11   0   8    7.60    3.60
  11   0  -8    0.30    3.00
 -11   0   8    1.80    3.00
  11   0   8    7.30    3.50
   0  -1   8   19.00    2.90
   0  -1  -8   15.90    1.90
   0   1   8   17.30    2.70
   0   1  -8   16.30    2.20
  -1   1   8  176.18    4.60
   1   1  -8  170.18    4.00
   1  -1   8  174.88    4.50
  -1  -1  -8  179.28    3.20
   1   1   8  174.18    4.50
  -1  -1   8  170.08    4.50
   1  -1  -8  177.98    4.00
   1   1   8  173.48    3.20
  -1   1  -8  172.78    3.40
   2   1  -8   42.40    2.70
  -2   1   8   47.30    3.10
   2  -1   8   41.40    2.80
   2  -1   8   44.00    1.80
  -2  -1  -8   43.00    1.50
   2  -1  -8   43.80    2.90
   2   1   8   46.30    3.10
  -2   1  -8   41.60    1.80
  -2  -1   8   44.90    3.10
   2   1   8   45.80    1.50
  -3   1   8  207.58    5.10
   3  -1   8  205.18    3.20
   3  -1   8  202.28    5.00
   3   1  -8  200.68    4.80
  -3  -1   8  211.18    5.20
  -3   1  -8  205.28    3.20
   3   1   8  201.78    5.20
   3  -1  -8  206.28    4.80
   4  -1   8   50.59    1.50
   4   1  -8   57.29    3.30
  -4   1   8   46.80    3.40
   4  -1   8   48.20    3.20
   4  -1  -8   46.00    3.20
  -4  -1   8   47.20    3.40
   4   1   8   49.10    3.20
  -4   1  -8   46.50    1.50
  -5   1   8   17.80    3.00
   5   1  -8   10.90    2.00
   5  -1   8   17.50    2.30
  -5  -1   8   14.00    2.40
  -5   1  -8   17.70    1.20
   5   1   8   17.70    3.00
  -5   1  -8   20.10    1.20
   5  -1  -8   18.00    2.50
   6   1  -8   72.59    4.00
   6  -1   8   72.39    4.10
  -6   1   8   68.69    4.00
  -6   1  -8   68.79    1.90
   6  -1  -8   74.59    4.00
  -6  -1   8   71.69    4.50
   6   1   8   68.59    4.10
  -7   1   8   68.09    4.20
   7   1  -8   58.59    4.20
   7  -1   8   73.29    4.30
   7  -1  -8   68.99    4.40
  -7  -1   8   70.99    4.80
   7   1   8   67.39    4.40
   8  -1   8   15.60    2.90
  -8   1   8   10.70    3.00
   8   1  -8    8.10    2.70
  -8  -1   8   11.80    3.00
   8  -1  -8   13.00    3.00
   8   1   8    9.70    2.90
  -9   1   8   55.99    4.80
   9   1  -8   63.49    4.90
  -9   1   8   64.69    5.30
   9  -1   8   60.79    5.10
   9  -1  -8   50.89    4.90
  -9  -1   8   59.29    5.50
   9   1   8   63.29    5.50
  10  -1   8   29.40    3.90
 -10   1   8   21.70    3.80
 -10   1   8   27.40    3.60
  10   1  -8   19.50    3.60
  10   1   8   26.60    3.90
  10  -1  -8   25.10    3.70
 -10  -1   8   30.00    5.10
  11  -1   8    0.00    3.00
 -11   1   8   -1.20    3.00
 -11   1   8    1.90    3.40
  11   1  -8   -4.60    3.10
  11  -1  -8    0.30    3.10
 -11  -1   8   -1.20    2.90
  11   1   8    6.60    3.40
 -11  -1   8   -4.50    3.30
   0   2   8   10.30    1.90
   0  -2   8   12.30    2.00
   0  -2  -8    9.70    1.40
   0   2  -8   10.70    1.50
   1   2  -8  122.99    3.50
  -1   2   8  117.09    3.90
   1  -2   8  122.79    3.80
  -1  -2  -8  122.29    2.70
   1   2   8  116.79    3.80
   1   2   8  122.89    2.60
  -1   2  -8  120.59    3.00
   1   2   8  124.69    2.60
   1  -2  -8  118.99    3.30
  -1  -2   8  118.79    3.90
   2  -2   8  249.48    4.20
  -2   2   8  251.87    5.60
   2   2  -8  246.98    5.10
  -2  -2  -8  252.17    3.60
   2  -2   8  245.88    5.40
   2  -2  -8  246.28    5.10
   2   2   8  247.08    3.50
  -2  -2   8  247.38    5.60
   2   2   8  251.07    3.50
  -2   2  -8  251.87    4.20
   2   2   8  245.38    5.50
   3   2  -8  265.57    5.60
  -3   2   8  274.37    6.00
   3  -2   8  263.97    5.70
   3  -2   8  277.27    4.20
   3  -2  -8  273.97    5.70
   3   2   8  270.67    6.10
  -3   2  -8  277.77    4.20
  -3  -2   8  277.87    6.10
  -4   2   8  515.45    9.10
   4   2  -8  508.85    8.60
   4  -2   8  530.35    6.90
   4  -2   8  510.95    8.90
   4  -2  -8  510.55    8.70
   4   2   8  510.35    9.30
  -4  -2   8  509.85    9.30
  -4   2  -8  508.05    6.80
   5   2  -8  105.19    4.20
   5  -2   8  114.89    2.50
   5  -2   8  110.49    4.20
  -5   2   8  110.69    4.30
  -5   2  -8  112.59    2.50
  -5  -2   8  114.09    4.50
   5  -2  -8  109.39    4.30
  -5   2  -8  115.89    2.50
   5   2   8  111.19    4.40
   6   2  -8   24.00    3.40
  -6   2   8   21.10    3.40
   6  -2   8   20.60    3.10
   6   2   8   23.30    3.50
  -6   2  -8   22.10    1.80
   6  -2  -8   20.90    2.80
  -6  -2   8   19.00    2.80
  -7   2   8  479.35    9.30
   7  -2   8  453.95    9.30
   7   2  -8  453.35    9.20
  -7   2   8  468.65    9.40
   7  -2  -8  461.75    9.30
   7   2   8  478.75   10.00
  -7  -2   8  469.05    9.90
   8   2  -8   26.60    4.00
  -8   2   8   21.10    3.10
   8  -2   8   33.80    4.10
  -8   2   8   34.50    4.20
   8   2   8   30.00    4.60
  -8  -2   8   35.50    4.80
   8  -2  -8   26.50    4.10
  -9   2   8   18.00    3.20
   9  -2   8   17.50    3.20
   9   2  -8   19.10    3.30
  -9   2   8   14.60    3.10
   9   2   8   18.00    3.40
  -9  -2   8   14.60    3.40
   9  -2  -8   11.10    3.10
  10  -2   8    9.10    3.20
 -10   2   8    6.10    3.10
  10   2  -8    5.80    3.10
 -10   2   8    9.60    3.20
 -10  -2   8    5.00    3.30
  10  -2  -8    2.90    3.10
  10   2   8   11.40    3.60
  11  -2   8   -1.60    2.90
  11   2  -8   -0.90    3.00
 -11   2   8    1.40    3.00
 -11   2   8   -1.90    3.00
  11  -2  -8   -0.70    2.90
 -11  -2   8   -2.50    3.30
  11   2   8   -0.50    3.30
   0  -3   8   21.80    2.60
   0   3  -8   14.60    2.20
   0  -3  -8   15.10    1.90
   0   3   8   14.30    2.50
   0   3   8   15.00    2.00
   1   3  -8  413.56    6.70
  -1  -3  -8  406.66    5.80
  -1   3   8  406.26    7.40
   1  -3   8  416.96    7.40
  -1   3   8  421.16    6.60
   1   3   8  409.26    5.80
   1  -3  -8  412.96    6.60
   1   3   8  409.36    5.80
   1   3   8  398.66    7.50
  -1  -3   8  416.36    7.50
  -1   3  -8  401.76    6.30
   2  -3   8  177.48    4.40
  -2   3   8  178.58    4.30
  -2   3   8  183.18    4.70
   2   3  -8  175.58    4.40
   2   3   8  178.88    2.90
  -2  -3   8  170.98    4.70
   2   3   8  180.18    2.80
  -2   3  -8  173.28    3.60
   2  -3  -8  180.28    4.30
   2   3   8  174.78    4.70
   3   3  -8  111.89    3.80
  -3   3   8  108.39    4.00
  -3   3   8  111.69    3.80
   3  -3   8  105.19    3.70
   3   3   8  107.49    4.10
   3  -3  -8  103.99    3.70
  -3  -3   8  114.49    4.10
  -3   3  -8  109.09    2.70
   4  -3   8  200.98    5.00
  -4   3   8  206.48    5.10
  -4   3   8  209.88    5.20
   4   3  -8  200.68    5.10
   4  -3  -8  206.48    5.20
  -4  -3   8  208.68    5.60
  -4   3  -8  203.38    3.70
   4   3   8  201.18    5.50
  -5   3   8   16.60    2.50
  -5   3   8   15.20    2.20
   5  -3   8   17.10    2.80
   5   3  -8   23.30    3.10
  -5  -3   8   15.40    2.50
   5  -3  -8   18.10    2.50
   5   3   8   20.60    3.30
  -5   3  -8   17.90    1.90
   6  -3   8   54.89    3.70
  -6   3   8   58.69    3.60
  -6   3   8   55.79    4.00
   6   3  -8   50.69    3.80
  -6   3  -8   53.59    2.30
  -6  -3   8   55.09    4.40
   6   3   8   55.69    4.00
   6  -3  -8   49.60    3.80
  -7   3   8   13.60    2.80
  -7   3   8   24.60    3.70
   7  -3   8   22.80    3.50
   7   3  -8   20.40    2.90
  -7   3  -8   15.40    2.10
   7   3   8   20.10    3.00
   7  -3  -8   19.80    3.00
  -7  -3   8   21.70    3.10
  -8   3   8   42.70    4.30
   8   3  -8   46.00    4.40
  -8   3   8   36.40    4.40
   8  -3   8   45.90    4.30
   8   3   8   49.40    5.00
   8  -3  -8   37.30    4.40
  -8  -3   8   42.90    4.80
   9  -3   8    9.10    2.90
  -9   3   8    8.90    3.00
  -9   3   8    8.90    2.90
   9   3  -8   13.20    3.10
   9   3   8   15.60    3.50
  -9  -3   8   10.60    3.40
   9  -3  -8   10.60    3.00
  10  -3   8    6.90    3.10
  10   3  -8   10.40    3.10
 -10   3   8    8.70    3.10
 -10   3   8   12.10    3.20
 -10  -3   8    7.50    3.50
  10  -3  -8    4.50    3.20
  10   3   8    7.80    3.40
 -11   3   8   -6.80    2.70
 -11   3   8    4.00    3.10
  11  -3   8    3.80    3.30
  11   3  -8    5.40    3.30
  11  -3  -8    3.10    3.30
  11   3   8   -1.20    3.30
 -11  -3   8   -2.00    3.60
   0   4   8   -0.70    1.30
   0  -4  -8    1.80    1.30
   0   4   8   -1.10    1.50
   0  -4   8   -1.00    1.60
   0   4  -8    1.30    1.50
  -1   4   8   75.89    3.00
   1   4  -8   77.19    3.10
  -1   4   8   76.49    3.30
   1  -4   8   82.19    3.40
  -1   4  -8   79.39    2.80
   1   4   8   78.39    3.40
   1   4   8   78.29    2.30
  -1  -4   8   79.19    3.40
   1  -4  -8   81.29    2.90
   2   4  -8   37.90    3.00
  -2   4   8   36.60    2.80
  -2   4   8   39.50    2.90
   2  -4   8   38.00    2.70
   2   4   8   36.00    1.50
  -2   4  -8   36.30    2.20
   2   4   8   36.90    3.00
  -2  -4   8   34.80    3.10
   2   4   8   37.20    1.60
   2  -4  -8   39.80    2.90
  -3   4   8  141.99    4.30
  -3   4   8  139.99    4.20
   3  -4   8  137.49    4.00
   3   4  -8  138.29    4.20
  -3  -4   8  131.49    4.50
  -3   4  -8  140.89    3.30
   3  -4  -8  137.99    4.30
   3   4   8  147.69    4.50
   4  -4   8  401.86    7.40
[truncated: 288,600 more chars]
