# Supplementary material for: Direct synthesis of imino-C-nucleoside analogues and other biologically active iminosugars
Source: Nat Commun. 2015 Apr 23;6:6903. doi: 10.1038/ncomms7903 (PMC4558570; doi:10.1038/ncomms7903)
Supplement: Supplementary Data 4 — X Ray Structure (compound 28) [file ncomms7903-s5.cif]

 
data_mo_1MM033_0m_a
 
_audit_creation_method            SHELXL-2013
_chemical_name_systematic
;
 ?
;
_chemical_name_common             ?
_chemical_melting_point           ?
_chemical_formula_moiety          ?
_chemical_formula_sum
 'C18 H23 N O3' 
_chemical_formula_weight          301.37

loop_
 _atom_type_symbol
 _atom_type_description
 _atom_type_scat_dispersion_real
 _atom_type_scat_dispersion_imag
 _atom_type_scat_source
 'C'  'C'   0.0033   0.0016
 'International Tables Vol C Tables 4.2.6.8 and 6.1.1.4'
 'H'  'H'   0.0000   0.0000
 'International Tables Vol C Tables 4.2.6.8 and 6.1.1.4'
 'N'  'N'   0.0061   0.0033
 'International Tables Vol C Tables 4.2.6.8 and 6.1.1.4'
 'O'  'O'   0.0106   0.0060
 'International Tables Vol C Tables 4.2.6.8 and 6.1.1.4'
 
_space_group_crystal_system       orthorhombic
_space_group_IT_number            19
_space_group_name_H-M_alt         'P 21 21 21'
_space_group_name_Hall            'P 2ac 2ab'
 
_shelx_space_group_comment
;
The symmetry employed for this shelxl refinement is uniquely defined
by the following loop, which should always be used as a source of
symmetry information in preference to the above space-group names.
They are only intended as comments.
;
 
loop_
 _space_group_symop_operation_xyz
 'x, y, z'
 '-x+1/2, -y, z+1/2'
 '-x, y+1/2, -z+1/2'
 'x+1/2, -y+1/2, -z'
 
_cell_length_a                    9.3102(3)
_cell_length_b                    9.6848(3)
_cell_length_c                    18.5136(6)
_cell_angle_alpha                 90
_cell_angle_beta                  90
_cell_angle_gamma                 90
_cell_volume                      1669.32(9)
_cell_formula_units_Z             4
_cell_measurement_temperature     296(2)
_cell_measurement_reflns_used      7941
_cell_measurement_theta_min        2.37
_cell_measurement_theta_max       25.39
 
_exptl_crystal_description        'Block' 
_exptl_crystal_colour             'colourless'
_exptl_crystal_density_meas       ? 
_exptl_crystal_density_method     ?              
_exptl_crystal_density_diffrn     1.199          
_exptl_crystal_F_000              648
_exptl_transmission_factor_min    ?                                             
_exptl_transmission_factor_max    ?                                             
_exptl_crystal_size_max           0.568
_exptl_crystal_size_mid           0.394
_exptl_crystal_size_min           0.208
_exptl_absorpt_coefficient_mu     0.081
_shelx_estimated_absorpt_T_min    0.955
_shelx_estimated_absorpt_T_max    0.983
_exptl_absorpt_correction_type    Multi-scan 
_exptl_absorpt_correction_T_min   0.6776 
_exptl_absorpt_correction_T_max   0.7452 
_exptl_absorpt_process_details    '(Sheldrich , 1996)'
 
_exptl_special_details
;
 ?
;
 
_diffrn_ambient_temperature       296(2)
_diffrn_radiation_wavelength      0.71073
_diffrn_radiation_type            MoK\a
_diffrn_source                    ?                       
_diffrn_measurement_device_type   'Bruker APEX-II CCD'
_diffrn_measurement_method        '\f and \w scans'
_diffrn_detector_area_resol_mean  ? 
_diffrn_reflns_number             11009
_diffrn_reflns_av_unetI/netI      0.0264
_diffrn_reflns_av_R_equivalents   0.0355
_diffrn_reflns_limit_h_min        -11
_diffrn_reflns_limit_h_max        10
_diffrn_reflns_limit_k_min        -11
_diffrn_reflns_limit_k_max        11
_diffrn_reflns_limit_l_min        -18
_diffrn_reflns_limit_l_max        22
_diffrn_reflns_theta_min          2.200
_diffrn_reflns_theta_max          25.411
_diffrn_reflns_theta_full         25.242
_diffrn_measured_fraction_theta_max   0.999
_diffrn_measured_fraction_theta_full  0.999
_diffrn_reflns_Laue_measured_fraction_max    0.999
_diffrn_reflns_Laue_measured_fraction_full   0.999
_diffrn_reflns_point_group_measured_fraction_max   1.000
_diffrn_reflns_point_group_measured_fraction_full  1.000
_reflns_number_total              3081
_reflns_number_gt                 2886
_reflns_threshold_expression      'I > 2\s(I)'
_reflns_Friedel_coverage          0.728
_reflns_Friedel_fraction_max      1.000
_reflns_Friedel_fraction_full     1.000
 
_reflns_special_details
;
 Reflections were merged by SHELXL according to the crystal
 class for the calculation of statistics and refinement.
 
 _reflns_Friedel_fraction is defined as the number of unique
 Friedel pairs measured divided by the number that would be
 possible theoretically, ignoring centric projections and
 systematic absences.
;
 
_computing_data_collection       'Bruker APEX2'
_computing_cell_refinement       'Bruker SAINT'
_computing_data_reduction        'Bruker SAINT'
_computing_structure_solution    'SHELXS-97 (Sheldrick 2008)'
_computing_structure_refinement  'SHELXL-2014 (Sheldrick 2014)'
_computing_molecular_graphics    'Bruker SHELXTL'
_computing_publication_material  'Bruker SHELXTL'
 
_refine_special_details
;
 ?
;
_refine_ls_structure_factor_coef  Fsqd
_refine_ls_matrix_type            full
_refine_ls_weighting_scheme       calc
_refine_ls_weighting_details
;
 w=1/[\s^2^(Fo^2^)+(0.0317P)^2^+0.2569P]
 where P=(Fo^2^+2Fc^2^)/3
;
_atom_sites_solution_primary      ?
_atom_sites_solution_secondary    ?
_atom_sites_solution_hydrogens    mixed
_refine_ls_hydrogen_treatment     mixed
_refine_ls_extinction_method      SHELXL
_refine_ls_extinction_coef        0.0081(16)
_refine_ls_extinction_expression
 'Fc^*^=kFc[1+0.001xFc^2^\l^3^/sin(2\q)]^-1/4^'
_refine_ls_abs_structure_details
;
 Flack x determined using 1166 quotients [(I+)-(I-)]/[(I+)+(I-)]
 (Parsons and Flack (2004), Acta Cryst. A60, s61).
;
_refine_ls_abs_structure_Flack    -0.6(4)
_chemical_absolute_configuration  syn
_refine_ls_number_reflns          3081
_refine_ls_number_parameters      206
_refine_ls_number_restraints      177
_refine_ls_R_factor_all           0.0351
_refine_ls_R_factor_gt            0.0320
_refine_ls_wR_factor_ref          0.0798
_refine_ls_wR_factor_gt           0.0775
_refine_ls_goodness_of_fit_ref    1.069
_refine_ls_restrained_S_all       1.056
_refine_ls_shift/su_max           0.001
_refine_ls_shift/su_mean          0.000
 
loop_
 _atom_site_label
 _atom_site_type_symbol
 _atom_site_fract_x
 _atom_site_fract_y
 _atom_site_fract_z
 _atom_site_U_iso_or_equiv
 _atom_site_adp_type
 _atom_site_occupancy
 _atom_site_site_symmetry_order  
 _atom_site_calc_flag
 _atom_site_refinement_flags_posn
 _atom_site_refinement_flags_adp
 _atom_site_refinement_flags_occupancy
 _atom_site_disorder_assembly
 _atom_site_disorder_group
O1 O 1.00723(17) 0.00370(16) 1.02069(8) 0.0472(4) Uani 1 1 d . U . . .
N1 N 0.81139(17) -0.02339(16) 0.87460(9) 0.0380(4) Uani 1 1 d . U . . .
C1 C 1.2528(3) -0.2982(3) 0.89622(17) 0.0699(8) Uani 1 1 d . U . . .
H1 H 1.3313 -0.3464 0.9145 0.084 Uiso 1 1 calc R U . . .
O2 O 0.97682(15) 0.27126(13) 0.95577(7) 0.0372(3) Uani 1 1 d . U . . .
C2 C 1.1537(2) -0.2374(2) 0.87313(14) 0.0521(6) Uani 1 1 d . U . . .
C3 C 1.0285(2) -0.1623(2) 0.84539(12) 0.0474(5) Uani 1 1 d . U . . .
H3A H 0.9675 -0.2261 0.8191 0.057 Uiso 1 1 calc R U . . .
H3B H 1.0608 -0.0922 0.8117 0.057 Uiso 1 1 calc R U . . .
O3 O 0.74602(15) 0.34526(14) 0.91964(9) 0.0443(4) Uani 1 1 d . U . . .
C4 C 0.9402(2) -0.0934(2) 0.90533(11) 0.0368(4) Uani 1 1 d . U . . .
H4 H 0.9092 -0.1637 0.9401 0.044 Uiso 1 1 calc R U . . .
C5 C 1.0262(2) 0.01908(19) 0.94522(10) 0.0354(4) Uani 1 1 d . U . . .
H5 H 1.1281 0.0159 0.9321 0.042 Uiso 1 1 calc R U . . .
C6 C 0.9547(2) 0.14815(19) 0.91593(10) 0.0335(4) Uani 1 1 d . U . . .
H6 H 0.9880 0.1631 0.8663 0.040 Uiso 1 1 calc R U . . .
C7 C 0.7988(2) 0.1071(2) 0.91374(11) 0.0372(4) Uani 1 1 d . U . . .
H7 H 0.7631 0.0905 0.9628 0.045 Uiso 1 1 calc R U . . .
C9 C 0.9553(3) 0.4287(2) 0.85371(12) 0.0506(6) Uani 1 1 d . U . . .
H9A H 0.9004 0.5052 0.8356 0.076 Uiso 1 1 calc R U . . .
H9B H 0.9505 0.3535 0.8200 0.076 Uiso 1 1 calc R U . . .
H9C H 1.0536 0.4564 0.8598 0.076 Uiso 1 1 calc R U . . .
C8 C 0.7154(2) 0.2221(2) 0.87861(14) 0.0480(5) Uani 1 1 d . U . . .
H8A H 0.7450 0.2336 0.8287 0.058 Uiso 1 1 calc R U . . .
H8B H 0.6133 0.2020 0.8796 0.058 Uiso 1 1 calc R U . . .
C10 C 0.8946(2) 0.3830(2) 0.92577(11) 0.0378(5) Uani 1 1 d . U . . .
C11 C 0.9005(2) 0.4969(2) 0.98090(13) 0.0508(6) Uani 1 1 d . U . . .
H11A H 0.8372 0.5702 0.9666 0.076 Uiso 1 1 calc R U . . .
H11B H 0.9969 0.5316 0.9842 0.076 Uiso 1 1 calc R U . . .
H11C H 0.8713 0.4617 1.0271 0.076 Uiso 1 1 calc R U . . .
C12 C 0.6802(2) -0.1064(2) 0.87359(12) 0.0443(5) Uani 1 1 d . U . . .
H12A H 0.5979 -0.0452 0.8714 0.053 Uiso 1 1 calc R U . . .
H12B H 0.6740 -0.1582 0.9183 0.053 Uiso 1 1 calc R U . . .
H12 H 1.070(3) 0.061(3) 1.0431(15) 0.076(9) Uiso 1 1 d . . . . .
C13 C 0.6731(2) -0.2060(2) 0.81088(11) 0.0372(5) Uani 1 1 d . U . . .
C14 C 0.6338(3) -0.3416(2) 0.82178(13) 0.0494(6) Uani 1 1 d . U . . .
H14 H 0.6124 -0.3715 0.8683 0.059 Uiso 1 1 calc R U . . .
C15 C 0.6255(3) -0.4339(3) 0.76514(16) 0.0628(7) Uani 1 1 d . U . . .
H15 H 0.5990 -0.5250 0.7737 0.075 Uiso 1 1 calc R U . . .
C16 C 0.6561(3) -0.3917(3) 0.69694(16) 0.0642(7) Uani 1 1 d . U . . .
H16 H 0.6516 -0.4543 0.6589 0.077 Uiso 1 1 calc R U . . .
C17 C 0.6937(3) -0.2567(3) 0.68393(14) 0.0657(7) Uani 1 1 d . U . . .
H17 H 0.7137 -0.2276 0.6371 0.079 Uiso 1 1 calc R U . . .
C18 C 0.7016(3) -0.1639(3) 0.74090(13) 0.0528(6) Uani 1 1 d . U . . .
H18 H 0.7263 -0.0724 0.7320 0.063 Uiso 1 1 calc R U . . .
 
loop_
 _atom_site_aniso_label
 _atom_site_aniso_U_11
 _atom_site_aniso_U_22
 _atom_site_aniso_U_33
 _atom_site_aniso_U_23
 _atom_site_aniso_U_13
 _atom_site_aniso_U_12
O1 0.0578(9) 0.0467(8) 0.0371(8) 0.0058(7) -0.0113(7) -0.0099(7)
N1 0.0303(8) 0.0357(8) 0.0480(9) -0.0079(8) -0.0044(7) 0.0007(7)
C1 0.0501(14) 0.0696(16) 0.090(2) -0.0095(15) -0.0080(14) 0.0191(13)
O2 0.0384(7) 0.0350(7) 0.0382(7) -0.0011(6) -0.0064(6) -0.0019(6)
C2 0.0425(12) 0.0504(13) 0.0635(15) -0.0123(12) 0.0001(11) 0.0049(10)
C3 0.0422(12) 0.0519(12) 0.0481(13) -0.0083(10) -0.0039(10) 0.0074(10)
O3 0.0354(7) 0.0400(7) 0.0574(9) -0.0117(7) -0.0027(7) 0.0038(6)
C4 0.0358(10) 0.0342(9) 0.0405(11) 0.0007(9) -0.0024(9) -0.0005(8)
C5 0.0333(9) 0.0373(10) 0.0355(11) 0.0032(8) -0.0034(8) -0.0014(8)
C6 0.0327(10) 0.0350(9) 0.0328(10) -0.0019(8) -0.0031(8) -0.0008(8)
C7 0.0338(9) 0.0391(10) 0.0388(11) -0.0055(9) -0.0025(9) 0.0002(8)
C9 0.0583(13) 0.0441(12) 0.0493(13) 0.0073(10) 0.0053(11) 0.0087(11)
C8 0.0400(11) 0.0420(11) 0.0620(14) -0.0127(11) -0.0136(10) 0.0051(9)
C10 0.0366(10) 0.0367(10) 0.0402(11) -0.0025(8) 0.0002(8) 0.0012(8)
C11 0.0497(13) 0.0467(12) 0.0561(14) -0.0131(11) 0.0031(10) -0.0041(10)
C12 0.0331(10) 0.0501(12) 0.0498(12) -0.0112(10) 0.0029(9) -0.0038(9)
C13 0.0258(9) 0.0430(11) 0.0429(11) -0.0043(9) -0.0038(8) -0.0013(8)
C14 0.0488(13) 0.0471(12) 0.0523(13) 0.0003(11) -0.0053(11) -0.0028(10)
C15 0.0571(15) 0.0489(14) 0.0824(19) -0.0159(13) -0.0115(14) -0.0044(12)
C16 0.0444(13) 0.0804(19) 0.0677(17) -0.0326(15) -0.0094(12) -0.0042(13)
C17 0.0512(13) 0.104(2) 0.0414(13) -0.0098(14) -0.0004(11) -0.0115(14)
C18 0.0475(13) 0.0616(14) 0.0494(13) 0.0024(11) 0.0002(11) -0.0115(11)
 
_geom_special_details
;
 All esds (except the esd in the dihedral angle between two l.s. planes)
 are estimated using the full covariance matrix.  The cell esds are taken
 into account individually in the estimation of esds in distances, angles
 and torsion angles; correlations between esds in cell parameters are only
 used when they are defined by crystal symmetry.  An approximate (isotropic)
 treatment of cell esds is used for estimating esds involving l.s. planes.
;
 
loop_
 _geom_bond_atom_site_label_1
 _geom_bond_atom_site_label_2
 _geom_bond_distance
 _geom_bond_site_symmetry_2
 _geom_bond_publ_flag
O1 C5 1.416(2) . ?
N1 C7 1.461(2) . ?
N1 C12 1.462(3) . ?
N1 C4 1.490(2) . ?
C1 C2 1.176(3) . ?
O2 C6 1.417(2) . ?
O2 C10 1.437(2) . ?
C2 C3 1.466(3) . ?
C3 C4 1.534(3) . ?
O3 C10 1.435(2) . ?
O3 C8 1.443(2) . ?
C4 C5 1.540(3) . ?
C5 C6 1.516(3) . ?
C6 C7 1.505(3) . ?
C7 C8 1.506(3) . ?
C9 C10 1.515(3) . ?
C10 C11 1.504(3) . ?
C12 C13 1.510(3) . ?
C13 C14 1.378(3) . ?
C13 C18 1.384(3) . ?
C14 C15 1.381(3) . ?
C15 C16 1.357(4) . ?
C16 C17 1.375(4) . ?
C17 C18 1.388(3) . ?
 
loop_
 _geom_angle_atom_site_label_1
 _geom_angle_atom_site_label_2
 _geom_angle_atom_site_label_3
 _geom_angle
 _geom_angle_site_symmetry_1
 _geom_angle_site_symmetry_3
 _geom_angle_publ_flag
C7 N1 C12 114.52(16) . . ?
C7 N1 C4 105.56(15) . . ?
C12 N1 C4 115.25(15) . . ?
C6 O2 C10 110.80(14) . . ?
C1 C2 C3 179.0(3) . . ?
C2 C3 C4 112.85(19) . . ?
C10 O3 C8 116.29(15) . . ?
N1 C4 C3 110.68(16) . . ?
N1 C4 C5 106.24(15) . . ?
C3 C4 C5 112.08(17) . . ?
O1 C5 C6 112.64(17) . . ?
O1 C5 C4 109.51(16) . . ?
C6 C5 C4 100.57(15) . . ?
O2 C6 C7 112.12(16) . . ?
O2 C6 C5 116.35(15) . . ?
C7 C6 C5 102.40(16) . . ?
N1 C7 C6 99.48(15) . . ?
N1 C7 C8 117.82(16) . . ?
C6 C7 C8 108.27(17) . . ?
O3 C8 C7 106.39(16) . . ?
O3 C10 O2 110.60(16) . . ?
O3 C10 C11 106.02(16) . . ?
O2 C10 C11 105.70(16) . . ?
O3 C10 C9 111.38(18) . . ?
O2 C10 C9 111.18(17) . . ?
C11 C10 C9 111.69(18) . . ?
N1 C12 C13 113.43(17) . . ?
C14 C13 C18 117.9(2) . . ?
C14 C13 C12 120.5(2) . . ?
C18 C13 C12 121.55(19) . . ?
C13 C14 C15 121.4(2) . . ?
C16 C15 C14 120.0(3) . . ?
C15 C16 C17 120.2(2) . . ?
C16 C17 C18 119.8(3) . . ?
C13 C18 C17 120.7(2) . . ?
 
_refine_diff_density_max    0.130
_refine_diff_density_min   -0.122
_refine_diff_density_rms    0.026

_shelxl_version_number 2013-2

_shelx_res_file
;
REM Solution 1  R1  0.124  Rweak  0.025,  Alpha = 0.0034  in P2(1)2(1)2(1)
REM Flack x = -0.472 ( 0.366 ) from Parsons' quotients
REM Formula:  C17 N2 O3
TITL mo_1MM033_0m in P2(1)2(1)2(1)
CELL  0.71073   9.3102   9.6848  18.5136   90.000   90.000   90.000
ZERR    4.00   0.00030   0.00030   0.00060   0.0000   0.0000   0.0000
LATT -1
SYMM 1/2-X, -Y, 1/2+Z
SYMM -X, 1/2+Y, 1/2-Z
SYMM 1/2+X, 1/2-Y, -Z
SFAC C H N O
UNIT 72 92 4 12
TEMP 23.000
SIZE 0.208 0.394 0.568
L.S. 10
BOND
LIST 6
FMAP 2
PLAN 20
RIGU
acta
WGHT    0.031700    0.256900
EXTI    0.008091
FVAR       0.73164
O1    4    1.007235    0.003700    1.020690    11.00000    0.05779    0.04667 =
         0.03714    0.00575   -0.01127   -0.00987
N1    3    0.811393   -0.023387    0.874596    11.00000    0.03031    0.03575 =
         0.04795   -0.00791   -0.00441    0.00070
C1    1    1.252846   -0.298248    0.896218    11.00000    0.05014    0.06961 =
         0.08995   -0.00954   -0.00803    0.01907
AFIX 163
H1    2    1.331276   -0.346401    0.914472    11.00000   -1.20000
AFIX   0
O2    4    0.976817    0.271263    0.955772    11.00000    0.03836    0.03503 =
         0.03823   -0.00115   -0.00636   -0.00194
C2    1    1.153672   -0.237359    0.873135    11.00000    0.04251    0.05036 =
         0.06348   -0.01230    0.00011    0.00487
C3    1    1.028516   -0.162348    0.845391    11.00000    0.04220    0.05188 =
         0.04811   -0.00832   -0.00391    0.00745
AFIX  23
H3A   2    0.967480   -0.226113    0.819116    11.00000   -1.20000
H3B   2    1.060827   -0.092164    0.811729    11.00000   -1.20000
AFIX   0
O3    4    0.746017    0.345264    0.919640    11.00000    0.03538    0.04000 =
         0.05743   -0.01172   -0.00271    0.00381
C4    1    0.940169   -0.093372    0.905333    11.00000    0.03575    0.03419 =
         0.04046    0.00066   -0.00239   -0.00048
AFIX  13
H4    2    0.909186   -0.163687    0.940064    11.00000   -1.20000
AFIX   0
C5    1    1.026170    0.019078    0.945218    11.00000    0.03335    0.03732 =
         0.03552    0.00316   -0.00339   -0.00140
AFIX  13
H5    2    1.128085    0.015888    0.932082    11.00000   -1.20000
AFIX   0
C6    1    0.954713    0.148152    0.915930    11.00000    0.03270    0.03503 =
         0.03278   -0.00194   -0.00307   -0.00078
AFIX  13
H6    2    0.987951    0.163060    0.866314    11.00000   -1.20000
AFIX   0
C7    1    0.798824    0.107057    0.913738    11.00000    0.03376    0.03913 =
         0.03878   -0.00554   -0.00251    0.00018
AFIX  13
H7    2    0.763078    0.090547    0.962771    11.00000   -1.20000
AFIX   0
C9    1    0.955349    0.428718    0.853713    11.00000    0.05827    0.04408 =
         0.04931    0.00735    0.00535    0.00873
AFIX 137
H9A   2    0.900430    0.505166    0.835637    11.00000   -1.50000
H9B   2    0.950505    0.353535    0.820008    11.00000   -1.50000
H9C   2    1.053608    0.456399    0.859836    11.00000   -1.50000
AFIX   0
C8    1    0.715363    0.222068    0.878607    11.00000    0.04000    0.04202 =
         0.06197   -0.01274   -0.01355    0.00506
AFIX  23
H8A   2    0.745023    0.233613    0.828746    11.00000   -1.20000
H8B   2    0.613302    0.202024    0.879585    11.00000   -1.20000
AFIX   0
C10   1    0.894596    0.383035    0.925772    11.00000    0.03662    0.03671 =
         0.04017   -0.00255    0.00024    0.00124
C11   1    0.900533    0.496929    0.980895    11.00000    0.04970    0.04670 =
         0.05608   -0.01309    0.00308   -0.00406
AFIX 137
H11A  2    0.837179    0.570236    0.966641    11.00000   -1.50000
H11B  2    0.996931    0.531560    0.984158    11.00000   -1.50000
H11C  2    0.871281    0.461703    1.027078    11.00000   -1.50000
AFIX   0
C12   1    0.680239   -0.106433    0.873593    11.00000    0.03311    0.05009 =
         0.04977   -0.01118    0.00285   -0.00381
AFIX  23
H12A  2    0.597939   -0.045157    0.871422    11.00000   -1.20000
H12B  2    0.673992   -0.158226    0.918327    11.00000   -1.20000
AFIX   0
H12   2    1.070136    0.060509    1.043096    11.00000    0.07551
C13   1    0.673072   -0.205954    0.810881    11.00000    0.02582    0.04297 =
         0.04291   -0.00431   -0.00376   -0.00131
C14   1    0.633808   -0.341558    0.821781    11.00000    0.04875    0.04714 =
         0.05233    0.00033   -0.00532   -0.00280
AFIX  43
H14   2    0.612443   -0.371486    0.868287    11.00000   -1.20000
AFIX   0
C15   1    0.625512   -0.433926    0.765137    11.00000    0.05707    0.04891 =
         0.08235   -0.01586   -0.01153   -0.00442
AFIX  43
H15   2    0.598984   -0.525044    0.773706    11.00000   -1.20000
AFIX   0
C16   1    0.656080   -0.391726    0.696941    11.00000    0.04444    0.08043 =
         0.06766   -0.03263   -0.00936   -0.00424
AFIX  43
H16   2    0.651606   -0.454311    0.658908    11.00000   -1.20000
AFIX   0
C17   1    0.693654   -0.256656    0.683928    11.00000    0.05123    0.10445 =
         0.04138   -0.00984   -0.00039   -0.01146
AFIX  43
H17   2    0.713686   -0.227616    0.637118    11.00000   -1.20000
AFIX   0
C18   1    0.701563   -0.163874    0.740902    11.00000    0.04748    0.06163 =
         0.04939    0.00240    0.00018   -0.01146
AFIX  43
H18   2    0.726279   -0.072417    0.731961    11.00000   -1.20000
REM #####
AFIX   0
HKLF 4

REM  mo_1MM033_0m in P2(1)2(1)2(1)
REM R1 =  0.0320 for    2886 Fo > 4sig(Fo)  and  0.0351 for all    3081 data
REM    206 parameters refined using    177 restraints

END

WGHT      0.0317      0.2569

REM Highest difference peak  0.130,  deepest hole -0.122,  1-sigma level  0.026
Q1    1   0.6381 -0.1713  0.7788  11.00000  0.05    0.13
Q2    1   1.2386 -0.2633  0.8502  11.00000  0.05    0.13
Q3    1   0.5789 -0.3929  0.7240  11.00000  0.05    0.11
Q4    1   0.7106 -0.2768  0.8159  11.00000  0.05    0.11
Q5    1   0.8747  0.1311  0.9071  11.00000  0.05    0.11
Q6    1   0.6582 -0.1618  0.6780  11.00000  0.05    0.11
Q7    1   0.6466 -0.1736  0.6974  11.00000  0.05    0.10
Q8    1   1.2006 -0.2199  0.9070  11.00000  0.05    0.10
Q9    1   0.9854  0.0824  0.9324  11.00000  0.05    0.10
Q10   1   0.6022 -0.0090  0.8372  11.00000  0.05    0.10
Q11   1   0.9920 -0.1352  0.8847  11.00000  0.05    0.10
Q12   1   0.5999  0.1893  0.9162  11.00000  0.05    0.10
Q13   1   0.7355 -0.1969  0.7805  11.00000  0.05    0.10
Q14   1   0.9037  0.2621  0.9960  11.00000  0.05    0.10
Q15   1   0.9754 -0.0398  0.9247  11.00000  0.05    0.09
Q16   1   0.5739 -0.3832  0.7913  11.00000  0.05    0.09
Q17   1   0.9013 -0.0098  1.0138  11.00000  0.05    0.09
Q18   1   0.6877 -0.3850  0.7405  11.00000  0.05    0.09
Q19   1   0.8904  0.0157  0.8308  11.00000  0.05    0.09
Q20   1   0.6379 -0.3127  0.6776  11.00000  0.05    0.09
;
_shelx_res_checksum   49297

_shelx_hkl_file
;
   1   0   0    0.10    0.10
  -1   0   0    0.30    0.10
  -1   0   0    0.10    0.10
  -1   0   0    0.00    0.10
   1   0   0    0.40    0.10
  -2   0   0  119.29    5.40
  -2   0   0  111.49    4.50
  -2   0   0  106.59    5.40
   2   0   0  109.69    5.40
   2   0   0  117.69    4.50
   2   0   0  120.19    5.40
  -3   0   0   -1.20    0.30
  -3   0   0   -1.10    0.30
   3   0   0   -1.30    0.30
  -3   0   0   -0.30    0.30
   4   0   0  794.52   38.00
  -4   0   0  855.91   31.40
  -4   0   0  823.52   38.00
  -5   0   0   -0.80    0.40
  -5   0   0   -0.30    0.40
  -6   0   0  395.26   18.20
  -6   0   0  382.36   15.10
  -7   0   0    0.00    0.50
  -7   0   0   -0.50    0.50
  -8   0   0    3.60    0.80
  -8   0   0    4.10    0.80
  -9   0   0    0.00    0.70
  -9   0   0    0.30    0.70
 -10   0   0    0.90    0.80
 -11   0   0    0.00    0.80
   0   1   0   -0.10    0.10
   0   1   0    0.00    0.10
   0  -1   0   -0.10    0.10
   0  -1   0    0.10    0.10
  -1  -1   0    1.00    0.40
   1  -1   0    1.90    0.50
  -1  -1   0    1.40    0.40
   1   1   0    1.20    0.40
   1   1   0    1.50    0.40
   2   1   0 7514.05  324.97
   2  -1   0 6946.91  325.37
  -2  -1   0 7394.16  268.07
  -2  -1   0 6965.10  324.97
   2   1   0 7325.87  267.67
  -2   1   0 6923.81  325.17
  -2   1   0 6665.73  267.87
  -2   1   0 6897.81  325.37
  -3  -1   0 2728.73  124.89
   3  -1   0 2857.21  124.99
  -3   1   0 2827.72  124.99
  -3  -1   0 2788.72  102.99
  -3   1   0 2748.12  102.99
   3   1   0 2455.55  124.89
  -3  -1   0 2640.74  124.89
  -4   1   0  283.27   13.20
  -4  -1   0  314.57   13.10
  -4  -1   0  263.77   13.10
  -4  -1   0  272.77   10.90
   4   1   0  271.47   13.10
  -4   1   0  281.87   10.90
  -5  -1   0    6.90    0.80
  -5   1   0    5.30    0.80
   5  -1   0    5.20    0.80
  -5  -1   0    4.60    0.70
  -5   1   0    7.60    0.80
  -6  -1   0   81.29    3.90
  -6   1   0   79.49    3.40
   6  -1   0   82.39    4.10
  -6  -1   0   77.19    3.40
  -6   1   0   74.19    4.00
  -7   1   0  215.08    8.90
  -7  -1   0  231.68   10.60
  -7  -1   0  225.28    8.90
  -7   1   0  219.68   10.70
  -8   1   0  250.67   10.30
  -8  -1   0  252.27   10.30
  -8  -1   0  255.67   12.20
  -8   1   0  270.67   12.40
  -9   1   0  272.77   13.00
  -9   1   0  261.77   10.80
  -9  -1   0  270.87   10.80
 -10  -1   0    0.10    0.80
 -10   1   0    0.80    0.80
 -11   1   0    5.00    1.10
 -11  -1   0    4.40    1.10
   0  -2   0   27.40    1.40
   0  -2   0   27.50    1.20
   0   2   0   26.50    1.40
   0   2   0   25.40    1.20
  -1   2   0 2115.09   95.19
   1  -2   0 2173.58   78.39
  -1  -2   0 1886.81   95.09
   1  -2   0 2060.69   78.39
   1   2   0 2048.10   78.39
  -1  -2   0 2128.89   78.39
  -1   2   0 2099.19   78.39
   1  -2   0 2041.90   95.19
   1   2   0 2083.89   95.09
  -1   2   0 2068.29   78.39
  -2  -2   0 2924.91  136.79
  -2   2   0 2872.91  112.79
   2   2   0 2955.60  136.79
   2  -2   0 3109.69  136.99
  -2  -2   0 3044.40  112.79
  -3  -2   0   80.59    3.30
   3   2   0   82.89    3.80
  -3   2   0   77.39    4.00
   3  -2   0   83.29    4.00
  -3   2   0   74.59    3.30
  -3  -2   0   80.09    3.80
   4   2   0  309.67   13.20
   4  -2   0  275.97   13.40
  -4   2   0  293.77   11.10
  -4  -2   0  275.57   13.20
  -4  -2   0  291.47   13.20
  -4  -2   0  278.07   11.00
  -4   2   0  263.27   13.40
  -5  -2   0  684.73   31.60
  -5   2   0  705.63   26.30
   5   2   0  702.53   31.60
  -5  -2   0  716.43   31.60
  -5   2   0  645.04   31.80
  -5  -2   0  675.43   26.20
   5  -2   0  663.83   31.80
  -6   2   0    0.60    0.60
  -6  -2   0    0.20    0.40
  -6   2   0    1.20    0.50
   6  -2   0    0.20    0.60
  -6  -2   0    0.50    0.40
  -7  -2   0   75.29    3.80
  -7   2   0   80.39    4.20
  -7   2   0   78.99    3.50
   7  -2   0   76.79    4.20
  -7  -2   0   74.39    3.40
  -8   2   0    2.00    0.80
  -8   2   0    1.30    0.70
  -8  -2   0    1.30    0.70
  -9  -2   0    1.30    0.80
  -9   2   0    0.70    0.80
  -9   2   0    4.50    0.90
 -10   2   0   34.70    2.60
 -10  -2   0   37.20    2.30
 -10   2   0   34.60    2.40
 -11   2   0   10.20    1.70
 -11  -2   0   10.20    1.40
   0   3   0    0.00    0.30
   0  -3   0   -0.10    0.30
   0  -3   0   -0.50    0.30
   1  -3   0  182.78    7.40
  -1  -3   0  187.38    7.40
  -1   3   0  187.78    7.40
   1  -3   0  190.28    9.00
  -1  -3   0  195.58    8.90
   1   3   0  196.68    8.90
  -2  -3   0  323.17   12.70
  -2  -3   0  319.47   15.20
   2   3   0  340.17   15.20
   2  -3   0  351.86   15.40
   2  -3   0  326.37   12.70
  -2   3   0  314.17   12.70
   3  -3   0   92.49    4.70
  -3   3   0   91.19    3.90
   3   3   0   95.29    4.40
  -3  -3   0   98.29    4.40
  -3  -3   0   92.19    3.80
  -4  -3   0   19.90    1.10
  -4  -3   0   17.80    1.10
   4   3   0   19.70    1.10
  -4   3   0   20.20    1.20
  -4   3   0   20.40    1.50
  -5  -3   0   33.60    1.70
   5   3   0   33.90    1.80
  -5   3   0   33.50    1.80
  -5   3   0   34.10    2.20
  -5  -3   0   33.40    1.70
  -5  -3   0   34.40    1.80
   5  -3   0   34.70    2.20
  -6  -3   0   30.30    1.70
  -6   3   0   29.50    1.80
   6  -3   0   29.80    2.10
  -6   3   0   35.20    2.10
  -6  -3   0   31.10    1.70
   7  -3   0   71.99    4.00
  -7   3   0   71.99    3.40
  -7  -3   0   72.99    3.30
  -7   3   0   71.09    4.00
  -8  -3   0   76.29    3.60
   8  -3   0   81.29    4.50
  -8   3   0   81.49    3.70
  -8   3   0   77.49    4.40
  -9  -3   0   18.30    1.60
  -9   3   0   17.20    1.70
  -9   3   0   16.50    1.90
 -10   3   0    8.00    1.40
 -10  -3   0    8.60    1.40
 -10   3   0    9.90    1.50
   0  -4   0   94.89    4.60
   0  -4   0   93.69    3.80
  -1   4   0   10.90    0.90
  -1  -4   0   13.30    0.90
  -1  -4   0   11.90    0.80
   1  -4   0   12.60    0.90
   1  -4   0   11.80    1.10
  -2   4   0  296.37   11.60
   2  -4   0  302.07   11.60
  -2  -4   0  293.47   13.90
   2   4   0  296.07   13.90
  -2  -4   0  296.67   11.50
   2  -4   0  306.87   14.10
   3  -4   0  146.19    7.40
  -3  -4   0  148.69    6.10
  -3  -4   0  155.68    7.10
   3   4   0  159.88    7.10
  -3   4   0  147.79    6.10
  -4  -4   0  176.88    7.10
  -4  -4   0  171.78    8.30
   4   4   0  178.28    8.30
  -4   4   0  195.48    8.70
  -4   4   0  179.58    7.20
   4  -4   0  173.58    8.70
   5   4   0   34.40    1.70
  -5   4   0   32.30    1.80
   5  -4   0   33.10    2.20
  -5  -4   0   31.20    1.70
  -5   4   0   32.30    2.20
  -5  -4   0   33.70    1.70
  -6   4   0  214.18   10.20
  -6   4   0  208.18    8.40
   6  -4   0  206.38   10.20
  -6  -4   0  203.18    8.30
  -7   4   0   34.30    2.00
  -7   4   0   33.00    2.40
   7  -4   0   34.10    2.50
  -7  -4   0   33.00    1.90
  -8   4   0   16.90    1.90
  -8  -4   0   20.00    1.50
  -8   4   0   19.30    1.70
   8  -4   0   21.60    2.10
  -9   4   0   44.40    2.60
   9  -4   0   39.50    3.00
  -9  -4   0   39.40    2.40
  -9   4   0   40.00    2.90
 -10   4   0   32.70    2.30
 -10  -4   0   27.10    2.10
 -10   4   0   33.10    2.70
   0  -5   0   -0.10    0.40
   0  -5   0   -0.30    0.40
   1  -5   0   98.09    4.90
  -1   5   0   94.39    4.00
   1  -5   0   97.09    4.00
  -1  -5   0   95.69    4.00
  -1  -5   0  100.89    4.80
  -2  -5   0   91.89    4.40
   2  -5   0   91.99    4.60
  -2  -5   0   88.69    3.80
  -2   5   0   89.99    3.80
   2  -5   0   89.99    3.80
   3   5   0  163.38    7.30
  -3  -5   0  154.48    6.20
   3  -5   0  151.88    6.20
   3  -5   0  154.18    7.60
  -3  -5   0  148.69    7.20
  -3   5   0  148.39    6.20
   4   5   0    2.20    0.40
   4  -5   0    3.00    0.80
  -4  -5   0    2.60    0.50
  -4   5   0    1.20    0.60
  -4   5   0    2.30    0.80
  -4  -5   0    2.40    0.50
   5  -5   0  107.39    5.50
  -5  -5   0  104.69    4.90
  -5  -5   0  103.39    4.40
  -5   5   0   99.49    4.40
  -5   5   0   99.99    5.40
  -6   5   0   67.89    3.20
  -6   5   0   64.89    3.90
   6  -5   0   64.89    3.80
  -6  -5   0   66.39    3.10
  -7  -5   0   44.10    2.30
  -7   5   0   36.80    2.70
   7  -5   0   41.40    2.90
  -7   5   0   40.40    2.40
  -8   5   0    2.50    0.90
   8  -5   0    1.80    1.00
  -8   5   0    3.80    1.00
  -8  -5   0    1.70    0.80
  -9   5   0    8.50    1.20
  -9   5   0    6.40    1.30
  -9  -5   0    4.70    1.00
   9  -5   0    7.90    1.40
 -10   5   0    1.70    1.10
 -10   5   0    2.30    1.00
 -10  -5   0    2.70    0.90
   0  -6   0   87.59    3.70
   0  -6   0   86.79    4.40
  -1   6   0   19.30    1.30
   1  -6   0   21.30    1.60
  -1  -6   0   20.60    1.30
  -1  -6   0   23.20    1.50
   1  -6   0   20.20    1.30
  -2  -6   0   24.40    1.40
  -2   6   0   24.10    1.50
   2  -6   0   21.30    1.70
  -2  -6   0   22.60    1.50
   2  -6   0   23.40    1.40
  -3   6   0   18.00    1.30
  -3  -6   0   17.30    1.20
   3  -6   0   18.20    1.60
   3  -6   0   16.90    1.30
  -3  -6   0   17.80    1.20
  -4   6   0  120.39    6.50
   4  -6   0  133.79    6.50
  -4   6   0  124.49    5.30
  -4  -6   0  129.69    5.30
  -4  -6   0  124.19    6.00
   5  -6   0  163.68    8.40
  -5   6   0  166.28    8.40
  -5   6   0  167.68    6.90
  -5  -6   0  168.68    6.80
  -6   6   0    4.50    0.90
   6  -6   0    3.40    1.10
  -6  -6   0    4.00    0.80
  -6   6   0    2.70    1.10
  -7  -6   0   36.60    2.20
  -7   6   0   35.90    2.80
  -7   6   0   38.00    2.40
   7  -6   0   36.60    2.90
  -8   6   0   51.29    2.90
  -8   6   0   49.20    3.40
   8  -6   0   48.80    3.50
  -8  -6   0   49.30    2.70
   9  -6   0    2.20    1.20
  -9   6   0    1.00    1.00
  -9  -6   0    1.80    0.80
  -9   6   0    0.40    1.00
   0  -7   0   -0.80    0.50
   0  -7   0   -1.40    0.50
   1  -7   0  129.19    5.30
  -1  -7   0  125.99    6.30
  -1  -7   0  125.59    5.30
  -1   7   0  125.19    5.30
   1  -7   0  131.39    6.40
   2  -7   0  102.79    4.50
  -2  -7   0  106.09    5.20
  -2  -7   0  107.09    4.50
  -2   7   0  105.79    4.50
   2  -7   0  103.29    5.50
   3  -7   0   32.70    2.50
  -3  -7   0   39.70    2.00
  -3  -7   0   39.00    2.10
   3  -7   0   38.10    2.10
  -3   7   0   39.60    2.10
  -4  -7   0  108.39    4.60
  -4   7   0  105.29    5.60
   4  -7   0  102.39    5.60
  -4   7   0  104.89    4.60
  -5   7   0   16.60    1.60
  -5  -7   0   14.40    1.40
  -5   7   0   12.20    2.00
   5  -7   0   17.50    1.90
  -6   7   0    4.60    1.00
  -6   7   0    3.50    1.10
   6  -7   0    6.50    1.40
  -6  -7   0    4.00    0.80
  -7  -7   0   66.79    3.40
  -7   7   0   69.19    4.30
  -7   7   0   71.59    3.60
   7  -7   0   71.59    4.50
  -8   7   0    0.80    1.10
  -8   7   0    0.60    0.90
  -8  -7   0   -0.20    0.70
   8  -7   0    0.10    1.10
  -9   7   0    3.00    1.10
  -9  -7   0    2.10    0.90
   0  -8   0  249.08   11.90
   0  -8   0  245.48    9.90
   1  -8   0  141.29    7.10
  -1  -8   0  142.79    6.90
  -1   8   0  142.79    5.90
  -1  -8   0  131.99    5.80
   1  -8   0  137.99    5.90
  -2  -8   0   22.70    1.60
   2  -8   0   19.20    1.60
   2  -8   0   19.50    1.90
  -2  -8   0   19.60    1.60
  -2   8   0   23.00    1.70
  -3   8   0  140.59    6.00
  -3  -8   0  146.89    6.00
   3  -8   0  140.19    6.00
  -3   8   0  139.19    7.30
   3  -8   0  141.19    7.30
  -4   8   0    2.00    1.00
  -4  -8   0    1.30    0.70
  -4   8   0    2.30    0.90
   4  -8   0    0.70    1.00
  -5   8   0    0.50    0.80
   5  -8   0    1.40    1.00
  -5  -8   0    1.20    0.70
  -5   8   0    1.00    1.00
   6  -8   0   13.80    2.00
  -6   8   0   17.90    2.10
  -6  -8   0   14.80    1.50
  -6   8   0   17.20    1.80
  -7  -8   0    6.10    1.00
  -7   8   0    7.80    1.30
  -7   8   0   11.40    1.90
   7  -8   0    6.50    1.60
   8  -8   0   -0.20    1.30
  -8  -8   0    0.50    0.80
  -8   8   0    1.90    1.10
  -8   8   0   -0.10    1.10
   0  -9   0   -0.60    0.60
   0  -9   0   -0.40    0.70
   1  -9   0   57.29    2.90
  -1  -9   0   56.49    2.90
  -1  -9   0   54.09    3.30
   1  -9   0   55.59    3.40
  -1   9   0   57.59    2.90
  -2  -9   0    0.20    0.70
   2  -9   0   -0.70    0.70
   2  -9   0   -0.10    0.90
  -2   9   0    1.40    0.80
  -2  -9   0    1.50    0.70
  -2   9   0   -0.60    0.80
  -3  -9   0   82.99    3.80
   3  -9   0   80.59    4.70
  -3   9   0   80.99    3.80
   3  -9   0   74.09    3.80
  -3   9   0   80.09    4.60
  -4  -9   0   41.80    2.50
  -4   9   0   43.10    3.10
  -4   9   0   42.50    2.60
   4  -9   0   42.80    3.20
  -5   9   0   -0.30    1.10
  -5  -9   0    1.20    0.70
  -5   9   0   -1.90    0.80
   5  -9   0   -0.90    1.00
  -6  -9   0    1.10    0.80
   6  -9   0    1.90    1.30
  -6   9   0    2.00    1.00
  -6   9   0    2.10    1.20
  -7   9   0    2.40    1.30
   7  -9   0    0.20    1.20
  -7  -9   0    0.70    0.80
  -7   9   0    0.30    1.00
   0 -10   0   14.30    1.50
   0  10   0   11.90    1.50
   0 -10   0   10.70    1.60
  -1 -10   0    2.10    0.80
  -1  10   0    0.80    0.80
  -1  10   0    1.80    0.90
   1 -10   0    2.10    1.00
   1 -10   0    2.00    0.80
  -1 -10   0    1.50    0.90
  -2 -10   0   -1.30    0.70
  -2  10   0    0.50    0.80
   2 -10   0    0.20    0.90
  -2  10   0    0.40    0.90
   2 -10   0    2.40    0.90
   3 -10   0   32.10    2.30
  -3  10   0   30.40    2.30
   3 -10   0   28.70    2.70
  -3 -10   0   33.80    2.20
  -3  10   0   37.80    2.80
  -4  10   0    2.00    1.20
  -4 -10   0    1.50    0.90
   4 -10   0    1.20    1.20
  -4  10   0    1.90    1.00
  -5 -10   0    3.00    1.00
  -5  10   0    3.30    1.10
   5 -10   0    6.30    1.50
  -5  10   0    5.60    1.40
   0  11   0   -0.10    0.80
   0 -11   0   -1.30    0.80
   0 -11   0    0.20    0.80
   0  11   0    0.60    0.90
   1 -11   0    4.10    1.20
  -1  11   0    3.20    1.10
  -1 -11   0    3.90    1.00
  -1  11   0    3.90    1.00
   1 -11   0    3.30    1.00
  -2 -11   0    9.70    1.30
   2 -11   0    9.90    1.80
  -2  11   0   10.80    1.70
   2 -11   0    8.90    1.30
  -2  11   0    9.80    1.80
  -3  11   0   -1.30    0.90
   3 -11   0    0.60    1.00
  -3 -11   0    0.70    0.80
   3 -11   0   -1.00    1.00
  -3  11   0    1.00    1.10
   1   0   1  384.66   18.50
  -1   0   1  374.06   18.50
   1   0   1  428.86   15.20
  -1   0  -1  418.66   15.20
  -1   0   1  409.26   15.20
   1   0  -1  360.36   18.50
   2   0   1  978.80   35.50
  -2   0   1  971.30   43.10
  -2   0   1  965.60   35.50
  -2   0   1  888.51   43.10
  -2   0  -1  927.81   43.10
  -2   0  -1  979.80   35.50
   2   0   1  945.01   43.10
   2   0  -1  823.42   43.10
  -3   0   1 4955.70  253.77
   3   0   1 5655.93  253.97
  -3   0  -1 5030.50  253.77
  -3   0   1 5676.73  209.18
   3   0  -1 5597.74  253.87
  -3   0   1 5704.33  253.87
  -3   0  -1 5843.12  254.07
  -3   0  -1 5783.12  209.38
  -4   0   1  316.67   16.70
  -4   0  -1  392.76   16.70
  -4   0  -1  360.96   13.90
  -4   0   1  359.26   13.90
   4   0   1  370.46   16.70
  -5   0  -1   34.00    1.70
  -5   0  -1   36.50    1.90
   5   0   1   33.60    1.90
  -5   0   1   34.50    2.00
  -6   0  -1   99.49    4.20
  -6   0  -1  103.09    4.90
  -6   0   1   97.19    5.00
  -6   0   1   98.89    4.20
  -7   0   1   12.20    1.20
  -7   0  -1   13.90    1.20
  -7   0   1   15.20    1.20
  -7   0  -1   14.00    1.20
  -8   0  -1   28.50    1.90
  -8   0  -1   34.00    2.10
  -8   0   1   33.90    2.10
  -8   0   1   30.00    1.90
  -9   0   1    7.80    1.10
  -9   0   1    9.60    1.30
  -9   0  -1   11.20    1.30
  -9   0  -1   10.50    1.30
 -10   0  -1    3.50    0.90
 -10   0   1    4.00    0.90
 -11   0  -1    3.60    1.00
 -11   0   1    4.10    1.10
   0  -1  -1 1293.27   49.40
   0  -1   1 1270.37   59.89
   0  -1  -1 1362.36   59.89
   0   1   1 1300.77   59.89
   0   1   1 1324.37   49.40
   0  -1  -1 1283.67   59.89
   0  -1   1 1336.37   49.40
   0   1  -1 1299.47   59.99
   0   1   1 1255.37   59.89
   1  -1   1 1102.29   42.30
   1   1  -1 1128.29   51.29
   1  -1   1  992.20   51.39
  -1   1   1  999.10   51.39
  -1  -1  -1 1202.28   42.30
  -1   1   1 1123.69   42.30
  -1  -1   1 1182.68   51.29
   1  -1  -1 1138.39   42.30
   1  -1  -1 1103.19   51.39
  -1  -1   1 1168.08   42.30
   1   1   1 1153.98   42.30
   2  -1   1  314.97   13.80
   2   1  -1  310.27   11.40
  -2  -1  -1  302.57   13.70
  -2   1   1  319.47   13.80
  -2   1   1  296.57   13.80
  -2   1   1  278.77   11.40
  -2  -1  -1  287.27   13.70
  -2  -1  -1  289.87   11.30
   2   1  -1  293.97   13.70
   2  -1   1  304.17   11.40
   2  -1  -1  294.97   13.80
  -2   1  -1  291.07   13.80
   2  -1  -1  273.97   13.80
  -2  -1   1  293.77   13.70
   2   1   1  292.97   11.30
  -3  -1  -1  684.23   31.90
  -3   1   1  664.73   26.40
  -3  -1  -1  709.63   31.90
   3   1  -1  643.04   31.90
  -3  -1  -1  693.73   26.30
  -3   1   1  682.13   32.00
   3  -1   1  731.73   32.00
   3  -1  -1  710.23   32.00
  -3  -1   1  717.43   26.40
  -3  -1   1  684.13   31.90
  -3   1  -1  692.33   26.40
  -4   1   1  826.92   32.40
  -4  -1  -1  863.61   39.10
  -4  -1  -1  852.61   32.30
  -4  -1  -1  884.81   39.10
  -4   1   1  859.71   39.20
   4  -1   1  726.53   39.20
  -4   1  -1  894.21   39.20
  -4   1  -1  857.11   32.40
  -4  -1   1  833.12   32.30
  -4  -1   1  873.41   39.20
   4  -1  -1  868.71   39.30
  -5  -1  -1 1611.84   71.29
   5  -1   1 1590.54   71.39
  -5   1   1 1344.17   71.39
  -5  -1  -1 1597.94   58.89
  -5   1   1 1581.54   58.89
  -5   1  -1 1578.44   58.89
  -5  -1   1 1585.84   58.89
  -5   1  -1 1486.35   71.39
  -5  -1   1 1535.85   71.29
   5  -1  -1 1585.54   71.39
  -6  -1  -1   88.19    3.70
  -6  -1  -1   92.29    4.30
  -6   1   1   88.19    3.80
   6  -1   1   87.49    4.50
  -6   1   1   92.79    4.50
  -6   1  -1   87.49    3.80
  -6   1  -1   81.79    4.50
  -6  -1   1   85.89    3.80
  -6  -1   1   88.19    4.40
  -7   1   1   68.49    3.10
  -7   1   1   68.79    3.60
   7  -1   1   63.19    3.50
  -7  -1  -1   65.89    3.00
  -7  -1  -1   69.89    3.40
  -7   1  -1   65.79    3.00
  -7  -1   1   64.39    3.00
  -7  -1   1   64.69    3.40
  -7   1  -1   62.29    3.50
  -8   1   1   10.70    1.30
  -8  -1  -1    9.20    1.20
  -8  -1  -1    7.60    1.10
  -8   1   1    8.50    1.40
  -8   1  -1    8.90    1.30
  -8   1  -1   10.50    1.20
  -8  -1   1   12.10    1.20
  -8  -1   1   10.60    1.20
  -9   1   1   72.59    3.50
  -9   1   1   74.49    4.00
  -9  -1  -1   72.69    3.40
  -9   1  -1   64.39    3.90
  -9  -1   1   67.19    3.40
  -9   1  -1   72.49    3.50
 -10  -1  -1   11.40    1.50
 -10   1   1   10.90    1.50
 -10   1   1    7.60    1.50
 -10   1  -1    8.20    1.20
 -10  -1   1   10.30    1.60
 -11  -1  -1    4.70    1.10
 -11   1   1    5.70    1.10
 -11   1  -1    3.10    1.00
 -11  -1   1    6.10    1.10
   0  -2  -1  506.15   23.40
   0  -2   1  512.65   19.30
   0   2   1  501.95   19.30
   0  -2  -1  505.25   19.30
   0  -2   1  528.65   23.50
   0   2   1  494.15   23.40
   0   2  -1  502.85   23.50
   1   2  -1  892.81   40.10
   1  -2   1  864.01   33.10
  -1   2   1  880.51   33.10
  -1   2   1  878.91   40.20
  -1   2   1  765.02   40.10
   1   2  -1  867.71   33.10
  -1   2   1  840.32   33.10
  -1  -2  -1  904.41   40.10
   1  -2   1  922.01   40.20
  -1  -2  -1  871.41   33.00
   1  -2  -1  868.71   40.20
  -1  -2   1  900.71   33.10
   1  -2  -1  907.61   33.10
   1   2   1  794.82   40.00
  -1  -2   1  878.41   40.10
   1  -2  -1  877.91   33.10
   1   2   1  884.91   33.00
  -1   2  -1  861.31   33.10
   2  -2   1  665.73   32.00
  -2   2   1  679.83   26.30
   2   2  -1  703.83   31.90
  -2  -2  -1  693.83   26.30
   2   2   1  681.23   26.30
  -2  -2   1  687.03   26.30
  -2   2  -1  706.23   26.40
  -2  -2   1  719.93   31.90
   3   2  -1  634.14   28.70
  -3   2   1  614.14   28.90
  -3   2   1  606.54   23.80
   3  -2   1  641.34   28.90
  -3  -2  -1  622.44   23.70
  -3   2  -1  627.54   23.80
  -3  -2   1  624.94   23.80
   3  -2  -1  615.04   28.90
  -3  -2   1  616.94   28.70
   4   2  -1  781.62   35.00
  -4  -2  -1  768.32   34.90
  -4   2   1  716.23   35.10
  -4   2   1  754.92   29.00
  -4  -2  -1  755.42   34.90
  -4  -2  -1  787.12   29.00
   4  -2  -1  760.72   35.20
  -4  -2   1  765.32   29.00
  -4   2  -1  715.53   35.20
  -4  -2   1  785.12   35.00
  -5   2   1  287.47   13.80
  -5  -2  -1  301.67   13.60
  -5   2   1  293.67   11.40
  -5  -2  -1  293.77   13.60
  -5  -2  -1  284.67   11.40
   5  -2   1  292.97   13.80
  -5   2  -1  274.07   13.80
  -5  -2   1  303.37   13.60
  -5  -2   1  286.97   11.40
  -5   2  -1  294.07   11.40
   5  -2  -1  302.97   13.90
  -6  -2  -1   64.09    2.90
  -6   2   1   60.69    3.50
  -6   2   1   62.89    2.90
   6  -2   1   62.69    3.50
  -6  -2  -1   69.69    3.20
   6  -2  -1   62.29    3.50
  -6  -2   1   62.69    2.90
  -6   2  -1   63.69    2.90
  -6   2  -1   70.29    3.50
  -6  -2   1   64.09    3.20
  -7  -2  -1  201.28    9.40
  -7  -2  -1  199.68    8.00
  -7   2   1  190.88    8.00
  -7   2   1  220.88    9.80
   7  -2   1  195.08    9.70
  -7   2  -1  194.98    9.70
  -7  -2   1  196.08    9.50
  -7   2  -1  204.88    8.10
  -7  -2   1  191.08    8.00
  -8   2   1  132.19    6.90
   8  -2   1  142.59    7.00
  -8   2   1  142.09    5.90
  -8  -2  -1  133.29    5.80
  -8  -2   1  136.69    5.80
  -8   2  -1  132.69    6.90
  -8   2  -1  140.79    5.80
  -9   2   1    1.60    0.90
  -9   2   1    1.80    0.80
  -9  -2  -1    1.80    0.70
  -9   2  -1    0.30    0.80
  -9  -2   1    0.90    0.70
  -9   2  -1    1.50    0.80
 -10   2   1   30.60    2.30
 -10   2   1   33.30    2.50
 -10  -2  -1   35.40    2.20
 -10  -2   1   35.80    2.30
 -10   2  -1   33.60    2.20
 -10   2  -1   34.30    2.50
 -11  -2  -1   28.60    2.10
 -11   2   1   25.00    2.20
 -11  -2   1   27.50    2.20
 -11   2  -1   21.60    2.10
   0  -3   1   20.30    1.10
   0  -3   1   20.80    1.30
   0  -3  -1   22.00    1.20
   0  -3  -1   20.50    1.00
   0   3   1   20.30    1.20
   1  -3   1  610.44   25.90
  -1  -3  -1  534.85   21.20
  -1   3   1  543.55   21.30
   1  -3   1  546.45   21.30
  -1  -3  -1  560.74   25.70
   1   3  -1  534.15   25.80
   1  -3  -1  554.14   21.30
  -1   3  -1  523.05   21.30
  -1  -3   1  565.14   21.30
  -1  -3   1  583.24   25.80
   1   3   1  579.04   25.70
   1  -3  -1  560.84   25.80
  -2  -3  -1  216.48    8.40
   2   3  -1  230.98   10.10
  -2  -3  -1  222.18   10.10
   2  -3   1  216.88   10.30
   2  -3   1  209.18    8.50
  -2   3   1  198.38   10.30
  -2   3   1  213.68    8.50
  -2  -3   1  219.28   10.10
   2  -3  -1  225.18   10.30
  -2   3  -1  210.38    8.50
  -2  -3   1  216.98    8.50
   2   3   1  227.58   10.10
  -3   3   1   38.80    2.20
   3  -3   1   35.30    2.20
   3   3  -1   39.10    2.00
  -3   3   1   38.30    1.80
  -3  -3  -1   37.50    1.80
  -3  -3   1   38.10    1.80
  -3   3  -1   37.90    1.80
  -3  -3   1   42.50    2.00
   3  -3  -1   41.10    2.20
  -4  -3  -1  354.16   13.70
  -4   3   1  316.07   16.70
  -4   3   1  365.16   13.80
   4  -3   1  348.37   16.70
   4   3  -1  366.36   16.50
  -4   3  -1  369.96   13.80
  -4  -3   1  358.46   16.50
  -4  -3   1  361.96   13.80
   4  -3  -1  362.66   16.80
  -5   3   1  418.06   16.70
  -5  -3  -1  427.46   16.70
  -5   3   1  478.75   20.40
   5  -3   1  443.36   20.30
  -5   3  -1  404.16   16.70
  -5   3  -1  415.46   20.30
  -5  -3   1  419.36   16.70
   5  -3  -1  456.15   20.40
  -5  -3   1  433.96   20.00
  -6  -3  -1  103.19    4.90
  -6   3   1  113.59    5.40
  -6   3   1  104.49    4.50
  -6  -3  -1   99.99    4.40
   6  -3   1  103.49    5.40
  -6   3  -1  105.09    4.50
  -6   3  -1  105.69    5.40
   6  -3  -1  103.89    5.40
  -6  -3   1  102.09    4.40
  -6  -3   1  103.29    5.00
  -7   3   1   44.50    2.30
   7  -3   1   37.40    2.70
  -7  -3  -1   41.20    2.20
  -7   3   1   43.10    2.70
  -7  -3   1   42.10    2.20
  -7   3  -1   40.90    2.20
  -7  -3   1   40.40    2.20
   7  -3  -1   42.30    2.70
  -7   3  -1   41.50    2.60
  -8  -3  -1   18.20    1.60
  -8   3   1   22.30    2.00
   8  -3   1   20.80    2.00
  -8   3   1   23.50    1.80
  -8   3  -1   23.90    1.70
  -8   3  -1   22.10    1.90
  -8  -3   1   22.80    1.60
  -9   3   1   19.80    1.70
  -9  -3  -1   22.40    1.70
  -9   3   1   16.50    1.90
   9  -3   1   19.90    2.10
  -9   3  -1   20.70    1.80
  -9   3  -1   22.40    2.00
  -9  -3   1   20.90    1.70
 -10   3   1   13.50    1.70
 -10  -3  -1   12.10    1.50
 -10   3   1    8.70    1.50
 -10   3  -1   10.20    1.70
 -10   3  -1    9.00    1.30
 -10  -3   1    8.20    1.20
   0  -4  -1   14.00    1.10
   0  -4   1   13.80    1.10
   0  -4  -1   14.10    0.90
   0  -4   1   14.20    1.00
  -1   4   1    2.10    0.40
   1  -4   1    0.20    0.40
  -1  -4  -1    0.20    0.30
  -1  -4  -1    0.40    0.30
   1  -4   1    0.20    0.40
  -1  -4   1    0.20    0.40
   1   4   1   -0.10    0.30
   1  -4  -1    1.30    0.40
  -1  -4   1   -0.30    0.30
   1  -4  -1    0.20    0.40
   2  -4   1   90.49    4.80
  -2   4   1   95.99    3.90
  -2  -4  -1   95.69    4.50
  -2   4   1   93.19    4.80
  -2  -4  -1   97.79    3.90
  -2   4  -1   89.79    3.90
   2  -4  -1   95.79    3.90
  -2  -4   1   94.69    3.90
   2   4   1  100.19    4.50
  -2  -4   1   95.59    4.60
   2  -4  -1   90.49    4.70
   3  -4   1  724.53   34.70
  -3   4   1  783.32   34.70
  -3  -4  -1  744.23   28.50
  -3   4   1  731.23   28.60
   3   4  -1  772.52   34.50
  -3  -4  -1  716.33   34.40
  -3  -4   1  742.43   28.60
  -3   4  -1  748.33   28.60
   3  -4  -1  750.02   34.70
   3   4   1  741.73   34.40
  -3  -4   1  769.92   34.50
  -4   4   1   51.99    2.90
   4   4  -1   50.49    2.60
  -4  -4  -1   51.09    2.30
  -4   4   1   50.99    2.40
   4  -4  -1   49.90    2.90
  -4  -4   1   53.29    2.60
  -4  -4   1   52.49    2.40
  -4   4  -1   51.59    2.40
  -5   4   1    6.00    1.10
  -5   4   1    6.30    0.90
  -5  -4  -1    4.40    0.60
   5  -4   1    5.10    0.90
   5   4  -1    5.10    0.60
  -5   4  -1    4.50    0.80
  -5   4  -1    6.50    0.90
  -5  -4   1    6.30    0.60
   5  -4  -1    6.30    1.00
  -5  -4   1    5.70    0.80
  -6  -4  -1   68.29    3.10
   6  -4   1   73.69    4.00
  -6   4   1   71.99    3.90
  -6   4   1   68.99    3.30
  -6  -4   1   68.79    3.20
  -6   4  -1   74.09    3.30
   6  -4  -1   67.49    3.90
  -6   4  -1   73.69    4.00
  -6  -4   1   65.29    3.40
   7  -4   1  155.18    7.80
  -7  -4  -1  148.99    6.30
  -7   4   1  156.98    7.70
  -7   4   1  146.69    6.40
  -7   4  -1  157.08    6.40
   7  -4  -1  158.38    7.80
  -7   4  -1  150.58    7.70
  -7  -4   1  146.39    6.30
  -8   4   1    6.70    1.20
   8  -4   1    5.70    1.20
  -8   4   1    6.50    1.10
  -8  -4  -1    6.00    0.90
  -8   4  -1    5.30    1.00
   8  -4  -1    9.00    1.70
  -8  -4   1    7.40    1.20
  -8   4  -1    8.30    1.50
  -9   4   1   11.30    1.80
  -9  -4  -1   11.60    1.40
   9  -4   1    8.90    1.80
  -9   4   1    8.50    1.20
  -9   4  -1    8.40    1.20
  -9   4  -1    9.40    1.40
  -9  -4   1   10.70    1.40
 -10  -4  -1    4.10    1.00
 -10   4   1    4.00    1.20
 -10   4   1    5.80    1.10
 -10  -4   1    1.80    0.90
 -10   4  -1    4.20    1.10
 -10   4  -1    5.20    1.20
   0  -5   1   -0.20    0.40
   0  -5  -1    0.10    0.40
   0  -5  -1    0.20    0.40
   0  -5   1    0.40    0.50
  -1  -5  -1   63.79    2.80
  -1   5   1   63.39    2.80
  -1  -5  -1   65.19    3.30
   1  -5   1   65.19    2.80
   1  -5   1   66.69    3.40
   1  -5  -1   65.39    2.80
  -1  -5   1   67.29    3.30
  -1  -5   1   63.39    2.80
   1  -5  -1   60.59    3.40
  -2   5   1  499.85   19.20
   2  -5   1  483.25   23.40
   2  -5   1  496.05   19.20
  -2  -5  -1  502.95   23.10
  -2  -5  -1  507.45   19.20
  -2  -5   1  516.95   23.20
   2  -5  -1  501.35   23.40
  -2  -5   1  497.75   19.20
  -2   5  -1  488.05   19.20
   2  -5  -1  502.45   19.20
  -3  -5  -1   18.30    1.00
   3  -5   1   17.30    1.20
  -3   5   1   17.60    1.20
  -3   5   1   15.20    1.50
   3  -5   1   16.00    1.50
  -3  -5  -1   14.80    1.10
  -3  -5   1   18.50    1.10
   3  -5  -1   15.10    1.50
   3   5   1   17.80    1.00
  -3   5  -1   18.10    1.20
  -3  -5   1   16.80    1.20
  -4   5   1   36.70    2.30
  -4   5   1   34.60    1.90
  -4  -5  -1   33.30    1.80
  -4   5  -1   35.40    1.90
   4  -5  -1   39.10    2.40
  -4  -5   1   37.40    1.90
  -4  -5   1   37.10    1.90
  -5   5   1   71.49    4.00
  -5   5   1   69.99    3.30
   5  -5   1   70.29    4.00
  -5  -5  -1   73.89    3.20
   5  -5  -1   75.29    4.10
  -5  -5   1   73.69    3.60
  -5   5  -1   72.29    3.30
  -5   5  -1   72.09    4.10
  -5  -5   1   75.99    3.30
  -6   5   1   62.89    3.00
  -6   5   1   58.29    3.50
  -6  -5  -1   58.79    2.80
   6  -5   1   57.09    3.50
  -6   5  -1   56.49    3.50
   6  -5  -1   56.49    3.50
  -6   5  -1   57.89    2.90
  -6  -5   1   57.69    2.80
  -7  -5  -1   72.39    3.40
  -7   5   1   73.99    3.50
  -7   5   1   69.79    4.20
   7  -5   1   74.39    4.30
  -7  -5   1   71.69    3.40
  -7   5  -1   71.69    4.20
  -7   5  -1   72.39    3.50
   7  -5  -1   74.69    4.30
  -8   5   1    4.40    1.00
  -8   5   1    5.50    1.20
   8  -5   1    3.70    1.20
  -8  -5  -1    8.10    1.20
  -8   5  -1    6.30    1.10
  -8   5  -1    4.80    1.10
   8  -5  -1    4.30    1.20
  -8  -5   1    5.80    0.90
   9  -5   1   -0.30    1.00
  -9  -5  -1   -0.30    0.70
  -9   5   1   -1.30    0.80
  -9   5   1    0.40    0.90
  -9   5  -1    1.20    0.90
   9  -5  -1    1.20    1.00
  -9   5  -1   -0.70    0.90
  -9  -5   1   -0.20    0.70
 -10  -5  -1   11.50    1.60
 -10   5   1   10.50    1.70
 -10   5   1   14.20    1.90
  10  -5   1   13.50    2.20
 -10  -5   1   10.80    1.60
 -10   5  -1   11.60    1.80
 -10   5  -1   12.80    2.00
   0  -6   1   13.20    1.10
   0  -6  -1   13.60    1.00
   0  -6   1   12.60    1.20
   0  -6  -1   13.00    1.20
  -1   6   1    2.40    0.50
  -1  -6  -1    3.10    0.50
   1  -6   1    1.90    0.50
   1  -6   1    2.30    0.60
  -1  -6  -1    2.70    0.50
  -1   6  -1    1.20    0.50
   1  -6  -1    1.90    0.60
  -1  -6   1    3.20    0.60
   1  -6  -1    1.80    0.50
  -1  -6   1    2.40    0.60
  -2  -6  -1   10.00    0.90
   2  -6   1    9.80    1.20
   2  -6   1    9.80    1.00
  -2  -6  -1   11.00    0.90
  -2   6   1    9.90    1.00
  -2   6   1   11.00    1.20
   2  -6  -1    9.40    1.20
  -2   6  -1    9.30    1.00
  -2  -6   1    9.50    1.00
   2  -6  -1   10.10    1.00
  -2  -6   1   10.80    1.00
  -3   6   1    4.50    0.70
   3  -6   1    3.20    0.70
  -3   6   1    3.40    0.80
  -3  -6  -1    4.10    0.60
   3  -6   1    3.20    0.80
  -3  -6  -1    5.10    0.70
  -3  -6   1    3.90    0.60
  -3   6  -1    3.50    0.70
  -3  -6   1    4.20    0.70
   3  -6  -1    5.40    0.90
  -4  -6  -1   65.39    3.00
  -4   6   1   68.09    3.10
  -4  -6  -1   65.29    3.30
  -4   6   1   64.09    3.80
   4  -6   1   68.59    3.80
  -4  -6   1   70.49    3.40
   4  -6  -1   69.99    3.90
  -4  -6   1   67.49    3.10
  -4   6  -1   65.69    3.10
  -5   6   1   43.80    2.40
   5  -6   1   46.20    3.00
  -5  -6  -1   46.60    2.30
  -5   6   1   42.40    2.90
  -5   6  -1   45.50    2.40
  -5  -6   1   46.60    2.40
  -5   6  -1   45.20    3.00
   5  -6  -1   46.10    3.00
   6  -6   1  147.29    7.50
  -6   6   1  141.09    6.10
  -6   6   1  143.59    7.50
  -6  -6  -1  140.29    6.00
  -6   6  -1  145.39    6.10
  -6   6  -1  139.49    7.40
  -6  -6   1  141.99    6.00
   6  -6  -1  153.38    7.60
  -7   6   1   68.79    4.00
  -7  -6  -1   64.19    3.10
  -7   6   1   68.39    3.30
   7  -6   1   62.39    4.00
  -7   6  -1   65.59    3.40
  -7   6  -1   62.89    4.00
   7  -6  -1   66.29    4.10
  -7  -6   1   61.89    3.20
   8  -6   1   28.60    2.70
  -8   6   1   29.30    2.60
  -8   6   1   29.00    2.20
  -8  -6  -1   29.80    2.10
   8  -6  -1   33.50    2.70
  -8   6  -1   32.40    2.60
  -8   6  -1   33.20    2.30
  -8  -6   1   33.90    2.10
   9  -6   1    7.30    1.50
  -9  -6  -1    6.00    1.00
  -9   6   1    7.10    1.30
  -9   6   1    5.50    1.30
  -9   6  -1    8.60    1.50
  -9  -6   1    7.20    1.10
   9  -6  -1   10.70    1.70
  -9   6  -1    6.90    1.20
   0  -7  -1   26.80    1.90
   0  -7   1   23.80    1.60
   0  -7  -1   28.20    1.60
   0  -7   1   31.60    1.90
  -1  -7  -1  311.57   14.60
   1  -7   1  306.57   14.70
  -1  -7  -1  321.87   12.10
   1  -7   1  305.77   12.20
  -1   7   1  307.47   12.10
  -1  -7   1  309.57   12.20
   1  -7  -1  296.37   12.10
   1  -7  -1  312.47   14.70
  -1   7  -1  306.47   12.20
  -1  -7   1  313.27   14.60
   2  -7   1   40.00    2.10
  -2  -7  -1   41.90    2.10
  -2   7   1   40.20    2.60
  -2  -7  -1   39.20    2.30
  -2   7   1   39.40    2.20
   2  -7   1   41.40    2.60
  -2  -7   1   40.50    2.10
   2  -7  -1   40.50    2.60
   2  -7  -1   43.10    2.20
  -2  -7   1   38.70    2.30
  -2   7  -1   39.10    2.10
  -3  -7  -1  120.09    5.10
   3  -7   1  122.79    6.40
  -3   7   1  125.59    5.20
  -3  -7  -1  123.09    5.90
   3  -7   1  122.39    5.20
  -3   7   1  122.19    6.30
  -3  -7   1  125.29    5.20
   3  -7  -1  125.89    6.30
  -3  -7   1  115.79    6.00
   3  -7  -1  121.89    5.20
  -3   7  -1  125.69    5.20
  -4   7   1   19.20    1.60
  -4  -7  -1   20.40    1.40
  -4   7   1   16.50    1.80
   4  -7   1   20.00    1.90
  -4   7  -1   17.90    1.60
  -4  -7   1   19.10    1.50
   4  -7  -1   18.90    1.90
  -5   7   1  232.68    9.50
   5  -7   1  234.88   11.50
  -5   7   1  225.38   11.50
  -5  -7  -1  229.78    9.30
  -5  -7   1  220.38    9.40
   5  -7  -1  228.28   11.50
  -5   7  -1  234.98    9.50
  -5   7  -1  255.17   11.60
  -6   7   1   16.60    1.60
  -6   7   1   16.60    2.00
  -6  -7  -1   16.40    1.40
   6  -7   1   15.50    2.00
  -6  -7   1   16.30    1.50
   6  -7  -1   14.90    2.00
  -6   7  -1   14.00    1.60
  -6   7  -1   15.60    1.90
  -7  -7  -1    8.40    1.30
  -7   7   1   11.50    1.80
  -7   7   1   10.20    1.70
   7  -7   1    9.70    1.90
  -7  -7   1   10.40    1.50
  -7   7  -1    9.00    1.50
  -7   7  -1    8.80    1.30
   7  -7  -1    8.80    1.60
  -8   7   1    6.60    1.40
  -8  -7  -1    6.90    1.10
  -8   7   1    6.30    1.20
   8  -7   1    4.50    1.40
  -8   7  -1    5.30    1.30
   8  -7  -1    6.20    1.50
  -8   7  -1    6.10    1.20
  -8  -7   1    5.00    1.00
   0  -8   1    1.20    0.80
   0  -8   1    1.80    0.70
   0  -8  -1    1.90    0.70
   0  -8  -1    0.40    0.70
  -1  -8  -1   40.20    2.40
   1  -8   1   39.40    2.20
  -1  -8  -1   36.40    2.10
  -1   8   1   39.00    2.20
  -1   8   1   40.60    2.60
   1  -8   1   39.40    2.60
  -1  -8   1   35.30    2.10
   1  -8  -1   41.20    2.60
   1  -8  -1   38.10    2.20
  -1  -8   1   40.40    2.50
  -1   8  -1   37.80    2.20
  -2  -8  -1  149.99    6.10
   2  -8   1  149.99    6.20
  -2  -8  -1  144.09    7.20
  -2   8   1  146.79    7.50
  -2   8   1  148.29    6.20
   2  -8   1  150.78    7.60
   2  -8  -1  149.88    6.20
  -2  -8   1  146.59    6.20
  -2  -8   1  149.39    7.30
  -2   8  -1  144.99    6.20
   2  -8  -1  143.59    7.50
  -3  -8  -1  192.28    7.90
  -3   8   1  194.88    7.90
   3  -8   1  196.48    8.00
  -3   8   1  196.28    9.60
   3  -8   1  197.88    9.70
   3  -8  -1  183.08    9.60
  -3   8  -1  193.48    8.00
  -3  -8   1  187.88    9.30
  -3  -8   1  197.18    7.90
   3  -8  -1  193.08    7.90
  -4   8   1   43.60    2.50
  -4   8   1   37.10    3.00
   4  -8   1   41.40    3.00
  -4  -8  -1   47.80    2.30
  -4   8  -1   41.60    3.00
   4  -8  -1   40.50    3.00
  -4   8  -1   39.60    2.50
  -4  -8   1   40.40    2.30
   5  -8   1   12.40    1.90
  -5   8   1   10.00    1.90
  -5  -8  -1   11.70    1.40
  -5   8   1    8.30    1.20
  -5   8  -1    8.40    1.20
   5  -8  -1    7.50    1.40
  -5   8  -1   11.00    1.80
  -5  -8   1    8.50    1.30
  -6   8   1    6.60    1.40
   6  -8   1    5.70    1.30
  -6  -8  -1    6.40    0.90
  -6   8   1    7.70    1.20
  -6   8  -1    5.20    1.30
   6  -8  -1    4.60    1.30
  -6   8  -1    5.30    1.10
  -6  -8   1    5.60    1.00
   7  -8   1   21.60    2.50
  -7   8   1   21.30    2.30
  -7   8   1   17.50    1.90
  -7  -8  -1   15.40    1.60
   7  -8  -1   19.30    2.50
  -7  -8   1   18.40    1.70
  -7   8  -1   19.10    1.90
  -7   8  -1   15.00    2.20
  -8  -8  -1   18.60    1.70
  -8   8   1   16.80    2.10
   8  -8   1   19.90    2.60
  -8   8   1   14.60    2.30
  -8  -8   1   17.70    1.70
  -8   8  -1   17.60    2.20
  -8   8  -1   19.20    2.10
   8  -8  -1   17.50    2.40
   0  -9  -1   68.89    3.40
   0   9   1   73.99    3.40
   0   9   1   66.49    4.00
   0  -9   1   71.49    4.00
   0  -9   1   73.99    3.40
   0  -9  -1   71.39    4.00
   1  -9   1   16.90    1.60
  -1   9   1   16.30    1.80
  -1   9   1   17.90    1.60
  -1  -9  -1   16.80    1.60
   1  -9   1   17.60    1.90
  -1  -9  -1   17.70    1.60
  -1  -9   1   18.10    1.50
   1   9   1   18.80    1.70
   1  -9  -1   18.00    1.80
  -1  -9   1   18.80    1.70
   1  -9  -1   18.80    1.60
  -1   9  -1   17.00    1.60
  -2   9   1   43.40    3.10
   2  -9   1   47.20    2.70
  -2  -9  -1   46.30    2.50
  -2   9   1   47.70    2.60
   2  -9   1   47.20    3.10
  -2   9  -1   46.10    2.60
  -2  -9   1   49.60    2.60
   2  -9  -1   50.19    2.60
   2  -9  -1   42.40    3.10
  -2  -9   1   43.90    2.80
   3  -9   1   12.80    1.90
  -3  -9  -1   16.70    1.50
   3  -9   1   11.60    1.50
  -3   9   1   12.70    2.00
  -3   9   1   15.00    1.60
  -3  -9   1   14.50    1.50
   3  -9  -1   15.30    1.90
   3  -9  -1   14.70    1.50
  -3   9  -1   11.70    1.50
  -4   9   1   36.60    2.90
  -4   9   1   38.60    2.40
  -4  -9  -1   34.90    2.20
   4  -9   1   37.00    2.90
   4  -9  -1   37.00    2.90
  -4   9  -1   36.00    2.40
  -4   9  -1   36.60    2.90
  -4  -9   1   37.30    2.30
   5  -9   1    9.70    1.90
  -5  -9  -1   11.20    1.40
  -5   9   1   12.20    2.10
  -5   9   1   10.70    1.60
  -5   9  -1   13.00    1.70
  -5  -9   1   12.10    1.50
  -5   9  -1   13.90    2.00
   5  -9  -1   10.80    1.70
  -6   9   1   23.90    2.20
  -6  -9  -1   23.40    1.90
  -6   9   1   27.30    2.60
   6  -9   1   29.10    2.70
  -6  -9   1   23.00    1.90
  -6   9  -1   25.50    2.20
  -6   9  -1   25.30    2.70
   6  -9  -1   26.30    2.60
  -7   9   1    1.00    1.20
  -7   9   1   -1.10    1.00
  -7  -9  -1    0.40    0.80
   7  -9   1   -0.70    1.30
  -7   9  -1   -0.20    1.00
  -7  -9   1   -0.60    0.80
   7  -9  -1    1.40    1.30
  -7   9  -1    1.60    1.30
   0 -10   1   -0.50    0.80
   0  10   1   -0.20    0.80
   0  10  -1    0.10    0.70
   0 -10  -1   -1.00    0.70
   0 -10  -1    0.00    0.80
   0  10   1   -0.70    0.70
   0 -10   1    0.60    0.70
  -1  10   1    2.70    0.90
   1 -10   1    1.00    0.90
  -1 -10  -1    1.20    0.80
  -1  10   1    0.70    0.80
   1 -10   1    0.60    0.80
   1 -10  -1    1.70    0.90
  -1 -10   1    2.60    0.90
   1 -10  -1    2.50    0.90
  -1  10  -1    1.70    0.90
  -1 -10   1    1.50    0.90
  -2 -10  -1   12.00    1.40
  -2  10   1   12.70    1.80
   2 -10   1   13.30    1.60
   2 -10   1   11.60    1.80
  -2  10   1   11.50    1.60
  -2 -10   1   10.40    1.50
  -2  10  -1   12.80    1.60
   2 -10  -1   12.10    1.80
   2 -10  -1   13.70    1.60
   3 -10   1   12.00    1.70
   3 -10   1   14.30    2.00
  -3  10   1   15.30    1.70
  -3 -10  -1   13.60    1.50
  -3  10   1   12.60    2.00
  -3 -10   1   16.60    1.70
  -3  10  -1   14.20    2.00
   3 -10  -1   14.20    2.00
  -3  10  -1   15.30    1.80
   3 -10  -1   13.90    1.60
   4 -10   1   29.20    2.80
  -4  10   1   33.70    2.30
  -4 -10  -1   31.50    2.20
  -4  10   1   33.50    2.80
  -4 -10   1   34.70    2.20
   4 -10  -1   29.00    2.80
  -4  10  -1   35.30    2.80
  -4  10  -1   32.30    2.40
  -5  10   1    8.70    1.30
  -5  10   1    7.50    1.60
  -5 -10  -1    6.50    1.10
   5 -10   1    5.90    1.50
  -5  10  -1    7.30    1.60
  -5 -10   1    6.30    1.10
  -5  10  -1    7.10    1.30
   5 -10  -1    6.10    1.60
   0 -11   1   -0.10    0.80
   0 -11  -1   -0.40    0.80
   0  11  -1   -0.70    0.80
   0  11   1   -1.80    0.80
   0 -11   1   -0.40    0.90
  -1 -11  -1   18.00    1.70
   1 -11   1   15.70    2.00
  -1  11   1   12.90    1.90
   1 -11   1   15.00    1.80
  -1  11   1   16.00    1.80
   1 -11  -1   12.70    1.70
   1  11   1   17.20    1.80
   1 -11  -1   15.80    2.00
  -1  11  -1   18.00    1.80
  -1 -11   1   11.90    1.70
  -1  11  -1   17.20    2.00
   2 -11   1   15.60    1.70
  -2 -11  -1   12.10    1.60
  -2  11   1   12.00    1.90
   2 -11   1   14.20    2.00
  -2  11   1   11.40    1.40
  -2  11  -1   11.20    1.70
  -2 -11   1   10.40    1.60
  -2  11  -1   13.20    2.00
   2 -11  -1   10.30    1.90
   2 -11  -1   13.10    1.70
   3 -11   1   16.00    1.90
  -3  11   1   19.90    2.00
  -3  11   1   18.80    2.30
  -3 -11  -1   19.20    1.80
   3 -11   1   16.50    2.20
   3 -11  -1   17.50    2.30
  -3  11  -1   17.20    2.00
  -3 -11   1   20.20    1.90
   3 -11  -1   15.20    1.90
  -3  11  -1   14.70    2.20
   0   0   2  902.31   34.40
   0   0   2  899.11   41.80
   0   0  -2  905.61   34.40
   1   0  -2 4287.57  228.18
   1   0   2 4904.31  228.18
  -1   0   2 4776.62  187.98
   1   0  -2 5339.77  188.08
  -1   0  -2 5332.67  228.28
   1   0   2 4838.02  187.88
  -1   0   2 5257.67  228.28
  -1   0  -2 4991.20  187.98
  -2   0   2 3905.91  156.68
   2   0   2 3313.97  156.68
  -2   0   2 3411.66  129.09
  -2   0  -2 3363.46  156.68
  -2   0  -2 3384.26  129.09
   2   0  -2 3280.57  156.68
   2   0   2 3234.58  129.09
  -3   0   2  196.98    7.70
  -3   0   2  191.58    9.40
  -3   0  -2  230.18    9.30
  -3   0  -2  208.18    7.70
   3   0   2  170.18    9.30
  -4   0  -2 1389.06   65.89
   4   0   2 1456.35   65.89
  -4   0   2 1401.86   65.89
  -4   0  -2 1480.15   54.29
  -5   0  -2  257.37   10.40
  -5   0   2  255.17   12.60
   5   0   2  262.77   12.60
  -5   0  -2  297.77   12.60
   6   0   2  100.29    4.80
  -6   0   2   93.39    4.10
  -6   0  -2  101.89    4.80
  -6   0   2   95.59    4.80
  -6   0  -2   87.69    4.00
  -7   0   2   18.50    1.50
  -7   0  -2   20.50    1.40
  -7   0  -2   22.50    1.40
  -7   0   2   20.80    1.40
  -8   0   2   77.99    3.70
  -8   0   2   76.79    4.20
  -8   0  -2   79.89    4.10
  -8   0  -2   82.89    3.70
  -9   0  -2   62.49    3.10
  -9   0   2   61.79    3.20
  -9   0   2   64.69    3.60
 -10   0   2    3.90    1.00
 -10   0  -2    3.70    0.90
 -11   0  -2    7.80    1.20
 -11   0   2   11.00    1.60
   0  -1  -2 1321.77   46.10
   0   1   2 1272.07   46.10
   0  -1  -2 1164.58   46.10
   0  -1  -2 1179.28   55.99
   0  -1   2 1242.58   55.99
   0   1   2 1239.48   46.10
   0  -1   2 1239.48   46.10
   0   1   2 1071.29   55.99
  -1  -1  -2  174.48    8.10
   1  -1   2  172.58    6.80
   1  -1   2  162.78    8.20
   1   1  -2  173.88    8.20
  -1   1   2  170.98    6.80
  -1  -1  -2  169.58    6.70
  -1   1   2  173.18    8.20
  -1  -1   2  182.28    6.80
  -1   1  -2  183.28    6.80
   1   1   2  179.58    6.70
  -1   1  -2  186.08    6.80
   1   1   2  181.88    8.10
  -1  -1   2  182.48    8.20
   1  -1  -2  174.78    6.80
   2   1  -2 1022.10   45.10
   2  -1   2  983.20   45.20
  -2   1   2  882.71   45.20
  -2  -1  -2  941.31   45.00
   2  -1   2  954.50   37.20
  -2   1   2 1015.80   45.20
  -2  -1  -2  965.80   37.20
  -2   1  -2  987.60   37.20
   2  -1  -2  963.20   37.20
  -2  -1   2  983.40   37.20
   2   1   2  983.20   37.20
   2  -1  -2 1119.49   45.20
   2   1   2  929.71   45.00
  -2   1  -2  974.90   37.20
  -2  -1   2 1002.70   45.10
  -3  -1  -2  111.49    4.50
  -3   1   2  108.59    4.50
   3  -1   2  115.89    5.50
  -3   1   2  103.69    5.50
  -3  -1  -2  125.29    5.30
  -3  -1  -2  118.89    5.30
   3   1  -2  112.59    5.40
  -3  -1   2  109.09    5.40
  -3   1  -2  113.59    4.50
  -3  -1   2  113.99    4.50
   3   1   2  114.39    5.30
  -4   1   2  595.74   23.20
   4  -1   2  595.34   28.10
  -4  -1  -2  611.94   23.20
  -4   1   2  622.84   28.10
  -4  -1  -2  616.74   28.00
  -4  -1  -2  564.64   28.00
  -4  -1   2  626.74   23.20
   4   1   2  627.04   28.00
  -4  -1   2  583.34   28.00
  -4   1  -2  619.94   23.20
  -5   1   2   96.29    4.00
  -5  -1  -2   98.59    3.90
   5  -1   2   82.09    4.70
  -5  -1  -2   96.89    4.60
  -5   1   2   96.09    4.80
  -5  -1   2   94.79    4.00
  -5  -1   2   98.69    4.70
  -5   1  -2   92.49    4.70
  -5   1  -2   96.99    4.00
   6  -1   2  341.27   15.30
  -6   1   2  329.27   15.30
  -6  -1  -2  326.67   15.10
  -6   1   2  316.57   12.70
  -6  -1  -2  318.07   12.60
  -6  -1   2  328.87   15.20
  -6  -1   2  316.07   12.60
  -6   1  -2  315.27   15.20
  -6   1  -2  322.07   12.70
  -7   1   2   18.00    1.50
  -7  -1  -2   19.30    1.30
  -7  -1  -2   18.80    1.30
   7  -1   2   17.40    1.50
  -7   1   2   17.60    1.30
  -7   1  -2   18.40    1.40
  -7  -1   2   17.30    1.40
  -7  -1   2   16.90    1.30
  -7   1  -2   17.60    1.30
  -8  -1  -2  255.67   12.10
  -8  -1  -2  248.88   10.20
  -8   1   2  246.18   10.30
  -8   1   2  267.87   12.40
   8  -1   2  254.87   12.30
  -8   1  -2  254.27   10.30
  -8  -1   2  247.48   10.30
  -8  -1   2  255.57   12.20
  -8   1  -2  273.37   12.30
  -9   1   2    1.60    0.80
  -9  -1  -2    1.80    0.70
  -9   1   2    1.90    0.80
  -9  -1   2    0.80    0.70
  -9   1  -2    0.90    0.70
  -9   1  -2    0.30    0.70
 -10  -1  -2   16.00    1.50
 -10   1   2    9.90    1.60
 -10   1   2   12.60    1.60
 -10  -1   2   11.90    1.60
 -10   1  -2   10.50    1.60
 -11   1   2   13.50    1.70
 -11  -1  -2   17.60    1.80
 -11  -1   2   14.90    1.80
 -11   1  -2   12.60    1.60
   0   2   2 1563.14   71.89
   0   2   2 1530.45   59.19
   0  -2  -2 1611.64   71.89
   0  -2  -2 1603.64   59.19
   0  -2   2 1601.94   59.29
   0  -2   2 1536.75   71.89
   0  -2  -2 1546.35   71.89
   0   2  -2 1588.74   71.89
   0   2   2 1491.55   71.89
   1   2  -2  850.21   38.20
  -1   2   2  833.12   31.40
   1  -2   2  832.22   38.20
  -1   2   2  810.12   31.40
  -1   2   2  871.41   38.20
  -1  -2  -2  784.62   31.40
   1  -2   2  821.02   31.50
  -1   2   2  790.32   38.20
  -1  -2   2  847.72   38.20
   1   2   2  785.52   38.10
  -1  -2   2  824.32   31.50
   1  -2  -2  833.82   38.20
   1   2   2  784.32   31.40
   1   2   2  838.92   38.10
  -1   2  -2  817.12   31.50
   1  -2  -2  895.01   31.40
   1  -2  -2  839.92   38.20
   2  -2   2   49.40    2.20
  -2   2   2   49.60    2.10
   2   2  -2   50.69    2.50
  -2   2   2   45.50    2.60
  -2  -2  -2   51.99    2.10
  -2   2  -2   50.59    2.20
  -2  -2   2   51.19    2.20
  -2  -2   2   51.79    2.50
   2   2   2   56.29    2.10
   2  -2  -2   48.80    2.60
   3   2  -2    3.70    0.60
  -3   2   2    4.10    0.80
   3  -2   2    3.40    0.60
  -3   2   2    4.00    0.60
  -3  -2  -2    3.60    0.50
  -3   2  -2    3.90    0.60
   3  -2  -2    2.90    0.60
  -3  -2   2    3.80    0.60
  -3  -2   2    3.80    0.60
   4  -2   2  500.95   22.40
  -4  -2  -2  474.15   22.10
  -4  -2  -2  486.65   22.10
  -4   2   2  464.65   22.40
  -4  -2  -2  482.55   18.40
  -4   2   2  482.85   18.50
  -4   2  -2  468.05   18.50
  -4  -2   2  472.75   18.50
  -4  -2   2  489.95   22.30
   4  -2  -2  487.95   22.40
  -5  -2  -2   56.19    2.50
   5  -2   2   56.29    3.00
  -5   2   2   57.89    3.10
  -5  -2  -2   57.29    2.70
  -5   2   2   55.49    2.50
  -5  -2  -2   55.19    2.70
   5  -2  -2   54.79    3.10
  -5   2  -2   55.09    2.50
  -5   2  -2   55.79    3.00
  -5  -2   2   54.29    2.50
  -5  -2   2   54.89    2.80
  -6  -2  -2  150.48    6.30
   6  -2   2  156.88    7.70
  -6   2   2  154.18    7.70
  -6  -2  -2  155.98    7.40
  -6   2   2  157.48    6.40
  -6  -2  -2  153.58    7.40
  -6   2  -2  161.18    6.40
  -6  -2   2  162.18    7.50
  -6  -2   2  152.78    6.40
  -6   2  -2  169.98    7.70
   7  -2   2   43.90    2.70
  -7  -2  -2   42.60    2.30
  -7   2   2   43.00    2.20
  -7   2   2   42.00    2.70
  -7  -2  -2   41.60    2.20
  -7   2  -2   43.40    2.30
  -7  -2   2   45.30    2.40
  -7   2  -2   42.20    2.60
  -7  -2   2   43.50    2.30
  -8   2   2   43.30    2.80
   8  -2   2   39.80    2.70
  -8   2   2   43.00    2.40
  -8  -2  -2   43.50    2.30
  -8  -2   2   43.10    2.30
  -8   2  -2   46.00    2.70
  -8  -2   2   41.40    2.50
  -8   2  -2   43.20    2.40
  -9   2   2   28.00    2.20
   9  -2   2   26.90    2.20
  -9  -2  -2   23.50    1.80
  -9   2   2   27.30    2.00
  -9   2  -2   27.20    2.00
  -9  -2   2   29.80    2.00
  -9   2  -2   31.90    2.20
 -10   2   2   31.30    2.50
 -10  -2  -2   30.90    2.10
 -10   2   2   28.90    2.20
 -10  -2   2   29.60    2.20
 -10   2  -2   30.70    2.10
 -10   2  -2   31.20    2.40
 -11   2   2   20.10    2.10
 -11  -2  -2   19.50    1.80
 -11   2  -2   16.20    1.90
 -11  -2   2   17.30    1.80
   0  -3  -2    1.10    0.40
   0   3   2    0.60    0.30
   0  -3  -2    0.10    0.30
   0  -3   2   -0.10    0.40
   0  -3   2   -0.10    0.30
   0   3   2   -0.20    0.20
   0   3   2    0.10    0.30
  -1  -3  -2  257.57   12.00
   1  -3   2  262.87   12.20
   1   3  -2  265.37   12.10
  -1   3   2  260.97   12.20
  -1   3   2  252.87   10.00
  -1  -3  -2  249.68   10.00
   1  -3   2  261.47   10.00
   1  -3  -2  260.27   10.00
   1   3   2  258.57   10.00
  -1  -3   2  264.97   12.10
   1   3   2  261.97   12.10
   1   3   2  253.67   12.00
  -1  -3   2  264.07   10.00
   1  -3  -2  263.17   12.20
  -2   3   2  923.11   36.60
  -2   3   2  986.60   44.50
  -2  -3  -2  943.91   36.50
   2  -3   2  936.51   44.40
   2  -3   2  932.21   36.60
  -2  -3  -2  978.30   44.20
   2   3  -2  975.50   44.30
   2   3   2  951.90   44.20
   2  -3  -2  950.50   44.40
  -2   3  -2 1014.20   36.60
  -2  -3   2  970.50   36.60
   2   3   2  943.71   44.20
  -2  -3   2 1006.30   44.30
   3  -3   2  942.21   45.50
  -3  -3  -2  972.30   37.40
  -3   3   2  982.70   37.40
   3   3  -2 1026.30   45.30
  -3   3   2 1001.20   45.50
   3  -3  -2  855.71   45.40
  -3  -3   2 1027.50   45.30
  -3  -3   2  994.80   37.40
  -3   3  -2 1045.20   37.50
   4  -3   2  153.58    8.20
  -4   3   2  165.48    6.80
  -4  -3  -2  169.38    6.70
  -4   3   2  188.18    8.30
  -4  -3   2  166.68    6.80
   4  -3  -2  160.38    8.20
  -4   3  -2  175.38    6.80
  -4  -3   2  178.18    8.00
  -5  -3  -2   28.00    1.50
  -5   3   2   27.40    1.90
  -5   3   2   28.30    1.60
   5  -3   2   23.10    1.80
  -5   3  -2   28.90    1.60
  -5  -3   2   28.00    1.50
  -5  -3   2   29.70    1.60
   5  -3  -2   28.50    1.90
  -6   3   2   89.49    5.00
  -6  -3  -2   95.09    4.10
   6  -3   2  104.89    5.10
  -6   3   2   92.49    4.20
  -6   3  -2   99.39    4.20
  -6  -3   2   96.29    4.70
   6  -3  -2   99.39    5.10
  -6  -3   2   92.89    4.10
  -6   3  -2  101.19    5.00
  -7   3   2   23.90    1.60
  -7  -3  -2   22.00    1.50
   7  -3   2   19.00    1.90
  -7   3   2   23.20    1.90
  -7   3  -2   22.10    1.90
  -7  -3   2   23.40    1.50
  -7  -3   2   21.10    1.50
  -7   3  -2   23.90    1.60
  -8   3   2  156.38    7.30
  -8   3   2  141.59    6.10
  -8  -3  -2  139.39    5.90
   8  -3   2  147.09    7.30
  -8   3  -2  139.19    6.10
  -8  -3   2  132.09    6.00
  -8   3  -2  138.89    7.20
  -9  -3  -2   24.90    1.80
  -9   3   2   25.70    2.00
  -9   3   2   24.70    2.20
   9  -3   2   27.30    2.30
  -9   3  -2   21.70    1.80
  -9   3  -2   21.90    2.10
  -9  -3   2   24.30    1.80
 -10   3   2    9.00    1.80
 -10  -3  -2   11.60    1.50
 -10   3   2   10.80    1.50
 -10   3  -2    9.90    1.70
 -10   3  -2    9.20    1.30
 -10  -3   2    9.40    1.40
   0  -4   2  664.63   25.30
   0  -4  -2  673.43   25.20
   0  -4   2  686.83   30.70
   0   4   2  633.54   30.60
   0  -4  -2  652.93   30.60
   1  -4   2  890.11   39.60
   1  -4   2  846.52   32.60
  -1   4   2  873.61   39.60
  -1  -4  -2  866.61   32.60
  -1  -4  -2  834.32   39.40
  -1   4   2  829.92   32.60
   1   4   2  861.51   39.50
   1   4   2  859.71   39.50
  -1  -4   2  883.11   39.50
  -1  -4   2  851.41   32.60
   1  -4  -2  832.22   39.60
   1  -4  -2  840.32   32.60
  -2  -4  -2 1150.98   42.20
  -2   4   2 1025.50   51.29
  -2   4   2 1113.69   42.30
  -2  -4  -2 1117.69   51.09
   2  -4   2 1135.69   51.39
   2  -4   2 1114.19   42.30
   2   4   2 1111.99   51.09
  -2  -4   2 1124.79   42.30
  -2   4  -2 1095.29   42.30
   2   4   2 1080.09   51.09
  -2  -4   2 1149.98   51.19
   2  -4  -2 1117.79   51.29
   3  -4   2   62.69    3.60
   3  -4   2   68.49    3.00
  -3   4   2   65.19    3.60
  -3   4   2   65.49    2.90
  -3  -4  -2   72.59    2.90
  -3   4  -2   69.09    3.00
  -3  -4   2   66.89    3.00
   3  -4  -2   71.59    3.60
  -3  -4   2   69.89    3.40
  -4   4   2  157.68    7.80
  -4   4   2  159.08    6.40
   4  -4   2  157.48    7.80
  -4  -4  -2  159.08    6.30
  -4  -4   2  158.18    7.50
  -4   4  -2  160.78    6.40
   4  -4  -2  157.38    7.80
  -4  -4   2  157.48    6.40
   5  -4   2   98.49    5.10
  -5   4   2  105.99    5.10
  -5   4   2   95.09    4.20
  -5  -4  -2  100.39    4.10
  -5  -4   2   97.49    4.20
  -5  -4   2   88.29    4.70
   5  -4  -2  100.49    5.10
  -5   4  -2  100.59    4.20
   6  -4   2  207.48   10.40
  -6   4   2  206.68    8.60
  -6  -4  -2  208.88    8.50
  -6   4   2  217.98   10.40
  -6  -4   2  222.68   10.00
  -6   4  -2  218.28   10.40
   6  -4  -2  214.88   10.40
  -6  -4   2  202.08    8.50
  -6   4  -2  212.48    8.60
   7  -4   2   12.10    1.60
  -7   4   2   12.30    1.40
  -7   4   2   13.80    1.70
  -7  -4  -2   12.00    1.20
  -7   4  -2   10.90    1.40
  -7  -4   2   14.10    1.30
  -7   4  -2   12.20    1.60
   7  -4  -2   11.10    1.70
  -8   4   2   71.89    4.30
  -8   4   2   76.49    3.60
  -8  -4  -2   70.59    3.40
   8  -4   2   79.19    4.30
  -8   4  -2   68.29    4.20
  -8  -4   2   71.89    3.50
  -8   4  -2   78.59    3.60
  -9   4   2    3.50    1.00
  -9  -4  -2    4.40    0.90
   9  -4   2    5.50    1.20
  -9   4   2    4.30    1.20
  -9   4  -2    3.80    1.00
  -9  -4   2    2.70    0.90
  -9   4  -2    3.30    1.00
  10  -4   2    3.40    1.20
 -10  -4  -2    5.60    1.00
 -10   4   2    2.50    1.00
 -10   4   2    4.40    1.30
 -10  -4   2    2.80    0.90
 -10   4  -2    3.00    1.00
 -10   4  -2    2.30    1.10
   0  -5  -2    3.00    0.50
   0  -5   2    2.00    0.50
   0   5   2    2.60    0.50
   0  -5   2    2.20    0.60
   0  -5  -2    1.60    0.40
   1  -5   2  356.56   16.10
  -1  -5  -2  336.97   16.00
  -1   5   2  339.97   13.20
  -1  -5  -2  335.07   13.20
  -1   5   2  327.87   16.10
   1  -5   2  335.97   13.30
   1   5   2  342.77   16.00
  -1  -5   2  356.46   16.10
  -1  -5   2  342.97   13.30
   1  -5  -2  349.27   16.10
   1  -5  -2  344.17   13.20
  -2  -5  -2    5.40    0.60
   2  -5   2    5.80    0.80
   2  -5   2    6.70    1.00
  -2   5   2    5.30    1.00
  -2  -5  -2    5.60    0.70
  -2   5   2    7.40    0.80
   2  -5  -2    4.70    0.80
  -2  -5   2    6.60    0.80
   2   5   2    5.10    0.70
  -2   5  -2    5.10    0.70
  -2  -5   2    6.30    0.80
   2  -5  -2    5.40    0.90
  -3  -5  -2  626.94   23.80
  -3   5   2  612.54   23.90
   3  -5   2  635.64   29.10
  -3  -5  -2  646.94   28.70
  -3   5   2  600.24   29.10
   3  -5   2  607.84   23.90
  -3  -5   2  598.74   23.90
  -3   5  -2  612.24   23.90
   3   5   2  615.04   28.70
   3  -5  -2  608.64   29.10
   3   5   2  673.73   28.70
  -3  -5   2  632.74   28.80
   4  -5   2   35.90    2.30
  -4   5   2   35.00    1.90
  -4   5   2   32.00    2.30
  -4  -5  -2   33.30    1.70
  -4  -5   2   34.90    1.80
  -4  -5   2   35.30    1.90
   4  -5  -2   34.10    2.30
  -5   5   2   10.80    1.40
  -5   5   2   12.90    1.30
  -5  -5  -2   12.40    1.00
   5  -5   2   10.80    1.40
  -5  -5   2   12.80    1.00
   5  -5  -2   12.80    1.60
  -5  -5   2   12.50    1.10
  -5   5  -2   12.90    1.20
   6  -5   2   13.50    1.70
  -6  -5  -2   15.20    1.20
  -6   5   2   15.10    1.70
  -6   5   2   15.50    1.40
  -6   5  -2   14.50    1.40
  -6   5  -2   15.00    1.70
   6  -5  -2   11.70    1.60
  -6  -5   2   14.10    1.30
  -7  -5  -2   62.29    3.00
   7  -5   2   63.59    3.90
  -7   5   2   63.59    3.80
  -7   5   2   66.39    3.20
  -7  -5   2   63.09    3.10
  -7   5  -2   63.99    3.20
   7  -5  -2   58.39    3.80
  -7   5  -2   71.49    3.90
  -8   5   2    0.10    0.90
  -8  -5  -2    0.50    0.70
  -8   5   2   -0.70    0.80
   8  -5   2   -0.60    1.00
   8  -5  -2   -0.50    0.90
  -8   5  -2   -0.30    0.90
  -8  -5   2    0.90    0.70
  -8   5  -2    1.30    0.80
   9  -5   2    3.00    1.20
  -9  -5  -2    4.40    0.90
  -9   5   2    4.70    1.30
  -9   5   2    5.20    1.10
  -9  -5   2    3.30    0.90
  -9   5  -2    5.90    1.10
  -9   5  -2    5.10    1.20
 -10   5   2    5.80    1.20
  10  -5   2    7.10    1.50
 -10   5   2    9.20    1.60
 -10  -5  -2   10.30    1.50
 -10   5  -2    4.40    1.30
 -10   5  -2    4.90    1.20
 -10  -5   2    6.30    1.10
   0  -6   2  157.48    6.50
   0  -6  -2  161.78    7.80
   0  -6   2  165.08    7.90
   0  -6  -2  162.98    6.50
   0   6   2  163.18    7.80
  -1  -6  -2   45.70    2.10
  -1   6   2   46.00    2.20
  -1   6   2   45.50    2.60
  -1  -6  -2   46.40    2.50
   1  -6   2   45.40    2.70
   1  -6   2   46.70    2.20
   1  -6  -2   45.50    2.20
   1  -6  -2   46.90    2.60
  -1  -6   2   44.20    2.20
   1   6   2   45.50    2.50
  -1  -6   2   47.90    2.60
  -2   6   2   39.50    2.50
  -2  -6  -2   42.50    2.20
   2  -6   2   41.40    2.00
  -2  -6  -2   38.90    1.90
  -2   6   2   40.00    2.00
   2  -6   2   36.50    2.40
  -2   6  -2   39.60    2.00
   2  -6  -2   41.60    2.00
   2  -6  -2   39.90    2.40
   2   6   2   40.00    2.20
  -2  -6   2   40.40    2.30
  -2  -6   2   39.60    2.00
  -3   6   2   61.79    3.30
   3  -6   2   56.19    3.30
   3  -6   2   56.89    2.70
  -3  -6  -2   58.49    2.90
  -3   6   2   58.09    2.70
  -3  -6  -2   55.49    2.60
  -3  -6   2   56.39    2.70
  -3  -6   2   58.89    3.00
  -3   6  -2   56.89    2.70
   3  -6  -2   57.09    3.30
   3   6   2   54.09    2.80
  -4   6   2   35.00    2.40
   4  -6   2   30.50    2.30
  -4  -6  -2   34.40    1.80
  -4   6   2   31.60    1.90
  -4   6  -2   33.60    1.90
   4  -6  -2   34.00    2.40
  -4  -6   2   31.20    1.90
  -4  -6   2   33.90    1.90
  -5   6   2  115.19    5.00
  -5  -6  -2  112.49    4.90
  -5   6   2  123.89    6.20
   5  -6   2  112.59    6.10
  -5   6  -2  118.09    5.00
  -5  -6   2  118.69    5.00
   5  -6  -2  114.79    6.20
  -6   6   2  158.58    8.60
  -6  -6  -2  172.98    7.00
  -6   6   2  170.18    7.20
   6  -6   2  168.58    8.70
  -6   6  -2  184.68    8.70
   6  -6  -2  173.58    8.70
  -6   6  -2  175.08    7.20
  -6  -6   2  165.28    7.10
   7  -6   2   26.30    2.40
  -7   6   2   28.30    2.10
  -7   6   2   28.60    2.50
  -7  -6  -2   27.00    1.80
  -7   6  -2   27.20    2.00
   7  -6  -2   22.20    2.40
  -7   6  -2   29.80    2.40
  -7  -6   2   27.60    1.90
  -8  -6  -2   23.20    1.70
   8  -6   2   20.00    2.40
  -8   6   2   19.80    1.90
  -8   6   2   19.50    2.30
  -8  -6   2   18.90    1.80
  -8   6  -2   21.40    2.30
   8  -6  -2   24.00    2.50
  -8   6  -2   23.30    1.90
   9  -6   2    8.30    1.50
  -9   6   2   11.10    1.70
  -9   6   2   12.80    2.00
  -9  -6  -2    9.60    1.40
  -9  -6   2   12.70    1.60
  -9   6  -2    6.70    1.20
  -9   6  -2    7.90    1.50
   0   7   2    6.60    1.00
   0  -7   2    6.90    1.00
   0  -7  -2    5.70    0.90
   0  -7   2    6.20    1.10
   0  -7  -2    5.90    1.00
   1  -7   2   39.60    2.20
  -1  -7  -2   39.50    2.40
   1  -7   2   41.20    2.60
  -1  -7  -2   42.60    2.10
  -1   7   2   42.20    2.10
  -1   7   2   40.50    2.50
   1  -7  -2   42.00    2.10
  -1  -7   2   42.30    2.20
   1  -7  -2   41.60    2.60
   1   7   2   42.90    2.40
  -1  -7   2   43.40    2.50
  -2  -7  -2  228.78   10.80
  -2   7   2  232.18   11.10
   2  -7   2  230.08   11.10
   2  -7   2  226.58    9.20
  -2   7   2  224.78    9.10
  -2  -7  -2  228.58    9.00
  -2  -7   2  226.78    9.10
  -2  -7   2  228.48   10.90
  -2   7  -2  220.38    9.10
   2   7   2  229.18   10.80
   2  -7  -2  230.18    9.10
   2  -7  -2  229.78   11.10
  -3  -7  -2   10.60    0.90
  -3  -7  -2    9.90    1.00
  -3   7   2   10.80    1.30
   3  -7   2   12.00    1.30
  -3   7   2    9.90    1.50
   3  -7   2   10.30    1.50
  -3   7  -2    9.80    1.20
  -3  -7   2   11.10    1.20
  -3  -7   2   10.10    1.10
   3   7   2    9.20    0.90
   3  -7  -2    9.30    1.40
   4  -7   2   38.20    2.80
  -4   7   2   42.60    2.90
  -4  -7  -2   44.20    2.20
  -4   7   2   41.00    2.30
   4  -7  -2   39.80    2.80
  -4  -7   2   40.70    2.20
  -4  -7   2   40.70    2.30
  -4   7  -2   39.30    2.30
  -5   7   2   39.10    2.90
   5  -7   2   41.10    3.00
  -5   7   2   44.50    2.50
  -5  -7  -2   43.40    2.30
  -5   7  -2   45.30    2.50
  -5  -7   2   42.00    2.40
   5  -7  -2   42.30    3.00
  -6  -7  -2    9.30    1.20
  -6   7   2   11.90    1.80
   6  -7   2   11.50    1.90
  -6   7   2   11.40    1.60
  -6  -7   2   11.50    1.40
  -6   7  -2    9.10    1.30
   6  -7  -2   11.60    1.90
  -6   7  -2   11.70    1.70
  -7   7   2   42.60    3.20
   7  -7   2   44.90    3.30
  -7   7   2   40.80    2.60
  -7  -7  -2   40.40    2.40
  -7   7  -2   43.90    2.70
   7  -7  -2   49.70    3.40
  -7  -7   2   45.70    2.60
  -7   7  -2   46.10    3.30
  -8  -7  -2    4.50    0.90
   8  -7   2    2.90    1.40
  -8   7   2    3.50    1.10
  -8   7   2    5.20    1.30
  -8   7  -2    5.70    1.20
  -8   7  -2    7.10    1.40
  -8  -7   2    5.70    1.10
   8  -7  -2    6.80    1.50
   0   8   2  295.57   14.10
   0  -8   2  291.47   11.70
   0  -8   2  296.77   14.10
   0   8   2  298.67   11.60
   0  -8  -2  291.87   14.10
   0  -8  -2  295.27   11.70
  -1  -8  -2   98.59    5.20
   1  -8   2  106.49    5.40
  -1  -8  -2  101.49    4.40
  -1   8   2   99.29    5.30
  -1   8   2  105.29    4.40
   1  -8   2  104.39    4.50
   1  -8  -2  100.99    4.40
   1   8   2  100.59    5.20
  -1  -8   2   99.79    4.50
  -1  -8   2  101.29    5.30
   1  -8  -2  106.29    5.40
  -1   8  -2   97.09    4.50
  -2   8   2   80.79    4.60
  -2  -8  -2   82.69    3.70
   2  -8   2   82.79    4.60
   2  -8   2   82.39    3.80
  -2  -8  -2   82.79    4.20
  -2   8   2   82.79    3.70
  -2  -8   2   81.59    4.30
   2  -8  -2   83.09    3.80
   2   8   2   79.99    4.20
  -2   8  -2   81.09    3.80
   2  -8  -2   83.19    4.60
  -2  -8   2   82.49    3.80
  -3   8   2   71.79    3.40
  -3   8   2   75.69    4.20
   3  -8   2   69.19    3.50
  -3  -8  -2   75.69    3.30
   3  -8   2   67.69    4.20
   3  -8  -2   74.69    4.20
  -3  -8   2   68.79    3.40
  -3  -8   2   71.09    3.80
  -3   8  -2   70.79    3.50
  -4   8   2  227.38   12.00
   4  -8   2  244.28    9.90
  -4   8   2  240.88    9.80
   4  -8   2  247.98   12.00
  -4  -8  -2  246.48    9.70
  -4   8  -2  245.58    9.90
  -4  -8   2  236.68    9.80
   4  -8  -2  254.57   12.10
  -5   8   2    9.50    1.60
  -5   8   2   13.90    1.90
   5  -8   2   13.30    2.00
  -5  -8  -2   12.70    1.30
  -5  -8   2   10.70    1.40
  -5   8  -2   10.00    1.60
   5  -8  -2   10.30    1.80
  -5   8  -2   13.30    1.90
  -6   8   2   24.20    2.40
   6  -8   2   19.90    2.20
  -6   8   2   23.10    2.00
  -6  -8  -2   17.80    1.60
  -6  -8   2   20.90    1.70
   6  -8  -2   17.60    2.30
  -6   8  -2   21.00    2.20
  -6   8  -2   19.80    2.00
  -7  -8  -2   14.90    1.50
  -7   8   2   14.10    1.90
  -7   8   2   14.50    2.20
   7  -8   2   16.20    2.30
  -7   8  -2   18.50    2.00
   7  -8  -2   19.60    2.40
  -7   8  -2   14.20    2.20
  -7  -8   2   17.40    1.70
   8  -8   2    5.30    1.60
  -8   8   2    7.40    1.30
  -8   8   2    8.70    1.60
  -8  -8  -2    5.80    1.00
   8  -8  -2    9.90    1.80
  -8  -8   2    7.70    1.20
  -8   8  -2    8.40    1.40
  -8   8  -2    6.90    1.60
   0  -9  -2   99.29    5.40
   0  -9   2  102.49    4.60
   0  -9  -2   99.89    4.50
   0  -9   2  105.19    5.50
   0   9   2  103.69    4.50
   0   9   2  105.09    5.40
  -1   9   2    4.40    0.90
   1  -9   2    4.00    0.90
  -1  -9  -2    3.90    0.90
   1  -9   2    4.70    1.10
  -1   9   2    3.70    1.00
  -1  -9  -2    4.90    0.90
  -1   9  -2    6.40    1.00
   1   9   2    5.20    0.90
  -1  -9   2    4.20    0.90
   1  -9  -2    5.20    0.90
   1  -9  -2    3.90    1.00
  -1  -9   2    3.40    0.90
  -2  -9  -2  163.28    6.70
  -2   9   2  155.68    8.20
   2  -9   2  159.38    6.90
   2  -9   2  164.68    8.30
  -2   9   2  162.08    6.80
  -2  -9   2  159.38    6.80
   2  -9  -2  158.08    8.20
  -2   9  -2  167.78    6.90
   2  -9  -2  164.58    6.80
  -2  -9   2  160.38    8.00
   3  -9   2  164.78    7.10
  -3   9   2  167.38    8.60
   3  -9   2  164.98    8.60
  -3   9   2  168.88    7.10
  -3  -9  -2  166.28    7.00
  -3   9  -2  168.88    7.10
   3  -9  -2  172.28    8.60
  -3  -9   2  168.08    7.10
   4  -9   2    2.20    1.10
  -4  -9  -2    1.90    0.80
  -4   9   2    2.60    1.20
   4  -9   2    4.00    1.00
  -4   9   2    2.10    0.90
  -4  -9   2    3.20    0.90
   4  -9  -2    1.30    1.10
  -4   9  -2    2.00    0.90
  -5   9   2   16.20    2.10
  -5  -9  -2   15.60    1.50
   5  -9   2   15.20    2.20
  -5   9   2   12.70    1.80
  -5   9  -2   16.40    2.20
   5  -9  -2   16.00    2.20
  -5   9  -2   17.20    1.80
  -5  -9   2   15.90    1.70
   6  -9   2    3.50    1.30
  -6   9   2    4.60    1.20
  -6   9   2    4.90    1.40
  -6  -9  -2    3.50    0.90
  -6   9  -2    4.00    1.30
   6  -9  -2    3.30    1.30
  -6  -9   2    2.80    1.00
  -6   9  -2    5.60    1.20
  -7   9   2    0.20    1.20
   7  -9   2    1.50    1.40
  -7   9   2   -1.70    0.90
  -7  -9  -2    0.30    0.90
  -7  -9   2    0.80    0.80
   7  -9  -2    0.50    1.20
  -7   9  -2    1.50    1.30
  -7   9  -2    3.30    1.10
   0  10   2   30.30    2.10
   0 -10  -2   32.30    2.40
   0 -10  -2   30.00    2.10
   0 -10   2   34.30    2.50
   0 -10   2   32.90    2.20
   0  10   2   33.80    2.40
  -1  10   2   12.00    1.70
   1 -10   2   10.30    1.70
  -1  10   2   13.10    1.50
   1 -10   2   10.30    1.60
  -1 -10  -2   11.70    1.50
   1 -10  -2   10.50    1.50
  -1 -10   2   12.50    1.60
   1 -10  -2   14.20    1.70
  -1 -10   2   10.10    1.60
  -1  10  -2   10.50    1.60
  -2 -10  -2    8.60    1.40
   2 -10   2   10.30    1.30
  -2  10   2    8.10    1.10
  -2  10   2   10.70    1.70
   2 -10   2    8.70    1.70
  -2 -10   2   10.40    1.50
  -2  10  -2   10.60    1.50
   2 -10  -2   10.00    1.70
   2 -10  -2    7.70    1.10
   3 -10   2    3.00    1.20
   3 -10   2    5.60    1.10
  -3  10   2    3.90    1.00
  -3 -10  -2    2.20    0.80
  -3  10   2    4.00    1.20
  -3 -10   2    3.70    0.90
  -3  10  -2    2.80    1.00
   3 -10  -2    3.20    1.20
  -4 -10  -2    2.50    0.90
   4 -10   2   -0.30    1.10
   4 -10   2    1.80    1.00
  -4  10   2    2.10    1.20
  -4  10   2    1.60    0.90
  -4 -10   2    2.50    0.90
  -4  10  -2   -0.10    1.10
  -4  10  -2    2.80    1.10
   4 -10  -2    1.40    1.20
   5 -10   2   22.00    2.60
  -5  10   2   25.20    2.60
  -5 -10  -2   19.70    1.80
  -5  10   2   24.60    2.10
  -5  10  -2   24.30    2.10
  -5 -10   2   21.40    2.00
  -5  10  -2   27.20    2.60
   5 -10  -2   24.90    2.70
   0  11   2   -0.10    0.80
   0  11  -2    2.00    0.90
   0 -11   2    2.20    0.90
   0 -11  -2    3.00    0.90
   0 -11   2   -0.10    0.90
  -1  11   2    0.60    1.00
  -1 -11  -2    0.30    0.80
   1 -11   2    0.80    1.00
  -1  11   2   -1.10    0.80
   1 -11   2    1.60    0.90
   1 -11  -2    1.10    0.90
   1 -11  -2   -0.50    1.00
  -1  11  -2   -0.30    0.80
  -1 -11   2    0.00    0.90
   1  11   2    0.30    0.80
   2 -11   2   10.60    1.90
  -2  11   2   10.60    1.70
   2 -11   2   11.00    1.80
  -2  11   2   12.70    2.00
  -2 -11  -2   14.10    1.60
   2 -11  -2   10.70    1.70
  -2  11  -2   10.10    1.40
  -2 -11   2   13.00    1.70
   2 -11  -2   10.60    1.60
   3 -11   2    2.60    1.10
  -3  11   2    2.60    1.20
  -3  11   2    2.10    1.00
  -3 -11  -2    5.50    1.00
   3 -11   2    4.80    1.30
  -3 -11   2    2.20    1.00
  -3  11  -2    4.30    1.10
  -3  11  -2    2.90    1.20
   3 -11  -2    2.40    1.20
   0   0  -3    0.30    0.30
   0   0   3   -0.20    0.30
   0   0   3   -0.30    0.10
   0   0  -3    0.20    0.10
   1   0  -3 9999.00  343.17
  -1   0  -3 8635.34  342.97
  -1   0  -3 9343.37  342.97
  -1   0   3 9108.29  343.07
   1   0   3 8362.46  342.87
   1   0   3 9259.77  342.97
  -1   0  -3 8767.72  416.56
   2   0  -3  893.01   30.90
  -2   0  -3  704.33   37.40
  -2   0  -3  838.02   30.80
  -2   0   3  819.22   30.90
   2   0   3  810.92   30.80
   2   0  -3  815.82   37.50
   2   0   3  818.52   37.40
  -2   0   3  805.12   37.50
  -3   0   3  150.08    5.70
  -3   0   3  142.79    6.90
  -3   0  -3  134.79    6.80
  -3   0  -3  150.68    5.70
   4   0   3   10.90    0.80
  -4   0  -3   11.00    0.80
  -4   0   3    7.80    0.80
  -4   0   3    8.20    0.90
  -5   0   3   68.49    3.10
  -5   0  -3   58.09    3.00
  -5   0   3   51.49    2.60
   5   0   3   58.79    3.00
  -5   0  -3   56.29    2.60
  -6   0   3  148.19    7.30
  -6   0   3  143.39    6.10
   6   0   3  143.89    7.20
  -6   0  -3  164.98    7.20
  -6   0  -3  144.79    6.00
  -7   0   3    0.60    0.60
  -7   0  -3    1.20    0.50
  -7   0   3    0.10    0.60
   7   0   3    1.10    0.50
  -7   0  -3    0.30    0.50
  -8   0   3    0.00    0.60
  -8   0  -3    1.20    0.70
  -8   0  -3    1.10    0.60
  -8   0   3    1.70    0.70
  -9   0   3   16.50    1.70
  -9   0  -3   20.10    1.60
  -9   0   3   17.60    1.60
 -10   0  -3    4.70    1.00
 -10   0   3    5.50    1.10
 -11   0  -3    3.50    1.00
 -11   0   3    2.30    1.00
   0  -1  -3 1346.47   51.59
   0  -1  -3 1348.07   62.69
   0   1  -3 1512.35   51.59
   0  -1   3 1205.18   62.69
   0   1   3 1352.76   62.69
   0   1   3 1375.16   51.59
   0  -1   3 1407.56   51.59
   1   1  -3 6133.29  299.97
  -1   1   3 5670.73  299.97
  -1  -1  -3 6342.17  300.07
   1  -1   3 6781.62  300.47
   1  -1   3 6342.37  247.38
  -1   1   3 6420.06  247.28
  -1  -1  -3 6728.53  247.08
   1   1  -3 6827.12  247.28
  -1  -1   3 6837.62  247.58
  -1   1  -3 6290.67  300.37
   1   1   3 6769.92  247.08
  -1   1  -3 6823.42  247.28
   1   1   3 6421.26  300.17
  -1  -1   3 6549.34  300.47
   1  -1  -3 6837.62  247.28
  -1   1  -3 6814.32  247.38
   2  -1   3  652.63   29.30
  -2   1   3  610.64   24.10
   2  -1   3  614.04   24.10
  -2  -1  -3  609.64   29.10
   2   1  -3  616.14   29.30
  -2  -1  -3  637.24   24.10
  -2  -1   3  660.73   24.10
   2   1   3  587.74   29.10
   2   1   3  660.43   24.10
  -2   1  -3  624.24   24.10
  -2  -1   3  675.73   29.30
  -2   1  -3  657.33   24.10
  -3   1   3  696.43   26.30
   3  -1   3  707.43   31.90
  -3  -1  -3  684.93   31.70
  -3   1   3  624.84   31.90
  -3  -1  -3  713.73   26.20
  -3  -1   3  683.03   26.30
  -3  -1   3  691.33   31.80
   3   1   3  722.43   31.70
  -3   1  -3  681.43   26.30
   4  -1   3   97.99    4.80
  -4   1   3   93.39    4.00
  -4   1   3   97.49    4.80
  -4  -1  -3  104.49    4.60
  -4  -1  -3   94.89    3.90
  -4  -1  -3   93.79    4.60
  -4  -1   3   97.89    4.00
  -4   1  -3  100.79    4.00
  -4  -1   3   95.69    4.70
   4   1   3   95.49    4.60
   5  -1   3  405.56   18.40
  -5  -1  -3  384.76   15.10
  -5   1   3  383.46   18.40
  -5   1   3  385.46   15.20
  -5  -1  -3  400.96   18.20
  -5  -1  -3  382.86   18.20
   5   1   3  394.06   18.20
  -5   1  -3  387.76   15.20
  -5  -1   3  417.26   18.30
  -5  -1   3  382.96   15.20
  -6   1   3  412.56   16.10
  -6  -1  -3  436.06   19.30
  -6   1   3  409.96   19.50
   6  -1   3  388.36   19.40
  -6  -1  -3  407.16   16.00
  -6  -1   3  420.46   16.10
   6   1   3  433.96   19.30
  -6  -1   3  416.56   19.40
  -6   1  -3  390.66   19.40
  -6   1  -3  435.06   16.10
  -7  -1  -3   23.40    1.50
  -7   1   3   24.50    1.80
  -7   1   3   25.10    1.60
   7  -1   3   21.80    1.70
  -7  -1  -3   25.10    1.50
  -7   1  -3   23.10    1.70
  -7  -1   3   25.00    1.70
  -7   1  -3   25.70    1.50
  -7  -1   3   23.80    1.60
  -8  -1  -3   30.20    1.80
   8  -1   3   29.20    2.10
  -8   1   3   29.60    2.10
  -8   1   3   28.50    1.90
  -8   1  -3   29.40    1.90
  -8   1  -3   31.30    2.10
  -8  -1   3   28.30    1.90
  -8  -1   3   28.90    2.00
  -9   1   3   54.69    2.90
  -9  -1  -3   55.29    2.80
  -9   1   3   55.99    3.30
  -9   1  -3   53.49    2.80
  -9  -1   3   53.49    3.10
  -9   1  -3   49.90    3.10
  -9  -1   3   55.39    2.90
 -10   1   3   24.50    2.20
 -10  -1  -3   25.00    1.90
 -10   1   3   28.50    2.10
 -10  -1   3   27.50    2.10
 -10   1  -3   21.90    1.90
 -11  -1  -3    7.90    1.20
 -11   1   3    5.60    1.20
 -11   1  -3    3.80    1.10
 -11  -1   3    8.70    1.30
   0   2   3  605.14   23.60
   0   2   3  628.84   28.70
   0  -2   3  615.94   23.70
   0  -2  -3  608.74   28.70
   0   2  -3  607.74   28.80
   0   2   3  620.44   28.70
   0   2   3  609.94   23.60
   0  -2  -3  625.24   23.60
   0  -2   3  667.43   28.80
   1  -2   3   88.49    4.10
  -1   2   3   83.29    3.30
   1   2  -3   91.39    4.10
  -1   2   3   82.69    4.10
  -1   2   3   83.29    3.30
  -1  -2  -3   84.19    3.30
  -1  -2  -3   85.49    4.00
   1  -2  -3   83.79    3.30
  -1  -2   3   85.19    4.10
   1   2   3   85.69    4.00
   1   2   3   77.89    3.30
   1   2   3   81.29    4.00
   2  -2   3  441.96   21.00
  -2   2   3  431.06   17.30
   2   2  -3  446.46   21.00
  -2   2   3  506.55   21.10
  -2  -2  -3  433.66   17.20
   2  -2   3  441.86   17.30
  -2  -2   3  465.55   21.00
   2   2   3  460.35   17.20
  -2   2  -3  452.75   17.30
  -2  -2   3  444.96   17.30
  -3  -2  -3  304.47   11.40
  -3   2   3  290.17   11.50
  -3   2   3  301.47   14.00
   3  -2   3  265.77   14.00
  -3  -2   3  305.17   13.90
  -3   2  -3  307.27   11.50
  -3  -2   3  312.57   11.50
  -4   2   3  172.58    7.20
  -4   2   3  178.08    8.80
   4  -2   3  179.08    8.70
  -4  -2  -3  181.98    7.10
  -4  -2   3  189.18    8.60
  -4   2  -3  188.78    7.20
  -4  -2   3  188.18    7.20
  -5   2   3   44.20    2.30
   5  -2   3   48.50    2.70
  -5   2   3   52.69    2.80
  -5  -2  -3   48.30    2.40
  -5  -2  -3   52.69    2.40
  -5  -2  -3   48.30    2.20
  -5  -2   3   48.10    2.30
  -5   2  -3   48.40    2.30
  -5  -2   3   50.89    2.60
  -6  -2  -3  182.98    7.30
   6  -2   3  190.58    8.90
  -6   2   3  175.48    7.40
  -6  -2  -3  187.58    8.60
  -6  -2  -3  183.38    8.60
  -6   2   3  190.28    8.90
  -6  -2   3  187.78    8.80
  -6  -2   3  182.48    7.40
  -6   2  -3  167.68    8.80
  -6   2  -3  181.58    7.40
  -7   2   3  103.39    4.70
  -7  -2  -3  104.09    4.60
   7  -2   3  112.09    5.60
  -7   2   3  112.09    5.60
  -7   2  -3  108.39    4.70
  -7  -2   3  116.09    5.40
  -7   2  -3  106.59    5.60
  -7  -2   3  106.99    4.70
  -8   2   3  209.18    9.90
  -8   2   3  186.68    8.20
   8  -2   3  211.38    9.90
  -8  -2  -3  192.88    8.10
  -8  -2   3  194.48    9.70
  -8   2  -3  215.78    9.90
  -8   2  -3  198.38    8.20
  -8  -2   3  200.28    8.20
   9  -2   3   27.50    2.20
  -9  -2  -3   25.40    1.90
  -9   2   3   28.10    2.10
  -9   2   3   30.10    2.30
  -9   2  -3   28.70    2.20
  -9   2  -3   27.50    2.00
  -9  -2   3   26.30    2.00
 -10  -2  -3   17.80    1.70
 -10   2   3   15.60    1.90
 -10   2   3   23.40    1.90
 -10   2  -3   17.80    1.70
 -10  -2   3   20.60    1.90
   0   3   3   10.10    0.60
   0  -3   3   10.40    0.90
   0   3   3    9.60    0.80
   0   3   3   10.90    0.60
   0  -3   3   10.10    0.80
   0  -3  -3   10.90    0.60
   0   3   3   10.80    0.80
   0  -3  -3    9.90    0.80
  -1  -3  -3  789.52   30.30
  -1   3   3  784.22   30.30
  -1   3   3  767.32   36.80
   1  -3   3  810.82   36.90
  -1  -3   3  813.12   36.80
   1   3   3  804.82   36.70
   1   3   3  787.32   36.70
   1  -3  -3  767.92   36.80
  -1  -3   3  812.42   30.40
   1   3   3  837.82   30.30
   1  -3  -3  794.12   30.30
  -2   3   3  406.96   15.80
  -2  -3  -3  426.06   15.70
   2  -3   3  437.96   19.20
   2  -3   3  385.96   15.80
  -2   3   3  403.56   19.20
   2   3   3  399.96   18.90
  -2  -3   3  412.16   19.10
   2   3   3  428.36   15.70
  -2  -3   3  411.96   15.80
   2  -3  -3  424.06   19.20
  -2   3  -3  416.66   15.80
   2   3   3  377.76   18.90
  -3   3   3 1287.47   62.39
  -3   3   3 1347.27   51.39
   3  -3   3 1365.96   51.39
   3  -3   3 1415.36   62.49
  -3  -3  -3 1322.87   51.29
  -3  -3   3 1417.46   62.29
  -3  -3   3 1351.16   51.39
  -3   3  -3 1377.06   51.39
   3  -3  -3 1297.87   62.39
  -4   3   3   93.99    3.90
   4  -3   3   92.29    4.70
  -4  -3  -3   90.29    3.80
  -4   3   3   90.19    4.70
  -4   3  -3   95.39    3.90
   4  -3  -3   87.79    4.70
  -4  -3   3   98.29    4.60
  -4  -3   3   94.99    3.90
  -5   3   3   64.39    3.60
  -5  -3  -3   66.39    2.90
   5  -3   3   71.99    3.70
  -5  -3   3   66.19    3.00
  -5  -3   3   67.59    3.40
  -5   3  -3   67.39    3.00
   5  -3  -3   64.79    3.60
  -6   3   3   89.99    4.80
  -6  -3  -3   91.19    3.90
   6  -3   3   97.59    4.80
  -6  -3   3   91.69    4.50
  -6  -3   3   89.79    4.00
  -6   3  -3   88.29    4.00
  -7  -3  -3  186.38    7.80
  -7   3   3  196.28    9.60
  -7   3   3  198.78    8.00
   7  -3   3  190.98    9.60
  -7   3  -3  193.98    9.60
  -7   3  -3  202.38    8.00
  -7  -3   3  201.08    9.30
  -7  -3   3  191.18    7.90
  -8   3   3    7.40    1.20
   8  -3   3    5.40    1.10
  -8   3   3    6.10    1.00
  -8  -3  -3    5.20    0.90
  -8   3  -3    6.90    1.00
  -8   3  -3    4.20    1.00
  -8  -3   3    5.70    0.90
   9  -3   3   11.90    1.70
  -9  -3  -3   13.20    1.40
  -9   3   3   10.80    1.70
  -9   3   3   13.60    1.60
  -9  -3   3   14.20    1.50
  -9   3  -3    9.90    1.60
  -9   3  -3   13.80    1.50
 -10   3   3   35.80    2.80
 -10  -3  -3   37.50    2.30
  10  -3   3   36.90    2.80
 -10   3   3   37.50    2.50
 -10   3  -3   30.90    2.70
 -10  -3   3   38.10    2.40
 -10   3  -3   39.70    2.50
   0  -4  -3  543.75   25.70
   0   4   3  553.74   25.70
   0  -4   3  566.34   21.30
   0  -4  -3  552.44   21.20
   0  -4   3  559.44   25.80
  -1  -4  -3  224.58    8.50
  -1   4   3  223.08   10.40
  -1  -4  -3  228.48   10.30
  -1   4   3  222.28    8.60
   1  -4   3  219.88   10.50
  -1  -4   3  219.98    8.60
   1   4   3  205.38   10.30
   1  -4  -3  224.98    8.60
   1   4   3  217.58   10.30
   1  -4  -3  219.18   10.40
  -1  -4   3  215.18   10.40
  -2   4   3   10.80    1.20
   2  -4   3   11.30    1.00
   2  -4   3   11.80    1.20
  -2   4   3   12.70    0.90
  -2  -4  -3   11.50    0.80
   2  -4  -3   12.00    1.20
  -2  -4   3   12.00    1.00
   2   4   3   10.90    0.80
   2   4   3   11.00    0.80
  -2   4  -3   11.40    0.90
  -2  -4   3   14.60    1.00
  -3   4   3   40.60    2.00
   3  -4   3   40.20    2.00
  -3  -4  -3   40.50    1.90
   3  -4   3   39.60    2.40
  -3   4   3   40.40    2.40
  -3   4  -3   41.50    2.00
  -3  -4   3   44.80    2.20
  -3  -4   3   41.60    2.00
   3  -4  -3   41.30    2.40
  -4   4   3  106.19    5.10
  -4   4   3   95.79    4.20
   4  -4   3  104.99    5.20
  -4  -4  -3  100.09    4.10
  -4   4  -3   97.99    4.20
   4  -4  -3   93.89    5.10
  -4  -4   3   98.99    4.20
  -4  -4   3  102.09    4.90
  -5  -4  -3   50.19    2.20
  -5   4   3   46.50    2.30
   5  -4   3   51.79    2.90
  -5   4   3   45.40    2.80
   5  -4  -3   44.90    2.80
  -5  -4   3   48.90    2.50
  -5  -4   3   43.00    2.30
  -5   4  -3   48.70    2.30
   6  -4   3   27.00    2.10
  -6   4   3   28.50    2.10
  -6   4   3   30.50    1.80
  -6  -4  -3   27.30    1.50
  -6  -4   3   27.00    1.70
   6  -4  -3   25.40    2.10
  -6  -4   3   27.20    1.70
  -6   4  -3   29.40    1.80
  -7   4   3  103.99    4.60
  -7   4   3   99.99    5.60
   7  -4   3  113.59    5.60
  -7  -4  -3  104.19    4.50
  -7   4  -3  106.09    5.60
  -7  -4   3  104.09    4.60
  -7   4  -3  104.29    4.60
  -8   4   3   31.80    2.20
   8  -4   3   34.60    2.60
  -8  -4  -3   34.30    2.00
  -8   4   3   33.20    2.60
  -8  -4   3   35.30    2.10
  -8   4  -3   36.00    2.60
  -8   4  -3   36.70    2.20
  -9   4   3   15.50    1.70
   9  -4   3   14.40    1.90
  -9  -4  -3   15.50    1.50
  -9   4   3   16.90    2.00
  -9  -4   3   16.60    1.60
  -9   4  -3   16.90    1.90
  -9   4  -3   13.70    1.60
 -10  -4  -3    0.10    0.70
 -10   4   3    0.10    1.00
  10  -4   3   -0.20    1.00
 -10   4   3    0.20    0.90
 -10   4  -3    0.90    0.90
 -10   4  -3    0.50    1.00
 -10  -4   3   -0.30    0.80
   0  -5  -3    0.90    0.40
   0  -5   3    0.50    0.50
   0  -5  -3    1.50    0.50
   0  -5   3    0.90    0.50
   0   5   3    1.00    0.50
   1  -5   3  188.58    7.60
  -1   5   3  194.78    7.60
   1  -5   3  194.88    9.30
  -1  -5  -3  190.78    7.50
  -1   5   3  190.08    9.20
  -1  -5  -3  191.28    9.10
  -1  -5   3  194.88    9.20
  -1  -5   3  191.18    7.60
   1  -5  -3  192.28    9.20
   1  -5  -3  196.78    7.60
   1   5   3  190.58    9.10
   2  -5   3   17.00    1.20
  -2   5   3   18.90    1.20
  -2   5   3   16.60    1.40
   2  -5   3   21.60    1.50
  -2  -5  -3   19.80    1.10
  -2  -5  -3   17.70    1.10
   2   5   3   17.70    1.10
  -2  -5   3   18.20    1.30
   2  -5  -3   16.80    1.40
  -2   5  -3   17.50    1.20
  -2  -5   3   18.70    1.20
   2   5   3   17.00    1.10
  -3  -5  -3  104.29    4.40
  -3   5   3  108.09    4.50
   3  -5   3  105.49    4.60
   3  -5   3  107.79    5.60
  -3   5   3  112.19    5.60
  -3  -5   3  115.89    5.30
  -3   5  -3  108.69    4.60
  -3  -5   3  105.49    4.60
   3  -5  -3  115.49    5.60
   3   5   3  109.19    5.10
   4  -5   3   94.29    5.00
  -4   5   3   96.59    4.10
  -4   5   3   93.89    5.00
  -4  -5  -3   98.49    4.00
  -4  -5   3   91.89    4.10
  -4   5  -3   94.59    4.10
   4  -5  -3   95.69    5.00
  -4  -5   3   95.59    4.70
  -5  -5  -3  123.49    5.20
   5  -5   3  130.39    6.50
  -5   5   3  130.79    6.50
  -5   5   3  125.49    5.30
  -5  -5   3  119.59    5.30
  -5  -5   3  131.09    6.10
  -5   5  -3  120.99    5.30
   5  -5  -3  133.09    6.60
  -6  -5  -3   97.49    4.30
   6  -5   3   99.39    5.40
  -6   5   3  110.09    5.50
  -6   5   3  100.29    4.50
  -6  -5   3  102.39    4.40
   6  -5  -3   98.29    5.40
  -6   5  -3   97.19    4.40
   7  -5   3   -0.90    0.80
  -7  -5  -3    0.50    0.60
  -7   5   3    1.30    0.90
  -7   5   3    0.40    0.80
  -7   5  -3    0.60    0.80
  -7  -5   3    0.30    0.70
  -7   5  -3    0.80    0.80
   7  -5  -3    1.10    1.00
  -8   5   3   -0.20    0.90
  -8   5   3   -0.40    0.80
   8  -5   3    0.50    1.00
  -8  -5  -3   -0.50    0.60
  -8  -5   3   -0.20    0.70
  -8   5  -3   -0.40    0.90
  -8   5  -3   -0.70    0.80
  -9   5   3    4.60    1.10
   9  -5   3    5.40    1.40
  -9   5   3    5.80    1.30
  -9  -5  -3    5.40    0.90
  -9   5  -3    5.90    1.30
  -9  -5   3    5.30    1.00
  -9   5  -3    5.30    1.10
 -10   5   3   12.80    1.80
  10  -5   3   10.10    1.70
 -10  -5  -3   12.50    1.60
 -10   5   3   11.70    2.10
 -10  -5   3   11.80    1.70
 -10   5  -3    9.70    1.40
 -10   5  -3   12.10    2.00
   0   6   3   25.20    1.60
   0  -6  -3   22.70    1.30
   0   6   3   20.50    1.30
   0  -6   3   22.40    1.60
   0  -6  -3   24.10    1.60
   0  -6   3   22.10    1.40
   1  -6   3   33.40    2.10
  -1  -6  -3   33.80    1.70
   1  -6   3   32.70    1.80
  -1  -6  -3   34.90    1.90
  -1   6   3   31.30    1.70
  -1   6   3   34.60    2.10
   1  -6  -3   32.60    1.70
  -1  -6   3   30.60    2.00
   1  -6  -3   34.00    2.10
   1   6   3   33.40    1.90
  -1  -6   3   34.00    1.80
   2  -6   3   93.69    4.00
  -2  -6  -3   94.99    4.60
   2  -6   3   86.89    4.90
  -2   6   3   87.89    4.80
  -2   6   3   95.39    4.00
  -2  -6  -3   93.79    3.90
  -2  -6   3   97.09    4.00
  -2  -6   3   97.49    4.70
   2   6   3   93.09    4.60
  -2   6  -3   92.49    4.00
   2  -6  -3   94.29    4.90
   2  -6  -3   93.89    4.00
   3  -6   3    4.30    0.90
  -3   6   3    6.30    1.00
  -3  -6  -3    6.90    0.80
  -3  -6  -3    3.90    0.60
  -3   6   3    3.30    0.80
   3  -6   3    7.00    1.00
  -3  -6   3    4.50    0.70
   3  -6  -3    5.40    0.90
   3   6   3    4.40    0.60
  -3  -6   3    5.30    0.90
  -3   6  -3    6.10    1.00
   4  -6   3   37.70    2.60
   4  -6   3   39.00    2.20
  -4  -6  -3   40.00    2.00
  -4   6   3   37.30    2.10
  -4   6   3   37.10    2.60
   4  -6  -3   40.90    2.60
  -4   6  -3   39.50    2.20
  -4  -6   3   40.20    2.10
  -4  -6   3   40.90    2.20
   5  -6   3    8.10    1.30
  -5  -6  -3   12.60    1.10
  -5   6   3   13.60    1.40
  -5   6   3    9.60    1.60
  -5  -6   3   13.60    1.30
   5  -6  -3   11.90    1.60
  -5   6  -3   11.80    1.30
  -5  -6   3   11.30    1.10
  -6   6   3   56.09    2.90
  -6  -6  -3   55.29    2.70
  -6   6   3   59.19    3.60
   6  -6   3   55.69    3.60
  -6  -6   3   57.69    2.90
  -6   6  -3   58.89    2.90
   6  -6  -3   49.90    3.50
  -7   6   3   12.00    1.90
  -7  -6  -3   12.00    1.30
   7  -6   3   14.30    1.90
  -7   6   3   11.60    1.60
  -7   6  -3   11.30    1.50
   7  -6  -3   10.30    1.90
  -7  -6   3   10.20    1.40
  -7   6  -3   13.00    1.80
  -8  -6  -3   14.80    1.50
  -8   6   3   16.00    1.80
   8  -6   3   16.00    2.20
  -8   6   3   18.10    2.10
  -8   6  -3   15.80    2.10
  -8   6  -3   13.80    1.80
  -8  -6   3   16.10    1.70
  -9   6   3    2.90    1.20
  -9  -6  -3    4.10    0.90
   9  -6   3    1.60    1.30
  -9   6   3    1.00    1.00
  -9  -6   3    3.80    1.00
  -9   6  -3    1.70    1.00
  -9   6  -3    3.60    1.30
   0  -7  -3   75.39    3.30
   0  -7   3   71.99    3.40
   0   7   3   74.69    3.30
   0   7   3   77.39    3.90
   0  -7  -3   72.19    3.90
   0  -7   3   75.49    4.00
   1  -7   3   10.20    1.30
  -1   7   3    8.40    1.20
  -1   7   3    9.00    1.00
  -1  -7  -3    8.20    1.00
  -1  -7  -3   10.00    1.00
   1  -7   3    9.80    1.20
   1   7   3    7.80    1.10
   1  -7  -3    9.70    1.00
  -1  -7   3    9.90    1.20
   1  -7  -3    6.30    1.20
  -1  -7   3   10.00    1.20
   2  -7   3   39.80    2.20
  -2  -7  -3   39.70    2.00
  -2   7   3   35.60    2.60
  -2  -7  -3   39.60    2.30
  -2   7   3   40.20    2.10
   2  -7   3   47.50    2.70
   2  -7  -3   40.60    2.10
  -2   7  -3   41.10    2.30
   2  -7  -3   42.60    2.70
  -2  -7   3   45.70    2.30
  -2  -7   3   39.00    2.40
   2   7   3   40.70    2.30
  -3   7   3  153.48    6.30
   3  -7   3  149.79    7.70
  -3  -7  -3  153.28    6.20
  -3   7   3  147.39    7.60
   3  -7   3  148.89    6.30
  -3   7  -3  148.19    6.30
   3  -7  -3  155.88    7.70
  -3  -7   3  145.39    6.30
  -3  -7   3  156.28    7.40
   4  -7   3   11.20    1.70
  -4   7   3    9.20    1.50
  -4   7   3    8.40    1.00
  -4  -7  -3    9.00    1.00
   4  -7   3   11.10    1.40
  -4   7  -3   12.10    1.40
  -4  -7   3    9.60    1.10
  -4  -7   3    8.90    1.20
   4  -7  -3    9.00    1.50
  -5   7   3   29.10    2.00
   5  -7   3   34.10    2.50
  -5   7   3   30.90    2.50
  -5  -7  -3   31.70    1.80
  -5   7  -3   31.60    2.10
   5  -7  -3   31.30    2.50
  -5  -7   3   28.40    2.00
  -6   7   3   34.70    2.20
  -6  -7  -3   32.30    2.00
   6  -7   3   37.40    2.80
  -6   7   3   35.70    2.80
   6  -7  -3   36.60    2.80
  -6   7  -3   34.00    2.30
  -6  -7   3   36.00    2.20
  -7  -7  -3   23.30    1.70
  -7   7   3   25.60    2.50
  -7   7   3   23.20    2.10
   7  -7   3   26.70    2.60
  -7  -7   3   24.90    2.00
   7  -7  -3   24.90    2.60
  -7   7  -3   25.20    2.00
  -7   7  -3   29.30    2.50
  -8   7   3   -0.10    0.90
  -8   7   3    2.40    1.20
   8  -7   3   -0.10    1.10
  -8  -7  -3    2.70    0.80
  -8   7  -3    2.80    1.00
  -8   7  -3    1.10    1.10
  -8  -7   3    1.00    0.90
   0  -8  -3   14.20    1.50
   0  -8  -3   15.30    1.30
   0  -8   3   17.60    1.60
   0  -8   3   15.10    1.50
   0   8   3   18.10    1.40
   0   8   3   14.10    1.50
   1  -8   3   28.70    2.30
   1  -8   3   35.50    2.00
  -1  -8  -3   28.10    1.80
  -1   8   3   32.30    2.20
  -1  -8  -3   27.20    2.00
  -1   8   3   33.90    1.90
   1   8   3   31.00    2.10
   1  -8  -3   30.50    2.20
  -1   8  -3   28.40    1.90
  -1  -8   3   30.80    2.10
  -1  -8   3   34.10    2.00
   1  -8  -3   30.70    1.90
  -2  -8  -3  316.47   14.80
  -2   8   3  306.47   12.40
  -2  -8  -3  313.97   12.40
   2  -8   3  315.27   15.20
   2  -8   3  315.67   12.50
  -2   8   3  332.07   15.10
   2  -8  -3  309.27   15.10
  -2  -8   3  308.47   15.00
  -2  -8   3  324.97   12.50
  -2   8  -3  310.07   12.50
   2  -8  -3  311.97   12.40
   2   8   3  311.97   14.80
   3  -8   3   19.30    2.00
   3  -8   3   14.40    1.60
  -3  -8  -3   17.90    1.40
  -3   8   3   18.30    1.90
  -3   8   3   15.00    1.50
   3  -8  -3   11.90    1.90
  -3  -8   3   15.20    1.60
  -3   8  -3   13.10    1.60
  -3  -8   3   19.00    1.50
   4  -8   3   31.30    2.70
   4  -8   3   32.40    2.20
  -4   8   3   28.80    2.60
  -4  -8  -3   31.20    1.90
  -4   8   3   32.70    2.10
  -4  -8   3   34.30    2.10
  -4   8  -3   36.80    2.20
   4  -8  -3   32.10    2.70
  -5   8   3    2.00    0.90
   5  -8   3    0.30    1.00
  -5  -8  -3    1.70    0.70
  -5   8   3    2.10    1.10
   5  -8  -3    0.90    1.10
  -5   8  -3    2.60    0.90
  -5  -8   3    1.30    0.80
   6  -8   3   12.50    2.00
  -6   8   3   10.90    1.70
  -6   8   3   10.50    2.00
  -6  -8  -3   10.80    1.30
  -6  -8   3   11.00    1.50
   6  -8  -3   10.60    2.00
  -6   8  -3    8.70    1.50
  -6   8  -3   11.80    1.60
   7  -8   3    4.10    1.40
  -7  -8  -3    2.40    0.80
  -7   8   3    1.20    1.20
  -7   8   3    0.70    1.00
   7  -8  -3    2.00    1.30
  -7  -8   3    3.00    0.90
  -7   8  -3    4.80    1.10
  -7   8  -3    2.70    1.10
  -8   8   3   10.30    2.10
  -8   8   3    9.60    1.50
   8  -8   3   12.70    2.20
  -8   8  -3    7.40    1.40
  -8   8  -3    9.50    1.70
   8  -8  -3   14.70    2.30
  -8  -8   3   12.50    1.60
   0  -9   3   27.70    2.20
   0  -9  -3   24.80    2.10
   0  -9  -3   27.00    1.80
   0   9   3   27.60    2.10
   0   9   3   28.40    1.90
   0  -9   3   25.60    1.90
  -1  -9  -3    8.00    1.30
   1  -9   3    7.10    1.10
  -1   9   3    7.90    1.50
  -1   9   3    8.10    1.30
  -1  -9  -3    6.50    1.30
   1  -9   3    9.00    1.50
   1  -9  -3    6.80    1.20
   1   9   3    9.50    1.30
  -1  -9   3    7.40    1.40
  -1  -9   3    7.00    1.10
  -1   9  -3    9.40    1.20
   1  -9  -3    7.60    1.00
   2  -9   3   40.50    2.40
  -2   9   3   39.50    2.80
  -2   9   3   40.30    2.30
   2  -9   3   38.40    2.80
  -2  -9  -3   39.70    2.20
   2  -9  -3   38.60    2.80
   2  -9  -3   38.40    2.30
  -2  -9   3   36.30    2.50
  -2   9  -3   36.10    2.40
  -2  -9   3   36.20    2.30
   3  -9   3   17.70    1.80
   3  -9   3   14.70    2.00
  -3  -9  -3   17.30    1.50
  -3   9   3   19.70    2.00
  -3   9   3   17.20    1.70
  -3   9  -3   17.20    1.80
  -3  -9   3   18.20    1.70
   3  -9  -3   15.90    2.00
  -4  -9  -3    1.10    0.70
   4  -9   3   -0.60    1.00
  -4   9   3    0.30    1.00
  -4   9   3    2.00    0.90
   4  -9   3    0.70    0.80
   4  -9  -3   -0.20    1.00
  -4   9  -3    1.70    0.90
  -4  -9   3    1.70    0.80
   5  -9   3   31.40    2.90
  -5  -9  -3   35.10    2.10
  -5   9   3   34.20    2.80
  -5   9   3   32.80    2.40
  -5   9  -3   32.80    2.40
  -5  -9   3   37.40    2.30
   5  -9  -3   36.10    3.00
   6  -9   3    6.90    1.50
  -6   9   3    7.10    1.60
  -6   9   3    9.50    1.30
   6  -9  -3    7.00    1.50
  -6   9  -3   13.00    2.10
  -6   9  -3    7.20    1.30
  -6  -9   3    8.60    1.20
   7  -9   3    4.90    1.50
  -7   9   3    4.60    1.40
  -7   9   3    4.00    1.20
  -7   9  -3    5.60    1.20
  -7   9  -3    6.50    1.60
  -7  -9   3    5.90    1.10
   7  -9  -3    5.00    1.50
   0 -10   3   -0.70    0.70
   0 -10  -3   -0.90    0.70
   0 -10  -3    0.50    0.70
   0  10   3    0.10    0.70
   0 -10   3    0.70    0.90
   0  10   3    0.30    0.80
  -1 -10  -3    1.20    0.70
  -1  10   3    1.50    0.80
   1 -10   3    1.10    1.00
  -1  10   3    3.10    0.90
   1 -10   3    1.80    0.90
  -1 -10   3    1.40    0.80
   1 -10  -3    2.20    1.00
   1  10   3    2.00    0.80
  -1 -10   3    0.70    0.80
  -1  10  -3    3.70    1.00
   1 -10  -3    1.40    0.80
  -2 -10  -3   -0.20    0.70
  -2  10   3    1.40    1.00
  -2  10   3    0.60    0.80
   2 -10   3    0.80    1.00
   2 -10   3    0.70    0.80
   2 -10  -3   -0.30    0.80
  -2 -10   3    0.60    0.80
   2 -10  -3   -0.40    0.90
  -2  10  -3    0.50    0.80
   3 -10   3    6.80    1.40
  -3 -10  -3   11.10    1.40
   3 -10   3   11.20    1.70
  -3  10   3    8.10    1.20
  -3  10   3    8.50    1.40
  -3  10  -3    7.90    1.20
   3 -10  -3    9.70    1.90
  -3 -10   3    6.60    1.10
  -4 -10  -3    9.90    1.40
   4 -10   3    6.00    1.30
  -4  10   3    7.10    1.20
  -4  10   3    8.70    1.50
   4 -10   3    8.00    1.50
   4 -10  -3    7.90    1.50
  -4  10  -3    7.10    1.30
  -4 -10   3    5.30    1.10
   5 -10   3   13.40    2.30
  -5  10   3   15.80    2.30
  -5  10   3   12.30    1.50
  -5  10  -3   13.30    2.30
  -5 -10   3   16.00    1.80
  -5  10  -3   17.90    2.00
   5 -10  -3   14.60    2.20
   0  11   3   12.40    1.60
   0 -11   3   12.80    1.60
   0 -11  -3   10.10    1.30
   0 -11   3   11.30    1.80
   0  11  -3    8.50    1.30
  -1  11   3   20.00    2.00
  -1  11   3   16.90    1.80
  -1 -11  -3   16.20    1.70
   1 -11   3   15.20    1.90
   1 -11   3   16.20    2.10
  -1 -11   3   13.90    1.80
  -1  11  -3   16.60    1.90
   1 -11  -3   21.60    2.10
   1 -11  -3   16.20    1.80
   1  11   3   18.10    1.80
   2 -11   3    3.60    1.30
  -2 -11  -3    4.00    1.00
  -2  11   3    5.60    1.30
  -2  11   3    4.10    1.10
   2 -11   3    3.70    1.10
  -2 -11   3    5.20    1.10
   2 -11  -3    2.80    1.00
  -2  11  -3    4.20    1.10
   2 -11  -3    5.60    1.30
   3 -11   3    3.20    1.30
   3 -11   3    5.50    1.20
  -3  11   3    4.20    1.30
  -3  11   3    5.50    1.10
  -3  11  -3    1.30    1.00
   3 -11  -3    5.50    1.40
  -3 -11   3    5.00    1.10
   0   0   4 4670.13  171.18
   0   0   4 4668.43  207.98
   0   0  -4 4236.68  171.08
  -1   0  -4 1517.95   65.49
  -1   0   4 1896.81   79.69
  -1   0  -4 1791.32   65.49
   1   0   4 1765.62   65.49
  -1   0   4 1839.62   65.59
   1   0  -4 1803.62   65.59
  -1   0  -4 1510.65   79.59
  -2   0  -4 1544.75   78.59
   2   0   4 1903.81   78.59
  -2   0   4 1634.54   78.69
  -2   0  -4 1832.72   64.69
  -2   0   4 1721.53   64.79
  -2   0  -4 1686.13   64.69
   2   0   4 1647.74   64.69
  -3   0  -4    0.30    0.30
  -3   0   4   -0.60    0.30
  -3   0  -4   -0.10    0.30
  -3   0   4    0.30    0.40
   3   0   4    0.20    0.30
   4   0   4   81.49    3.80
  -4   0   4   73.49    3.20
  -4   0  -4   75.79    3.10
  -4   0   4   73.19    3.80
  -5   0   4  474.85   22.40
  -5   0  -4  488.25   18.40
   5   0   4  493.05   22.30
  -5   0   4  462.45   18.50
  -6   0   4   10.10    1.10
  -6   0  -4   12.50    1.00
  -6   0  -4   14.60    1.10
  -6   0   4   12.20    1.20
   6   0   4   11.40    1.10
  -7   0   4    7.20    1.10
  -7   0  -4    8.10    1.00
  -7   0   4    7.40    1.00
  -7   0  -4    8.10    1.00
   7   0   4    6.30    1.00
  -8   0  -4  126.49    6.40
   8   0   4  131.59    6.40
  -8   0  -4  129.29    5.50
  -8   0   4  135.19    6.60
  -8   0   4  128.39    5.60
  -9   0  -4    1.70    0.70
  -9   0   4    1.80    0.80
  -9   0   4    1.50    0.80
 -10   0   4   32.20    2.20
 -10   0  -4   30.90    2.10
 -11   0  -4    6.60    1.10
 -11   0   4    7.80    1.20
   0  -1  -4    0.10    0.30
   0   1   4    2.00    0.50
   0  -1   4    0.00    0.30
   0   1   4    0.70    0.20
   0  -1  -4    0.90    0.20
   0  -1   4    0.30    0.40
   0   1  -4    0.10    0.30
   1   1  -4 2288.07   97.99
  -1   1   4 2107.69   97.99
   1  -1   4 2226.38   80.69
   1  -1   4 1916.71   97.99
  -1   1   4 2178.48   80.59
   1   1  -4 2300.07   80.69
  -1  -1  -4 1820.42   97.89
  -1   1  -4 2218.28   80.69
  -1  -1   4 2260.37   80.69
   1  -1  -4 2258.67   80.69
  -1   1  -4 1857.41   97.99
   1   1   4 2141.09   97.89
  -1  -1   4 2142.49   97.99
  -2  -1  -4  220.88    8.30
  -2   1   4  217.98    8.40
   2  -1   4  225.68    8.40
  -2  -1  -4  202.08   10.10
   2  -1   4  227.48   10.20
  -2   1  -4  210.88    8.40
   2   1   4  210.08   10.10
  -2   1  -4  236.68    8.40
  -2  -1   4  215.08    8.40
   2   1   4  224.88    8.30
  -2  -1   4  198.68   10.20
  -3  -1  -4  320.37   12.00
  -3  -1  -4  292.47   14.50
   3  -1   4  311.87   14.70
  -3   1   4  310.77   12.10
   3   1   4  299.47   14.50
   3   1   4  326.57   12.00
  -3  -1   4  311.57   14.70
  -3   1  -4  333.47   12.10
  -3  -1   4  321.47   12.10
  -4   1   4   10.30    1.10
   4  -1   4   10.60    1.00
  -4  -1  -4   10.10    0.70
  -4   1   4   10.00    0.90
  -4  -1  -4   11.80    0.80
  -4   1  -4   11.20    0.80
  -4  -1   4   10.20    0.80
   4   1   4   10.50    0.80
  -4  -1   4   10.80    1.00
   5  -1   4  250.17   12.10
  -5  -1  -4  258.87    9.90
  -5  -1  -4  277.67   11.90
  -5   1   4  260.37   10.00
  -5   1   4  253.77   12.10
   5   1   4  238.38   11.90
  -5  -1   4  244.98   10.00
  -5   1  -4  261.77   10.00
  -5  -1   4  249.88   12.00
  -6  -1  -4   30.10    1.60
  -6   1   4   34.20    2.10
  -6  -1  -4   29.10    1.70
  -6   1   4   31.10    1.70
   6  -1   4   33.20    2.00
  -6   1  -4   30.40    1.70
   6   1   4   31.70    1.80
  -6  -1   4   31.10    1.90
  -6  -1   4   32.10    1.70
  -7  -1  -4   44.50    2.30
  -7   1   4   42.00    2.20
  -7   1   4   37.20    2.50
  -7  -1  -4   40.50    2.10
   7  -1   4   40.90    2.50
  -7  -1   4   43.20    2.50
   7   1   4   40.90    2.30
  -7  -1   4   39.90    2.20
  -7   1  -4   40.70    2.50
  -7   1  -4   41.70    2.20
  -8   1   4  110.49    5.90
  -8   1   4  113.49    5.00
   8  -1   4  124.09    5.90
  -8  -1  -4  109.29    4.90
  -8  -1   4  111.49    5.00
  -8   1  -4  117.09    5.00
  -8  -1   4  119.59    5.80
  -8   1  -4  113.99    5.80
  -9  -1  -4   27.80    1.90
  -9   1   4   28.20    2.00
  -9   1   4   27.40    2.20
   9  -1   4   29.50    2.10
  -9   1  -4   27.00    2.10
  -9  -1   4   29.20    2.10
  -9  -1   4   31.80    2.10
  -9   1  -4   28.60    1.90
 -10   1   4   10.50    1.50
 -10   1   4    8.90    1.60
 -10  -1  -4   10.30    1.40
 -10   1  -4    7.60    1.10
 -10  -1   4    7.00    1.20
 -11   1   4    3.20    1.00
 -11  -1  -4    5.00    1.10
 -11   1  -4    3.70    1.10
 -11  -1   4    5.90    1.10
   0   2   4 1762.02   65.59
   0  -2  -4 1697.53   79.69
   0   2   4 1670.33   79.69
   0  -2   4 1846.02   79.79
   0   2   4 1720.43   65.59
   0  -2   4 1710.23   65.69
  -1   2   4  198.28    7.60
  -1  -2  -4  200.48    9.20
   1  -2   4  200.28    9.40
  -1  -2  -4  191.78    7.60
   1  -2   4  200.18    7.70
  -1   2   4  186.88    9.30
  -1  -2   4  202.98    7.70
   1   2   4  197.58    9.20
  -1  -2   4  206.18    9.30
   1  -2  -4  206.58    7.60
   1   2   4  193.58    7.60
  -2   2   4   34.70    1.50
  -2  -2  -4   34.00    1.70
   2  -2   4   32.50    1.60
   2  -2   4   34.20    1.90
  -2  -2  -4   36.70    1.40
   2   2   4   33.10    1.70
  -2   2  -4   33.50    1.60
   2   2   4   35.10    1.40
  -2  -2   4   33.60    1.90
   3  -2   4   92.99    4.80
  -3  -2  -4   95.79    3.80
  -3   2   4   96.49    3.90
  -3   2  -4   97.09    3.90
  -3  -2   4   95.89    4.00
  -3  -2   4   99.89    4.70
  -4   2   4   63.79    3.40
   4  -2   4   62.29    3.30
  -4  -2  -4   65.99    2.70
  -4   2   4   63.79    2.80
  -4  -2   4   63.69    2.80
  -4  -2   4   65.89    3.30
  -4   2  -4   62.29    2.80
  -5  -2  -4  188.28    8.70
  -5   2   4  184.38    7.50
   5  -2   4  197.98    9.10
  -5  -2  -4  163.28    8.70
  -5  -2  -4  196.18    7.40
  -5   2   4  195.68    9.10
  -5  -2   4  186.58    7.50
  -5   2  -4  184.98    7.50
  -5  -2   4  192.58    8.90
   6  -2   4   16.40    1.50
  -6  -2  -4   15.20    1.00
  -6  -2  -4   17.90    1.10
  -6   2   4   16.70    1.30
  -6   2   4   15.20    1.50
  -6  -2   4   18.40    1.30
  -6  -2   4   19.20    1.30
  -6   2  -4   18.90    1.30
  -7  -2  -4   75.39    3.30
  -7   2   4   68.69    3.40
   7  -2   4   76.99    4.00
  -7   2   4   73.59    4.10
  -7   2  -4   76.79    4.00
  -7  -2   4   70.49    3.40
  -7  -2   4   72.99    3.90
  -7   2  -4   73.99    3.40
  -8   2   4  204.08    9.40
  -8  -2  -4  188.18    7.60
   8  -2   4  191.68    9.20
  -8   2   4  182.38    7.70
  -8   2  -4  187.48    7.70
  -8   2  -4  186.08    9.20
  -8  -2   4  180.88    9.10
  -8  -2   4  178.18    7.70
   9  -2   4   30.80    2.40
  -9   2   4   29.80    2.10
  -9   2   4   36.10    2.50
  -9  -2  -4   34.20    2.10
  -9  -2   4   31.20    2.10
  -9   2  -4   31.80    2.30
  -9   2  -4   31.70    2.10
 -10  -2  -4    9.60    1.40
 -10   2   4    6.10    1.30
 -10   2   4   11.40    1.70
 -10  -2   4   11.70    1.60
 -10   2  -4    7.50    1.20
   0  -3  -4  444.76   16.90
   0   3   4  429.86   20.60
   0   3   4  432.96   16.90
   0  -3   4  456.85   17.10
   0  -3   4  459.55   20.70
   0   3   4  445.86   16.90
  -1   3   4  432.86   16.70
  -1   3   4  437.26   20.40
   1  -3   4  448.26   16.80
  -1  -3  -4  427.16   16.70
   1  -3   4  434.06   20.40
  -1  -3  -4  444.06   20.30
   1   3   4  435.16   16.70
  -1  -3   4  441.36   20.40
   1   3   4  438.86   20.30
  -1  -3   4  440.86   16.80
   1   3   4  441.86   20.30
   2  -3   4  102.49    5.50
  -2   3   4  111.69    4.50
   2  -3   4  111.49    4.60
  -2  -3  -4  117.59    4.40
  -2   3   4  103.79    5.50
  -2  -3   4  116.99    5.50
   2   3   4  115.89    5.30
  -2   3  -4  116.79    4.60
   2   3   4  114.89    5.30
   2   3   4  114.49    4.40
  -2  -3   4  116.89    4.60
  -3   3   4  414.36   20.30
  -3  -3  -4  437.56   16.60
   3  -3   4  440.76   20.30
   3  -3   4  425.56   16.70
  -3   3   4  434.26   16.70
  -3  -3   4  448.06   16.80
  -3  -3   4  434.26   20.20
  -3   3  -4  442.16   16.70
  -4   3   4  183.48    7.40
  -4  -3  -4  180.18    7.30
   4  -3   4  200.98    9.10
  -4  -3   4  190.78    8.90
  -4   3  -4  184.38    7.50
  -5   3   4   22.90    1.40
  -5  -3  -4   20.80    1.20
   5  -3   4   20.40    1.60
  -5   3   4   23.00    1.70
  -5   3  -4   20.70    1.30
  -5  -3   4   20.60    1.30
  -5  -3   4   20.60    1.40
  -6  -3  -4  140.89    6.00
   6  -3   4  152.38    7.40
  -6   3   4  143.19    6.10
  -6   3   4  161.38    7.50
  -6  -3   4  149.49    7.20
  -6  -3   4  148.19    6.10
  -6   3  -4  147.79    6.10
  -7   3   4    0.80    0.70
   7  -3   4    0.90    0.80
  -7  -3  -4    0.30    0.50
  -7   3   4    1.20    0.80
  -7  -3   4    1.20    0.60
  -7   3  -4    1.20    0.70
  -7   3  -4    0.40    0.70
  -7  -3   4    0.70    0.50
  -8   3   4   29.90    2.40
  -8  -3  -4   29.20    1.80
  -8   3   4   32.80    2.10
   8  -3   4   29.50    2.30
  -8  -3   4   28.40    1.90
  -8   3  -4   30.00    2.00
  -8   3  -4   31.90    2.30
  -9   3   4    1.20    0.90
  -9   3   4    1.00    0.90
   9  -3   4   -1.00    0.90
  -9  -3  -4    0.50    0.70
  -9   3  -4    1.50    0.90
  -9   3  -4    0.60    0.80
  -9  -3   4    1.60    0.80
 -10  -3  -4   16.50    1.60
  10  -3   4   14.50    2.00
 -10   3   4   14.60    1.80
 -10   3   4   16.90    2.00
 -10   3  -4   16.60    1.80
 -10   3  -4   15.30    1.90
 -10  -3   4   15.50    1.70
   0  -4  -4  590.44   22.40
   0  -4   4  556.94   22.50
   0   4   4  578.84   27.20
   0  -4   4  599.04   27.30
   0  -4  -4  598.64   27.20
   0   4   4  604.14   22.40
  -1   4   4  509.55   20.40
   1  -4   4  537.55   20.50
  -1  -4  -4  555.44   20.40
   1  -4   4  554.64   24.90
  -1   4   4  516.85   24.90
   1   4   4  541.25   24.70
   1  -4  -4  536.95   24.90
  -1  -4   4  534.15   24.90
  -1  -4   4  525.95   20.50
   1  -4  -4  537.85   20.40
  -2   4   4 1213.18   55.39
   2  -4   4 1198.38   45.60
  -2   4   4 1191.98   45.60
  -2  -4  -4 1146.49   45.50
   2  -4   4 1191.18   55.39
  -2  -4   4 1211.18   45.60
   2   4   4 1062.79   55.09
  -2   4  -4 1318.27   45.70
   2   4   4 1221.78   55.09
   2  -4  -4 1212.08   55.39
  -2  -4   4 1227.28   55.29
   3  -4   4  377.26   14.80
  -3   4   4  381.46   14.70
   3  -4   4  376.66   17.90
  -3   4   4  370.76   17.90
  -3  -4  -4  402.16   14.60
  -3  -4   4  374.66   17.80
  -3  -4   4  367.36   14.70
  -3   4  -4  394.86   14.80
   3  -4  -4  379.06   17.90
  -4   4   4  125.79    6.00
  -4   4   4  118.29    4.90
  -4  -4  -4  120.49    4.80
   4  -4   4  111.49    6.00
  -4  -4   4  121.19    5.80
   4  -4  -4  111.99    6.00
  -4   4  -4  120.29    4.90
  -5  -4  -4   63.69    2.90
   5  -4   4   70.29    3.70
  -5   4   4   66.69    3.00
  -5   4   4   63.59    3.70
  -5  -4   4   65.69    3.00
  -5   4  -4   68.19    3.10
  -5  -4   4   66.99    3.40
   6  -4   4   14.40    1.60
  -6  -4  -4   12.30    1.00
  -6   4   4   12.20    1.60
  -6   4   4    9.60    1.20
  -6  -4   4   11.70    1.10
  -6  -4   4   10.80    1.20
  -6   4  -4   11.20    1.30
   7  -4   4    3.30    1.00
  -7   4   4    3.10    1.00
  -7  -4  -4    6.10    0.90
  -7   4   4    3.50    0.90
  -7  -4   4    3.90    0.80
  -7   4  -4    3.80    1.00
  -7   4  -4    3.80    0.90
  -7  -4   4    3.40    0.80
   8  -4   4    8.50    1.60
  -8   4   4    9.10    1.40
  -8  -4  -4    7.90    1.10
  -8   4   4    8.30    1.40
  -8   4  -4    7.80    1.10
  -8   4  -4    6.80    1.30
  -8  -4   4    6.90    1.00
  -9   4   4   19.10    1.80
  -9  -4  -4   18.20    1.60
  -9   4   4   19.90    2.20
   9  -4   4   18.40    2.20
  -9   4  -4   18.10    1.80
  -9  -4   4   20.80    1.80
  -9   4  -4   20.90    2.10
 -10  -4  -4    1.70    0.80
  10  -4   4    0.30    1.00
 -10   4   4    1.80    1.10
 -10   4   4    0.70    0.90
 -10   4  -4   -0.20    0.90
 -10  -4   4    1.90    0.90
 -10   4  -4    0.30    1.00
   0  -5   4  398.86   15.60
   0  -5  -4  415.96   15.50
   0  -5   4  410.46   18.90
   0   5   4  397.96   18.80
   0  -5  -4  406.76   18.80
   0   5   4  385.36   15.50
  -1   5   4   22.30    1.50
   1  -5   4   19.60    1.30
  -1  -5  -4   20.80    1.10
   1  -5   4   20.30    1.50
  -1   5   4   21.00    1.20
  -1  -5  -4   20.80    1.30
   1  -5  -4   22.50    1.20
  -1  -5   4   21.70    1.30
  -1  -5   4   20.70    1.50
   1   5   4   19.80    1.30
   1  -5  -4   22.60    1.50
  -2   5   4   79.29    3.30
   2  -5   4   86.49    4.20
  -2   5   4   84.89    4.10
   2  -5   4   74.39    3.40
  -2  -5  -4   78.09    3.20
  -2  -5   4   76.69    4.00
   2  -5  -4   75.59    4.10
   2   5   4   75.79    3.80
   2   5   4   77.39    3.80
  -2   5  -4   79.79    3.40
  -2  -5   4   76.69    3.40
   3  -5   4    0.80    0.60
  -3   5   4    1.00    0.70
  -3   5   4    0.60    0.50
   3  -5   4    0.70    0.50
  -3  -5  -4    0.20    0.40
  -3  -5   4    0.10    0.50
  -3  -5   4    1.30    0.50
  -3   5  -4    1.10    0.60
   3  -5  -4    1.20    0.60
  -4   5   4  183.18    7.40
   4  -5   4  178.68    9.10
  -4  -5  -4  187.48    7.30
  -4   5   4  191.28    9.10
  -4  -5   4  182.78    8.80
   4  -5  -4  192.38    9.10
  -4   5  -4  182.98    7.50
  -4  -5   4  180.68    7.50
  -5  -5  -4   82.19    3.60
  -5   5   4   96.19    4.70
   5  -5   4   81.69    4.60
  -5   5   4   85.09    3.80
  -5   5  -4   86.79    3.80
  -5  -5   4   79.29    3.70
  -5  -5   4   86.99    4.30
   5  -5  -4   79.59    4.60
  -6  -5  -4   21.90    1.40
  -6   5   4   19.20    1.60
  -6   5   4   21.90    1.90
   6  -5   4   19.30    2.00
  -6  -5   4   20.40    1.50
  -6  -5   4   21.50    1.60
  -6   5  -4   19.30    1.60
  -7  -5  -4   25.40    1.60
   7  -5   4   23.20    2.30
  -7   5   4   24.80    1.90
  -7   5   4   23.50    2.30
  -7  -5   4   25.00    1.80
  -7   5  -4   24.00    2.20
  -7   5  -4   25.70    1.80
  -8   5   4   12.10    1.60
  -8  -5  -4   10.50    1.20
   8  -5   4    9.50    1.80
  -8   5   4    8.90    1.50
  -8   5  -4   11.40    1.50
  -8  -5   4    6.30    1.10
  -8   5  -4   10.50    1.70
  -9   5   4    9.40    1.90
   9  -5   4   14.00    2.10
  -9  -5  -4   12.30    1.40
  -9   5   4   12.20    1.70
  -9   5  -4   10.10    1.90
  -9  -5   4   12.00    1.60
  -9   5  -4   11.00    1.40
   0  -6   4  128.89    5.30
   0  -6  -4  131.19    5.20
   0  -6  -4  131.49    6.30
   0   6   4  122.39    5.20
   0  -6   4  128.99    6.40
   0   6   4  125.89    6.30
  -1   6   4   31.00    1.60
  -1  -6  -4   32.70    1.60
   1  -6   4   29.90    2.00
  -1   6   4   30.60    2.00
  -1  -6  -4   31.70    1.80
   1  -6   4   30.80    1.70
   1  -6  -4   29.50    2.00
  -1  -6   4   33.10    1.80
   1   6   4   30.90    1.80
   1  -6  -4   31.30    1.60
  -1  -6   4   30.70    2.00
   2  -6   4   18.10    1.30
  -2  -6  -4   17.10    1.10
  -2   6   4   17.10    1.20
  -2   6   4   18.70    1.60
   2  -6   4   18.90    1.60
   2   6   4   18.50    1.20
  -2   6  -4   20.60    1.40
  -2  -6   4   18.20    1.30
  -2  -6   4   18.50    1.40
   2  -6  -4   19.10    1.60
  -3  -6  -4   97.19    4.10
   3  -6   4  101.39    4.30
  -3   6   4  103.89    5.20
   3  -6   4  101.39    5.30
  -3   6   4   97.49    4.20
   3  -6  -4   97.19    5.20
  -3  -6   4   98.59    4.30
  -3   6  -4   99.59    4.30
  -3  -6   4   98.79    5.00
   3   6   4  101.59    4.80
  -4   6   4   14.70    1.60
  -4   6   4   16.00    1.30
   4  -6   4   11.80    1.60
  -4  -6  -4   13.50    1.10
   4  -6   4   13.30    1.30
  -4   6  -4   13.80    1.30
   4  -6  -4   12.40    1.50
  -4  -6   4   13.70    1.30
  -4  -6   4   12.40    1.20
  -5  -6  -4  190.08    7.80
  -5   6   4  201.18    9.70
   5  -6   4  187.48    9.70
  -5   6   4  196.58    8.00
  -5  -6   4  196.08    9.30
  -5   6  -4  195.38    8.00
   5  -6  -4  201.58    9.80
  -5  -6   4  192.08    8.00
  -6  -6  -4   81.69    3.70
  -6   6   4   88.69    4.80
  -6   6   4   84.09    3.90
   6  -6   4   86.29    4.80
   6  -6  -4   75.79    4.80
  -6   6  -4   85.99    4.00
  -6  -6   4   86.59    3.90
  -7   6   4   34.80    2.30
  -7   6   4   33.00    2.80
   7  -6   4   41.60    2.90
  -7  -6  -4   33.80    2.00
  -7   6  -4   40.60    2.80
  -7   6  -4   41.00    2.40
  -7  -6   4   37.20    2.30
  -8   6   4   38.90    3.00
  -8  -6  -4   32.40    2.10
  -8   6   4   33.10    2.40
   8  -6   4   35.40    3.00
  -8   6  -4   39.70    2.90
  -8   6  -4   32.00    2.40
  -8  -6   4   37.20    2.40
  -9   6   4    2.70    1.30
   9  -6   4    2.70    1.30
  -9   6   4    1.50    1.10
  -9   6  -4    1.90    1.20
  -9   6  -4    2.00    1.00
  -9  -6   4    2.40    1.00
   0  -7  -4   14.00    1.30
   0  -7   4   16.80    1.50
   0   7   4   12.00    1.20
   0   7   4   14.20    1.10
   0  -7   4   11.10    1.30
   0  -7  -4   13.70    1.10
  -1   7   4   71.89    3.90
  -1  -7  -4   70.99    3.70
   1  -7   4   75.09    3.30
  -1   7   4   71.59    3.20
   1  -7   4   70.69    4.00
  -1  -7  -4   71.99    3.10
   1  -7  -4   72.29    3.90
   1   7   4   69.49    3.70
  -1  -7   4   72.09    3.90
  -1  -7   4   71.79    3.30
   1  -7  -4   69.79    3.20
   2  -7   4   68.69    4.00
  -2   7   4   72.89    3.20
   2  -7   4   74.19    3.30
  -2   7   4   69.59    3.90
  -2  -7  -4   70.99    3.60
  -2  -7  -4   69.79    3.10
  -2   7  -4   74.29    3.30
   2   7   4   70.79    3.60
  -2  -7   4   69.59    3.30
  -2  -7   4   70.39    3.80
   2  -7  -4   70.99    3.20
   2  -7  -4   69.49    3.90
  -3  -7  -4  164.18    6.40
   3  -7   4  160.88    6.60
   3  -7   4  156.28    8.00
  -3   7   4  160.68    6.50
  -3   7   4  151.68    8.00
   3  -7  -4  156.68    8.00
  -3   7  -4  161.18    6.60
  -3  -7   4  155.28    6.60
  -3  -7   4  158.88    7.70
  -4  -7  -4  163.58    6.80
   4  -7   4  164.98    7.00
  -4   7   4  171.98    8.50
   4  -7   4  169.58    8.50
  -4   7   4  167.18    6.90
   4  -7  -4  177.88    8.60
  -4  -7   4  163.98    7.00
  -4  -7   4  171.18    8.20
  -4   7  -4  163.08    7.00
  -5  -7  -4    6.80    1.00
  -5   7   4    7.60    1.30
   5  -7   4    5.10    1.20
  -5   7   4    4.70    1.00
   5  -7  -4    7.40    1.30
  -5  -7   4    4.30    0.90
  -5   7  -4    5.00    1.00
  -6   7   4   60.09    3.60
   6  -7   4   56.59    3.70
  -6   7   4   57.29    3.00
  -6  -7  -4   51.29    2.70
  -6  -7   4   54.79    2.90
   6  -7  -4   59.59    3.70
  -6   7  -4   50.99    2.90
   7  -7   4   18.30    2.40
  -7   7   4   20.30    2.20
  -7  -7  -4   19.00    1.50
  -7   7   4   17.50    1.90
  -7   7  -4   24.20    2.40
  -7   7  -4   21.90    1.90
  -7  -7   4   17.00    1.80
  -8   7   4    8.00    1.30
   8  -7   4    8.60    1.70
  -8   7   4   10.10    1.70
  -8  -7   4   10.10    1.60
  -8   7  -4   11.00    2.00
  -8   7  -4   10.50    1.40
   0  -8  -4    0.20    0.60
   0   8   4    1.20    0.70
   0  -8   4    2.20    0.80
   0   8   4    1.00    0.60
   0  -8   4   -0.30    0.60
   0  -8  -4    1.90    0.70
  -1   8   4   84.99    3.60
  -1  -8  -4   77.89    3.60
  -1  -8  -4   78.79    4.20
   1  -8   4   81.69    4.50
   1  -8   4   81.69    3.80
  -1   8   4   80.39    4.40
  -1  -8   4   79.59    3.80
   1   8   4   80.19    4.20
   1  -8  -4   80.39    4.40
  -1  -8   4   81.69    4.40
   1  -8  -4   83.29    3.60
  -2   8   4  188.68   10.00
  -2   8   4  208.48    8.20
   2  -8   4  203.58   10.10
   2  -8   4  202.98    8.30
  -2  -8  -4  195.38    8.10
  -2   8  -4  199.28    8.30
   2  -8  -4  212.68   10.10
   2  -8  -4  201.98    8.20
  -2  -8   4  203.88    9.90
   2   8   4  207.08    9.80
  -2  -8   4  205.08    8.30
  -3   8   4   16.00    2.00
   3  -8   4   17.40    1.70
  -3   8   4   19.00    1.60
  -3  -8  -4   19.20    1.40
   3  -8   4   21.70    2.10
  -3  -8   4   22.60    1.70
  -3   8  -4   21.80    1.70
  -3  -8   4   21.30    1.70
   3  -8  -4   19.50    2.00
   4  -8   4   42.40    2.50
   4  -8   4   44.80    3.10
  -4   8   4   39.30    2.40
  -4  -8  -4   41.20    2.20
  -4   8   4   43.90    3.00
  -4  -8   4   41.30    2.40
  -4   8  -4   43.10    2.50
   4  -8  -4   40.50    3.00
  -5   8   4   43.20    2.50
  -5  -8  -4   44.50    2.30
   5  -8   4   40.50    3.10
  -5   8   4   43.10    3.10
   5  -8  -4   41.90    3.10
  -5   8  -4   42.50    2.60
  -5  -8   4   41.60    2.50
  -6  -8  -4    2.50    0.80
   6  -8   4    3.10    1.20
  -6   8   4    4.60    1.00
  -6   8   4    1.60    1.10
  -6  -8   4    1.90    0.90
   6  -8  -4    1.50    1.20
  -6   8  -4    3.80    1.00
   7  -8   4   11.00    1.70
  -7   8   4   11.20    1.70
  -7   8   4   12.50    2.20
  -7   8  -4   10.70    2.00
  -7  -8   4    9.70    1.60
  -7   8  -4    8.50    1.30
   0  -9  -4   68.89    3.90
   0  -9  -4   69.99    3.30
   0  -9   4   68.39    4.00
   0  -9   4   68.79    3.40
   0   9   4   64.89    3.80
   0   9   4   71.19    3.30
   1  -9   4  150.68    7.60
  -1  -9  -4  149.19    6.10
  -1   9   4  144.69    7.40
  -1  -9  -4  142.89    7.30
  -1   9   4  138.39    6.10
   1  -9   4  154.48    6.30
  -1   9  -4  144.19    6.30
   1  -9  -4  150.18    7.50
  -1  -9   4  144.39    6.30
   1   9   4  145.19    6.10
  -1  -9   4  144.99    7.40
   1   9   4  142.89    7.30
   1  -9  -4  152.38    6.20
  -2   9   4   31.00    2.40
   2  -9   4   29.80    2.10
  -2  -9  -4   27.90    1.90
   2  -9   4   29.30    2.40
  -2   9   4   30.30    2.00
  -2  -9   4   31.80    2.20
  -2  -9   4   30.90    2.10
  -2   9  -4   30.00    2.10
   2  -9  -4   32.10    2.00
   2  -9  -4   30.10    2.40
   3  -9   4   16.50    2.00
  -3   9   4   13.30    1.90
   3  -9   4   14.80    1.70
  -3   9   4   13.50    1.50
  -3  -9  -4   14.60    1.40
   3  -9  -4   15.40    1.90
  -3   9  -4   16.20    1.70
  -3  -9   4   15.80    1.60
  -4  -9  -4   42.00    2.40
   4  -9   4   46.30    2.80
   4  -9   4   44.10    3.30
  -4   9   4   42.90    2.60
  -4   9   4   41.20    3.20
   4  -9  -4   45.60    3.20
  -4  -9   4   45.00    2.60
  -4   9  -4   48.70    2.80
   5  -9   4   38.00    3.10
  -5   9   4   37.20    3.10
  -5   9   4   39.20    2.50
  -5  -9   4   40.70    2.50
   5  -9  -4   39.70    3.10
  -5   9  -4   39.30    2.60
  -6   9   4   11.50    1.80
   6  -9   4   13.00    2.20
  -6   9   4   16.70    2.40
  -6   9  -4   18.40    2.30
  -6   9  -4   15.80    2.00
   6  -9  -4   15.30    2.40
  -6  -9   4   16.10    1.80
   0 -10  -4    2.80    0.80
   0 -10  -4    2.40    0.90
   0  10   4    3.30    0.80
   0 -10   4    2.10    1.00
   0  10   4    3.80    1.00
   0 -10   4    3.10    1.00
   1 -10   4    1.10    1.00
  -1 -10  -4    1.80    0.80
  -1  10   4    3.40    1.00
  -1  10   4    1.30    0.80
   1 -10   4    0.80    0.80
   1  10   4    0.80    0.70
   1 -10  -4    0.40    0.90
   1 -10  -4    2.60    0.80
  -1  10  -4    0.80    0.80
  -1 -10   4    0.90    0.90
  -1 -10   4    0.90    0.90
  -2 -10  -4   43.60    2.50
   2 -10   4   45.80    2.70
   2 -10   4   46.70    3.30
  -2  10   4   45.90    2.70
  -2  10   4   46.50    3.20
  -2  10  -4   51.09    2.80
  -2 -10   4   49.30    2.80
   2 -10  -4   46.30    2.70
   2 -10  -4   45.90    3.20
   3 -10   4   50.69    3.50
  -3  10   4   47.90    2.70
  -3  10   4   47.90    3.40
   3 -10   4   51.29    2.90
   3 -10  -4   49.50    3.40
  -3  10  -4   46.70    2.80
  -3 -10   4   43.10    2.80
  -4  10   4    8.10    1.50
  -4  10   4    5.40    1.10
   4 -10   4    5.10    1.10
   4 -10   4    5.60    1.40
   4 -10  -4    7.70    1.50
  -4 -10   4    4.40    1.10
  -4  10  -4    4.30    1.20
   5 -10   4   17.70    2.50
  -5  10   4   22.30    2.00
  -5  10   4   15.20    2.40
  -5 -10   4   19.10    1.90
  -5  10  -4   23.20    2.20
   5 -10  -4   16.90    2.40
   0 -11   4    3.80    1.00
   0 -11   4    5.30    1.30
   0 -11  -4    4.90    1.10
   0  11   4    6.70    1.10
   0  11  -4    6.10    1.10
   1 -11   4    4.30    1.20
   1 -11   4    7.30    1.40
  -1  11   4    6.60    1.20
  -1  11   4    5.90    1.10
  -1 -11   4    3.70    1.10
   1 -11  -4    3.50    1.10
  -1  11  -4    8.70    1.30
   1 -11  -4    5.50    1.10
   2 -11   4    0.80    1.10
  -2  11   4    2.10    1.00
   2 -11   4    0.20    1.00
  -2  11   4    3.50    1.20
   2 -11  -4    2.30    1.10
  -2  11  -4    1.90    1.00
  -2 -11   4    1.80    1.00
  -3  11   4    6.10    1.40
   3 -11   4    8.10    1.60
  -3  11   4    5.60    1.20
   3 -11   4    5.50    1.20
  -3 -11   4    5.00    1.10
   3 -11  -4    6.70    1.50
  -3  11  -4    7.20    1.30
   0   0  -5   -0.10    0.20
   0   0   5    0.20    0.30
   0   0  -5    0.60    0.40
   0   0   5   -0.10    0.20
  -1   0   5   76.09    3.60
  -1   0   5   69.59    2.90
   1   0   5   73.29    3.50
  -1   0  -5   73.29    2.80
   1   0   5   70.09    2.80
  -1   0  -5   70.19    2.80
  -1   0  -5   63.59    3.50
   1   0  -5   75.49    2.90
  -2   0  -5   42.30    1.70
   2   0   5   44.60    2.20
  -2   0  -5   41.30    2.10
  -2   0  -5   38.70    1.70
  -2   0   5   47.70    2.30
   2   0   5   38.90    1.70
  -2   0   5   40.30    1.80
   3   0   5   25.50    1.50
  -3   0   5   27.00    1.60
  -3   0   5   23.30    1.30
  -3   0  -5   25.40    1.20
  -4   0  -5  299.77   11.50
   4   0   5  291.87   14.00
  -4   0   5  302.87   11.60
  -4   0   5  301.17   14.10
   5   0   5   13.30    1.00
  -5   0   5   12.20    1.00
  -5   0  -5   12.30    0.90
  -5   0   5   13.40    1.20
  -6   0   5   39.00    2.00
  -6   0   5   37.00    2.30
   6   0   5   39.90    2.20
  -6   0  -5   39.00    1.90
  -7   0  -5    1.50    0.60
   7   0   5    2.60    0.60
  -7   0   5    1.50    0.70
  -7   0   5    2.10    0.70
  -7   0  -5    2.20    0.60
   8   0   5    8.40    1.10
  -8   0  -5    7.60    1.10
  -8   0   5    5.70    1.00
  -8   0  -5    6.90    1.10
  -8   0   5    6.20    1.00
  -9   0  -5    5.00    0.90
  -9   0   5    5.30    1.00
  -9   0   5    4.70    0.90
 -10   0  -5    1.60    0.70
 -10   0   5   -1.40    0.80
 -10   0   5    0.90    0.90
   0   1  -5   45.30    1.70
   0   1   5   41.00    2.10
   0  -1   5   37.50    1.70
   0  -1  -5   40.00    2.10
   0  -1  -5   41.40    1.60
   0   1   5   41.10    1.60
   1  -1   5  102.19    5.50
  -1   1   5  115.99    4.50
  -1  -1  -5  124.99    5.40
   1  -1   5  120.39    4.50
  -1   1   5  113.39    5.50
  -1  -1   5  112.99    5.50
  -1   1  -5  116.59    4.50
  -1  -1   5  106.39    4.50
   1  -1  -5  117.19    4.50
   1   1   5  114.39    5.40
   2  -1   5   10.90    0.70
  -2  -1  -5   12.70    0.60
  -2   1   5   13.30    1.00
  -2   1   5   11.70    0.80
   2  -1   5   11.80    0.90
  -2  -1  -5   13.10    0.80
   2   1   5   13.00    0.80
  -2  -1   5   13.60    1.00
  -2   1  -5   11.40    0.70
  -2  -1   5   11.40    0.80
   2   1   5   12.40    0.60
  -3   1   5  210.58   10.30
  -3  -1  -5  219.28    8.40
  -3   1   5  215.88    8.50
  -3  -1  -5  207.88   10.10
   3   1   5  221.88   10.20
  -3   1  -5  215.88    8.40
   3   1   5  227.28    8.40
  -3  -1   5  215.28   10.30
  -3  -1   5  224.58    8.50
  -4   1   5   65.49    3.50
  -4  -1  -5   66.99    2.80
  -4  -1  -5   73.49    3.30
  -4   1   5   65.89    2.90
   4  -1   5   69.89    3.50
  -4  -1   5   62.39    3.50
   4   1   5   72.19    3.30
  -4   1  -5   66.39    2.90
  -5   1   5    8.10    0.90
  -5   1   5    9.60    1.10
   5  -1   5    9.50    1.00
  -5  -1  -5    9.60    0.80
  -5  -1   5    9.40    0.90
  -5   1  -5    9.30    0.80
   5   1   5    7.70    0.80
  -5  -1   5    8.90    1.00
  -6  -1  -5   35.20    1.90
   6  -1   5   31.80    2.10
  -6   1   5   34.50    1.90
  -6  -1  -5   33.00    1.70
  -6   1   5   34.70    2.20
  -6  -1   5   38.60    2.10
   6   1   5   35.80    1.90
  -6   1  -5   34.40    1.80
  -6  -1   5   35.80    1.90
  -7   1   5   76.39    4.10
  -7   1   5   69.89    3.40
  -7  -1  -5   72.19    3.70
  -7  -1  -5   71.79    3.30
   7  -1   5   74.09    3.90
  -7  -1   5   72.69    3.40
  -7  -1   5   75.09    3.90
  -7   1  -5   71.59    3.30
   7   1   5   76.59    3.80
  -7   1  -5   79.49    3.90
  -8   1   5   15.20    1.60
   8  -1   5   14.00    1.50
  -8  -1  -5   13.50    1.30
  -8   1   5   13.70    1.50
  -8  -1   5   15.00    1.50
  -8   1  -5   11.50    1.40
  -8  -1   5   14.30    1.50
  -8   1  -5   15.80    1.40
  -9   1   5   38.10    2.60
  -9   1   5   35.80    2.30
  -9  -1  -5   33.00    2.10
  -9  -1   5   36.40    2.20
  -9  -1   5   34.10    2.40
  -9   1  -5   35.30    2.20
 -10  -1  -5    1.40    0.80
 -10   1   5    2.60    1.00
 -10   1   5    1.80    0.90
 -10   1  -5    1.90    0.90
 -10  -1   5    2.60    0.90
   0   2   5   42.40    1.70
   0  -2   5   45.60    1.90
   0   2   5   41.40    1.70
   0  -2   5   45.50    2.30
   0   2   5   38.80    2.20
  -1   2   5  706.33   34.20
  -1  -2  -5  777.32   34.10
   1  -2   5  742.63   28.20
   1  -2   5  755.52   34.20
  -1   2   5  739.73   28.10
  -1  -2   5  744.73   28.20
   1   2   5  720.23   34.10
  -1  -2   5  692.73   34.20
   1  -2  -5  781.92   28.10
   2  -2   5  356.76   13.80
   2  -2   5  347.47   16.70
  -2   2   5  348.37   13.70
  -2  -2  -5  339.87   16.60
  -2  -2  -5  382.06   13.60
  -2   2   5  368.76   16.80
  -2  -2   5  369.06   16.70
   2   2   5  367.96   13.60
   2   2   5  338.77   16.60
  -2  -2   5  360.86   13.80
  -2   2  -5  364.06   13.80
  -3   2   5   14.90    1.30
  -3   2   5   16.20    1.00
  -3  -2  -5   15.80    0.90
   3  -2   5   18.20    1.20
  -3  -2  -5   15.00    0.80
   3   2   5   16.40    0.90
  -3   2  -5   16.00    1.00
   3   2   5   18.70    0.90
  -3  -2   5   16.40    1.20
  -3  -2   5   15.40    1.00
   4  -2   5   76.39    4.20
  -4   2   5   86.99    4.30
  -4  -2  -5   81.29    3.40
  -4  -2  -5   88.69    3.90
  -4   2   5   77.19    3.50
  -4  -2   5   85.99    4.20
  -4   2  -5   82.79    3.50
  -4  -2   5   83.89    3.50
   4   2   5   82.99    3.90
  -5   2   5  209.78    8.30
  -5  -2  -5  209.68    9.80
  -5   2   5  226.08   10.20
   5  -2   5  192.68   10.00
  -5  -2  -5  207.78    8.20
  -5  -2  -5  205.08    9.70
  -5   2  -5  206.28    8.30
  -5  -2   5  206.98    8.30
   5   2   5  210.28    9.80
  -5  -2   5  225.88   10.00
  -6  -2  -5  226.18   10.30
  -6   2   5  219.28   10.70
  -6  -2  -5  227.98    8.70
  -6   2   5  211.68    8.80
   6  -2   5  199.58   10.60
  -6  -2   5  232.38   10.60
  -6   2  -5  234.88    8.80
  -6  -2   5  220.88    8.90
  -7   2   5  118.69    5.10
  -7  -2  -5  113.39    4.90
  -7   2   5  120.79    6.20
   7  -2   5  121.99    6.10
  -7  -2   5  117.99    6.00
  -7  -2   5  120.49    5.10
  -7   2  -5  122.89    5.10
  -8  -2  -5   50.59    2.50
   8  -2   5   49.00    3.00
  -8   2   5   52.19    2.70
  -8   2   5   48.80    3.10
  -8  -2   5   49.40    2.60
  -8   2  -5   47.60    2.60
  -8   2  -5   47.00    3.00
  -8  -2   5   50.49    2.90
  -9  -2  -5   10.70    1.30
   9  -2   5    7.30    1.20
  -9   2   5    7.60    1.10
  -9   2   5    7.30    1.20
  -9   2  -5    9.90    1.40
  -9  -2   5    7.70    1.10
  -9   2  -5    7.60    1.40
 -10  -2  -5    5.20    1.00
 -10   2   5    5.70    1.20
 -10   2   5    6.20    1.30
 -10   2  -5    6.10    1.10
 -10  -2   5    5.60    1.10
   0   3   5   13.40    0.70
   0   3   5   13.10    1.00
   0  -3   5   13.50    0.90
   0  -3  -5   14.40    0.70
   0   3   5   12.50    0.70
   0  -3   5   13.20    1.10
  -1   3   5  228.98    9.10
  -1  -3  -5  230.48    9.00
  -1  -3  -5  241.08   11.00
  -1   3   5  225.98    9.10
   1  -3   5  229.48    9.20
   1  -3   5  272.77   11.20
  -1   3   5  224.28   11.10
   1   3   5  233.48   11.00
  -1  -3   5  231.78    9.20
   1   3   5  236.08    9.00
   1   3   5  235.08   11.00
  -1  -3   5  234.98   11.10
   1  -3  -5  241.58    9.10
  -2   3   5   30.30    1.50
  -2  -3  -5   32.00    1.60
  -2  -3  -5   34.60    1.40
   2  -3   5   31.00    1.90
   2  -3   5   30.70    1.60
  -2  -3   5   32.00    1.90
   2   3   5   32.50    1.40
   2   3   5   32.10    1.60
   2   3   5   33.30    1.60
  -2   3  -5   33.10    1.60
  -2  -3   5   31.10    1.60
   3  -3   5  526.75   25.10
  -3   3   5  540.85   25.10
  -3   3   5  527.95   20.60
   3  -3   5  534.25   20.70
  -3  -3  -5  542.45   20.50
  -3   3  -5  553.84   20.70
  -3  -3   5  541.45   25.00
  -4  -3  -5   20.10    1.10
  -4   3   5   21.00    1.30
  -4   3   5   20.00    1.50
   4  -3   5   19.10    1.50
  -4   3  -5   20.40    1.30
  -4  -3   5   20.60    1.40
  -4  -3   5   20.20    1.30
  -5   3   5  170.58    8.20
  -5   3   5  171.58    6.80
   5  -3   5  168.08    8.20
  -5  -3  -5  158.28    6.60
  -5  -3   5  170.08    8.00
  -5   3  -5  163.58    6.70
  -5  -3   5  167.58    6.80
   6  -3   5  128.89    6.20
  -6   3   5  112.89    5.00
  -6  -3  -5  117.39    4.90
  -6   3   5  120.99    6.20
  -6  -3   5  114.29    5.10
  -6  -3   5  119.99    5.90
  -6   3  -5  125.99    5.10
  -7   3   5   48.50    3.10
   7  -3   5   46.70    3.00
  -7  -3  -5   49.20    2.40
  -7   3   5   49.60    2.60
  -7  -3   5   48.60    2.50
  -7  -3   5   49.00    2.80
  -7   3  -5   49.60    2.60
   8  -3   5   51.19    3.30
  -8  -3  -5   56.89    2.60
  -8   3   5   52.69    3.40
  -8   3   5   51.99    2.80
  -8   3  -5   51.29    3.20
  -8  -3   5   54.39    3.20
  -8  -3   5   51.69    2.80
  -8   3  -5   57.69    2.90
   9  -3   5   44.10    3.10
  -9   3   5   45.80    2.70
  -9   3   5   45.00    3.10
  -9  -3  -5   44.20    2.40
  -9   3  -5   44.90    2.60
  -9  -3   5   45.90    2.60
  -9   3  -5   46.50    3.10
 -10   3   5    1.90    1.00
 -10  -3  -5    2.00    0.80
  10  -3   5    1.60    1.00
 -10   3   5    1.70    1.00
 -10   3  -5    1.80    0.90
 -10   3  -5    1.40    1.00
 -10  -3   5    1.50    0.90
   0  -4  -5 1403.06   52.39
   0   4   5 1282.87   52.39
   0   4   5 1437.56   63.69
   0  -4   5 1364.76   52.49
   0  -4   5 1424.06   63.79
   1  -4   5   21.80    1.60
  -1   4   5   21.70    1.20
  -1  -4  -5   25.40    1.10
  -1   4   5   20.40    1.50
  -1  -4   5   24.60    1.60
  -1  -4   5   21.40    1.30
   1   4   5   22.30    1.40
   1   4   5   25.40    1.10
  -2  -4  -5  356.86   13.40
   2  -4   5  355.86   16.60
  -2   4   5  332.77   16.50
  -2   4   5  348.67   13.50
   2   4   5  347.27   16.30
  -2  -4   5  359.16   16.50
  -2   4  -5  324.47   13.60
   2   4   5  363.46   16.30
  -2  -4   5  373.26   13.70
   3  -4   5  475.65   18.40
  -3   4   5  469.25   18.40
  -3   4   5  447.56   22.30
   3  -4   5  475.05   22.40
  -3  -4  -5  491.95   18.20
  -3   4  -5  482.45   18.40
  -3  -4   5  479.05   18.40
  -3  -4   5  498.25   22.30
  -4   4   5  177.88    9.00
  -4   4   5  182.68    7.40
   4  -4   5  194.18    9.10
  -4  -4  -5  190.48    7.30
  -4  -4   5  185.18    8.90
  -4   4  -5  186.78    7.50
  -4  -4   5  180.48    7.40
  -5   4   5   32.90    2.30
   5  -4   5   33.30    2.30
  -5   4   5   31.30    1.80
  -5  -4  -5   33.70    1.70
  -5  -4   5   34.70    2.00
  -5  -4   5   33.40    1.90
  -5   4  -5   36.20    1.90
   6  -4   5    4.80    1.00
  -6   4   5    5.40    0.80
  -6   4   5    3.80    1.00
  -6  -4  -5    3.80    0.60
  -6  -4   5    4.50    0.70
  -6   4  -5    3.30    0.80
  -6  -4   5    4.40    0.80
  -7  -4  -5  109.69    4.70
   7  -4   5  111.59    5.90
  -7   4   5  110.89    4.90
  -7   4   5  113.99    6.00
  -7  -4   5  119.09    5.00
  -7  -4   5  112.39    5.60
  -7   4  -5  110.19    4.90
  -8   4   5   17.00    1.60
  -8  -4  -5   14.30    1.30
  -8   4   5   20.90    2.00
   8  -4   5   14.10    1.90
  -8   4  -5   15.20    1.80
  -8   4  -5   13.80    1.60
  -8  -4   5   15.00    1.60
  -9  -4  -5   25.70    1.70
  -9   4   5   25.70    2.30
   9  -4   5   23.80    2.30
  -9   4   5   24.40    2.10
  -9   4  -5   23.20    2.30
  -9  -4   5   24.60    2.00
  -9   4  -5   24.30    2.00
 -10   4   5   16.30    1.90
 -10  -4  -5   16.60    1.60
  10  -4   5   13.70    2.10
 -10   4   5   11.70    2.00
 -10  -4   5   16.80    1.80
 -10   4  -5   13.30    1.90
 -10   4  -5   10.90    1.80
   0   5   5  595.64   28.60
   0   5   5  628.54   23.50
   0  -5   5  615.74   28.70
   0  -5  -5  626.54   23.50
   0  -5   5  611.54   23.70
   1  -5   5  100.99    4.40
  -1   5   5  108.29    5.20
  -1   5   5  101.89    4.20
  -1  -5  -5  107.59    4.20
   1  -5   5  102.99    5.30
  -1  -5   5  100.69    5.20
   1   5   5  104.19    5.10
  -1  -5   5  101.69    4.30
   1  -5  -5  106.59    4.20
  -2  -5  -5  107.99    4.30
  -2   5   5  109.89    4.40
   2  -5   5  104.59    5.40
  -2   5   5   97.89    5.40
   2  -5   5  104.29    4.50
  -2   5  -5  109.29    4.50
   2   5   5  107.59    5.10
   2  -5  -5  111.89    5.40
  -2  -5   5  109.19    4.50
  -2  -5   5  104.49    5.30
  -3   5   5  123.19    5.20
   3  -5   5  125.49    5.30
   3  -5   5  128.79    6.40
  -3   5   5  132.89    6.40
  -3  -5  -5  125.59    5.10
  -3  -5   5  127.79    6.20
  -3   5  -5  130.89    5.30
  -3  -5   5  125.49    5.30
   3   5   5  123.79    5.90
   4  -5   5   16.10    1.40
  -4   5   5   16.90    1.30
   4  -5   5   15.10    1.60
  -4  -5  -5   18.20    1.10
  -4   5   5   17.80    1.60
  -4   5  -5   16.80    1.30
  -4  -5   5   14.80    1.30
  -4  -5   5   16.30    1.30
  -5  -5  -5   28.80    1.50
   5  -5   5   30.00    2.20
  -5   5   5   27.10    1.80
  -5   5   5   27.90    2.20
  -5  -5   5   28.80    1.70
  -5   5  -5   26.50    1.80
  -5  -5   5   30.30    1.90
  -6   5   5   64.49    3.30
  -6   5   5   74.69    4.10
  -6  -5  -5   69.19    3.10
   6  -5   5   60.89    4.00
  -6  -5   5   71.79    3.70
  -6   5  -5   69.89    3.30
  -6  -5   5   70.99    3.30
   7  -5   5   53.59    3.40
  -7   5   5   54.09    2.80
  -7  -5  -5   51.09    2.60
  -7   5   5   56.39    3.50
  -7   5  -5   50.89    2.80
  -7  -5   5   52.39    2.80
  -8   5   5    9.80    1.80
   8  -5   5    7.90    1.40
  -8   5   5    7.60    1.20
  -8  -5  -5    8.50    1.10
  -8   5  -5    8.50    1.70
  -8   5  -5    8.00    1.20
  -8  -5   5    7.20    1.10
   9  -5   5   28.20    2.60
  -9   5   5   23.70    2.60
  -9  -5  -5   28.50    2.00
  -9   5   5   25.70    2.10
  -9  -5   5   26.70    2.10
  -9   5  -5   28.10    2.50
  -9   5  -5   26.10    2.20
   0  -6   5   27.40    1.90
   0  -6  -5   26.40    1.70
   0  -6  -5   24.70    1.40
   0  -6   5   25.70    1.60
   0   6   5   26.00    1.40
   0   6   5   26.50    1.70
   1  -6   5   23.40    1.80
  -1  -6  -5   23.10    1.30
   1  -6   5   22.60    1.50
  -1   6   5   23.50    1.30
  -1   6   5   25.60    1.70
  -1  -6   5   25.40    1.50
   1   6   5   26.50    1.60
   1  -6  -5   25.10    1.40
   1  -6  -5   25.10    1.70
  -1  -6   5   24.60    1.80
  -2   6   5   14.50    1.50
  -2   6   5   15.50    1.10
   2  -6   5   15.90    1.30
   2  -6   5   15.60    1.60
  -2  -6  -5   17.60    1.00
  -2  -6   5   14.70    1.20
  -2  -6   5   14.00    1.30
   2  -6  -5   13.50    1.40
  -2   6  -5   15.40    1.30
   2   6   5   15.00    1.10
  -3   6   5    6.40    1.30
   3  -6   5    4.60    0.80
  -3   6   5    8.10    1.00
  -3  -6  -5    5.90    0.80
   3  -6   5    4.80    1.00
   3   6   5    5.70    0.60
  -3  -6   5    7.20    1.10
   3  -6  -5    7.00    1.20
  -3   6  -5    7.60    1.10
  -3  -6   5    4.90    1.00
  -4   6   5  132.09    5.70
  -4   6   5  134.09    7.00
   4  -6   5  136.69    7.10
   4  -6   5  140.19    5.80
  -4  -6  -5  135.69    5.60
   4  -6  -5  147.49    7.10
  -4   6  -5  139.99    5.80
  -4  -6   5  134.09    6.80
  -4  -6   5  139.69    5.80
  -5   6   5  265.27   10.70
  -5  -6  -5  265.37   10.50
  -5   6   5  260.37   13.10
   5  -6   5  264.77   13.10
  -5  -6   5  267.87   10.80
  -5   6  -5  279.57   10.80
  -5  -6   5  275.77   12.80
  -6  -6  -5    1.10    0.60
  -6   6   5    1.60    1.00
  -6   6   5    0.70    0.80
   6  -6   5    1.40    1.00
  -6   6  -5    1.10    0.80
  -6  -6   5    0.50    0.70
  -7   6   5   13.90    1.90
  -7   6   5   11.50    1.60
   7  -6   5   11.00    1.80
  -7  -6  -5   14.70    1.30
  -7   6  -5   11.00    1.60
  -7  -6   5   12.90    1.50
   8  -6   5   57.79    3.80
  -8   6   5   53.39    3.80
  -8   6   5   52.09    3.10
  -8   6  -5   56.29    3.70
  -8   6  -5   59.19    3.20
  -8  -6   5   54.69    3.10
  -9   6   5   12.30    2.00
   9  -6   5   11.10    2.10
  -9   6   5    9.00    1.40
  -9   6  -5    7.80    1.60
  -9  -6   5   10.70    1.60
  -9   6  -5   10.60    1.70
   0  -7   5   36.70    2.10
   0  -7  -5   36.60    2.30
   0  -7   5   34.50    2.40
   0   7   5   37.00    1.80
   0   7   5   36.20    2.20
   0  -7  -5   38.20    1.90
  -1  -7  -5    7.00    0.90
  -1   7   5    6.90    1.20
   1  -7   5    5.50    0.80
  -1   7   5    7.40    0.90
   1  -7   5    8.80    1.40
   1   7   5    7.40    1.00
  -1  -7   5    8.30    1.20
   1  -7  -5    6.90    1.20
   1  -7  -5    6.80    0.90
  -1  -7   5    8.40    1.10
   2  -7   5  163.28    6.70
   2  -7   5  152.38    8.10
  -2   7   5  163.18    6.60
  -2  -7  -5  165.48    6.50
  -2   7   5  170.98    8.10
   2   7   5  162.38    7.80
  -2  -7   5  159.38    8.00
  -2  -7   5  162.28    6.70
  -2   7  -5  157.28    6.70
   2  -7  -5  161.98    8.10
  -3   7   5   13.70    1.30
  -3  -7  -5   13.90    1.10
   3  -7   5   12.80    1.40
   3  -7   5   14.10    1.60
  -3   7   5   11.50    1.60
   3  -7  -5   10.70    1.60
  -3  -7   5   13.70    1.40
  -3   7  -5   12.50    1.40
  -3  -7   5   14.30    1.40
  -4   7   5   47.60    3.00
  -4   7   5   46.80    2.50
  -4  -7  -5   44.10    2.20
   4  -7   5   43.70    2.60
   4  -7   5   43.80    3.10
  -4  -7   5   44.50    2.50
  -4  -7   5   48.10    2.70
  -4   7  -5   49.00    2.60
   4  -7  -5   46.00    3.10
  -5   7   5   20.50    2.20
  -5   7   5   21.50    1.70
  -5  -7  -5   22.60    1.50
   5  -7   5   20.30    2.20
   5  -7  -5   22.90    2.10
  -5   7  -5   21.10    1.70
  -5  -7   5   22.00    1.80
  -6   7   5   16.30    2.10
  -6   7   5   19.00    1.70
   6  -7   5   15.10    2.20
  -6  -7  -5   15.50    1.30
  -6  -7   5   16.30    1.60
  -6   7  -5   17.50    1.70
  -7   7   5   35.80    2.40
  -7   7   5   40.70    3.10
   7  -7   5   40.80    3.20
  -7  -7   5   37.10    2.40
  -7   7  -5   40.80    2.50
  -8   7   5    4.40    1.10
  -8   7   5    2.20    1.30
   8  -7   5    3.20    1.30
  -8   7  -5    2.40    1.00
  -8   7  -5    3.40    1.20
  -8  -7   5    2.90    1.00
   0  -8   5    4.40    1.00
   0   8   5    5.50    0.80
   0  -8  -5    3.30    0.70
   0   8   5    4.80    0.90
   0  -8  -5    5.10    0.90
   0  -8   5    3.00    0.80
  -1  -8  -5  200.98    8.20
  -1   8   5  212.78   10.10
   1  -8   5  197.58   10.10
  -1   8   5  211.88    8.30
   1  -8   5  201.58    8.40
   1  -8  -5  210.98    8.30
   1   8   5  202.58    9.90
   1  -8  -5  206.68   10.10
   1   8   5  212.68    8.20
  -1  -8   5  197.78   10.10
  -1  -8   5  203.58    8.40
  -2   8   5  142.79    6.00
  -2   8   5  139.39    7.30
  -2  -8  -5  145.69    5.90
   2  -8   5  142.39    7.40
   2  -8   5  143.49    6.20
  -2  -8   5  143.79    7.20
  -2  -8   5  144.59    6.10
  -2   8  -5  145.69    6.10
   2  -8  -5  144.29    7.30
   3  -8   5   82.39    4.00
  -3   8   5   88.09    3.90
  -3  -8  -5   85.59    3.80
  -3   8   5   86.49    4.80
   3  -8   5   89.59    4.90
  -3  -8   5   83.29    4.00
  -3   8  -5   87.19    4.10
  -3  -8   5   83.49    4.60
   3  -8  -5   89.39    4.80
  -4  -8  -5   43.20    2.20
  -4   8   5   43.40    3.10
   4  -8   5   42.70    2.50
   4  -8   5   40.20    3.00
  -4   8   5   43.20    2.50
  -4   8  -5   42.70    2.50
  -4  -8   5   43.90    2.50
   4  -8  -5   45.30    3.10
   5  -8   5   28.70    2.60
  -5   8   5   29.60    2.50
  -5   8   5   26.40    2.00
  -5  -8   5   25.70    2.00
   5  -8  -5   28.30    2.50
  -5   8  -5   27.90    2.10
  -6   8   5    8.90    1.30
  -6   8   5    9.00    1.50
   6  -8   5   10.20    1.70
  -6  -8   5    7.10    1.10
  -6   8  -5    7.20    1.20
  -7   8   5    4.70    1.20
   7  -8   5    5.70    1.50
  -7   8   5    3.30    1.40
  -7  -8   5    5.50    1.10
  -7   8  -5    4.40    1.10
   0   9   5    3.50    0.80
   0  -9  -5    3.00    0.80
   0   9   5    3.80    0.90
   0  -9  -5    4.00    0.90
   0  -9   5    5.00    1.00
   0  -9   5    2.50    0.90
  -1   9   5   17.10    1.40
  -1   9   5   15.90    1.80
   1  -9   5   17.30    1.70
  -1  -9  -5   16.10    1.40
   1  -9   5   15.40    1.90
  -1  -9   5   13.80    1.60
  -1  -9   5   19.20    1.80
   1  -9  -5   16.50    1.80
   1  -9  -5   15.50    1.50
  -1   9  -5   14.90    1.60
   1   9   5   16.60    1.40
  -2   9   5   11.10    1.40
   2  -9   5   11.00    1.50
  -2   9   5   12.60    1.70
  -2  -9  -5   12.70    1.30
   2  -9   5    9.60    1.80
  -2  -9   5   13.10    1.60
   2  -9  -5   11.40    1.70
  -2  -9   5   12.20    1.60
  -2   9  -5   11.40    1.50
  -3   9   5   34.60    2.70
   3  -9   5   37.20    2.40
   3  -9   5   38.10    2.80
  -3  -9  -5   33.60    2.00
  -3   9   5   34.60    2.20
   3  -9  -5   36.40    2.80
  -3  -9   5   37.00    2.50
  -3  -9   5   35.60    2.30
  -3   9  -5   38.30    2.30
   4  -9   5  110.39    5.10
  -4   9   5  105.09    4.90
   4  -9   5  107.89    6.10
  -4   9   5  113.89    6.00
  -4   9  -5  113.49    5.10
  -4  -9   5  111.29    5.00
   4  -9  -5   98.09    5.90
  -5   9   5    3.00    1.20
   5  -9   5    3.90    1.30
  -5   9   5    2.80    1.00
  -5  -9   5    3.40    1.00
  -5   9  -5    1.60    1.00
   5  -9  -5    1.70    1.20
  -6   9   5   40.80    3.20
   6  -9   5   41.30    3.30
  -6   9   5   34.80    2.50
  -6   9  -5   36.40    2.70
  -6  -9   5   33.90    2.40
   0  10   5    5.70    0.90
   0 -10   5    2.90    1.10
   0 -10   5    4.20    1.00
   0 -10  -5    5.70    0.90
  -1  10   5   14.30    1.50
  -1 -10  -5   13.00    1.50
   1 -10   5   12.10    1.70
  -1  10   5   14.60    1.80
   1 -10   5   13.90    1.90
   1  10   5   13.30    1.40
  -1  10  -5   11.80    1.70
   1 -10  -5   13.10    1.50
  -1 -10   5   14.00    1.70
  -1 -10   5   14.00    1.70
   1 -10  -5   12.90    1.80
  -2  10   5   30.40    2.50
   2 -10   5   32.70    2.20
   2 -10   5   28.40    2.60
  -2  10   5   30.60    2.10
  -2  10  -5   29.20    2.20
   2 -10  -5   32.40    2.60
  -2 -10   5   31.00    2.40
  -2 -10   5   31.60    2.20
  -3  10   5   14.90    1.70
  -3  10   5   15.10    2.10
   3 -10   5   16.10    1.90
   3 -10   5   17.20    2.20
  -3 -10   5   14.30    1.80
  -3  10  -5   14.30    1.80
   3 -10  -5   14.20    2.10
   4 -10   5    2.90    1.10
  -4  10   5    5.60    1.10
   4 -10   5    4.30    1.40
  -4  10   5    4.60    1.30
  -4 -10   5    5.30    1.20
  -4  10  -5    6.30    1.20
   4 -10  -5    5.10    1.40
   5 -10   5    1.60    1.30
  -5  10   5   -0.20    0.90
  -5  10   5    2.10    1.20
  -5  10  -5    0.40    1.00
  -5 -10   5    0.80    1.00
   0 -11   5    7.70    1.30
   0 -11   5   10.90    1.80
   1 -11   5   11.10    1.90
   1 -11   5   11.00    1.70
  -1 -11   5   11.10    1.80
  -1  11  -5   10.50    1.40
  -1 -11   5    9.80    1.40
  -2  11   5    0.60    0.90
   2 -11   5   -0.80    1.00
  -2  11   5   -0.30    1.00
   2 -11   5    0.70    1.00
  -2  11  -5   -0.90    0.90
  -2 -11   5    0.10    0.90
   2 -11  -5   -0.40    1.00
   0   0   6  239.88    9.20
   0   0  -6  239.58    9.20
   0   0   6  244.18   11.30
   1   0  -6  130.29    4.90
   1   0   6  126.89    4.90
  -1   0  -6  136.99    4.90
  -1   0   6  117.29    4.90
   1   0   6  124.59    6.00
  -1   0   6  119.29    6.00
  -2   0   6 1029.50   46.90
  -2   0  -6  962.10   38.50
   2   0   6  976.10   46.80
  -2   0   6 1079.09   38.60
  -2   0  -6 1029.20   38.50
   3   0   6  298.07   13.50
  -3   0  -6  295.57   11.10
  -3   0   6  299.17   13.60
  -3   0   6  257.27   11.10
  -4   0   6  150.68    7.00
   4   0   6  129.69    6.90
  -4   0   6  147.79    5.80
  -4   0  -6  149.79    5.70
  -5   0   6    2.00    0.50
   5   0   6    2.50    0.50
  -5   0   6    3.30    0.70
  -5   0  -6    1.90    0.50
  -6   0   6  452.65   19.80
  -6   0  -6  428.16   16.20
  -6   0   6  426.06   16.30
   6   0   6  374.46   19.60
  -7   0   6  135.89    7.00
  -7   0  -6  138.29    5.80
  -7   0  -6  152.68    6.90
   7   0   6  138.69    6.80
  -7   0   6  132.49    5.80
  -8   0   6    0.10    0.70
  -8   0   6    0.00    0.70
  -8   0  -6   -0.50    0.50
   8   0   6   -0.20    0.60
  -9   0  -6   92.49    4.30
  -9   0   6   99.59    4.50
  -9   0   6   96.09    5.20
 -10   0  -6    1.40    0.80
 -10   0   6    1.70    0.90
 -10   0   6    2.20    1.00
   0  -1   6 1190.08   60.49
   0   1  -6 1357.36   49.80
   0   1   6 1512.25   49.70
   0  -1   6 1314.17   49.80
   0  -1  -6 1377.46   49.70
   0   1   6 1127.59   60.39
   1  -1   6  773.92   35.80
  -1   1   6  679.13   35.70
   1  -1   6  806.52   29.40
  -1   1   6  749.62   29.40
  -1  -1   6  781.32   29.40
  -1   1  -6  828.02   29.40
   1   1   6  756.72   35.70
   1  -1  -6  814.22   29.40
   2  -1   6  119.89    6.10
  -2  -1  -6  130.59    4.90
  -2   1   6  138.79    6.20
  -2   1   6  123.99    5.00
  -2  -1  -6  131.99    6.00
  -2  -1  -6  121.69    4.90
   2  -1   6  123.79    5.00
   2   1   6  122.49    6.00
  -2  -1   6  130.29    6.10
   2   1   6  127.09    4.90
  -2   1  -6  128.19    5.00
  -2  -1   6  121.59    5.00
  -3  -1  -6  192.68    7.30
   3  -1   6  197.18    9.10
  -3   1   6  193.28    7.50
  -3   1   6  200.68    9.10
  -3  -1   6  188.28    7.50
   3   1   6  157.98    8.90
   3   1   6  196.98    7.30
  -3   1  -6  194.28    7.40
  -3  -1   6  192.78    9.10
  -4   1   6   16.30    1.30
   4  -1   6   12.80    1.10
  -4  -1  -6   13.90    0.80
  -4   1   6   12.70    1.00
  -4  -1   6   14.30    1.20
   4   1   6   13.90    1.00
  -4   1  -6   15.30    0.90
  -4  -1   6   14.20    1.00
  -5   1   6   90.09    3.90
  -5   1   6   91.49    4.70
   5  -1   6   93.79    4.60
  -5  -1  -6   91.89    3.70
  -5   1  -6   91.09    3.80
  -5  -1   6   90.79    3.90
  -5  -1   6   89.69    4.60
   5   1   6   93.19    4.50
   6  -1   6   16.30    1.40
  -6  -1  -6   14.00    1.10
  -6   1   6   16.40    1.50
  -6   1   6   14.90    1.20
  -6  -1   6   17.40    1.40
  -6  -1   6   17.10    1.30
   6   1   6   16.00    1.10
  -6   1  -6   16.10    1.20
   7  -1   6  148.99    7.50
  -7   1   6  162.38    7.70
  -7  -1  -6  156.78    7.30
  -7  -1  -6  150.28    6.20
  -7   1   6  151.98    6.40
  -7  -1   6  149.29    6.40
  -7   1  -6  151.48    6.30
   7   1   6  155.08    7.30
  -7  -1   6  147.39    7.50
  -8  -1  -6   33.90    1.90
   8  -1   6   36.40    2.30
  -8   1   6   35.10    2.10
  -8   1   6   36.90    2.50
  -8  -1   6   33.20    2.30
  -8   1  -6   35.50    2.30
  -8  -1   6   34.90    2.10
  -8   1  -6   34.00    2.00
  -9   1   6    5.50    1.00
  -9  -1  -6    7.30    1.20
  -9   1   6    6.90    1.20
  -9  -1   6    6.20    1.10
  -9   1  -6    6.70    1.00
  -9  -1   6    7.90    1.10
 -10   1   6   44.10    2.70
 -10   1   6   44.60    3.00
 -10  -1  -6   42.10    2.50
 -10  -1   6   44.70    2.70
 -10   1  -6   41.80    2.50
   0  -2   6   42.50    2.40
   0  -2  -6   40.40    1.70
   0   2   6   46.90    2.30
   0  -2   6   42.70    1.90
   0   2   6   40.30    1.70
   0   2   6   41.30    1.70
   1  -2   6  640.74   24.20
   1  -2   6  660.13   29.50
  -1  -2  -6  584.54   29.30
  -1   2   6  610.34   29.40
  -1   2   6  636.64   24.10
  -1  -2   6  678.43   29.50
   1   2   6  590.44   29.30
  -1  -2   6  652.93   24.30
   1  -2  -6  667.83   24.10
  -2   2   6   52.79    2.20
  -2  -2  -6   52.09    2.60
  -2   2   6   55.79    2.80
   2  -2   6   48.40    2.20
  -2  -2  -6   49.30    2.10
   2   2   6   54.29    2.10
   2   2   6   53.79    2.60
  -2  -2   6   52.69    2.80
  -2   2  -6   54.79    2.30
   3  -2   6   27.00    1.40
  -3   2   6   24.20    1.80
  -3  -2  -6   26.30    1.40
  -3   2   6   27.00    1.40
   3  -2   6   26.50    1.80
  -3  -2  -6   27.90    1.20
   3   2   6   28.10    1.50
   3   2   6   28.50    1.20
  -3   2  -6   32.80    1.40
  -3  -2   6   30.30    1.70
   4  -2   6  150.18    7.40
  -4  -2  -6  157.28    6.00
  -4  -2  -6  155.18    7.20
  -4   2   6  149.88    6.10
  -4   2   6  149.09    7.50
  -4  -2   6  152.98    6.20
  -4  -2   6  152.38    7.40
  -4   2  -6  167.38    6.10
   4   2   6  145.19    7.20
  -5   2   6  286.47   11.00
  -5  -2  -6  279.57   10.90
  -5   2   6  272.17   13.40
   5  -2   6  303.67   13.40
  -5  -2  -6  254.37   13.00
  -5  -2   6  290.47   13.30
   5   2   6  280.37   13.00
  -5  -2   6  276.77   11.00
  -5   2  -6  283.97   11.00
  -6  -2  -6   41.50    2.10
   6  -2   6   38.30    2.50
  -6   2   6   42.20    2.60
  -6   2   6   42.90    2.20
  -6  -2  -6   43.00    2.00
  -6   2  -6   43.60    2.10
   6   2   6   40.60    2.10
  -6  -2   6   42.40    2.20
  -6  -2   6   43.20    2.50
  -7   2   6  228.88    9.70
   7  -2   6  257.37   11.70
  -7  -2  -6  232.88    9.50
  -7   2   6  262.67   11.80
  -7  -2   6  240.68   11.60
  -7   2  -6  237.18    9.60
  -7  -2   6  227.88    9.70
   8  -2   6   18.20    1.70
  -8  -2  -6   20.80    1.40
  -8   2   6   15.10    1.60
  -8   2   6   19.20    1.90
  -8   2  -6   18.80    1.60
  -8   2  -6   19.50    1.70
  -8  -2   6   17.90    1.60
  -8  -2   6   18.20    1.60
   9  -2   6   44.90    2.80
  -9   2   6   42.50    2.50
  -9   2   6   41.80    2.90
  -9  -2  -6   39.90    2.30
  -9   2  -6   38.50    2.70
  -9   2  -6   42.00    2.40
  -9  -2   6   40.30    2.40
 -10   2   6    4.40    1.20
 -10   2   6    3.70    1.10
 -10  -2  -6    2.40    0.90
 -10   2  -6    3.10    1.00
 -10  -2   6    2.90    0.90
   0  -3   6    4.90    0.90
   0  -3   6    4.30    0.70
   0   3   6    5.10    0.70
   0   3   6    4.30    0.40
   0   3   6    4.70    0.40
  -1   3   6  585.44   26.20
   1  -3   6  492.75   26.20
  -1   3   6  572.74   21.50
  -1   3   6  578.34   21.50
  -1  -3  -6  585.44   21.40
   1  -3   6  567.14   21.60
   1  -3  -6  572.04   21.50
  -1  -3   6  563.34   21.60
   1   3   6  561.84   21.40
  -1  -3   6  580.04   26.20
   1   3   6  551.54   21.40
   1   3   6  560.34   26.10
  -2  -3  -6  202.18    9.30
  -2  -3  -6  215.28    7.60
  -2   3   6  193.38    9.50
  -2   3   6  194.28    7.70
   2  -3   6  166.78    9.50
   2  -3   6  196.18    7.80
  -2  -3   6  197.28    9.50
  -2   3  -6  204.88    7.80
  -2  -3   6  195.28    7.80
   2   3   6  208.98    9.30
   2   3   6  209.68    7.60
  -3  -3  -6   90.29    3.50
   3  -3   6   87.59    4.60
  -3  -3  -6   88.49    4.20
   3  -3   6   86.59    3.70
  -3   3   6   84.59    3.70
  -3   3   6   84.79    4.60
  -3   3  -6  101.09    3.80
  -3  -3   6   89.19    4.50
  -3  -3   6   87.79    3.80
   3   3   6   90.89    4.20
   3   3   6   90.49    3.50
  -4  -3  -6  323.17   12.30
   4  -3   6  340.67   15.20
  -4   3   6  310.37   15.20
  -4   3   6  312.97   12.40
  -4   3  -6  314.47   12.50
  -4  -3   6  312.97   12.50
  -4  -3   6  323.77   15.10
  -5   3   6  126.59    5.30
  -5   3   6  130.39    6.50
   5  -3   6  119.29    6.40
  -5  -3  -6  122.69    5.10
  -5  -3   6  132.19    5.40
  -5  -3   6  137.49    6.40
  -5   3  -6  132.69    5.30
   6  -3   6    4.80    0.90
  -6   3   6    7.60    1.10
  -6   3   6    5.20    1.00
  -6  -3  -6    4.90    0.70
  -6  -3   6    3.40    0.70
  -6   3  -6    4.00    0.70
  -6  -3   6    4.10    0.80
  -7  -3  -6  155.28    6.10
   7  -3   6  137.19    7.50
  -7   3   6  154.58    6.30
  -7   3   6  140.19    7.50
  -7   3  -6  149.59    6.20
  -7  -3   6  153.78    6.30
  -7  -3   6  150.08    7.30
  -8   3   6   31.40    2.10
   8  -3   6   30.00    2.30
  -8   3   6   28.80    2.40
  -8  -3  -6   30.30    1.80
  -8  -3   6   28.00    2.00
  -8   3  -6   28.60    2.30
  -8  -3   6   30.50    2.00
  -8   3  -6   28.90    2.00
  -9  -3  -6   14.60    1.40
   9  -3   6   14.10    1.80
  -9   3   6   15.70    1.80
  -9   3   6   12.20    1.90
  -9  -3   6   18.10    1.70
  -9   3  -6   14.90    1.70
  -9   3  -6   12.80    1.80
 -10  -3  -6    4.50    0.90
 -10   3   6    3.10    1.10
 -10   3   6    3.00    1.10
 -10   3  -6    3.70    1.00
 -10  -3   6    4.20    1.00
   0   4   6 1576.54   75.79
   0  -4  -6 1717.53   62.29
   0   4   6 1689.23   62.29
   0   4   6 1631.54   62.29
   0  -4   6 1661.53   62.49
   0  -4   6 1593.64   75.79
  -1   4   6  152.38    5.90
   1  -4   6  139.59    6.00
  -1   4   6  146.39    7.20
   1  -4   6  143.39    7.30
  -1  -4  -6  151.18    5.80
   1   4   6  155.88    5.80
  -1  -4   6  143.59    6.00
   1   4   6  158.28    7.10
   1   4   6  147.79    5.80
  -1  -4   6  150.38    7.30
  -2  -4  -6   59.89    3.00
  -2   4   6   57.59    3.30
   2  -4   6   55.69    2.70
   2  -4   6   60.89    3.30
  -2   4   6   60.69    2.60
  -2  -4  -6   60.59    2.40
   2   4   6   64.29    2.50
  -2   4  -6   64.09    2.70
   2   4   6   55.09    3.00
   2   4   6   63.89    3.00
  -2  -4   6   59.99    3.20
  -2  -4   6   60.89    2.70
   3  -4   6   86.49    3.70
   3  -4   6   92.09    4.50
  -3   4   6   85.39    4.50
  -3   4   6   81.29    3.60
  -3  -4  -6   78.09    3.40
  -3   4  -6   81.99    3.60
  -3  -4   6   85.59    4.30
  -3  -4   6   87.69    3.70
   3   4   6   90.29    4.00
  -4  -4  -6   81.39    3.30
  -4   4   6   82.89    4.40
  -4   4   6   81.29    3.50
   4  -4   6   77.69    4.30
  -4  -4   6   80.29    4.10
  -4   4  -6   82.39    3.50
  -4  -4   6   80.09    3.50
  -5   4   6   16.70    1.60
  -5  -4  -6   15.80    1.00
  -5   4   6   15.10    1.30
   5  -4   6   20.90    1.70
  -5   4  -6   15.10    1.30
  -5  -4   6   15.90    1.30
  -5  -4   6   15.80    1.30
  -6   4   6   49.50    3.00
   6  -4   6   43.90    2.90
  -6  -4  -6   44.50    2.10
  -6   4   6   45.60    2.40
  -6  -4   6   43.90    2.40
  -6   4  -6   45.00    2.40
  -6  -4   6   44.80    2.60
   7  -4   6   12.00    1.70
  -7  -4  -6   13.60    1.10
  -7   4   6   12.30    1.80
  -7   4   6   11.70    1.40
  -7   4  -6   14.00    1.50
  -7  -4   6   16.10    1.40
  -7  -4   6   13.50    1.50
  -8  -4  -6   22.10    1.50
   8  -4   6   22.20    2.20
  -8   4   6   22.20    2.10
  -8   4   6   21.00    1.90
  -8   4  -6   22.50    1.80
  -8  -4   6   22.40    1.80
  -8   4  -6   24.10    2.10
  -9   4   6    9.90    1.80
  -9   4   6   10.70    1.70
   9  -4   6   10.60    1.90
  -9  -4  -6   11.80    1.30
  -9   4  -6    9.10    1.70
  -9  -4   6   11.20    1.60
  -9   4  -6   10.20    1.60
 -10   4   6   10.10    1.40
 -10   4   6   10.50    2.00
  10  -4   6    8.40    1.60
 -10   4  -6   11.80    2.00
 -10   4  -6   11.30    1.50
 -10  -4   6   11.70    1.60
   0  -5   6  189.28    7.60
   0   5   6  190.88    9.10
   0  -5  -6  193.08    7.40
   0   5   6  184.78    7.40
   0  -5   6  197.18    9.30
   1  -5   6   78.79    3.50
  -1   5   6   81.09    4.20
  -1  -5  -6   83.79    3.30
   1  -5   6   78.29    4.30
  -1   5   6   78.59    3.30
   1   5   6   83.69    3.30
  -1  -5   6   81.59    4.20
   1   5   6   84.79    4.00
  -1  -5   6   76.79    3.50
  -2   5   6   71.19    3.80
   2  -5   6   68.29    3.80
  -2   5   6   71.19    3.00
  -2  -5  -6   68.79    2.90
   2  -5   6   66.29    3.10
  -2  -5   6   70.09    3.70
  -2   5  -6   72.29    3.10
  -2  -5   6   70.19    3.10
   2   5   6   71.59    3.50
  -3   5   6   44.60    2.00
  -3  -5  -6   41.20    1.80
  -3   5   6   40.70    2.60
   3  -5   6   40.90    2.60
   3  -5   6   41.30    2.10
   3   5   6   44.10    2.10
  -3  -5   6   40.90    2.20
   3   5   6   40.60    2.10
  -3   5  -6   40.70    2.10
  -3  -5   6   41.40    2.40
   4  -5   6   17.70    1.40
  -4   5   6   18.80    1.40
   4  -5   6   23.70    1.90
  -4   5   6   18.40    1.80
  -4  -5  -6   23.30    1.20
  -4  -5   6   21.20    1.50
  -4  -5   6   21.50    1.50
  -4   5  -6   19.90    1.40
  -5   5   6   72.29    3.30
   5  -5   6   73.59    4.20
  -5  -5  -6   71.59    3.10
  -5   5   6   72.79    4.20
  -5  -5   6   74.99    3.80
  -5   5  -6   69.89    3.40
  -5  -5   6   70.49    3.40
   6  -5   6  102.39    5.70
  -6   5   6  106.39    5.70
  -6   5   6  102.79    4.70
  -6  -5  -6  111.39    4.50
  -6  -5   6  108.99    5.40
  -6  -5   6  103.89    4.70
  -6   5  -6  105.49    4.70
  -7   5   6   96.29    4.40
  -7   5   6  105.09    5.50
  -7  -5  -6   94.39    4.20
   7  -5   6   94.49    5.40
  -7  -5   6   94.89    4.40
  -7   5  -6   96.79    4.40
  -8   5   6    6.70    1.40
   8  -5   6    7.80    1.40
  -8   5   6    9.20    1.50
  -8  -5   6   12.10    1.60
  -8   5  -6    8.10    1.20
   9  -5   6    1.00    1.20
  -9   5   6    3.30    1.10
  -9   5   6    4.50    1.30
  -9  -5   6    3.80    1.00
  -9   5  -6    3.10    1.10
  -9   5  -6    0.80    1.00
   0   6   6   18.40    1.40
   0  -6   6   18.20    1.30
   0  -6  -6   16.40    1.00
   0   6   6   16.60    1.10
   0  -6   6   17.10    1.50
   1  -6   6   15.80    1.30
  -1   6   6   16.20    1.10
  -1   6   6   16.50    1.40
   1  -6   6   19.00    1.50
  -1  -6  -6   17.50    1.00
  -1  -6   6   14.40    1.30
   1   6   6   15.90    1.00
   1   6   6   15.60    1.20
  -1  -6   6   15.80    1.40
   2  -6   6  201.38    8.50
   2  -6   6  209.88   10.30
  -2  -6  -6  214.38    8.20
  -2   6   6  229.28   10.30
  -2   6   6  208.18    8.30
  -2  -6   6  198.68   10.10
  -2   6  -6  219.78    8.50
   2   6   6  208.58    9.90
  -2  -6   6  205.38    8.50
   3  -6   6   30.90    1.90
   3  -6   6   33.80    2.30
  -3   6   6   33.20    1.80
  -3   6   6   34.50    2.30
  -3  -6  -6   33.60    1.60
  -3  -6   6   28.60    1.80
  -3   6  -6   32.70    1.90
   3   6   6   29.40    1.70
  -3  -6   6   29.20    2.00
   4  -6   6  218.68    9.10
  -4  -6  -6  231.18    8.80
  -4   6   6  226.48    9.00
  -4   6   6  240.68   11.10
   4  -6   6  216.98   11.00
  -4  -6   6  221.68   10.80
  -4   6  -6  220.88    9.10
  -4  -6   6  218.78    9.10
   5  -6   6   60.19    3.60
  -5   6   6   57.79    2.90
  -5   6   6   53.89    3.50
  -5  -6  -6   54.89    2.60
  -5   6  -6   59.19    3.00
  -5  -6   6   58.29    3.20
  -5  -6   6   57.49    2.90
   6  -6   6   26.10    2.40
  -6  -6  -6   25.00    1.50
  -6   6   6   26.20    1.90
  -6   6   6   24.00    2.40
  -6  -6   6   25.70    1.90
  -6   6  -6   24.80    1.80
  -7   6   6    6.50    1.40
   7  -6   6    5.10    1.30
  -7   6   6    6.00    1.10
  -7  -6   6    6.30    1.00
  -7   6  -6    5.00    1.00
   8  -6   6   26.20    2.60
  -8   6   6   28.30    2.20
  -8   6   6   25.80    2.60
  -8  -6   6   28.30    2.10
  -8   6  -6   26.20    2.50
  -8   6  -6   29.30    2.20
  -9   6   6    5.10    1.40
  -9   6   6    5.70    1.20
   9  -6   6    3.70    1.40
  -9  -6   6    8.90    1.30
  -9   6  -6    6.30    1.40
  -9   6  -6    8.40    1.30
   0   7   6   13.40    1.30
   0  -7   6   12.20    1.30
   0  -7   6   12.20    1.40
   0  -7  -6   12.10    1.00
   0   7   6   10.50    1.00
   1  -7   6    1.10    0.70
   1  -7   6    1.40    0.80
  -1   7   6    1.30    0.50
  -1   7   6    0.40    0.70
  -1  -7  -6    0.40    0.40
  -1  -7   6   -0.20    0.70
   1   7   6    1.50    0.60
  -1  -7   6    1.20    0.70
   1  -7  -6    1.00    0.50
   1   7   6    1.60    0.50
  -2   7   6   16.10    1.80
  -2  -7  -6   24.40    1.30
  -2   7   6   20.20    1.40
   2  -7   6   19.20    1.90
   2  -7   6   20.30    1.50
   2   7   6   18.90    1.40
  -2  -7   6   18.80    1.70
  -2  -7   6   21.40    1.60
  -2   7  -6   20.20    1.50
  -3  -7  -6  147.49    5.80
  -3   7   6  133.49    7.30
  -3   7   6  144.59    6.00
   3  -7   6  136.49    7.30
   3  -7   6  141.89    6.10
  -3  -7   6  144.99    6.10
  -3  -7   6  145.39    7.20
  -3   7  -6  152.08    6.10
  -4   7   6   -0.20    0.90
  -4   7   6   -0.60    0.70
  -4  -7  -6    0.00    0.50
   4  -7   6    1.10    0.80
   4  -7   6    0.00    0.80
  -4   7  -6    0.80    0.80
  -4  -7   6    0.70    0.60
  -4  -7   6    0.40    0.70
   5  -7   6   63.39    4.00
  -5   7   6   63.09    3.20
  -5   7   6   71.19    4.10
  -5   7  -6   63.19    3.30
  -5  -7   6   67.79    3.30
  -5  -7   6   61.29    3.60
   6  -7   6    3.50    1.20
  -6   7   6    3.40    1.00
  -6   7   6    4.30    1.20
  -6  -7   6    3.10    0.90
  -6   7  -6    5.70    1.10
  -7   7   6   25.20    2.10
   7  -7   6   24.50    2.50
  -7   7   6   23.60    2.60
  -7   7  -6   21.90    2.00
  -7  -7   6   24.70    2.00
  -8   7   6    2.50    1.10
   8  -7   6    1.10    1.20
  -8   7   6    0.90    1.20
  -8   7  -6    2.60    1.00
  -8   7  -6    2.30    1.20
  -8  -7   6    3.30    1.10
   0  -8   6    0.30    0.80
   0   8   6   -1.40    0.50
   0   8   6    0.20    0.70
   0  -8   6    0.60    0.70
   0  -8  -6    0.40    0.60
  -1   8   6  133.49    6.80
   1  -8   6  131.09    6.90
  -1  -8  -6  138.49    5.50
   1  -8   6  134.09    5.80
  -1   8   6  128.69    5.50
   1   8   6  131.09    5.50
   1   8   6  139.19    6.70
  -1  -8   6  133.49    6.80
  -1  -8   6  136.79    5.80
   1  -8  -6  130.79    5.60
  -2   8   6    8.40    1.50
  -2  -8  -6    5.50    0.80
   2  -8   6    3.40    0.90
  -2   8   6    6.40    0.90
   2  -8   6    6.20    1.20
  -2  -8   6    9.70    1.30
  -2   8  -6    4.90    1.00
  -2  -8   6    7.20    1.30
  -3   8   6   30.70    1.90
   3  -8   6   26.50    2.00
   3  -8   6   26.90    2.40
  -3   8   6   29.30    2.40
  -3  -8  -6   27.10    1.70
  -3   8  -6   29.90    2.00
  -3  -8   6   32.60    2.00
  -3  -8   6   28.40    2.10
  -4   8   6    5.60    1.00
  -4   8   6    7.60    1.30
   4  -8   6    4.80    1.00
   4  -8   6    4.20    1.20
  -4  -8   6    5.50    1.00
  -4   8  -6    3.80    0.90
  -4  -8   6    6.60    1.00
  -5   8   6    1.80    1.20
   5  -8   6    2.30    1.10
  -5   8   6    1.20    0.90
  -5  -8   6    3.20    1.00
  -5   8  -6    2.90    1.00
  -6   8   6    1.70    0.90
   6  -8   6    0.90    1.20
  -6   8   6    1.10    1.20
  -6  -8   6    1.50    0.90
  -6   8  -6   -0.70    0.80
  -7   8   6    1.40    1.30
   7  -8   6    3.60    1.40
  -7   8   6    4.90    1.10
  -7  -8   6    3.40    1.00
  -7   8  -6    3.40    1.10
   0  -9   6   54.49    3.30
   0  -9   6   55.79    2.90
   0   9   6   51.69    3.10
   0  -9  -6   51.29    2.60
   0   9   6   47.90    2.60
  -1   9   6   23.40    1.60
   1  -9   6   20.30    1.80
   1  -9   6   22.20    2.10
  -1   9   6   20.60    2.00
  -1  -9  -6   21.80    1.50
  -1  -9   6   18.90    1.80
   1  -9  -6   19.10    1.60
   1   9   6   21.30    1.50
  -1  -9   6   22.50    2.00
   2  -9   6   14.80    1.90
   2  -9   6   12.40    1.70
  -2   9   6   11.80    1.40
  -2   9   6   14.60    1.80
  -2  -9   6   12.40    1.60
  -2   9  -6   12.10    1.60
  -2  -9   6   13.40    1.60
   3  -9   6   18.20    2.20
  -3   9   6   24.20    2.20
  -3   9   6   19.80    1.80
   3  -9   6   23.00    2.00
  -3  -9   6   21.90    1.90
  -3  -9   6   22.50    1.90
  -3   9  -6   25.50    2.00
  -4   9   6   18.10    1.70
   4  -9   6   15.30    2.10
   4  -9   6   14.50    1.80
  -4   9   6   13.30    2.20
  -4  -9   6   18.90    1.80
  -4   9  -6   17.20    1.80
  -5   9   6    9.30    1.60
   5  -9   6    7.90    1.60
  -5   9   6    9.90    1.60
  -5   9  -6   11.10    1.80
  -5  -9   6   11.70    1.60
   6  -9   6   12.50    2.30
  -6   9   6   12.60    2.20
  -6   9   6    9.30    1.40
  -6   9  -6    7.00    1.30
  -6  -9   6   13.30    1.80
   0 -10   6    1.70    1.00
   0 -10   6    2.10    1.00
  -1  10   6    6.40    1.20
   1 -10   6    4.60    1.20
  -1  10   6    3.50    0.90
   1 -10   6    5.60    1.10
   1 -10  -6    3.20    0.90
  -1 -10   6    5.50    1.10
  -1 -10   6    4.50    1.00
  -1  10  -6    3.50    1.00
   2 -10   6   -1.20    0.90
   2 -10   6   -0.40    0.80
  -2  10   6    0.80    0.80
  -2  10   6    1.70    1.00
  -2  10  -6   -0.20    0.80
  -2 -10   6   -0.30    0.80
  -2 -10   6   -0.20    0.80
  -3  10   6    1.70    1.10
   3 -10   6    0.40    0.90
  -3  10   6    2.20    0.90
   3 -10   6    2.80    1.20
  -3  10  -6    2.10    1.00
  -3 -10   6    1.60    1.00
   4 -10   6   32.00    2.50
   4 -10   6   29.60    2.90
  -4  10   6   39.10    3.00
  -4  10   6   35.40    2.40
  -4 -10   6   32.80    2.50
  -4  10  -6   36.70    2.50
   0 -11   6    4.30    1.20
   0 -11   6    3.20    1.10
   1 -11   6    6.90    1.30
   1 -11   6    6.10    1.40
  -1 -11   6    8.20    1.40
  -1 -11   6    9.20    1.80
  -1  11  -6   11.10    1.80
   2 -11   6    0.80    1.00
  -2  11   6   -0.70    1.00
   2 -11   6    0.40    1.00
  -2  11  -6   -1.20    0.90
  -2 -11   6    0.30    0.90
   0   0  -7    2.30    0.40
   0   0   7    0.00    0.20
   0   0   7   -0.10    0.40
   1   0   7   -0.50    0.40
   1   0   7    0.00    0.20
  -1   0   7    0.60    0.30
  -1   0  -7    0.10    0.20
  -1   0   7    0.80    0.40
   1   0  -7    0.10    0.30
   2   0   7  275.97   14.60
  -2   0   7  343.47   12.00
  -2   0  -7  330.07   11.90
  -2   0  -7  307.87   11.90
  -2   0   7  303.97   14.70
  -3   0   7  476.25   20.40
   3   0   7  447.16   20.20
  -3   0  -7  426.06   16.60
  -3   0   7  389.66   16.70
   4   0   7    2.40    0.50
  -4   0   7    4.30    0.70
  -4   0   7    1.50    0.40
  -4   0  -7    2.00    0.40
  -5   0   7   13.00    1.20
   5   0   7   11.60    1.10
  -5   0   7   13.40    1.10
  -5   0  -7   12.10    0.90
  -6   0  -7   50.09    2.30
  -6   0   7   52.69    2.50
  -6   0   7   49.10    2.90
   6   0   7   50.69    2.80
  -7   0   7    8.90    1.30
  -7   0  -7   12.20    1.10
  -7   0   7    9.80    1.40
   7   0   7   10.50    1.20
  -8   0   7    5.00    0.90
  -8   0   7    4.60    1.00
  -8   0  -7    2.60    0.70
  -9   0   7   76.39    4.30
  -9   0  -7   72.39    3.50
  -9   0   7   75.89    3.70
 -10   0  -7    3.20    0.90
 -10   0   7    3.30    1.00
 -10   0   7    4.30    1.10
   0  -1   7 1443.56   52.39
   0  -1   7 1371.26   63.79
   0   1   7 1386.56   52.29
   0  -1  -7 1378.06   52.29
   0   1   7 1336.27   63.69
   1  -1   7 1080.09   57.19
  -1   1   7 1267.27   47.10
  -1   1   7 1278.67   57.29
   1  -1   7 1316.97   47.10
  -1  -1   7 1074.39   57.29
  -1  -1   7 1357.66   47.20
   1   1   7 1272.77   57.19
   1  -1  -7 1289.77   47.10
  -2   1   7  181.58    6.80
  -2  -1  -7  179.68    6.60
  -2  -1  -7  178.68    6.60
   2  -1   7  173.68    8.30
   2  -1   7  176.68    6.80
  -2   1  -7  167.18    6.80
  -2  -1   7  170.88    8.30
  -2  -1   7  159.58    6.80
   3  -1   7  214.18    9.90
  -3   1   7  222.18    8.10
  -3  -1  -7  219.78    8.00
  -3  -1  -7  213.58    8.00
   3   1   7  179.08    9.70
  -3  -1   7  176.18    9.90
  -3   1  -7  214.38    8.10
  -3  -1   7  215.58    8.20
   3   1   7  215.68    8.00
  -4   1   7  160.98    8.60
   4  -1   7  169.28    8.50
  -4  -1  -7  180.68    7.00
  -4   1   7  187.08    7.10
  -4  -1   7  178.08    7.10
   4   1   7  184.58    8.40
  -4  -1   7  186.98    8.60
  -4   1  -7  180.68    7.00
  -5   1   7  113.89    6.00
  -5  -1  -7  120.69    4.80
   5  -1   7  119.99    5.90
  -5   1   7  117.19    4.90
  -5  -1   7  113.89    4.90
  -5   1  -7  120.09    4.80
   5   1   7  123.79    5.70
  -5  -1   7  119.59    5.90
  -6  -1  -7   62.29    2.70
   6  -1   7   66.49    3.40
  -6   1   7   63.39    3.50
  -6   1   7   59.89    2.90
   6   1   7   60.59    3.20
  -6  -1   7   60.19    2.90
  -6  -1   7   63.29    3.50
  -6   1  -7   61.99    2.80
  -7   1   7   66.99    3.30
   7  -1   7   66.19    3.70
  -7   1   7   67.99    3.90
  -7  -1  -7   69.19    3.10
  -7  -1   7   71.89    3.80
  -7   1  -7   71.89    3.20
  -7  -1   7   68.19    3.30
  -8  -1  -7    7.80    1.10
  -8   1   7    4.20    0.90
   8  -1   7    5.00    0.90
  -8   1   7    5.60    1.10
  -8  -1   7    5.60    1.00
  -8   1  -7    5.70    0.90
  -8   1  -7    4.70    0.80
  -8  -1   7    6.60    1.00
  -9  -1  -7    2.70    0.70
  -9   1   7    3.20    1.00
  -9   1   7    4.90    1.10
  -9   1  -7    3.20    0.90
  -9  -1   7    4.00    1.00
  -9  -1   7    3.00    1.00
 -10   1   7    0.80    1.00
 -10  -1  -7    1.50    0.80
 -10   1   7    1.10    0.90
 -10   1  -7    2.70    0.80
 -10  -1   7    1.10    0.90
   0  -2  -7   74.39    3.00
   0   2   7   76.39    3.00
   0   2   7   75.29    3.00
   0  -2   7   78.69    3.20
   0   2   7   80.19    3.90
   0  -2   7   84.59    4.00
  -1   2   7  130.49    6.80
  -1   2   7  142.09    5.50
   1  -2   7  136.59    5.60
   1  -2  -7  141.99    5.50
   1   2   7  156.98    6.80
  -1  -2   7  144.89    6.90
  -1  -2   7  140.99    5.60
  -2   2   7  668.33   24.10
  -2   2   7  601.54   29.40
   2  -2   7  700.93   29.40
   2  -2   7  665.93   24.20
  -2   2  -7  575.74   24.10
  -2  -2   7  589.04   29.40
  -2  -2   7  648.34   24.20
   2   2   7  614.14   29.20
   3  -2   7  521.65   19.80
   3  -2   7  514.05   24.10
  -3   2   7  525.55   19.80
  -3  -2  -7  544.05   23.80
  -3  -2  -7  496.45   19.60
  -3   2   7  492.45   24.10
  -3  -2   7  540.35   19.80
   3   2   7  544.35   19.60
  -3  -2   7  494.75   24.00
   3   2   7  468.05   23.80
  -3   2  -7  533.85   19.80
   4  -2   7   68.29    3.50
  -4   2   7   65.39    3.50
  -4  -2  -7   65.79    2.70
  -4  -2  -7   65.69    3.20
  -4   2   7   63.69    2.80
  -4  -2   7   63.79    2.90
  -4  -2   7   65.69    3.40
  -4   2  -7   61.59    2.80
   4   2   7   63.39    3.20
  -5  -2  -7  241.38   10.80
  -5  -2  -7  238.48    9.00
  -5   2   7  227.28    9.20
   5  -2   7  215.68   11.10
  -5   2   7  235.68   11.20
  -5   2  -7  235.78    9.20
   5   2   7  233.58   10.80
  -5  -2   7  221.58    9.20
  -5  -2   7  241.28   11.10
  -6  -2  -7   25.00    1.40
   6  -2   7   26.00    1.90
  -6   2   7   24.00    1.60
  -6   2   7   26.40    2.00
  -6   2  -7   27.00    1.60
   6   2   7   27.00    1.50
  -6  -2   7   29.10    1.70
  -6  -2   7   25.90    1.90
   7  -2   7  100.19    5.30
  -7   2   7   98.09    4.50
  -7   2   7  103.69    5.40
  -7  -2  -7  100.29    4.30
  -7   2  -7  100.29    4.40
  -7  -2   7  103.69    4.50
  -7  -2   7  103.39    5.30
  -8   2   7    7.40    1.20
  -8   2   7    9.70    1.40
  -8  -2  -7    7.80    1.00
   8  -2   7    6.30    1.10
  -8  -2   7    8.60    1.30
  -8   2  -7    6.90    1.00
  -8  -2   7    9.60    1.30
  -9  -2  -7   50.29    2.70
  -9   2   7   52.89    3.50
  -9   2   7   55.89    3.00
   9  -2   7   56.09    3.40
  -9  -2   7   53.59    3.30
  -9   2  -7   54.79    2.90
  -9  -2   7   54.99    2.90
  -9   2  -7   54.99    3.30
 -10   2   7   13.40    1.80
 -10  -2  -7   14.90    1.60
 -10   2   7   13.00    2.00
 -10   2  -7   12.80    1.70
 -10  -2   7   13.30    1.60
   0  -3   7  193.08    8.70
   0   3   7  175.88    6.90
   0   3   7  182.58    8.60
   0   3   7  178.18    6.90
   0  -3   7  174.28    7.10
   1  -3   7  660.13   26.10
  -1   3   7  667.23   26.00
   1  -3   7  711.23   31.80
  -1   3   7  667.73   26.00
  -1   3   7  657.93   31.70
  -1  -3   7  686.83   26.10
   1  -3  -7  717.03   26.00
  -1  -3   7  717.23   31.80
   1   3   7  670.03   31.60
   2  -3   7  689.63   33.50
  -2   3   7  715.93   33.50
  -2   3   7  722.13   27.50
  -2  -3  -7  735.93   33.30
   2  -3   7  717.63   27.60
  -2  -3   7  763.02   33.50
  -2   3  -7  688.33   27.60
  -2  -3   7  724.13   27.60
   2   3   7  708.03   33.30
   2   3   7  755.32   27.40
   3  -3   7   25.60    1.80
  -3   3   7   26.50    1.40
  -3  -3  -7   27.40    1.40
   3  -3   7   24.10    1.40
  -3   3   7   25.40    1.80
  -3  -3  -7   25.70    1.20
   3   3   7   30.20    1.50
  -3   3  -7   30.70    1.50
  -3  -3   7   23.70    1.50
  -3  -3   7   26.00    1.70
   3   3   7   27.50    1.20
  -4   3   7  162.98    6.60
   4  -3   7  157.38    8.00
  -4   3   7  165.38    8.10
  -4  -3  -7  164.08    6.40
  -4   3  -7  168.98    6.60
  -4  -3   7  167.08    8.00
  -4  -3   7  164.08    6.70
  -5  -3  -7  136.39    5.40
   5  -3   7  130.59    6.70
  -5   3   7  137.19    6.80
  -5   3   7  130.19    5.50
  -5  -3   7  134.79    5.60
  -5  -3   7  142.09    6.70
  -5   3  -7  131.39    5.50
  -6  -3  -7   15.80    1.10
   6  -3   7   17.60    1.70
  -6   3   7   19.80    1.40
  -6   3   7   18.80    1.70
  -6  -3   7   17.50    1.40
  -6  -3   7   18.50    1.50
  -6   3  -7   17.80    1.40
  -7   3   7   43.80    2.30
  -7  -3  -7   38.50    2.00
   7  -3   7   42.10    2.80
  -7   3   7   42.80    2.90
  -7   3  -7   38.90    2.30
  -7  -3   7   40.10    2.30
  -7  -3   7   43.80    2.60
  -8  -3  -7   31.10    1.80
  -8   3   7   29.20    2.00
  -8   3   7   29.90    2.40
   8  -3   7   30.60    2.40
  -8  -3   7   28.20    2.00
  -8   3  -7   30.90    2.00
  -8  -3   7   29.40    2.20
  -9   3   7   33.20    2.20
  -9   3   7   30.10    2.60
   9  -3   7   28.30    2.50
  -9  -3  -7   29.80    1.90
  -9   3  -7   30.40    2.10
  -9   3  -7   29.70    2.40
  -9  -3   7   30.40    2.20
 -10   3   7   15.70    2.10
 -10   3   7   12.60    1.80
 -10  -3   7   11.40    1.60
 -10   3  -7   10.90    1.70
   0   4   7  326.57   12.40
   0   4   7  318.97   15.20
   0   4   7  328.57   12.40
   0  -4   7  331.97   15.30
   0  -4   7  315.37   12.60
  -1   4   7  502.15   22.90
  -1  -4  -7  492.15   18.60
   1  -4   7  485.65   18.90
  -1   4   7  496.95   18.70
   1  -4   7  475.65   22.90
   1   4   7  490.55   22.80
   1   4   7  503.55   18.60
   1   4   7  469.55   18.60
  -1  -4   7  497.65   18.90
  -1  -4   7  489.75   22.90
  -2  -4  -7  516.85   18.90
   2  -4   7  502.45   23.30
  -2   4   7  479.05   19.00
   2  -4   7  496.85   19.20
  -2   4   7  491.35   23.20
   2   4   7  486.15   23.00
   2   4   7  506.45   18.90
  -2   4  -7  493.55   19.10
  -2  -4   7  501.85   19.20
  -2  -4   7  493.05   23.20
  -3  -4  -7  157.28    7.20
  -3   4   7  163.68    7.60
   3  -4   7  152.88    7.60
   3  -4   7  147.69    6.20
  -3  -4  -7  147.29    6.00
  -3   4   7  147.59    6.10
  -3   4  -7  154.08    6.20
   3   4   7  149.59    7.20
  -3  -4   7  159.48    7.50
  -3  -4   7  150.88    6.30
   3   4   7  173.78    6.10
   3   4   7  144.99    7.20
   4  -4   7  102.39    5.10
  -4   4   7   89.69    5.00
  -4   4   7   97.99    4.10
  -4  -4  -7   95.49    3.90
   4  -4   7   97.29    4.20
  -4  -4   7   94.29    4.20
  -4   4  -7   99.59    4.10
  -4  -4   7   97.19    4.90
  -5   4   7   77.29    4.20
  -5   4   7   74.09    3.30
  -5  -4  -7   77.99    3.10
  -5  -4   7   71.19    3.90
  -5   4  -7   73.99    3.40
  -5  -4   7   69.99    3.40
   6  -4   7   24.70    2.10
  -6   4   7   24.20    2.00
  -6  -4  -7   23.70    1.30
  -6   4   7   21.70    1.70
  -6  -4   7   21.90    1.60
  -6   4  -7   21.90    1.60
  -6  -4   7   23.40    1.80
  -7   4   7    2.30    0.80
  -7  -4  -7    1.30    0.50
   7  -4   7    1.40    1.00
  -7   4   7    1.80    0.90
  -7  -4   7    3.30    0.80
  -7   4  -7    2.70    0.80
  -7  -4   7    2.00    0.80
  -8   4   7   17.60    2.00
   8  -4   7   20.60    2.10
  -8   4   7   18.30    1.70
  -8  -4   7   19.70    1.70
  -8   4  -7   15.90    1.70
   9  -4   7    7.80    1.40
  -9   4   7    7.00    1.40
  -9   4   7    7.80    1.20
  -9   4  -7    7.40    1.40
  -9   4  -7    6.10    1.10
  -9  -4   7    7.20    1.20
   0  -5   7  300.27   14.70
   0   5   7  322.37   14.60
   0   5   7  305.07   11.90
   0  -5   7  308.67   12.10
   1  -5   7   65.79    3.00
   1  -5   7   64.59    3.60
  -1   5   7   63.09    2.70
  -1  -5  -7   65.89    2.70
  -1   5   7   65.89    3.50
  -1  -5   7   65.79    3.50
   1   5   7   64.59    3.30
   1   5   7   66.59    2.70
  -1  -5   7   61.99    2.90
  -2   5   7   12.60    1.30
   2  -5   7   12.30    1.30
   2  -5   7    9.60    1.10
  -2   5   7   11.30    0.90
  -2  -5  -7   10.30    0.70
  -2  -5   7   10.00    1.10
  -2   5  -7    9.80    1.00
   2   5   7   10.30    0.90
  -2  -5   7   11.90    1.20
  -3   5   7   44.80    2.10
   3  -5   7   43.00    2.70
   3  -5   7   44.00    2.30
  -3   5   7   46.10    2.70
  -3  -5  -7   45.70    1.90
  -3  -5   7   42.80    2.60
  -3   5  -7   45.10    2.20
  -3  -5   7   45.90    2.30
   3   5   7   41.60    2.20
  -4   5   7   46.90    2.30
   4  -5   7   44.40    2.90
  -4   5   7   46.30    2.90
   4  -5   7   43.20    2.30
  -4  -5  -7   43.30    2.00
  -4  -5   7   46.30    2.60
  -4  -5   7   45.10    2.40
  -4   5  -7   44.70    2.30
  -5   5   7  185.08    9.20
   5  -5   7  178.28    9.20
  -5  -5  -7  182.28    7.30
  -5   5   7  185.68    7.50
  -5  -5   7  184.28    9.00
  -5  -5   7  193.28    7.60
  -5   5  -7  186.68    7.60
   6  -5   7   73.89    4.40
  -6  -5  -7   75.59    3.30
  -6   5   7   77.39    4.40
  -6   5   7   76.09    3.60
  -6  -5   7   78.69    4.10
  -6  -5   7   76.49    3.60
  -6   5  -7   78.59    3.60
  -7   5   7    9.30    1.80
   7  -5   7   13.30    1.90
  -7   5   7    9.50    1.50
  -7   5  -7    9.40    1.40
  -7  -5   7    8.50    1.10
   8  -5   7   41.00    3.00
  -8   5   7   37.00    2.90
  -8   5   7   35.30    2.40
  -8  -5   7   39.10    2.50
  -8   5  -7   37.20    2.50
  -9   5   7   40.10    3.10
   9  -5   7   35.00    3.00
  -9   5   7   36.90    2.60
  -9   5  -7   37.80    2.60
  -9   5  -7   43.20    3.00
  -9  -5   7   38.20    2.50
   0  -6   7  166.88    8.30
   0  -6   7  163.88    6.80
   0  -6  -7  166.78    6.60
   0   6   7  172.88    8.10
   0   6   7  166.68    6.60
  -1   6   7   17.40    1.50
  -1  -6  -7   16.90    1.00
   1  -6   7   15.80    1.60
   1  -6   7   16.00    1.30
  -1   6   7   17.20    1.10
  -1  -6   7   16.20    1.50
  -1  -6   7   14.70    1.30
   1   6   7   16.90    1.30
   1   6   7   14.90    1.00
   2  -6   7   84.69    4.60
   2  -6   7   83.19    3.80
  -2  -6  -7   86.69    3.50
  -2   6   7   85.79    3.60
  -2   6   7   89.89    4.60
  -2   6  -7   86.79    3.80
   2   6   7   82.59    4.20
  -2  -6   7   82.59    4.50
  -2  -6   7   84.69    3.80
  -3  -6  -7   43.00    1.90
   3  -6   7   44.10    2.80
   3  -6   7   42.40    2.30
  -3   6   7   42.60    2.10
  -3   6   7   39.30    2.70
  -3  -6   7   42.50    2.30
  -3  -6   7   40.00    2.60
  -3   6  -7   44.60    2.30
  -4   6   7  108.69    5.80
   4  -6   7  106.69    4.80
   4  -6   7  111.69    5.80
  -4  -6  -7  109.09    4.40
  -4   6   7  108.49    4.60
  -4  -6   7  108.19    5.50
  -4  -6   7  108.79    4.80
  -4   6  -7  106.69    4.70
  -5   6   7   11.00    1.30
  -5   6   7    8.70    1.40
   5  -6   7    8.50    1.40
  -5   6  -7    9.40    1.30
  -5  -6   7    8.30    1.30
  -5  -6   7    8.30    1.20
  -6   6   7    1.90    0.80
  -6   6   7    3.00    1.10
   6  -6   7    4.10    1.10
  -6  -6   7    1.40    0.80
  -6  -6   7    3.50    0.90
  -6   6  -7    2.10    0.80
  -7   6   7   95.49    5.10
   7  -6   7   94.59    5.20
  -7   6   7   81.99    4.10
  -7  -6   7   81.59    4.10
  -7   6  -7   83.09    4.10
  -8   6   7   10.30    2.00
   8  -6   7    9.10    1.60
  -8   6   7   12.40    1.60
  -8   6  -7    7.40    1.20
  -8  -6   7   12.90    1.70
   0  -7  -7    7.90    0.90
   0  -7   7    9.90    1.30
   0  -7   7   10.80    1.40
   0   7   7    9.40    0.90
   0   7   7   10.10    1.30
  -1   7   7   16.50    1.20
  -1  -7  -7   17.30    1.10
   1  -7   7   15.00    1.60
   1  -7   7   14.70    1.40
  -1   7   7   14.60    1.60
  -1  -7   7   15.00    1.60
  -1  -7   7   17.00    1.50
   1   7   7   15.30    1.40
   1   7   7   17.30    1.10
  -2   7   7   16.20    1.70
   2  -7   7   17.90    1.90
  -2   7   7   19.80    1.30
  -2  -7  -7   18.30    1.10
   2  -7   7   18.20    1.50
  -2   7  -7   16.20    1.40
   2   7   7   16.30    1.30
  -2  -7   7   15.20    1.50
  -2  -7   7   16.50    1.60
  -3   7   7   42.20    2.20
   3  -7   7   40.60    2.40
  -3   7   7   40.60    2.80
  -3  -7  -7   41.00    1.90
   3  -7   7   37.00    2.80
  -3  -7   7   40.40    2.30
  -3  -7   7   37.30    2.50
  -3   7  -7   39.90    2.30
   4  -7   7   71.29    4.30
  -4   7   7   78.29    4.40
  -4   7   7   73.29    3.50
   4  -7   7   72.49    3.60
  -4  -7   7   76.39    4.00
  -4   7  -7   70.79    3.50
  -4  -7   7   72.59    3.60
   5  -7   7   35.30    2.70
  -5   7   7   29.60    2.10
  -5   7   7   33.50    2.70
  -5   7  -7   31.30    2.20
  -5  -7   7   31.00    2.10
  -5  -7   7   33.00    2.20
   6  -7   7   20.70    2.30
  -6   7   7   21.40    2.30
  -6   7   7   21.40    1.80
  -6  -7   7   21.00    1.80
  -6   7  -7   20.50    1.80
  -7   7   7    0.20    0.90
   7  -7   7   -1.90    1.00
  -7   7   7    1.00    1.20
  -7   7  -7    2.00    1.00
  -7  -7   7    1.50    0.90
  -8   7   7   13.70    2.20
   8  -7   7   13.70    2.40
  -8   7   7   16.80    1.90
  -8   7  -7   12.20    1.90
  -8  -7   7   16.30    1.80
   0  -8   7  114.99    6.10
   0   8   7  116.29    4.80
   0  -8  -7  115.79    4.80
   0  -8   7  112.49    5.10
   0   8   7  115.59    5.90
   1  -8   7    4.70    1.10
  -1  -8  -7    4.60    0.70
  -1   8   7    3.60    0.70
  -1   8   7    5.70    1.00
   1  -8   7    6.30    1.00
   1   8   7    5.10    0.70
  -1  -8   7    3.50    0.90
  -1  -8   7    4.50    1.00
   1   8   7    4.80    0.90
   2  -8   7   92.49    5.00
   2  -8   7   87.79    4.20
  -2   8   7   92.69    4.00
  -2   8   7   86.09    4.90
  -2  -8   7   92.99    4.20
  -2   8  -7   82.99    4.10
  -2  -8   7   88.39    4.80
  -3   8   7   23.30    2.20
   3  -8   7   19.30    2.10
  -3   8   7   22.50    1.70
   3  -8   7   23.90    1.90
  -3   8  -7   23.70    1.80
  -3  -8   7   21.60    1.80
  -3  -8   7   21.00    1.90
   4  -8   7    6.80    1.30
   4  -8   7    7.50    1.20
  -4   8   7    6.60    1.40
  -4   8   7    6.40    1.00
  -4   8  -7    7.10    1.10
  -4  -8   7    5.90    1.00
  -4  -8   7    7.40    1.30
  -5   8   7   17.40    1.80
  -5   8   7   21.30    2.20
   5  -8   7   19.00    2.30
  -5  -8   7   19.30    1.90
  -5   8  -7   18.80    1.80
  -6   8   7    5.70    1.40
   6  -8   7    8.30    1.60
  -6   8   7    8.00    1.20
  -6  -8   7    7.60    1.20
  -6   8  -7    7.30    1.20
  -7   8   7    3.60    1.40
  -7   8   7    3.20    1.10
   7  -8   7    4.20    1.50
  -7   8  -7    2.90    1.10
  -7  -8   7    3.10    1.00
   0  -9   7  110.99    5.20
   0   9   7  116.99    6.00
   0  -9   7  120.19    6.20
   1  -9   7   16.40    1.90
  -1   9   7   15.20    1.70
   1  -9   7   15.60    1.70
  -1   9   7   15.00    1.40
  -1  -9   7   15.10    1.70
  -1  -9   7   16.70    1.80
  -2   9   7   10.50    1.40
  -2   9   7    9.80    1.70
   2  -9   7    9.90    1.80
   2  -9   7   11.80    1.60
  -2  -9   7   13.70    1.70
  -2   9  -7   11.50    1.60
  -2  -9   7   11.10    1.60
  -3   9   7   20.80    1.70
   3  -9   7   23.30    2.00
   3  -9   7   20.30    2.30
  -3   9   7   23.80    2.30
  -3   9  -7   21.00    1.80
  -3  -9   7   22.70    2.00
  -3  -9   7   22.20    2.00
  -4   9   7   10.70    1.90
  -4   9   7   11.80    1.60
   4  -9   7   12.80    1.80
   4  -9   7   11.10    2.00
  -4   9  -7    9.30    1.30
  -4  -9   7   10.10    1.60
  -5   9   7    7.80    1.20
  -5   9   7    9.20    1.60
   5  -9   7    6.80    1.50
  -5  -9   7    7.60    1.20
  -5   9  -7    8.00    1.30
  -6   9   7    0.50    1.20
  -6   9   7   -1.20    0.90
   6  -9   7   -0.70    1.20
  -6  -9   7    0.10    0.90
  -6   9  -7    1.70    1.00
   0 -10   7    1.10    0.90
   0 -10   7    0.60    0.90
  -1  10   7    1.80    1.00
   1 -10   7    3.20    1.00
   1 -10   7    2.30    1.10
  -1 -10   7    2.80    1.00
  -1  10  -7    3.20    1.00
  -1 -10   7    2.70    1.00
  -2  10   7    2.10    1.10
   2 -10   7    1.70    0.90
   2 -10   7    0.50    1.00
  -2 -10   7   -0.30    0.90
  -2 -10   7    0.40    0.90
  -2  10  -7    0.80    0.80
  -3  10   7   14.90    2.20
   3 -10   7   18.20    2.00
   3 -10   7   14.20    2.10
  -3  10   7   14.70    1.70
  -3  10  -7   19.90    2.00
  -3 -10   7   14.40    1.90
  -4  10   7   12.10    1.40
   4 -10   7   10.70    1.80
  -4  10   7   10.90    2.20
   4 -10   7   11.70    1.90
  -4  10  -7   15.10    1.90
  -4 -10   7   11.80    1.90
   0 -11   7    6.20    1.20
   0 -11   7    4.50    1.30
   1 -11   7    1.60    1.10
   1 -11   7    0.00    1.00
  -1  11  -7    3.10    1.10
  -1 -11   7    1.50    1.00
  -1 -11   7    2.70    1.10
   0   0   8   14.10    1.20
   0   0   8   15.60    0.80
   0   0  -8   16.60    0.80
  -1   0  -8   78.19    3.00
  -1   0   8   75.99    3.90
  -1   0   8   75.59    3.10
   1   0   8   76.69    3.00
   1   0   8   70.69    3.80
  -2   0   8  189.18    7.50
   2   0   8  204.28    9.20
  -2   0  -8  194.78    7.40
  -2   0  -8  197.78    7.40
  -2   0   8  179.08    9.20
  -3   0   8   -0.20    0.40
  -3   0  -8    1.90    0.40
  -3   0   8    1.30    0.60
   3   0   8   -0.30    0.40
  -4   0   8    0.10    0.60
  -4   0   8   -0.60    0.40
  -4   0  -8   -0.20    0.30
   4   0   8   -0.30    0.40
  -5   0   8   43.60    2.60
  -5   0  -8   46.60    2.10
   5   0   8   45.90    2.50
  -5   0   8   42.80    2.20
   6   0   8    1.10    0.50
  -6   0  -8    0.60    0.50
  -6   0   8    0.40    0.70
  -6   0   8   -0.10    0.50
  -7   0   8    5.60    1.00
   7   0   8    5.20    0.80
  -7   0  -8    5.00    0.70
  -7   0   8    7.00    0.90
  -8   0   8   17.70    1.60
  -8   0  -8   16.30    1.40
  -8   0   8   17.00    1.70
  -9   0   8    3.30    0.90
  -9   0  -8    2.50    0.80
  -9   0   8    3.20    1.00
 -10   0   8   17.20    2.00
 -10   0   8   19.30    1.90
 -10   0  -8   16.90    1.70
   0  -1   8  479.95   19.20
   0  -1  -8  519.05   19.10
   0   1   8  480.65   23.40
   0  -1   8  549.35   23.50
   0   1   8  493.95   19.10
  -1   1   8  659.13   29.30
   1  -1   8  554.54   29.20
  -1   1   8  652.13   24.00
   1  -1   8  630.24   24.00
   1   1   8  650.63   29.20
   1  -1  -8  625.74   24.00
  -1  -1   8  655.33   29.30
  -1  -1   8  619.04   24.10
  -2   1   8  660.33   34.30
   2  -1   8  646.04   34.20
  -2  -1  -8  752.72   28.00
   2  -1   8  792.72   28.10
  -2  -1  -8  791.42   28.00
  -2   1   8  789.32   28.20
  -2   1  -8  799.12   28.10
   2   1   8  675.53   34.10
  -2  -1   8  777.62   28.20
  -2  -1   8  703.03   34.30
  -3   1   8  103.19    4.90
  -3   1   8   98.99    4.00
  -3  -1  -8   98.19    3.80
  -3  -1  -8   96.79    3.80
   3  -1   8  102.49    4.90
  -3  -1   8   98.69    4.00
   3   1   8   90.49    3.80
  -3   1  -8  103.09    3.90
  -3  -1   8   92.89    4.90
   3   1   8   90.19    4.70
  -4   1   8   19.50    1.60
   4  -1   8   19.30    1.50
  -4  -1  -8   20.80    1.00
  -4   1   8   20.60    1.30
  -4  -1   8   21.60    1.30
  -4   1  -8   21.90    1.20
   4   1   8   20.30    1.30
  -4  -1   8   20.90    1.60
  -5   1   8    6.70    0.90
  -5   1   8    7.10    1.10
   5  -1   8    6.90    1.00
  -5  -1  -8    7.80    0.70
  -5  -1   8    6.70    0.90
  -5   1  -8    8.80    0.80
   5   1   8    7.80    0.90
  -5  -1   8    7.90    1.10
  -6   1   8   36.40    2.50
   6  -1   8   35.70    2.30
  -6   1   8   38.50    2.10
  -6  -1  -8   36.40    1.80
  -6  -1   8   39.10    2.10
  -6   1  -8   36.90    1.90
  -6  -1   8   39.30    2.40
   6   1   8   37.60    2.10
  -7   1   8   18.10    1.80
   7  -1   8   18.30    1.60
  -7  -1  -8   19.50    1.30
  -7   1   8   17.60    1.50
  -7  -1   8   18.10    1.50
  -7   1  -8   17.60    1.40
  -7  -1   8   21.50    1.80
  -8   1   8   30.00    2.50
  -8   1   8   34.90    2.20
  -8  -1  -8   36.50    2.00
   8  -1   8   36.00    2.40
  -8  -1   8   34.50    2.50
  -8   1  -8   34.10    2.00
  -8  -1   8   35.70    2.20
  -9   1   8    1.20    1.00
  -9   1   8    1.10    0.80
  -9  -1  -8    0.50    0.60
  -9   1  -8    0.80    0.80
  -9  -1   8    2.30    0.90
  -9  -1   8    2.20    0.90
 -10   1   8    2.80    1.00
 -10  -1  -8    2.40    0.90
 -10   1   8    2.70    1.10
 -10  -1   8    3.90    1.10
 -10   1  -8    4.70    0.90
   0  -2   8  675.53   27.10
   0   2   8  710.53   33.00
   0  -2   8  750.12   33.10
  -1   2   8   24.00    1.10
   1  -2   8   25.30    1.30
  -1   2   8   25.10    1.60
   1  -2   8   22.60    1.70
   1  -2  -8   25.90    1.10
   1   2   8   27.50    1.50
  -1  -2   8   23.90    1.70
  -1  -2   8   26.10    1.30
  -2   2   8   18.90    1.50
   2  -2   8   22.60    1.50
   2  -2   8   19.90    1.10
  -2   2   8   21.50    1.10
   2   2   8   18.50    1.30
  -2  -2   8   19.50    1.20
  -2   2  -8   21.10    1.20
  -3   2   8   94.79    3.90
  -3  -2  -8   92.49    3.70
   3  -2   8   92.39    3.90
   3  -2   8   88.29    4.80
  -3  -2   8   93.19    4.00
  -3   2  -8   95.19    3.90
   3   2   8  100.79    4.60
  -3  -2   8   94.99    4.80
   3   2   8   95.99    3.70
  -4  -2  -8   23.70    1.10
  -4   2   8   24.20    1.70
  -4   2   8   22.40    1.40
   4  -2   8   23.40    1.70
  -4   2  -8   22.40    1.30
  -4  -2   8   22.80    1.70
  -4  -2   8   25.70    1.50
   4   2   8   25.90    1.40
   5  -2   8   10.90    1.30
  -5   2   8    9.90    1.30
  -5  -2  -8    9.60    0.80
  -5   2   8   10.30    1.10
  -5   2  -8   10.60    1.00
   5   2   8   11.10    0.90
  -5  -2   8    9.70    1.20
  -5  -2   8   10.80    1.10
  -6   2   8   67.39    3.80
   6  -2   8   60.19    3.60
  -6  -2  -8   66.79    2.90
  -6   2   8   70.89    3.20
  -6  -2   8   66.99    3.70
  -6  -2   8   66.29    3.10
  -6   2  -8   68.99    3.10
   7  -2   8   12.30    1.50
  -7   2   8   10.20    1.50
  -7   2   8   14.30    1.40
  -7  -2  -8   11.40    1.00
  -7   2  -8   10.00    1.20
  -7  -2   8   11.30    1.40
  -7  -2   8   10.40    1.30
  -8   2   8   16.70    1.60
  -8   2   8   17.20    1.90
  -8  -2  -8   19.10    1.40
   8  -2   8   15.60    1.80
  -8   2  -8   19.50    1.60
  -8  -2   8   18.30    1.60
  -8  -2   8   19.30    1.80
  -9   2   8    8.60    1.70
  -9  -2  -8    6.70    1.00
  -9   2   8    6.70    1.20
  -9  -2   8    6.00    1.10
  -9  -2   8    6.20    1.00
  -9   2  -8    5.70    1.00
 -10   2   8    6.60    1.20
 -10   2   8   11.40    1.90
 -10  -2   8   12.90    1.70
 -10   2  -8    7.80    1.20
   0   3   8  264.97    9.60
   0  -3   8  253.97    9.80
   0   3   8  257.47    9.60
   0  -3   8  234.98   12.00
   0   3   8  245.58   11.90
  -1   3   8  206.88    7.80
   1  -3   8  199.48    8.00
  -1   3   8  232.98    9.70
   1  -3   8  195.88    9.70
  -1   3   8  202.18    7.80
   1  -3  -8  195.68    7.80
   1   3   8  197.58    9.60
  -1  -3   8  199.68    8.00
  -1  -3   8  192.88    9.70
  -2   3   8   17.30    1.50
   2  -3   8   17.90    1.20
   2  -3   8   16.30    1.40
  -2   3   8   18.40    1.00
   2   3   8   18.40    1.20
  -2  -3   8   18.90    1.20
  -2  -3   8   19.30    1.40
  -2   3  -8   19.30    1.20
  -3  -3  -8   16.70    0.80
  -3  -3  -8   15.10    1.00
  -3   3   8   16.70    1.40
   3  -3   8   17.40    1.20
  -3   3   8   16.20    1.00
   3  -3   8   19.50    1.50
  -3  -3   8   18.60    1.20
  -3   3  -8   15.60    1.10
  -3  -3   8   16.70    1.40
   3   3   8   16.00    1.10
   3   3   8   17.40    0.80
  -4   3   8  151.28    7.70
  -4  -3  -8  146.79    7.20
  -4   3   8  151.98    6.20
  -4  -3  -8  150.78    6.00
   4  -3   8  166.18    7.70
  -4  -3   8  152.18    6.30
  -4   3  -8  151.88    6.20
   4   3   8  165.58    7.30
  -4  -3   8  153.58    7.60
  -5   3   8   17.30    1.30
  -5  -3  -8   18.50    1.00
   5  -3   8   15.80    1.60
  -5   3   8   15.80    1.60
  -5  -3   8   16.10    1.50
  -5  -3   8   18.40    1.40
  -5   3  -8   16.10    1.30
  -6  -3  -8  106.89    4.30
   6  -3   8   99.79    5.50
  -6   3   8  104.09    4.50
  -6   3   8  100.99    5.50
  -6   3  -8  107.39    4.50
  -6  -3   8  111.09    5.40
  -6  -3   8  102.89    4.60
  -7  -3  -8   98.59    4.50
  -7   3   8  119.29    5.90
   7  -3   8  106.19    5.70
  -7   3   8  113.19    4.80
  -7   3  -8  107.79    4.70
  -7  -3   8  112.69    4.90
  -7  -3   8  108.39    5.60
  -8   3   8   58.69    3.50
  -8   3   8   49.50    2.90
   8  -3   8   57.99    3.40
  -8  -3   8   54.69    3.20
  -8   3  -8   50.59    2.80
  -8  -3   8   49.00    2.80
  -9   3   8   33.80    2.80
  -9   3   8   36.10    2.40
   9  -3   8   32.00    2.60
  -9  -3   8   35.70    2.30
  -9   3  -8   36.10    2.20
  -9   3  -8   30.50    2.60
 -10   3   8    2.50    1.00
 -10   3   8    0.90    1.10
 -10  -3   8    3.00    1.00
 -10   3  -8    0.50    0.90
   0  -4   8  303.57   14.80
   0   4   8  315.87   11.90
   0   4   8  318.17   11.90
   0  -4   8  308.87   12.20
   0   4   8  311.47   14.70
  -1   4   8  255.17    9.60
  -1   4   8  248.48   11.80
   1  -4   8  238.88   11.90
   1  -4   8  249.28    9.80
   1   4   8  237.98   11.70
   1   4   8  249.28    9.50
  -1  -4   8  242.78   11.90
   1   4   8  260.87    9.50
  -1  -4   8  252.47    9.80
  -2   4   8   85.69    3.60
  -2  -4  -8   85.99    3.40
   2  -4   8   93.49    4.60
   2  -4   8   84.49    3.70
  -2   4   8   82.99    4.50
   2   4   8   88.39    3.40
   2   4   8   87.19    4.30
  -2  -4   8   82.99    4.50
  -2   4  -8   88.59    3.70
  -2  -4   8   88.79    3.80
  -3   4   8   68.19    3.00
   3  -4   8   71.39    3.90
  -3  -4  -8   70.59    2.80
   3  -4   8   69.09    3.10
  -3   4   8   66.29    3.80
  -3  -4  -8   69.69    3.40
   3   4   8   71.99    2.80
  -3  -4   8   69.19    3.20
  -3  -4   8   66.09    3.70
   3   4   8   72.39    3.40
  -3   4  -8   67.09    3.10
   3   4   8   69.69    3.40
   4  -4   8   63.39    2.90
   4  -4   8   60.29    3.50
  -4   4   8   60.09    3.50
  -4  -4  -8   60.79    2.50
  -4   4   8   64.99    2.80
  -4  -4   8   59.79    3.40
  -4   4  -8   60.89    2.80
  -4  -4   8   62.59    2.90
  -5   4   8  193.88    9.50
  -5  -4  -8  191.48    7.50
   5  -4   8  179.08    9.40
  -5   4   8  197.88    7.70
  -5  -4   8  192.28    9.30
  -5  -4   8  188.58    7.80
  -5   4  -8  193.98    7.80
   6  -4   8   42.20    2.90
  -6   4   8   48.00    3.00
  -6   4   8   43.30    2.40
  -6  -4  -8   45.80    2.10
  -6  -4   8   41.60    2.40
  -6  -4   8   41.90    2.70
  -6   4  -8   43.00    2.40
  -7   4   8    1.70    0.80
   7  -4   8    1.70    0.90
  -7   4   8    0.80    0.90
  -7   4  -8    1.70    0.80
  -7  -4   8    0.60    0.80
  -7  -4   8    1.30    0.80
  -8   4   8   24.00    2.20
  -8   4   8   17.40    1.80
   8  -4   8   16.20    2.10
  -8  -4   8   18.40    1.80
  -8   4  -8   14.80    1.70
   9  -4   8   17.50    2.10
  -9   4   8   14.10    1.90
  -9   4   8   15.50    2.00
  -9   4  -8   11.70    1.70
  -9   4  -8   14.90    2.00
  -9  -4   8   15.80    1.80
   0  -5   8    4.30    0.70
   0   5   8    4.40    0.60
   0   5   8    4.00    0.70
   0  -5   8    3.40    0.80
  -1   5   8  186.48    7.40
   1  -5   8  188.98    7.70
   1  -5   8  187.08    9.30
  -1   5   8  181.08    9.20
  -1  -5  -8  194.08    7.40
   1   5   8  204.38    9.10
   1   5   8  190.08    7.30
  -1  -5   8  187.18    9.30
  -1  -5   8  197.28    7.70
   1   5   8  184.98    7.30
   2  -5   8  102.59    4.20
  -2  -5  -8  100.89    3.90
  -2   5   8   98.09    4.00
   2  -5   8   98.09    5.10
  -2   5   8   94.19    5.10
  -2  -5   8   98.69    5.10
   2   5   8   94.79    3.90
   2   5   8   97.19    4.80
  -2   5  -8   96.69    4.20
  -2  -5   8   98.69    4.20
   3  -5   8  236.08    9.60
  -3  -5  -8  241.18    9.30
  -3   5   8  235.88    9.50
  -3   5   8  235.48   11.60
   3  -5   8  251.17   11.70
   3   5   8  245.98   11.20
  -3  -5   8  238.38    9.60
  -3  -5   8  245.18   11.60
  -3   5  -8  233.68    9.60
  -4  -5  -8  127.59    5.00
  -4   5   8  134.19    6.60
   4  -5   8  123.29    6.60
  -4   5   8  125.39    5.30
   4  -5   8  125.89    5.40
  -4  -5   8  126.79    6.40
  -4  -5   8  123.49    5.40
  -4   5  -8  126.79    5.40
  -5   5   8  122.59    5.20
  -5   5   8  122.19    6.50
   5  -5   8  127.79    6.50
  -5  -5   8  121.09    5.30
  -5  -5   8  125.99    6.20
  -5   5  -8  117.49    5.20
  -6   5   8  111.09    4.80
  -6   5   8  103.19    5.90
   6  -5   8  114.39    5.90
  -6   5  -8   99.39    4.80
  -6  -5   8  108.09    4.80
  -6  -5   8  111.19    5.60
  -7   5   8    1.20    0.80
  -7   5   8    0.70    1.00
   7  -5   8   -0.30    1.00
  -7  -5   8    1.50    0.80
  -7   5  -8    1.40    0.80
  -7  -5   8    1.70    0.80
  -8   5   8   55.19    3.10
   8  -5   8   62.19    3.90
  -8   5   8   62.19    3.90
  -8  -5   8   56.19    3.20
  -8   5  -8   59.29    3.20
   9  -5   8   18.80    2.40
  -9   5   8   20.40    2.00
  -9   5   8   15.70    2.20
  -9  -5   8   17.40    1.80
  -9   5  -8   17.40    2.20
  -9   5  -8   14.50    1.90
   0   6   8    5.50    0.70
   0  -6   8    7.00    1.10
   0   6   8    5.40    1.00
   0  -6   8    6.80    1.30
  -1  -6  -8  102.09    4.10
   1  -6   8  100.09    4.40
  -1   6   8  101.59    4.10
   1  -6   8  104.49    5.40
  -1   6   8  101.59    5.20
  -1  -6   8   99.99    4.40
   1   6   8   98.49    4.10
  -1  -6   8  102.09    5.30
   1   6   8  100.29    5.00
   2  -6   8    8.30    1.40
  -2  -6  -8    9.50    0.70
   2  -6   8    8.20    1.20
  -2   6   8    8.20    1.40
  -2   6   8    8.90    0.90
   2   6   8    7.60    0.70
   2   6   8    7.60    0.90
  -2  -6   8    8.70    1.20
  -2  -6   8    7.40    1.30
  -2   6  -8    7.20    1.00
   3  -6   8  238.78    9.60
  -3  -6  -8  240.58    9.30
  -3   6   8  236.68    9.40
   3  -6   8  238.58   11.70
  -3   6   8  248.88   11.70
  -3   6  -8  238.88    9.60
  -3  -6   8  235.88   11.50
  -3  -6   8  231.38    9.60
  -4   6   8   60.59    2.80
   4  -6   8   60.19    3.60
  -4   6   8   53.89    3.50
   4  -6   8   58.99    3.00
  -4  -6   8   58.89    3.00
  -4  -6   8   58.09    3.30
  -4   6  -8   55.49    2.90
  -5   6   8   64.99    4.00
   5  -6   8   62.69    3.90
  -5   6   8   68.29    3.20
  -5   6  -8   66.99    3.30
  -5  -6   8   58.39    3.20
  -5  -6   8   69.49    3.70
  -6   6   8    8.70    1.40
   6  -6   8   11.90    1.80
  -6   6   8    6.80    1.30
  -6   6  -8    7.50    1.10
  -6  -6   8    9.30    1.40
  -6  -6   8    9.60    1.40
   7  -6   8   25.00    2.50
  -7   6   8   27.80    2.50
  -7   6   8   29.60    2.10
  -7   6  -8   26.30    2.10
  -7  -6   8   28.30    2.20
   8  -6   8   18.40    2.30
  -8   6   8   16.40    2.20
  -8   6   8   13.00    1.70
  -8   6  -8   14.00    1.70
  -8  -6   8   11.60    1.70
   0   7   8    5.10    0.80
   0  -7   8    5.30    0.90
   0   7   8    4.90    0.90
   0  -7   8    5.00    1.00
  -1   7   8   80.09    3.50
  -1  -7  -8   80.39    3.40
   1  -7   8   80.79    4.50
  -1   7   8   78.69    4.30
   1  -7   8   78.29    3.70
   1   7   8   79.19    4.10
  -1  -7   8   80.49    4.40
   1   7   8   83.99    3.40
  -1  -7   8   78.69    3.80
  -2   7   8    0.00    0.50
   2  -7   8    1.40    0.80
  -2   7   8    0.00    0.80
   2  -7   8    0.50    0.80
  -2  -7   8   -0.10    0.70
  -2   7  -8   -0.10    0.70
  -2  -7   8   -0.30    0.70
  -3   7   8   49.70    3.20
  -3   7   8   51.29    2.50
   3  -7   8   52.49    3.30
   3  -7   8   49.60    2.70
  -3  -7   8   47.80    2.70
  -3  -7   8   50.19    3.00
  -3   7  -8   49.40    2.70
  -4   7   8   51.79    2.70
   4  -7   8   51.69    2.90
  -4   7   8   48.70    3.40
   4  -7   8   59.59    3.60
  -4   7  -8   55.79    2.90
  -4  -7   8   54.99    3.20
  -4  -7   8   54.49    2.90
  -5   7   8   38.00    2.30
  -5   7   8   39.30    2.90
   5  -7   8   39.50    3.00
  -5  -7   8   38.30    2.60
  -5  -7   8   44.90    2.50
  -5   7  -8   39.70    2.40
  -6   7   8    9.80    1.60
   6  -7   8   13.00    2.00
  -6   7   8   10.20    1.50
  -6  -7   8    9.10    1.30
  -6   7  -8   13.80    1.60
   7  -7   8   14.00    2.20
  -7   7   8   11.80    1.70
  -7   7   8   13.90    2.20
  -7  -7   8   14.00    1.70
  -7   7  -8   11.30    1.70
  -8   7   8   14.10    1.90
   8  -7   8   10.40    1.80
  -8   7   8   16.20    2.30
  -8  -7   8   13.10    1.90
  -8   7  -8   14.90    1.80
   0   8   8    5.80    1.00
   0  -8   8    5.10    1.10
   0  -8   8    4.10    1.00
  -1   8   8   13.10    1.30
   1  -8   8   15.30    1.80
   1  -8   8   12.80    1.60
  -1   8   8   17.40    1.70
  -1  -8   8   15.60    1.70
  -1  -8   8   15.60    1.70
   1   8   8   16.50    1.50
  -2   8   8   12.90    1.30
   2  -8   8   14.10    1.50
   2  -8   8   11.50    1.80
  -2   8   8    9.50    1.70
  -2  -8   8   13.50    1.50
  -2  -8   8   12.40    1.60
  -2   8  -8   14.60    1.50
   3  -8   8   41.90    3.10
   3  -8   8   46.20    2.60
  -3   8   8   44.00    2.40
  -3   8   8   41.20    3.00
  -3  -8   8   44.40    2.60
  -3   8  -8   42.20    2.50
  -3  -8   8   42.30    2.80
   4  -8   8   16.40    1.80
   4  -8   8   15.80    2.10
  -4   8   8   15.70    1.60
  -4   8   8   15.00    2.10
  -4   8  -8   14.60    1.70
  -4  -8   8   15.40    1.70
  -4  -8   8   15.80    1.60
  -5   8   8   10.10    1.60
  -5   8   8    9.90    1.50
   5  -8   8   11.70    2.10
   5  -8   8    9.40    1.40
  -5   8  -8   10.00    1.60
  -5  -8   8    7.70    1.20
   6  -8   8    5.20    1.50
  -6   8   8    6.00    1.20
  -6   8   8    8.40    1.60
  -6   8  -8    8.40    1.30
  -6  -8   8    6.40    1.20
   7  -8   8    0.10    1.20
  -7   8   8    0.70    0.90
  -7   8   8   -0.10    1.20
  -7   8  -8   -0.90    0.90
  -7  -8   8    1.00    0.90
   0  -9   8   94.99    4.50
   0   9   8   94.09    5.10
   0  -9   8   93.59    5.30
   1  -9   8   16.20    1.80
   1  -9   8   17.80    2.10
  -1   9   8   18.10    1.90
  -1  -9   8   19.70    1.80
  -1  -9   8   17.80    1.90
  -2   9   8    3.60    1.10
   2  -9   8    4.30    1.10
   2  -9   8    8.90    1.70
  -2  -9   8    2.80    1.00
  -2   9  -8    5.00    1.10
  -2  -9   8    4.70    1.00
  -3   9   8    9.10    1.40
   3  -9   8    6.60    1.20
   3  -9   8    9.30    1.70
  -3   9   8    7.90    1.40
  -3  -9   8    6.90    1.20
  -3  -9   8    9.40    1.50
  -3   9  -8    7.50    1.20
  -4   9   8   19.00    1.80
   4  -9   8   21.30    2.30
  -4   9   8   17.70    2.30
   4  -9   8   21.60    2.10
  -4  -9   8   18.90    1.90
  -4   9  -8   17.90    1.90
   5  -9   8    3.20    1.20
   5  -9   8    4.60    1.30
  -5   9   8    2.30    1.30
  -5   9   8    2.70    1.00
  -5  -9   8    2.20    1.00
  -5   9  -8    3.20    1.00
   0 -10   8    1.60    1.00
   0 -10   8    0.60    0.90
   1 -10   8    5.40    1.30
  -1  10   8    4.00    1.10
   1 -10   8    2.50    1.00
  -1  10  -8    2.40    1.00
  -1 -10   8    3.00    1.00
  -1 -10   8    2.50    1.00
   2 -10   8    0.30    0.90
  -2  10   8    1.50    1.10
   2 -10   8    0.80    1.00
  -2 -10   8    0.70    1.00
  -2  10  -8   -0.30    0.90
  -2 -10   8   -0.40    0.90
  -3  10   8   13.30    2.00
   3 -10   8   11.00    1.80
   3 -10   8   12.80    1.90
  -3 -10   8   13.70    1.90
  -3  10  -8   13.90    1.80
  -4  10   8    6.40    1.50
   4 -10   8    6.20    1.30
   4 -10   8    5.40    1.50
  -4  10  -8    5.90    1.20
  -4 -10   8    4.30    1.20
   0   0  -9   -0.10    0.20
   0   0   9   -0.20    0.30
   0   0   9    0.40    0.50
   1   0   9    1.60    0.30
  -1   0  -9    1.30    0.30
  -1   0   9    1.70    0.40
  -1   0   9    1.10    0.60
   1   0   9    2.20    0.60
  -2   0  -9    7.50    0.50
   2   0   9    6.90    0.90
  -2   0   9    5.10    0.70
  -2   0   9    6.20    1.00
  -2   0  -9    7.10    0.50
   2   0   9    5.10    0.50
   3   0   9  126.29    6.60
  -3   0   9  139.39    6.70
  -3   0  -9  135.59    5.30
  -3   0   9  143.59    5.50
   4   0   9    1.10    0.50
  -4   0   9    1.80    0.50
  -4   0   9    1.80    0.70
  -4   0  -9    1.30    0.40
  -5   0   9    2.80    0.80
  -5   0   9    4.90    0.70
  -5   0  -9    4.30    0.60
   5   0   9    5.60    0.90
  -6   0   9    7.60    1.40
  -6   0   9    8.10    1.10
  -6   0  -9    7.20    0.90
   6   0   9    9.60    1.10
   7   0   9   77.69    4.10
  -7   0   9   76.49    4.40
  -7   0   9   75.89    3.60
  -7   0  -9   80.69    3.40
  -8   0   9    3.50    0.90
  -8   0  -9    3.60    0.70
  -8   0   9    1.90    0.90
  -9   0  -9   28.30    1.90
  -9   0   9   26.80    2.40
  -9   0   9   30.40    2.10
 -10   0   9   -2.40    0.90
 -10   0   9   -0.80    0.90
   0  -1   9  227.68   10.30
   0  -1   9  210.48    8.30
   0  -1  -9  215.48    8.20
   0   1   9  246.78   10.30
   0   1   9  181.28    8.20
  -1   1   9   14.70    0.80
  -1   1   9   13.80    1.20
   1  -1   9   17.30    1.30
   1  -1   9   15.10    0.90
  -1  -1   9   13.50    0.90
  -1  -1   9   14.50    1.20
   1   1   9   12.00    1.10
   1  -1  -9   13.40    0.80
  -2  -1  -9  149.09    5.60
  -2   1   9  125.59    7.10
  -2   1   9  144.59    5.70
   2  -1   9  163.18    7.10
   2  -1   9  146.29    5.70
  -2  -1  -9  147.59    5.60
  -2  -1   9  146.39    7.10
  -2  -1   9  148.19    5.80
  -2   1  -9  145.99    5.70
   2   1   9  131.79    7.00
  -3   1   9  172.18    6.50
  -3  -1  -9  163.78    6.30
  -3  -1  -9  170.18    6.30
   3  -1   9  147.69    7.80
  -3   1   9  145.19    7.90
  -3   1  -9  168.28    6.40
   3   1   9  154.38    7.80
  -3  -1   9  171.18    7.90
  -3  -1   9  167.28    6.50
  -4   1   9   40.10    1.90
  -4   1   9   40.30    2.40
   4  -1   9   38.90    2.30
  -4  -1  -9   39.90    1.70
   4   1   9   33.70    2.10
  -4  -1   9   38.40    2.30
  -4   1  -9   37.80    1.80
  -4  -1   9   36.80    1.90
  -5  -1  -9   78.99    3.30
  -5   1   9   85.99    4.40
   5  -1   9   84.79    4.20
  -5   1   9   81.59    3.50
   5   1   9   74.49    4.00
  -5  -1   9   79.19    4.30
  -5   1  -9   81.39    3.40
  -5  -1   9   76.29    3.50
  -6   1   9   88.49    3.90
  -6  -1  -9   87.49    3.70
   6  -1   9   86.69    4.60
  -6   1   9   89.29    4.80
  -6  -1   9   87.39    3.90
  -6  -1   9   86.29    4.70
  -6   1  -9   92.09    3.80
   7  -1   9  111.59    5.70
  -7   1   9  113.49    4.90
  -7  -1  -9  113.59    4.70
  -7   1   9  122.99    6.00
  -7   1  -9  106.29    4.80
  -7  -1   9  108.69    5.90
  -7  -1   9  111.29    4.90
  -8  -1  -9    4.70    0.70
   8  -1   9    4.70    1.00
  -8   1   9    3.60    1.00
  -8   1   9    4.00    0.90
  -8   1  -9    2.80    0.80
  -8  -1   9    3.30    1.00
  -8  -1   9    3.00    0.80
  -9   1   9    5.30    1.20
  -9   1   9    5.50    1.10
  -9  -1   9    6.50    1.10
  -9   1  -9    6.60    1.00
  -9  -1   9    5.30    1.10
 -10   1   9    1.70    1.00
 -10   1   9    2.50    1.10
 -10  -1   9    1.90    1.00
 -10  -1   9    1.30    0.90
 -10   1  -9    1.50    0.80
   0  -2   9  210.38   10.50
   0   2   9  213.28   10.50
   0  -2   9  236.68    8.60
   1  -2   9  303.77   14.20
  -1   2   9  310.57   11.50
   1  -2   9  313.07   11.60
  -1   2   9  295.67   14.20
   1  -2  -9  302.87   11.50
  -1  -2   9  297.07   11.60
  -1  -2   9  290.07   14.20
   1   2   9  286.87   14.10
   2  -2   9   80.39    3.40
   2  -2   9   90.19    4.30
  -2   2   9   89.59    4.30
  -2   2   9   85.79    3.40
  -2  -2   9   80.99    4.30
  -2  -2   9   85.19    3.50
  -2   2  -9   79.49    3.40
   2   2   9   74.49    4.10
  -3  -2  -9    6.70    0.40
   3  -2   9    6.60    0.80
   3  -2   9    9.10    1.10
  -3   2   9    8.00    1.10
  -3   2   9    6.50    0.70
   3   2   9    8.50    0.80
  -3   2  -9    6.60    0.80
  -3  -2   9    6.40    1.00
  -3  -2   9    7.50    0.80
  -4  -2  -9   14.20    0.80
  -4   2   9   12.30    1.30
   4  -2   9   11.80    1.30
  -4   2   9   12.30    1.00
  -4  -2  -9   14.00    0.70
   4   2   9   11.30    1.00
  -4  -2   9   12.40    1.30
  -4  -2   9   12.40    1.10
  -4   2  -9   12.50    1.00
  -5   2   9   71.09    3.30
  -5  -2  -9   73.39    3.00
  -5   2   9   72.49    4.00
   5  -2   9   76.19    4.00
   5   2   9   72.39    3.70
  -5  -2   9   71.49    3.30
  -5   2  -9   76.99    3.20
  -5  -2   9   75.19    4.00
  -6   2   9  245.58   10.30
  -6   2   9  284.57   12.60
  -6  -2  -9  246.48   10.00
   6  -2   9  292.17   12.50
  -6   2  -9  256.57   10.20
  -6  -2   9  240.68   10.30
  -6  -2   9  241.68   12.40
  -7  -2  -9   78.19    3.50
  -7   2   9   81.29    3.80
  -7   2   9   83.59    4.60
   7  -2   9   79.59    4.40
  -7   2  -9   83.39    3.70
  -7  -2   9   77.59    3.70
  -7  -2   9   80.99    4.40
  -8   2   9   71.89    4.10
   8  -2   9   75.59    4.00
  -8   2   9   59.59    3.30
  -8  -2   9   62.29    3.80
  -8   2  -9   67.99    3.20
  -8  -2   9   65.69    3.30
  -9   2   9    2.30    1.00
  -9   2   9    2.90    1.10
  -9  -2   9    2.80    0.90
  -9  -2   9    3.90    1.00
  -9   2  -9    0.10    0.80
 -10   2   9    0.00    1.00
 -10   2   9    1.30    1.00
 -10  -2   9   -0.10    0.80
 -10   2  -9    1.40    0.90
   0  -3   9   30.20    2.00
   0  -3   9   30.10    1.60
   0   3   9   26.90    1.80
  -1   3   9  635.94   23.60
  -1   3   9  632.24   23.60
   1  -3   9  640.84   23.80
  -1   3   9  593.64   28.90
   1  -3   9  542.75   28.90
  -1  -3   9  666.13   29.00
   1  -3  -9  642.84   23.60
  -1  -3   9  610.14   23.80
   1   3   9  616.44   28.80
   2  -3   9  117.29    4.60
  -2   3   9  112.49    4.40
  -2   3   9   95.79    5.50
   2   3   9  109.59    5.40
  -2  -3   9  116.59    4.60
  -2  -3   9  110.39    5.60
  -2   3  -9  111.59    4.50
  -3   3   9   66.09    2.90
   3  -3   9   66.09    3.70
  -3   3   9   62.69    3.70
   3  -3   9   65.99    3.00
  -3   3  -9   73.49    3.00
  -3  -3   9   59.69    3.60
   3   3   9   76.59    3.40
  -3  -3   9   68.29    3.00
  -4   3   9   69.99    3.60
  -4   3   9   61.69    2.80
   4  -3   9   61.59    3.60
  -4  -3  -9   63.49    2.60
  -4  -3   9   66.39    3.50
  -4   3  -9   64.69    2.90
  -4  -3   9   61.09    2.90
   4   3   9   61.49    3.20
  -5  -3  -9   38.50    1.70
  -5   3   9   40.10    2.60
   5  -3   9   36.50    2.60
  -5   3   9   34.70    2.00
  -5   3  -9   41.70    2.00
  -5  -3   9   39.40    2.10
  -5  -3   9   41.20    2.50
  -6   3   9  172.88    8.40
   6  -3   9  154.88    8.30
  -6   3   9  171.18    6.90
  -6  -3  -9  170.68    6.60
  -6   3  -9  166.38    6.80
  -6  -3   9  163.88    6.90
  -6  -3   9  164.28    8.20
   7  -3   9   18.40    1.90
  -7   3   9   16.20    1.60
  -7   3   9   16.20    1.90
  -7   3  -9   16.70    1.50
  -7  -3   9   17.40    1.60
  -7  -3   9   16.10    1.70
  -8   3   9   36.20    2.30
   8  -3   9   33.00    2.60
  -8   3   9   31.60    2.70
  -8   3  -9   32.10    2.20
  -8  -3   9   37.10    2.30
  -8  -3   9   34.80    2.40
  -9   3   9    5.70    1.30
  -9   3   9    4.10    1.10
   9  -3   9    8.80    1.70
  -9   3  -9    3.80    0.90
  -9  -3   9    8.00    1.20
   0  -4   9    0.20    0.60
   0  -4   9    0.20    0.50
   0   4   9   -0.20    0.20
   0   4   9    1.10    0.60
   0   4   9   -0.30    0.20
   1  -4   9  208.98    9.90
  -1   4   9  202.18    9.80
   1  -4   9  198.38    8.10
  -1   4   9  201.88    7.90
  -1  -4   9  204.08    9.90
  -1  -4   9  200.08    8.10
   1   4   9  207.98    9.70
   2  -4   9  114.59    6.30
  -2   4   9  126.29    5.00
   2  -4   9  124.69    5.20
  -2   4   9  119.19    6.30
  -2   4  -9  137.59    5.20
   2   4   9  123.99    6.10
  -2  -4   9  130.09    5.20
  -2  -4   9  129.69    6.30
   3  -4   9  196.88   10.10
   3  -4   9  208.98    8.30
  -3   4   9  210.48    8.20
  -3   4   9  206.18   10.10
   3   4   9  196.58    9.70
  -3   4  -9  212.38    8.30
  -3  -4   9  211.88   10.00
  -3  -4   9  210.98    8.30
  -4   4   9   10.60    1.00
  -4   4   9    7.80    1.40
   4  -4   9    9.50    1.10
  -4  -4  -9    9.60    0.60
   4  -4   9   10.30    1.50
  -4  -4   9    8.20    1.20
  -4  -4   9    8.70    1.20
  -4   4  -9    8.80    1.10
  -5   4   9    4.30    1.00
  -5   4   9    2.10    0.70
   5  -4   9    2.50    0.90
  -5  -4   9    2.20    0.80
  -5   4  -9    2.90    0.70
  -5  -4   9    2.70    0.70
  -6   4   9   10.90    1.30
   6  -4   9   12.60    1.70
  -6   4   9   12.40    1.70
  -6  -4   9   12.90    1.50
  -6   4  -9   10.90    1.30
  -6  -4   9   11.70    1.40
  -7   4   9   76.39    4.60
   7  -4   9   87.79    4.60
  -7   4   9   80.79    3.80
  -7  -4   9   77.09    3.80
  -7   4  -9   77.59    3.70
  -7  -4   9   75.29    4.40
  -8   4   9   12.80    2.00
  -8   4   9   15.30    1.70
   8  -4   9   14.10    1.90
  -8  -4   9   15.30    1.70
  -8   4  -9   14.70    1.60
  -9   4   9   35.40    2.90
   9  -4   9   34.90    2.80
  -9   4   9   30.70    2.40
  -9  -4   9   32.20    2.30
  -9   4  -9   28.80    2.20
   0   5   9  392.26   18.40
   0  -5   9  392.46   18.60
   0   5   9  399.76   15.00
   0  -5   9  382.56   15.30
  -1   5   9  197.78    9.10
   1  -5   9  181.88    7.60
   1  -5   9  180.98    9.20
  -1   5   9  186.18    7.30
   1   5   9  190.88    7.20
  -1  -5   9  192.48    9.20
   1   5   9  178.58    9.00
  -1  -5   9  191.18    7.60
   2  -5   9   61.59    3.70
  -2   5   9   65.19    3.60
  -2   5   9   65.69    2.80
  -2  -5  -9   66.49    2.60
   2  -5   9   61.49    3.00
  -2   5  -9   67.49    3.00
  -2  -5   9   65.79    3.60
   2   5   9   64.29    3.30
  -2  -5   9   63.49    3.00
   2   5   9   65.69    2.60
  -3   5   9   19.50    1.90
   3  -5   9   20.90    1.50
  -3   5   9   21.20    1.30
   3  -5   9   20.80    1.90
  -3  -5   9   20.30    1.50
   3   5   9   20.40    1.30
  -3   5  -9   20.90    1.50
  -3  -5   9   25.20    1.80
   4  -5   9   84.09    4.80
  -4   5   9   86.09    3.80
   4  -5   9   86.39    3.90
  -4   5   9   88.79    4.70
  -4  -5   9   87.69    4.60
  -4  -5   9   84.89    3.90
  -4   5  -9   84.09    3.90
  -5   5   9  165.58    7.00
  -5   5   9  188.38    8.70
   5  -5   9  157.58    8.60
  -5  -5   9  164.08    8.40
  -5  -5   9  173.98    7.10
  -5   5  -9  171.38    7.10
   6  -5   9   91.59    5.20
  -6   5   9   92.79    4.20
  -6   5   9   86.69    5.10
  -6  -5   9   93.59    4.90
  -6   5  -9   94.79    4.20
  -6  -5   9   94.29    4.30
  -7   5   9   11.90    1.50
  -7   5   9   11.90    1.90
   7  -5   9   12.00    1.90
  -7   5  -9   12.40    1.50
  -7  -5   9   11.60    1.50
  -7  -5   9   11.60    1.50
   8  -5   9   31.60    2.60
  -8   5   9   28.40    2.10
  -8   5   9   28.20    2.60
  -8  -5   9   26.50    2.20
  -8   5  -9   24.40    2.10
  -9   5   9    4.60    1.10
  -9   5   9    3.80    1.30
   9  -5   9    3.40    1.30
  -9  -5   9    5.50    1.10
  -9   5  -9    4.80    1.20
   0  -6   9    2.30    0.80
   0   6   9    2.70    0.70
   0   6   9    1.40    0.40
   0  -6   9    1.50    0.70
  -1   6   9   11.70    0.90
   1  -6   9   14.60    1.30
  -1   6   9   11.30    1.40
   1  -6   9   12.70    1.60
  -1  -6   9   11.30    1.30
   1   6   9   12.80    0.90
   1   6   9   15.00    1.20
  -1  -6   9   12.50    1.50
  -2   6   9  136.59    6.80
   2  -6   9  137.19    5.70
   2  -6   9  137.69    6.90
  -2   6   9  133.79    5.40
  -2   6  -9  131.69    5.60
   2   6   9  128.09    6.50
  -2  -6   9  132.49    6.80
  -2  -6   9  129.59    5.60
  -3   6   9  107.79    4.50
   3  -6   9  110.89    5.80
   3  -6   9  109.29    4.70
  -3   6   9   99.69    5.70
  -3  -6   9  107.69    4.70
  -3  -6   9  105.69    5.60
  -3   6  -9  106.29    4.70
   4  -6   9   19.20    1.60
  -4   6   9   13.10    1.30
   4  -6   9   14.00    1.90
  -4   6   9   16.00    1.90
  -4  -6   9   12.50    1.50
  -4   6  -9   15.40    1.60
  -4  -6   9   15.60    1.60
  -5   6   9   31.70    2.00
   5  -6   9   34.60    2.60
  -5   6   9   32.30    2.60
  -5   6  -9   29.80    2.00
  -5  -6   9   32.70    2.30
  -5  -6   9   30.10    2.10
  -6   6   9   45.20    2.50
  -6   6   9   48.10    3.20
   6  -6   9   43.60    3.20
  -6  -6   9   45.40    2.90
  -6   6  -9   44.30    2.60
  -6  -6   9   41.80    2.70
  -7   6   9   41.00    3.10
  -7   6   9   40.10    2.50
   7  -6   9   44.80    3.20
  -7   6  -9   41.40    2.60
  -7  -6   9   41.70    2.70
  -8   6   9   20.60    2.50
   8  -6   9   24.90    2.60
  -8   6   9   20.90    2.10
  -8  -6   9   24.40    2.20
  -8   6  -9   21.10    2.00
   0  -7   9   24.80    1.90
   0   7   9   28.10    1.90
   0  -7   9   25.00    2.20
   1  -7   9   79.49    3.80
  -1   7   9   83.59    3.50
   1  -7   9   83.69    4.60
  -1   7   9   76.99    4.40
  -1  -7   9   77.69    4.50
  -1  -7   9   80.49    3.80
   1   7   9   84.59    4.30
   2  -7   9   16.00    1.90
   2  -7   9   15.90    1.60
  -2   7   9   17.60    1.30
  -2   7   9   17.60    1.80
  -2   7  -9   15.00    1.50
  -2  -7   9   17.30    1.70
  -2  -7   9   14.10    1.70
   3  -7   9   17.70    1.70
  -3   7   9   17.30    1.40
  -3   7   9   18.60    1.90
   3  -7   9   16.20    2.00
  -3   7  -9   16.30    1.60
  -3  -7   9   15.70    1.70
  -3  -7   9   19.40    1.70
  -4   7   9   10.40    1.80
   4  -7   9    7.10    1.40
   4  -7   9    8.10    1.20
  -4   7   9   10.30    1.30
  -4   7  -9   12.00    1.50
  -4  -7   9    8.90    1.50
  -4  -7   9    6.60    1.10
   5  -7   9   15.30    1.80
   5  -7   9   21.40    2.30
  -5   7   9   17.30    2.20
  -5   7   9   19.70    1.70
  -5  -7   9   17.50    1.80
  -5   7  -9   16.90    1.70
  -5  -7   9   17.30    1.80
  -6   7   9   11.20    1.50
   6  -7   9    9.20    1.60
  -6   7   9   10.10    1.90
  -6  -7   9   10.20    1.60
  -6   7  -9   11.10    1.60
   7  -7   9    8.00    1.60
  -7   7   9    6.60    1.50
  -7   7   9    7.20    1.20
  -7  -7   9    6.30    1.20
  -7   7  -9    5.40    1.20
   0  -8   9    6.40    1.00
   0  -8   9    6.30    1.20
   0   8   9    7.40    1.30
   1  -8   9   22.00    2.00
   1  -8   9   22.40    2.20
  -1   8   9   25.30    2.10
  -1  -8   9   26.00    2.00
  -1  -8   9   24.80    2.20
  -2   8   9   27.60    1.80
   2  -8   9   23.00    2.30
   2  -8   9   27.50    2.10
  -2   8   9   27.60    2.20
  -2   8  -9   21.80    1.90
  -2  -8   9   26.70    2.00
  -2  -8   9   22.10    2.10
   3  -8   9   20.40    2.20
  -3   8   9   20.80    1.60
   3  -8   9   17.10    1.80
  -3   8   9   18.00    2.10
  -3  -8   9   21.30    1.90
  -3   8  -9   19.30    1.80
  -3  -8   9   20.10    1.80
  -4   8   9   11.10    1.50
   4  -8   9   13.60    2.10
   4  -8   9   17.30    1.90
  -4   8   9   14.50    2.10
  -4  -8   9   13.00    1.70
  -4   8  -9   13.20    1.70
  -4  -8   9   15.60    1.60
  -5   8   9   14.30    2.10
  -5   8   9   16.20    1.60
   5  -8   9   12.60    2.20
   5  -8   9   13.10    1.80
  -5   8  -9   11.10    1.60
  -5  -8   9   13.30    1.70
   6  -8   9   -0.70    1.10
  -6   8   9   -1.00    1.00
  -6   8   9   -1.30    0.80
  -6  -8   9    1.30    0.90
  -6   8  -9   -0.70    0.90
   0  -9   9    6.00    1.20
   0  -9   9    4.70    1.10
   1  -9   9   19.40    2.20
   1  -9   9   22.00    2.00
  -1   9   9   20.60    2.00
  -1  -9   9   20.00    2.10
  -1  -9   9   22.30    1.90
   2  -9   9    2.20    1.10
   2  -9   9    0.70    0.90
  -2   9   9    2.60    1.00
  -2  -9   9    2.40    0.90
  -2   9  -9    2.60    0.90
  -2  -9   9    2.60    1.00
   3  -9   9   17.70    2.20
   3  -9   9   16.10    1.90
  -3   9   9   17.10    2.10
  -3   9  -9   16.20    1.80
  -3  -9   9   14.80    1.80
  -3  -9   9   14.90    1.80
   4  -9   9    8.30    1.50
   4  -9   9    8.20    1.30
  -4   9   9   10.40    2.00
  -4  -9   9    6.70    1.20
  -4   9  -9    7.40    1.20
   5  -9   9   14.80    2.30
  -5   9   9   17.30    2.30
   5  -9   9   13.20    2.00
  -5   9   9   10.70    1.70
  -5  -9   9   14.80    1.90
  -5   9  -9   10.60    1.80
   0 -10   9    1.70    1.10
   0 -10   9   -0.60    0.90
   1 -10   9    5.80    1.20
   1 -10   9    4.60    1.30
  -1 -10   9    4.60    1.10
  -1 -10   9    4.80    1.30
  -1  10  -9    5.10    1.10
   2 -10   9    2.90    1.10
  -2  10   9    1.30    1.10
   2 -10   9   -0.10    1.00
  -2 -10   9    1.20    1.00
  -2  10  -9    0.40    0.90
  -2 -10   9    1.40    1.00
   3 -10   9    4.30    1.40
  -3  10   9    6.70    1.50
   3 -10   9    8.90    1.40
  -3 -10   9    6.60    1.30
  -3  10  -9    5.10    1.10
   0   0  10    1.50    0.30
   0   0  10    0.90    0.50
  -1   0  10   19.60    1.50
  -1   0 -10   20.30    1.00
   1   0  10   19.90    1.00
  -1   0  10   19.00    1.00
   1   0  10   17.60    1.40
  -2   0 -10  684.23   26.00
  -2   0  10  729.83   31.90
  -2   0  10  601.64   26.10
   2   0  10  678.43   31.80
  -2   0 -10  725.23   26.00
   2   0  10  687.43   26.00
   3   0  10    4.30    0.70
  -3   0  10    5.60    0.70
  -3   0 -10    3.70    0.50
  -3   0  10    3.90    0.80
  -4   0  10   55.69    2.60
  -4   0  10   53.29    3.30
   4   0  10   62.49    3.10
  -4   0 -10   58.89    2.50
  -5   0  10    4.40    0.70
  -5   0  10    6.20    1.00
   5   0  10    5.30    1.00
  -5   0 -10    4.60    0.70
   6   0  10   30.00    2.00
  -6   0 -10   28.40    1.60
  -6   0  10   28.10    1.80
  -6   0  10   30.90    2.30
  -7   0  10   72.89    4.20
  -7   0  10   76.59    3.60
   7   0  10   71.79    4.00
  -7   0 -10   75.79    3.30
  -8   0  10   22.50    2.20
  -8   0 -10   21.90    1.60
  -8   0  10   27.80    2.00
  -9   0  10   22.10    2.30
  -9   0  10   24.30    2.10
 -10   0  10    3.50    1.10
 -10   0  10    0.70    1.10
   0   1  10  153.28    6.10
   0   1  10  150.88    7.70
   0  -1  10  164.88    6.30
   0  -1 -10  167.48    6.10
   0  -1  10  158.18    7.80
   1  -1  10   64.09    2.70
  -1   1  10   65.99    3.50
  -1   1  10   72.69    2.60
   1  -1  10   53.59    3.40
  -1  -1  10   62.59    2.70
   1   1  10   64.39    3.40
  -2   1  10  544.75   29.60
   2  -1  10  644.24   24.20
   2  -1  10  697.23   29.60
  -2   1  10  634.14   24.30
   2   1  10  604.34   29.50
  -2  -1  10  682.33   24.30
  -2   1 -10  643.44   24.20
  -3  -1 -10  292.77   10.90
  -3  -1 -10  282.77   10.90
  -3   1  10  290.87   13.60
   3  -1  10  307.47   13.60
  -3   1  10  280.97   11.10
  -3  -1  10  305.87   11.20
  -3  -1  10  263.77   13.50
   3   1  10  263.87   13.40
  -3   1 -10  275.67   11.00
  -4   1  10  172.28    6.70
  -4  -1 -10  162.48    6.50
  -4   1  10  178.38    8.30
   4  -1  10  156.38    8.20
   4   1  10  146.89    8.00
  -4  -1  10  185.98    6.80
  -4   1 -10  170.78    6.60
  -4  -1  10  172.28    8.30
  -5   1  10   91.29    4.20
   5  -1  10   92.99    5.00
  -5  -1 -10  102.79    3.90
  -5   1  10   92.79    5.10
   5   1  10   96.49    4.80
  -5  -1  10  100.19    5.10
  -5   1 -10   96.49    4.00
  -5  -1  10  101.69    4.20
  -6   1  10   48.20    2.80
   6  -1  10   37.90    2.50
  -6   1  10   42.30    2.30
  -6  -1 -10   39.80    1.90
  -6  -1  10   39.70    2.20
   6   1  10   40.80    2.40
  -6  -1  10   39.60    2.70
  -6   1 -10   40.40    2.10
   7  -1  10   46.70    2.80
  -7   1  10   43.60    3.00
  -7   1  10   46.10    2.50
  -7  -1 -10   44.40    2.20
  -7   1 -10   42.30    2.30
  -7  -1  10   47.60    2.50
  -7  -1  10   47.50    3.00
  -8   1  10    1.60    0.90
  -8   1  10    2.20    1.00
  -8  -1  10    2.30    0.80
  -8   1 -10    2.70    0.80
  -8  -1  10    2.70    0.90
  -9   1  10    7.30    1.40
  -9   1  10    6.70    1.20
  -9  -1  10    8.70    1.70
  -9   1 -10    7.30    1.10
  -9  -1  10    6.70    1.10
 -10   1  10   16.10    2.20
 -10   1  10   15.60    1.90
 -10  -1  10   17.60    1.90
 -10  -1  10   18.60    2.10
   0   2  10   16.60    1.40
   0  -2  10   17.60    1.10
   0  -2  10   23.50    1.60
  -1   2  10  334.17   12.70
   1  -2  10  328.17   12.90
  -1   2  10  344.87   15.70
   1  -2  10  322.77   15.70
  -1  -2  10  311.67   15.70
   1  -2 -10  342.77   12.70
   1   2  10  326.77   15.60
  -1  -2  10  351.16   12.90
   2  -2  10  145.59    7.20
  -2   2  10  135.89    5.80
   2  -2  10  150.58    5.90
  -2   2  10  134.29    7.20
  -2  -2  10  148.49    5.90
  -2   2 -10  161.68    5.90
   2   2  10  151.78    7.10
  -2  -2  10  144.99    7.20
   3  -2  10   89.79    4.90
  -3   2  10   96.39    3.90
   3  -2  10   93.69    3.90
  -3   2  10   96.99    5.00
  -3   2 -10  100.99    3.90
  -3  -2  10   97.79    4.90
   3   2  10   93.89    4.70
  -3  -2  10   90.19    4.00
  -4   2  10   23.40    1.40
  -4  -2 -10   22.60    1.00
  -4   2  10   21.00    1.80
   4  -2  10   20.10    1.70
  -4  -2  10   22.30    1.40
  -4  -2  10   20.50    1.70
   4   2  10   21.00    1.40
  -4   2 -10   21.40    1.30
  -5   2  10   34.10    1.90
  -5   2  10   37.70    2.50
   5  -2  10   35.00    2.30
  -5  -2 -10   33.30    1.60
  -5  -2  10   36.80    2.00
  -5  -2  10   35.30    2.40
  -5   2 -10   34.80    1.80
   5   2  10   35.70    2.00
  -6   2  10  111.59    6.30
  -6  -2 -10  124.39    4.90
   6  -2  10  118.49    6.20
  -6   2  10  117.59    5.10
  -6  -2  10  122.49    6.20
  -6  -2  10  124.09    5.20
  -6   2 -10  124.39    5.10
   7  -2  10    2.50    0.90
  -7   2  10    2.80    0.80
  -7   2  10    2.60    1.00
  -7  -2  10    2.50    0.90
  -7  -2  10    2.90    0.80
  -7   2 -10    1.80    0.70
   8  -2  10    2.80    1.00
  -8   2  10    3.60    1.20
  -8   2  10    4.50    1.00
  -8  -2  10    4.40    1.00
  -8  -2  10    4.70    0.90
  -8   2 -10    2.50    0.80
  -9   2  10    1.50    1.10
  -9   2  10    3.50    1.00
  -9  -2  10    4.30    1.00
  -9   2 -10    2.90    0.90
  -9  -2  10    5.40    1.20
   0  -3  10  256.57   10.00
   0  -3  10  246.88   12.20
   0   3  10  260.67   12.10
  -1   3  10    6.80    1.00
   1  -3  10    7.50    0.90
  -1   3  10    6.00    0.50
   1  -3  10    5.70    1.10
  -1   3  10    6.00    0.60
  -1  -3  10    6.60    0.80
   1  -3 -10    6.00    0.50
   1   3  10    7.10    0.90
  -1  -3  10    6.40    1.10
  -2   3  10   36.30    1.60
   2  -3  10   38.00    2.30
  -2   3  10   34.10    2.30
   2  -3  10   36.40    1.80
   2   3  10   33.30    2.00
  -2  -3  10   34.80    1.80
  -2   3 -10   34.80    1.80
  -2  -3  10   32.40    2.20
   3  -3  10   53.79    2.40
  -3   3  10   51.89    2.30
   3  -3  10   51.59    3.00
  -3   3  10   46.60    3.00
  -3  -3  10   52.99    3.00
   3   3  10   59.99    2.80
  -3   3 -10   51.19    2.40
  -3  -3  10   47.90    2.50
  -4  -3 -10    4.10    0.40
  -4   3  10    5.50    0.90
  -4   3  10    6.50    1.20
   4  -3  10    5.50    1.00
  -4  -3  10    4.00    0.70
   4   3  10    5.30    0.70
  -4   3 -10    4.60    0.70
  -4  -3  10    3.70    0.90
  -5   3  10   15.00    1.70
   5  -3  10   16.00    1.70
  -5   3  10   15.70    1.30
  -5  -3  10   16.60    1.60
  -5  -3  10   14.50    1.40
  -5   3 -10   16.30    1.30
  -6   3  10   22.90    2.10
   6  -3  10   21.00    2.00
  -6   3  10   20.00    1.60
  -6  -3  10   20.10    1.90
  -6   3 -10   25.30    1.60
  -6  -3  10   22.40    1.70
  -7   3  10   16.50    1.60
  -7   3  10   16.40    2.00
   7  -3  10   14.20    1.80
  -7  -3  10   15.50    1.70
  -7  -3  10   17.70    1.70
  -7   3 -10   13.40    1.40
   8  -3  10  143.39    7.30
  -8   3  10  133.59    6.10
  -8   3  10  149.29    7.50
  -8   3 -10  136.59    6.00
  -8  -3  10  139.19    7.20
  -8  -3  10  140.59    6.20
  -9   3  10   14.10    1.80
  -9   3  10    9.90    1.70
   9  -3  10   13.40    1.90
  -9  -3  10   13.90    1.70
  -9   3 -10   11.70    1.50
   0   4  10  123.09    5.80
   0  -4  10  122.79    6.00
   0  -4  10  115.19    4.80
   0   4  10  118.89    4.50
   0   4  10  103.69    4.50
   1  -4  10  417.86   19.00
   1  -4  10  412.86   15.60
  -1   4  10  340.47   18.80
  -1   4  10  404.26   15.30
   1   4  10  393.46   18.70
  -1  -4  10  421.26   15.60
  -1  -4  10  415.86   19.00
   2  -4  10   47.30    2.90
  -2   4  10   48.60    2.10
   2  -4  10   45.20    2.30
  -2   4  10   47.10    2.90
  -2  -4  10   49.50    2.40
  -2  -4  10   49.10    2.90
   2   4  10   48.30    2.60
  -3   4  10   51.59    3.10
  -3   4  10   52.89    2.40
   3  -4  10   50.89    3.10
   3  -4  10   50.09    2.50
  -3  -4  10   49.10    2.50
  -3  -4  10   51.79    3.00
  -3   4 -10   54.19    2.50
   3   4  10   53.69    2.70
  -4   4  10   18.10    1.80
   4  -4  10   18.90    1.80
  -4   4  10   18.50    1.30
   4  -4  10   21.30    1.50
  -4  -4  10   18.30    1.70
  -4   4 -10   20.80    1.40
  -4  -4  10   16.80    1.40
  -5   4  10   81.19    4.90
   5  -4  10   86.89    4.90
  -5   4  10   90.49    3.90
  -5  -4  10   96.29    4.10
  -5  -4  10   86.09    4.70
  -5   4 -10   93.99    4.00
  -6   4  10   34.90    2.70
  -6   4  10   34.90    2.10
   6  -4  10   39.50    2.70
  -6  -4  10   32.60    2.20
  -6   4 -10   34.40    2.10
  -6  -4  10   38.90    2.50
   7  -4  10   14.90    1.90
  -7   4  10   13.80    1.50
  -7   4  10   12.60    1.90
  -7   4 -10   11.20    1.40
  -7  -4  10   13.90    1.70
  -7  -4  10   12.30    1.60
  -8   4  10    0.70    0.80
   8  -4  10    3.20    1.10
  -8   4  10    0.50    1.10
  -8  -4  10    0.80    0.90
  -8   4 -10   -0.70    0.80
  -8  -4  10   -0.50    0.90
  -9   4  10   15.80    1.90
  -9   4  10   15.90    2.30
   9  -4  10   12.00    2.20
  -9   4 -10   13.10    1.70
  -9  -4  10   12.70    1.90
   0   5  10   55.59    2.30
   0  -5  10   55.69    2.70
   0   5  10   57.29    3.20
   0  -5  10   57.69    3.30
  -1   5  10   39.90    2.50
   1  -5  10   39.10    2.10
   1  -5  10   36.90    2.50
  -1   5  10   39.60    1.80
  -1  -5  10   39.30    2.10
   1   5  10   39.50    2.30
  -1  -5  10   37.90    2.50
  -2   5  10  132.89    5.30
  -2   5  10  137.79    6.70
   2  -5  10  134.89    6.80
   2  -5  10  131.19    5.60
  -2  -5  10  126.29    6.70
   2   5  10  126.19    6.40
  -2  -5  10  134.99    5.60
   3  -5  10   26.70    1.80
   3  -5  10   25.80    2.10
  -3   5  10   25.70    1.50
  -3   5  10   25.50    2.20
  -3  -5  10   25.00    1.70
   3   5  10   29.30    1.60
  -3   5 -10   27.40    1.70
  -3  -5  10   24.90    2.00
   4  -5  10   13.80    1.80
  -4   5  10   10.60    1.20
   4  -5  10   10.10    1.40
  -4   5  10   10.80    1.70
  -4  -5  10   11.90    1.50
  -4   5 -10   12.30    1.40
  -4  -5  10   14.00    1.40
  -5   5  10   30.10    2.40
  -5   5  10   32.20    1.90
   5  -5  10   31.20    2.50
  -5   5 -10   29.20    2.00
  -5  -5  10   31.60    2.30
  -5  -5  10   29.20    2.00
  -6   5  10    4.90    0.90
   6  -5  10    5.80    1.20
  -6   5  10    5.60    1.20
  -6  -5  10    4.80    1.00
  -6  -5  10    4.80    1.00
  -6   5 -10    4.80    0.90
  -7   5  10    6.90    1.10
   7  -5  10    5.40    1.30
  -7   5  10    6.00    1.30
  -7  -5  10    6.40    1.10
  -7   5 -10    5.20    1.00
  -7  -5  10    6.90    1.10
  -8   5  10   18.00    2.30
   8  -5  10   17.00    2.20
  -8   5  10   20.10    1.90
  -8   5 -10   13.80    1.80
  -8  -5  10   16.00    1.90
   0   6  10    1.10    0.70
   0  -6  10   -0.10    0.70
   0  -6  10    0.40    0.60
  -1   6  10   27.70    2.10
   1  -6  10   32.60    2.30
   1  -6  10   28.10    1.90
  -1   6  10   29.50    1.50
  -1  -6  10   27.90    1.90
  -1  -6  10   29.40    2.20
   1   6  10   30.40    1.90
   2  -6  10   61.69    3.70
  -2   6  10   59.19    3.60
   2  -6  10   64.79    3.10
  -2   6  10   62.39    2.80
  -2  -6  10   65.09    3.70
  -2  -6  10   62.89    3.10
  -2   6 -10   65.79    3.10
   2   6  10   57.69    3.30
  -3   6  10   29.80    2.30
   3  -6  10   27.70    1.90
  -3   6  10   26.70    1.60
   3  -6  10   25.00    2.30
  -3   6 -10   27.60    1.90
  -3  -6  10   26.20    2.10
  -3  -6  10   27.50    2.00
   4  -6  10   20.60    2.10
  -4   6  10   18.70    2.00
  -4   6  10   17.20    1.40
   4  -6  10   16.80    1.70
  -4   6 -10   15.90    1.60
  -4  -6  10   18.60    1.80
  -4  -6  10   17.00    1.70
   5  -6  10    8.90    1.80
  -5   6  10    9.70    1.80
  -5   6  10    9.70    1.30
  -5  -6  10   12.00    1.50
  -5  -6  10   10.50    1.50
  -5   6 -10   10.40    1.50
  -6   6  10    2.40    0.80
  -6   6  10    3.80    1.20
   6  -6  10    4.30    1.30
  -6  -6  10    2.10    0.90
  -6  -6  10    2.60    0.90
  -6   6 -10    2.40    0.90
  -7   6  10   17.70    2.20
   7  -6  10   15.20    2.20
  -7   6  10   14.00    1.70
  -7   6 -10   16.70    1.80
  -7  -6  10   18.30    2.00
   8  -6  10   20.40    2.50
  -8   6  10   22.10    2.50
  -8   6  10   21.00    2.00
  -8   6 -10   19.50    2.00
  -8  -6  10   13.20    2.00
   0  -7  10    0.00    0.80
   0  -7  10    0.50    0.80
   0   7  10   -0.20    0.70
   1  -7  10   63.99    3.70
  -1   7  10   58.89    3.50
   1  -7  10   60.49    3.20
  -1  -7  10   61.19    3.20
  -1  -7  10   62.19    3.70
   1   7  10   59.89    3.40
   2  -7  10   52.39    3.40
   2  -7  10   56.19    2.90
  -2   7  10   54.59    2.50
  -2   7  10   51.69    3.30
  -2  -7  10   51.19    2.80
  -2  -7  10   54.79    3.30
  -2   7 -10   48.90    2.80
   3  -7  10    2.80    1.00
   3  -7  10    0.90    0.80
  -3   7  10    2.00    0.70
  -3   7  10    0.40    0.90
  -3  -7  10    0.30    0.80
  -3  -7  10    1.30    0.80
  -3   7 -10    1.20    0.80
  -4   7  10   56.39    3.60
   4  -7  10   58.29    3.80
   4  -7  10   57.69    3.10
  -4   7  10   56.19    2.80
  -4  -7  10   53.99    3.50
  -4   7 -10   61.29    3.10
  -4  -7  10   57.89    3.10
   5  -7  10   26.50    2.20
  -5   7  10   24.40    1.90
  -5   7  10   27.70    2.50
   5  -7  10   27.40    2.50
  -5  -7  10   24.40    2.00
  -5  -7  10   30.10    2.20
  -5   7 -10   27.30    2.00
  -6   7  10    5.40    1.40
  -6   7  10    4.40    1.00
   6  -7  10    1.80    1.20
  -6   7 -10    2.30    0.90
  -6  -7  10    0.80    0.90
  -7   7  10   -0.30    0.80
  -7   7  10    0.40    1.10
   7  -7  10    0.00    1.10
  -7   7 -10   -2.10    0.80
  -7  -7  10    0.10    0.90
   0  -8  10   11.30    1.70
   0  -8  10   11.10    1.60
   0   8  10   14.10    1.60
   1  -8  10    5.60    1.20
  -1   8  10    3.50    1.00
   1  -8  10    2.60    0.90
  -1  -8  10    2.10    1.00
  -1  -8  10    5.20    1.00
   2  -8  10    4.70    1.20
  -2   8  10    3.90    1.10
   2  -8  10    4.60    1.00
  -2  -8  10    5.90    1.10
  -2   8 -10    5.40    1.00
  -2  -8  10    4.50    1.10
   3  -8  10    5.30    1.30
  -3   8  10    6.80    1.40
   3  -8  10    6.90    1.20
  -3  -8  10   10.30    1.60
  -3   8 -10    6.90    1.10
  -3  -8  10    8.80    1.50
   4  -8  10    0.80    1.00
  -4   8  10   -0.20    1.10
   4  -8  10    1.00    0.90
  -4   8 -10    1.40    0.90
  -4  -8  10    2.30    0.90
  -4  -8  10    2.20    0.90
  -5   8  10    8.40    1.60
   5  -8  10    6.70    1.30
  -5   8  10    6.50    1.10
   5  -8  10   11.20    2.00
  -5  -8  10    7.20    1.30
  -5   8 -10    7.70    1.30
  -6   8  10    1.30    1.00
  -6   8  10    3.30    1.40
   6  -8  10    1.40    1.30
  -6   8 -10    2.10    1.00
  -6  -8  10    4.40    1.10
   0  -9  10    1.70    1.10
   0  -9  10    3.10    1.10
   1  -9  10   22.90    2.10
   1  -9  10   22.80    2.30
  -1   9  10   25.80    2.20
  -1  -9  10   21.70    2.00
  -1  -9  10   27.60    2.30
   2  -9  10    9.20    1.40
  -2   9  10   10.80    1.80
   2  -9  10   10.30    2.00
  -2  -9  10   13.90    1.80
  -2   9 -10   11.10    1.60
  -2  -9  10   13.30    1.70
   3  -9  10    6.30    1.40
  -3   9  10    6.40    1.40
   3  -9  10    4.50    1.10
  -3   9 -10    4.40    1.00
  -3  -9  10    4.00    1.20
  -3  -9  10    4.50    1.10
  -4   9  10   37.30    3.00
   4  -9  10   35.30    2.60
   4  -9  10   31.40    2.80
  -4  -9  10   35.00    2.50
  -4   9 -10   28.90    2.40
   5  -9  10   -0.10    1.10
  -5   9  10   -0.70    1.10
   5  -9  10    2.50    1.30
  -5  -9  10    0.40    0.90
  -5   9 -10   -0.10    1.00
   0 -10  10   24.50    2.60
   0 -10  10   31.60    2.40
   1 -10  10    5.00    1.20
   1 -10  10    5.40    1.40
  -1  10 -10    6.90    1.20
  -1 -10  10   10.90    1.90
  -1 -10  10    6.10    1.20
   2 -10  10   -0.30    1.00
  -2  10  10   -1.80    0.90
   2 -10  10   -0.10    1.00
  -2 -10  10   -0.30    1.00
  -2 -10  10    2.00    1.00
  -2  10 -10   -1.30    0.80
   0   0  11    0.30    0.50
   0   0  11   -0.10    0.30
   1   0  11  499.15   22.80
  -1   0  11  507.15   18.70
  -1   0 -11  478.25   18.60
   1   0  11  468.45   18.60
  -2   0  11  137.39    5.60
  -2   0 -11  135.99    5.40
  -2   0  11  145.79    7.00
   2   0  11  131.69    6.90
  -2   0 -11  152.78    5.50
   2   0  11  134.69    5.40
  -3   0  11  187.78    7.30
   3   0  11  170.98    8.80
  -3   0  11  184.58    9.00
  -3   0 -11  187.08    7.10
  -4   0 -11    3.30    0.50
  -4   0  11    4.80    0.90
  -4   0  11    3.30    0.60
   4   0  11    3.60    0.70
  -5   0  11   80.89    3.60
  -5   0  11   79.59    4.40
   5   0  11   77.99    4.20
  -5   0 -11   81.79    3.40
  -6   0  11    7.80    1.40
  -6   0  11    7.90    1.20
   6   0  11    7.50    1.20
  -6   0 -11    6.30    0.90
  -7   0 -11    7.90    1.00
  -7   0  11    8.20    1.30
  -7   0  11    9.60    1.40
  -8   0  11    5.30    1.00
  -8   0  11    3.60    1.10
  -9   0  11   -0.20    0.80
  -9   0  11    0.20    0.90
   0  -1  11    2.90    0.70
   0   1  11    2.60    0.60
   0  -1  11    3.80    0.60
   0  -1 -11    3.20    0.40
   0   1  11    3.20    0.40
   1  -1  11   13.10    1.30
   1  -1  11   14.20    0.90
  -1  -1 -11   14.40    0.60
  -1   1  11   12.10    1.30
  -1   1  11   15.10    0.80
  -1  -1  11   13.40    1.30
  -1  -1  11   13.10    0.90
   1   1  11   12.40    1.20
   2  -1  11  162.18    6.50
   2  -1  11  163.08    8.10
  -2   1  11  151.48    8.10
  -2   1  11  166.98    6.50
  -2   1 -11  183.58    6.50
   2   1  11  153.38    8.00
  -2  -1  11  170.88    6.60
  -3   1  11   66.49    3.60
  -3  -1 -11   63.69    2.60
  -3  -1 -11   65.49    2.60
  -3   1  11   61.19    2.80
   3  -1  11   69.09    3.60
  -3   1 -11   68.69    2.70
   3   1  11   60.29    3.40
  -3  -1  11   63.09    2.90
  -3  -1  11   61.79    3.60
   4  -1  11   28.30    2.00
  -4  -1 -11   28.00    1.30
  -4   1  11   30.40    1.60
  -4   1  11   33.10    2.20
  -4   1 -11   29.40    1.50
  -4  -1  11   29.10    2.10
   4   1  11   28.50    1.90
  -4  -1  11   30.80    1.70
  -5  -1 -11    7.70    0.70
  -5   1  11    6.40    1.10
   5  -1  11    8.70    1.30
  -5   1  11    6.90    1.00
   5   1  11    6.80    1.10
  -5  -1  11    6.80    1.10
  -5  -1  11    9.10    1.10
  -5   1 -11    6.30    0.80
  -6   1  11   36.60    2.50
   6  -1  11   29.90    2.20
  -6   1  11   28.70    1.90
  -6  -1 -11   30.50    1.60
  -6  -1  11   31.40    2.30
   6   1  11   29.70    2.00
  -6   1 -11   28.10    1.70
  -6  -1  11   32.70    1.90
  -7   1  11   24.00    2.30
   7  -1  11   30.90    2.10
  -7   1  11   30.10    2.00
  -7  -1  11   27.40    2.30
  -7  -1  11   27.40    1.90
  -7   1 -11   27.90    1.70
  -8   1  11   23.40    2.30
  -8   1  11   22.70    1.80
  -8   1 -11   19.00    1.50
  -8  -1  11   21.70    2.10
  -8  -1  11   19.20    1.70
  -9   1  11    9.60    1.90
  -9   1  11    7.10    1.20
  -9  -1  11    9.80    1.60
  -9  -1  11    9.30    1.80
   0  -2  11  152.88    7.40
   0   2  11  145.59    7.30
   0  -2  11  147.59    5.90
  -1   2  11   87.39    4.40
   1  -2  11   80.49    3.50
  -1   2  11   85.49    3.30
   1  -2  11   84.79    4.40
  -1  -2  11   83.59    4.40
  -1  -2  11   83.79    3.50
   1  -2 -11   82.39    3.30
   1   2  11   79.29    4.30
   2  -2  11   22.90    1.80
   2  -2  11   25.90    1.30
  -2   2  11   22.50    1.20
  -2   2  11   25.60    1.80
   2   2  11   25.80    1.60
  -2  -2  11   21.90    1.40
  -2   2 -11   25.60    1.30
  -2  -2  11   20.90    1.80
  -3   2  11  150.38    8.00
   3  -2  11  164.28    6.50
  -3   2  11  178.78    6.50
  -3  -2  11  159.28    6.60
  -3  -2  11  157.68    8.00
  -3   2 -11  172.28    6.50
   3   2  11  155.28    7.80
  -4   2  11   78.09    4.20
  -4   2  11   71.79    3.30
   4  -2  11   78.69    4.10
  -4  -2 -11   73.39    3.00
  -4  -2  11   67.29    4.00
  -4   2 -11   75.49    3.20
  -4  -2  11   74.29    3.40
   4   2  11   77.39    3.80
  -5   2  11   11.50    1.60
   5  -2  11   12.60    1.50
  -5   2  11   12.90    1.20
  -5  -2  11   12.90    1.50
  -5   2 -11   12.00    1.10
   5   2  11   11.50    1.10
  -5  -2  11   13.10    1.30
  -6   2  11   24.60    1.70
  -6   2  11   26.20    2.10
   6  -2  11   25.50    2.00
  -6  -2  11   24.00    1.80
  -6   2 -11   21.00    1.50
  -6  -2  11   21.90    2.00
  -7   2  11   93.19    5.40
   7  -2  11  102.29    5.30
  -7   2  11   99.29    4.40
  -7  -2  11   93.09    4.40
  -7   2 -11   99.69    4.30
  -7  -2  11   96.79    5.30
  -8   2  11   28.10    2.50
   8  -2  11   26.80    2.30
  -8   2  11   26.00    2.00
  -8  -2  11   28.40    2.00
  -8   2 -11   28.40    1.80
  -8  -2  11   24.90    2.20
  -9   2  11    2.00    1.20
  -9   2  11    0.30    0.90
  -9  -2  11    0.30    0.90
  -9   2 -11   -1.20    0.70
  -9  -2  11    0.60    0.80
   0  -3  11  142.69    7.10
   0   3  11  142.89    7.00
   0  -3  11  139.29    5.70
  -1   3  11  281.57   10.50
   1  -3  11  274.57   10.70
  -1   3  11  258.27   13.00
   1  -3  11  280.07   13.10
   1   3  11  280.97   12.90
  -1  -3  11  243.88   13.10
   1  -3 -11  283.67   10.50
  -1  -3  11  280.07   10.70
  -2   3  11   55.29    3.00
   2  -3  11   49.80    2.90
   2  -3  11   46.10    2.30
  -2   3  11   45.90    2.10
  -2   3 -11   49.99    2.30
  -2  -3  11   43.90    2.90
  -2  -3  11   54.69    2.40
   2   3  11   49.90    2.70
   3  -3  11    5.90    0.90
  -3   3  11    8.30    1.30
   3  -3  11    8.30    1.30
  -3   3  11    7.10    0.80
  -3   3 -11    6.00    0.90
  -3  -3  11    5.90    0.90
  -3  -3  11    8.20    1.20
   3   3  11    8.20    0.90
   4  -3  11   16.90    1.80
   4  -3  11   19.60    1.40
  -4   3  11   20.60    1.30
  -4   3  11   18.20    1.80
  -4   3 -11   19.60    1.30
   4   3  11   18.10    1.30
  -4  -3  11   19.80    1.80
  -4  -3  11   21.70    1.50
  -5   3  11    6.80    0.90
  -5   3  11    5.70    1.10
   5  -3  11    6.40    1.10
  -5   3 -11    6.50    0.80
  -5  -3  11    6.20    0.90
  -5  -3  11    7.20    1.30
  -6   3  11   47.00    2.50
   6  -3  11   43.60    3.00
  -6   3  11   46.70    3.10
  -6  -3  11   45.00    2.50
  -6  -3  11   46.70    3.00
  -6   3 -11   44.30    2.40
  -7   3  11    5.20    1.00
  -7   3  11    4.70    1.20
   7  -3  11    4.70    1.10
  -7  -3  11    6.30    1.10
  -7  -3  11    5.90    1.20
  -7   3 -11    7.00    1.00
  -8   3  11   14.40    2.10
  -8   3  11   13.30    1.60
   8  -3  11   13.00    1.90
  -8  -3  11   14.00    1.70
  -8   3 -11   10.30    1.50
  -8  -3  11   12.30    1.70
  -9   3  11    0.90    1.20
  -9   3  11   -0.40    0.90
  -9   3 -11    0.00    0.80
  -9  -3  11    1.00    0.90
   0  -4  11  159.18    6.20
   0   4  11  142.99    7.40
   0  -4  11  152.98    7.60
   1  -4  11  109.29    4.70
   1  -4  11  105.19    5.80
  -1   4  11  114.59    5.70
  -1   4  11  117.69    4.40
  -1  -4  11  110.89    5.80
  -1  -4  11  103.79    4.70
   1   4  11  119.49    5.60
   2  -4  11   75.79    3.50
   2  -4  11   92.59    4.50
  -2   4  11   81.19    3.30
  -2   4  11   77.39    4.30
  -2  -4  11   83.29    4.40
   2   4  11   74.89    4.10
  -2  -4  11   80.09    3.60
  -3   4  11  225.18    9.00
   3  -4  11  225.18    9.10
  -3   4  11  226.78   11.20
   3  -4  11  238.98   11.20
  -3   4 -11  224.98    9.10
   3   4  11  219.98   10.80
  -3  -4  11  236.98    9.20
  -3  -4  11  235.58   11.20
  -4   4  11   66.99    3.90
  -4   4  11   67.59    3.00
   4  -4  11   68.19    3.10
   4  -4  11   64.79    3.90
  -4   4 -11   65.09    3.10
  -4  -4  11   64.29    3.20
  -4  -4  11   65.69    3.80
   5  -4  11   57.19    3.40
  -5   4  11   53.19    2.60
  -5   4  11   50.89    3.40
  -5  -4  11   49.90    2.80
  -5  -4  11   52.29    3.20
  -5   4 -11   54.49    2.70
   6  -4  11   46.30    3.30
  -6   4  11   52.89    2.70
  -6   4  11   51.49    3.40
  -6   4 -11   49.40    2.60
  -6  -4  11   50.59    2.70
  -6  -4  11   50.59    3.20
  -7   4  11   13.90    2.10
   7  -4  11   15.00    1.90
  -7   4  11   14.20    1.60
  -7  -4  11   12.70    1.80
  -7  -4  11   14.80    1.70
  -7   4 -11   13.40    1.50
  -8   4  11   10.80    1.90
   8  -4  11   11.40    1.90
  -8   4  11   10.10    1.60
  -8  -4  11   11.00    1.70
  -8  -4  11   10.20    1.80
  -8   4 -11    9.60    1.50
  -9   4  11   11.40    1.80
  -9   4 -11    9.50    1.30
  -9  -4  11    9.30    1.40
   0  -5  11   98.99    4.10
   0   5  11   87.29    4.80
   0  -5  11   94.09    5.00
   1  -5  11   62.19    2.90
  -1   5  11   64.39    3.50
  -1   5  11   61.89    2.50
   1  -5  11   56.29    3.50
  -1  -5  11   61.09    3.00
   1   5  11   56.89    3.30
  -1  -5  11   62.29    3.60
   2  -5  11  153.08    7.60
   2  -5  11  152.08    6.20
  -2   5  11  145.29    7.50
  -2   5  11  152.48    5.90
  -2  -5  11  141.99    7.50
  -2  -5  11  145.39    6.20
   2   5  11  150.18    7.20
   3  -5  11   51.69    3.40
  -3   5  11   53.19    2.50
   3  -5  11   54.89    2.70
  -3   5  11   56.19    3.30
  -3  -5  11   54.09    3.20
  -3  -5  11   52.09    2.70
  -3   5 -11   49.70    2.60
   4  -5  11  194.18    7.80
   4  -5  11  184.28    9.50
  -4   5  11  172.78    9.40
  -4   5  11  189.98    7.60
  -4   5 -11  181.48    7.70
  -4  -5  11  204.88    7.80
  -4  -5  11  187.58    9.30
  -5   5  11   63.29    3.80
  -5   5  11   57.39    2.90
   5  -5  11   65.29    3.80
  -5  -5  11   56.79    3.60
  -5   5 -11   57.79    3.00
  -5  -5  11   57.99    3.10
  -6   5  11   29.90    2.60
   6  -5  11   26.30    2.40
  -6   5  11   24.80    1.80
  -6  -5  11   25.70    2.10
  -6  -5  11   26.80    2.10
  -6   5 -11   26.30    1.90
   7  -5  11   16.20    2.10
  -7   5  11   16.10    2.30
  -7   5  11   17.40    1.70
  -7  -5  11   21.20    1.90
  -7  -5  11   16.20    1.80
  -7   5 -11   17.10    1.70
  -8   5  11    5.20    1.50
   8  -5  11    6.50    1.50
  -8   5  11    8.60    1.20
  -8   5 -11    5.90    1.10
  -8  -5  11   13.80    1.70
   0  -6  11   14.70    1.50
   0  -6  11   16.30    1.80
   0   6  11   18.40    1.60
   1  -6  11   36.70    2.20
   1  -6  11   37.80    2.70
  -1   6  11   36.30    2.50
  -1  -6  11   37.80    2.30
   1   6  11   42.20    2.40
  -1  -6  11   34.30    2.60
  -2   6  11   78.09    3.30
   2  -6  11   75.09    3.60
   2  -6  11   75.29    4.40
  -2   6  11   82.19    4.40
  -2  -6  11   78.39    4.30
  -2   6 -11   74.59    3.60
  -2  -6  11   71.89    3.60
   2   6  11   74.69    4.00
  -3   6  11  152.68    7.70
   3  -6  11  146.99    6.30
   3  -6  11  153.88    7.70
  -3   6  11  151.08    6.10
  -3  -6  11  141.79    6.30
  -3  -6  11  149.29    7.60
  -3   6 -11  144.19    6.30
   4  -6  11  153.28    6.60
  -4   6  11  149.19    6.30
   4  -6  11  160.68    8.00
  -4   6  11  153.28    8.00
  -4  -6  11  151.08    6.60
  -4   6 -11  155.58    6.50
  -4  -6  11  153.68    7.80
  -5   6  11   30.00    2.50
  -5   6  11   23.80    1.70
   5  -6  11   24.70    2.50
  -5  -6  11   28.70    2.20
  -5  -6  11   25.90    2.00
  -5   6 -11   28.30    2.00
  -6   6  11    5.30    1.30
   6  -6  11   10.60    1.90
  -6   6  11    4.30    0.90
  -6  -6  11    4.60    1.10
  -6   6 -11    4.20    1.00
  -6  -6  11    1.70    0.90
   7  -6  11   30.80    2.80
  -7   6  11   29.10    2.10
  -7   6  11   31.10    2.80
  -7   6 -11   30.40    2.20
  -7  -6  11   29.00    2.40
   0   7  11   14.10    1.60
   0  -7  11   14.10    1.60
   0  -7  11   16.00    1.90
   1  -7  11   19.70    2.00
  -1   7  11   19.90    1.90
   1  -7  11   20.70    1.80
  -1  -7  11   18.30    1.70
   1   7  11   22.10    1.70
  -1  -7  11   19.70    2.00
   2  -7  11   37.80    3.00
  -2   7  11   46.00    3.00
   2  -7  11   45.80    2.60
  -2  -7  11   43.20    2.60
  -2   7 -11   45.00    2.50
  -2  -7  11   42.90    2.90
   3  -7  11   39.40    2.80
  -3   7  11   33.50    2.70
   3  -7  11   35.50    2.30
  -3  -7  11   34.00    2.60
  -3  -7  11   33.70    2.30
  -3   7 -11   33.40    2.20
   4  -7  11   30.00    2.60
   4  -7  11   26.40    2.10
  -4   7  11   26.10    1.90
  -4   7  11   29.80    2.50
  -4  -7  11   26.30    2.20
  -4   7 -11   28.00    2.00
  -4  -7  11   22.10    2.20
   5  -7  11    9.60    1.40
   5  -7  11   14.00    2.10
  -5   7  11   12.50    2.00
  -5   7  11   10.80    1.50
  -5   7 -11   11.80    1.60
  -5  -7  11    8.80    1.30
  -5  -7  11   10.90    1.70
  -6   7  11   26.40    2.00
  -6   7  11   27.90    2.60
   6  -7  11   21.70    2.60
  -6  -7  11   27.50    2.30
  -6   7 -11   22.20    2.00
  -7   7  11    5.90    1.50
  -7   7  11    4.30    1.10
   7  -7  11    6.50    1.50
  -7  -7  11    4.80    1.20
  -7   7 -11    3.80    1.10
   0   8  11    0.20    0.80
   0  -8  11    0.40    0.80
   0  -8  11    1.00    0.90
  -1   8  11   11.70    1.70
   1  -8  11   12.00    1.70
   1  -8  11   14.10    1.90
  -1  -8  11   14.20    1.70
  -1  -8  11   12.10    1.70
   2  -8  11   23.20    2.40
  -2   8  11   24.00    2.20
   2  -8  11   24.90    2.00
  -2  -8  11   25.70    2.10
  -2  -8  11   23.70    2.20
  -2   8 -11   25.30    1.90
   3  -8  11   23.30    2.40
   3  -8  11   22.30    2.00
  -3   8  11   23.70    2.20
  -3  -8  11   20.30    2.00
  -3   8 -11   19.90    1.90
  -3  -8  11   23.20    2.10
   4  -8  11    7.00    1.20
  -4   8  11    5.60    1.30
   4  -8  11    6.30    1.40
  -4   8 -11    6.40    1.10
  -4  -8  11    7.20    1.20
  -4  -8  11    6.40    1.20
   5  -8  11    5.30    1.40
   5  -8  11    3.90    1.20
  -5   8  11    4.20    1.30
  -5   8 -11    0.80    1.00
  -5  -8  11    1.90    1.00
   6  -8  11    6.40    1.60
  -6   8  11    5.30    1.40
  -6  -8  11    5.20    1.30
  -6   8 -11    5.60    1.20
   0  -9  11   32.90    2.40
   0  -9  11   36.50    2.90
   1  -9  11    0.40    0.90
   1  -9  11    1.10    1.00
  -1   9  11    1.20    1.00
  -1  -9  11    1.40    1.00
  -1  -9  11    0.40    1.00
  -2   9  11    7.00    1.30
   2  -9  11    5.70    1.40
   2  -9  11    6.30    1.20
  -2  -9  11    6.90    1.30
  -2  -9  11    8.30    1.40
  -2   9 -11    7.70    1.20
   3  -9  11    6.90    1.20
  -3   9  11    5.60    1.30
   3  -9  11    6.20    1.40
  -3   9 -11    3.20    1.00
  -3  -9  11    4.30    1.20
  -3  -9  11    5.60    1.20
   4  -9  11   10.70    2.00
  -4   9  11   10.90    2.00
   4  -9  11    5.30    1.30
  -4  -9  11    9.00    1.40
  -4   9 -11    7.80    1.30
  -4  -9  11   10.40    2.00
   0 -10  11    9.90    1.40
   0 -10  11    7.30    1.50
   1 -10  11    1.50    1.10
   1 -10  11    4.50    1.20
  -1 -10  11    1.50    1.10
  -1  10 -11    5.50    1.10
  -1 -10  11    3.50    1.10
   0   0  12   11.00    1.30
   0   0  12   12.60    0.80
  -1   0  12    2.10    0.70
  -1   0  12    3.00    0.50
   1   0  12    2.00    0.70
   1   0  12    3.60    0.50
   2   0  12    4.50    0.80
   2   0  12    3.60    0.50
  -2   0 -12    3.10    0.40
  -2   0  12    3.20    0.50
  -2   0  12    3.80    0.80
  -3   0 -12   35.10    1.50
  -3   0  12   31.10    1.70
  -3   0  12   36.20    2.30
   3   0  12   30.90    2.10
  -4   0  12    0.50    0.50
   4   0  12   -1.00    0.50
  -4   0  12    0.40    0.70
  -4   0 -12    0.20    0.40
   5   0  12    3.00    0.80
  -5   0 -12    3.10    0.50
  -5   0  12    3.50    1.00
  -5   0  12    2.60    0.70
   6   0  12  211.18   10.10
  -6   0  12  209.28    8.50
  -6   0  12  212.68   10.40
  -6   0 -12  203.78    8.40
  -7   0  12   48.70    2.70
  -7   0  12   53.19    3.40
  -8   0  12    0.80    1.00
  -8   0  12    1.20    0.80
  -9   0  12    0.70    0.90
  -9   0  12    1.40    1.10
   0  -1  12    5.20    0.70
   0   1  12    5.90    0.50
   0   1  12    6.00    1.00
   0  -1 -12    5.30    0.50
   0  -1  12    4.50    0.80
  -1  -1 -12   68.19    2.70
   1  -1  12   62.09    3.70
  -1  -1 -12   69.39    2.70
  -1   1  12   65.69    2.80
   1  -1  12   74.69    2.90
  -1   1  12   60.39    3.70
   1   1  12   72.29    3.70
  -1  -1  12   65.49    2.90
  -1  -1  12   69.59    3.70
   1   1  12   68.09    2.70
  -2   1  12  125.39    5.30
  -2   1  12  136.79    6.80
   2  -1  12  135.59    5.30
   2  -1  12  127.89    6.70
  -2  -1  12  132.59    5.40
  -2  -1  12  125.09    6.70
  -2   1 -12  150.08    5.30
   2   1  12  135.49    6.60
   3  -1  12   23.40    1.90
  -3   1  12   27.40    1.40
  -3  -1 -12   25.70    1.10
  -3   1  12   23.30    2.00
  -3  -1  12   26.30    1.50
   3   1  12   24.00    1.80
  -3   1 -12   25.70    1.30
  -4  -1 -12   52.19    2.20
  -4   1  12   51.19    3.20
  -4   1  12   51.89    2.50
   4  -1  12   46.00    3.10
  -4  -1  12   60.69    2.60
  -4   1 -12   56.59    2.40
  -4  -1  12   58.89    3.20
   4   1  12   52.69    3.00
  -5   1  12   19.40    1.50
   5  -1  12   21.00    1.80
  -5   1  12   17.30    2.00
  -5   1 -12   20.60    1.30
   5   1  12   27.90    1.70
  -5  -1  12   24.20    1.60
  -5  -1  12   23.50    1.90
   6  -1  12   30.70    2.10
  -6   1  12   25.70    2.30
  -6   1  12   31.00    1.90
  -6  -1  12   27.90    1.90
  -6  -1  12   24.70    2.30
  -6   1 -12   26.80    1.60
  -7   1  12   13.70    1.90
   7  -1  12   20.10    1.80
  -7   1  12   17.80    1.70
  -7   1 -12   16.20    1.40
  -7  -1  12   16.60    1.70
  -7  -1  12   17.20    1.90
  -8   1  12   62.99    4.10
  -8   1  12   66.09    3.40
  -8  -1  12   62.59    3.30
  -8  -1  12   70.59    4.10
  -9   1  12    2.10    1.20
  -9   1  12    1.20    0.90
  -9  -1  12    1.70    1.10
  -9  -1  12    2.70    1.00
   0  -2  12    0.80    0.70
   0  -2  12   -0.10    0.40
   0   2  12   -0.80    0.50
  -1   2  12    5.00    0.50
   1  -2  12    4.80    0.70
   1  -2  12    4.70    0.90
  -1   2  12    6.30    1.20
  -1  -2  12    5.00    0.90
   1   2  12    6.10    1.10
  -1  -2  12    5.80    0.70
   2  -2  12   80.89    3.30
  -2   2  12   78.89    4.20
  -2   2  12   71.19    3.20
   2  -2  12   82.99    4.30
  -2  -2  12   70.99    3.30
   2   2  12   89.09    4.10
  -2   2 -12   77.99    3.30
  -2  -2  12   71.59    4.20
  -3   2  12    2.90    0.90
  -3   2  12    3.60    0.60
   3  -2  12    3.80    0.60
   3  -2  12    2.90    0.80
  -3  -2  12    4.40    0.70
   3   2  12    3.70    0.70
  -3   2 -12    4.80    0.80
  -3  -2  12    6.30    1.20
  -4   2  12   20.20    1.40
  -4   2  12   19.00    2.00
   4  -2  12   19.20    1.80
   4   2  12   21.50    1.50
  -4  -2  12   21.30    1.50
  -4   2 -12   21.20    1.30
  -4  -2  12   22.40    1.90
   5  -2  12  131.09    6.40
  -5   2  12  127.59    6.50
  -5   2  12  113.69    5.20
  -5  -2  12  126.49    6.40
   5   2  12  117.09    6.10
  -5   2 -12  122.39    5.10
  -5  -2  12  131.09    5.30
   6  -2  12   -0.70    0.80
  -6   2  12   -0.20    0.90
  -6   2  12    0.10    0.70
  -6  -2  12    0.20    0.70
  -6   2 -12    0.40    0.60
  -6  -2  12   -0.40    0.80
   7  -2  12   24.90    2.10
  -7   2  12   25.30    1.90
  -7   2  12   22.10    2.20
  -7  -2  12   23.00    2.20
  -7   2 -12   21.00    1.60
  -7  -2  12   24.50    1.90
  -8   2  12    6.30    1.30
  -8   2  12    4.30    1.00
  -8  -2  12    5.30    1.10
  -8   2 -12    4.30    0.90
  -8  -2  12    5.00    1.20
  -9   2  12   -0.10    0.90
  -9   2  12    0.40    1.10
  -9  -2  12    2.90    1.00
  -9  -2  12    0.40    1.00
   0  -3  12  256.57   13.10
   0  -3  12  270.67   10.70
   0   3  12  289.27   13.00
  -1   3  12  129.09    6.30
   1  -3  12  126.49    5.10
  -1   3  12  127.29    4.90
   1  -3  12  119.19    6.40
  -1  -3  12  133.59    5.20
  -1  -3  12  119.39    6.40
   1   3  12  117.49    6.20
  -2   3  12   50.29    2.20
  -2   3  12   56.29    3.10
   2  -3  12   42.70    2.30
   2  -3  12   46.60    3.00
   2   3  12   54.69    2.80
  -2  -3  12   48.40    2.40
  -2  -3  12   52.59    3.10
  -2   3 -12   47.90    2.30
   3  -3  12    5.80    1.10
  -3   3  12    7.10    1.40
   3  -3  12    6.10    1.00
  -3   3  12    7.40    0.90
   3   3  12    7.50    1.00
  -3   3 -12    8.10    0.90
  -3  -3  12    7.30    1.10
  -3  -3  12    6.80    1.20
  -4   3  12   21.30    1.90
  -4   3  12   20.50    1.40
   4  -3  12   24.80    2.10
   4  -3  12   18.10    1.50
  -4  -3  12   20.20    1.60
   4   3  12   26.20    1.50
  -4   3 -12   20.30    1.40
  -4  -3  12   21.50    1.90
   5  -3  12   14.90    1.80
  -5   3  12   14.20    1.90
  -5   3  12   12.50    1.30
  -5   3 -12   13.80    1.20
  -5  -3  12   13.80    1.70
  -5  -3  12   13.90    1.40
  -6   3  12   20.90    2.20
   6  -3  12   18.50    2.00
  -6   3  12   19.20    1.60
  -6   3 -12   18.10    1.40
  -6  -3  12   20.20    1.90
  -6  -3  12   17.60    1.70
  -7   3  12   58.19    3.70
  -7   3  12   58.29    2.90
   7  -3  12   44.50    3.30
  -7   3 -12   53.59    2.80
  -7  -3  12   53.59    3.40
  -7  -3  12   52.79    3.00
   8  -3  12   13.20    1.90
  -8   3  12   11.10    1.60
  -8   3  12   10.50    2.10
  -8   3 -12    8.70    1.20
  -8  -3  12    8.30    1.30
  -8  -3  12    8.40    1.40
  -9   3  12   23.20    2.10
  -9   3  12   21.60    2.60
  -9  -3  12   24.30    2.40
  -9   3 -12   19.60    1.90
  -9  -3  12   26.90    2.30
   0  -4  12  802.72   31.10
   0   4  12  828.22   37.70
   0  -4  12  803.32   37.90
   1  -4  12   56.69    3.30
   1  -4  12   50.09    2.60
  -1   4  12   56.29    3.20
  -1   4  12   52.09    2.20
  -1  -4  12   52.89    2.60
   1   4  12   58.19    3.10
  -1  -4  12   49.90    3.20
   2  -4  12    9.30    1.50
   2  -4  12    8.80    1.20
  -2   4  12   10.40    1.50
  -2   4  12    9.60    0.80
  -2  -4  12    8.20    1.10
   2   4  12   10.30    1.20
  -2  -4  12   10.60    1.50
   3  -4  12   46.70    3.20
  -3   4  12   43.30    3.10
  -3   4  12   51.79    2.30
   3  -4  12   50.59    2.50
  -3   4 -12   48.30    2.50
   3   4  12   56.69    2.80
  -3  -4  12   52.49    2.60
  -3  -4  12   46.30    3.00
   4  -4  12   79.59    4.50
  -4   4  12   93.69    4.60
   4  -4  12   77.49    3.60
  -4   4  12   74.79    3.50
  -4  -4  12   76.69    3.60
  -4   4 -12   76.49    3.50
  -4  -4  12   74.09    4.40
   5  -4  12    2.50    1.10
  -5   4  12    2.70    1.10
  -5   4  12    3.50    0.80
  -5  -4  12    2.70    0.90
  -5   4 -12    3.10    0.80
  -5  -4  12    2.20    0.90
  -6   4  12    2.00    0.80
   6  -4  12    0.40    1.00
  -6   4  12    2.20    1.10
  -6   4 -12    2.20    0.70
  -6  -4  12    3.40    1.00
  -6  -4  12    2.70    0.90
   7  -4  12    9.20    1.80
  -7   4  12    7.20    1.40
  -7   4  12    5.90    1.10
  -7   4 -12    5.50    1.00
  -7  -4  12    7.00    1.10
  -7  -4  12    6.80    1.30
   8  -4  12    3.80    1.30
  -8   4  12    2.20    1.20
  -8   4  12    2.80    1.00
  -8  -4  12    3.60    1.10
  -8  -4  12    5.10    1.20
  -8   4 -12    3.50    1.00
   0   5  12  294.07   13.20
   0  -5  12  273.87   13.40
   0  -5  12  257.77   10.90
  -1   5  12  123.29    6.50
   1  -5  12  127.99    5.40
   1  -5  12  113.49    6.50
  -1  -5  12  128.69    6.60
  -1  -5  12  131.79    5.50
   1   5  12  136.59    6.40
  -2   5  12  160.08    8.70
   2  -5  12  167.48    7.20
   2  -5  12  180.38    8.90
  -2  -5  12  180.88    7.30
  -2  -5  12  188.48    8.90
   2   5  12  175.88    8.50
   3  -5  12   16.20    1.90
  -3   5  12   13.80    1.70
   3  -5  12   12.00    1.40
  -3   5  12   14.10    1.10
  -3   5 -12   14.00    1.40
  -3  -5  12   13.50    1.40
  -3  -5  12   14.90    1.60
   4  -5  12   43.20    2.50
  -4   5  12   45.30    2.30
   4  -5  12   51.59    3.20
  -4   5  12   42.90    3.10
  -4  -5  12   46.40    3.00
  -4  -5  12   43.60    2.50
  -4   5 -12   44.00    2.40
   5  -5  12   24.20    2.40
  -5   5  12   24.50    1.70
  -5   5  12   24.10    2.40
  -5  -5  12   23.80    1.90
  -5  -5  12   22.60    2.10
  -5   5 -12   24.00    1.80
  -6   5  12    4.90    1.30
  -6   5  12    2.70    0.80
   6  -5  12    6.50    1.40
  -6   5 -12    4.90    0.90
  -6  -5  12    2.80    1.00
  -6  -5  12    5.20    1.10
  -7   5  12   -0.70    1.10
   7  -5  12    1.80    1.10
  -7   5  12    1.50    0.90
  -7  -5  12    0.60    0.90
  -7   5 -12    1.30    0.80
  -7  -5  12    1.00    0.90
  -8   5  12   34.80    3.20
   8  -5  12   33.70    3.00
  -8   5  12   41.30    2.50
  -8  -5  12   39.00    2.70
  -8   5 -12   35.20    2.40
   0   6  12  121.09    6.40
   0  -6  12  120.69    5.40
   0  -6  12  136.19    6.70
   1  -6  12   42.20    2.50
   1  -6  12   44.40    3.00
  -1   6  12   45.10    2.90
   1   6  12   47.00    2.70
  -1  -6  12   45.70    3.00
  -1  -6  12   40.80    2.50
  -2   6  12    3.80    1.00
   2  -6  12    2.70    1.10
   2  -6  12    4.10    0.90
  -2  -6  12    3.10    0.90
  -2  -6  12    2.80    1.00
  -2   6 -12    4.80    0.90
   3  -6  12   45.10    3.10
  -3   6  12   43.20    3.00
   3  -6  12   43.00    2.50
  -3   6 -12   41.90    2.40
  -3  -6  12   39.40    2.40
  -3  -6  12   39.80    2.90
  -4   6  12   12.30    1.30
   4  -6  12   13.30    1.50
   4  -6  12   11.80    1.90
  -4   6  12   12.20    1.90
  -4   6 -12   15.40    1.50
  -4  -6  12   12.50    1.80
  -4  -6  12   11.80    1.60
   5  -6  12    1.30    1.10
  -5   6  12    3.50    0.80
  -5   6  12    2.40    1.20
  -5  -6  12    4.40    1.00
  -5   6 -12    3.30    0.90
  -5  -6  12    2.20    0.90
  -6   6  12    6.80    1.50
   6  -6  12    4.80    1.30
  -6   6  12    5.50    1.00
  -6  -6  12    4.00    1.10
  -6   6 -12    6.00    1.10
  -6  -6  12    6.00    1.20
  -7   6  12   10.90    1.60
   7  -6  12   14.70    2.20
  -7   6  12    9.20    1.70
  -7   6 -12    8.20    1.20
  -7  -6  12   11.50    1.90
   0  -7  12  174.48    7.40
   0  -7  12  173.98    9.00
   0   7  12  178.58    8.70
  -1   7  12   23.50    2.10
   1  -7  12   21.60    1.90
   1  -7  12   26.90    2.30
  -1  -7  12   24.80    1.90
  -1  -7  12   25.80    2.30
   2  -7  12  103.59    4.80
   2  -7  12  104.39    5.80
  -2   7  12  107.99    5.70
  -2   7 -12  104.59    4.70
  -2  -7  12  106.79    4.80
  -2  -7  12   99.09    5.60
   3  -7  12   11.50    2.00
  -3   7  12    6.70    1.40
   3  -7  12   10.30    1.60
  -3  -7  12   10.20    1.70
  -3   7 -12   10.50    1.50
  -3  -7  12   10.30    1.50
   4  -7  12    2.10    0.90
   4  -7  12    1.30    1.10
  -4   7  12    3.20    1.20
  -4  -7  12    2.40    1.00
  -4  -7  12    2.80    1.00
  -4   7 -12    3.00    0.90
   5  -7  12    1.40    1.00
   5  -7  12    1.00    1.20
  -5   7  12    1.40    1.20
  -5  -7  12    0.30    0.90
  -5   7 -12    0.70    0.90
  -5  -7  12   -0.50    0.90
   6  -7  12   18.90    2.40
  -6   7  12   16.40    2.40
  -6  -7  12   17.90    1.90
  -6   7 -12   17.30    1.90
   0  -8  12    1.20    1.00
   0   8  12    2.60    1.00
   0  -8  12    1.30    0.90
  -1   8  12    4.70    1.10
   1  -8  12    4.70    1.20
   1  -8  12    2.30    1.00
  -1  -8  12    4.00    1.10
  -1  -8  12    5.40    1.10
   2  -8  12    0.30    0.90
  -2   8  12    3.80    1.20
   2  -8  12    2.10    1.10
  -2  -8  12    3.00    1.00
  -2   8 -12    3.10    0.90
  -2  -8  12    4.80    1.10
   3  -8  12   10.90    1.70
  -3   8  12    9.90    1.90
   3  -8  12    7.50    1.40
  -3  -8  12    9.10    1.30
  -3   8 -12    7.10    1.20
  -3  -8  12    9.00    1.70
   4  -8  12    2.50    1.20
  -4   8  12    1.20    1.20
   4  -8  12    4.30    1.10
  -4  -8  12    4.00    1.10
  -4   8 -12    4.00    1.10
  -4  -8  12    3.80    1.10
  -5   8  12   21.00    2.40
   5  -8  12   22.00    2.50
   5  -8  12   19.30    2.20
  -5   8 -12   19.20    2.00
  -5  -8  12   19.60    2.00
  -5  -8  12   18.50    2.10
   0  -9  12    3.00    1.10
   0  -9  12    3.80    1.20
   1  -9  12    0.40    1.10
  -1   9  12    1.80    1.10
   1  -9  12   -0.10    0.90
  -1  -9  12   -1.00    0.90
  -1  -9  12    0.90    1.00
   2  -9  12   19.40    2.00
  -2   9  12   22.10    2.30
   2  -9  12   19.60    2.40
  -2   9 -12   20.90    2.00
  -2  -9  12   17.80    2.30
  -2  -9  12   23.60    2.20
   3  -9  12    1.40    1.20
  -3   9  12    1.20    1.10
   3  -9  12    0.60    1.00
  -3   9 -12    0.30    0.90
  -3  -9  12    1.30    1.00
  -3  -9  12    1.80    1.00
   0   0  13    0.30    0.30
   0   0  13    0.60    0.60
  -1   0  13  138.49    5.90
  -1   0  13  143.69    7.40
   1   0  13  159.68    5.80
   1   0  13  148.49    7.40
   2   0  13   49.00    2.10
  -2   0 -13   49.10    2.10
  -2   0  13   52.99    2.30
  -2   0  13   51.89    3.10
   2   0  13   51.69    3.00
  -3   0 -13    9.30    0.70
  -3   0  13   10.70    1.40
   3   0  13   11.00    1.30
  -3   0  13   10.80    1.00
  -4   0 -13    4.30    0.70
   4   0  13    5.90    1.00
  -4   0  13    5.60    1.10
  -4   0  13    6.90    1.00
  -5   0  13  110.39    6.30
  -5   0  13  119.19    5.20
   5   0  13  134.39    6.20
  -6   0  13    2.90    0.80
   6   0  13    2.70    0.90
  -6   0  13    0.60    0.90
  -7   0  13   89.69    4.40
  -7   0  13  101.99    5.40
  -8   0  13   15.30    1.70
  -8   0  13   13.40    2.00
  -9   0  13    6.90    1.10
  -9   0  13    5.10    1.40
   0   1  13   52.49    2.10
   0  -1  13   46.40    2.20
   0   1  13   51.09    2.90
   0  -1  13   46.00    2.90
  -1   1  13   21.90    1.80
   1  -1  13   19.60    1.80
  -1   1  13   20.30    1.10
   1  -1  13   21.70    1.20
  -1  -1  13   20.40    1.20
  -1  -1  13   20.00    1.70
   1   1  13   21.00    1.70
   2  -1  13  150.38    5.80
  -2   1  13  161.28    7.40
   2  -1  13  139.19    7.30
  -2   1  13  146.19    5.80
  -2  -1  13  147.19    7.40
  -2  -1  13  142.99    5.90
   2   1  13  137.79    7.20
  -2   1 -13  147.59    5.80
  -3   1  13   50.69    3.10
   3  -1  13   50.69    3.00
  -3   1  13   52.29    2.30
   3   1  13   49.70    2.90
  -3   1 -13   47.90    2.20
  -3  -1  13   51.39    3.10
  -3  -1  13   50.99    2.40
  -4   1  13   55.19    2.50
   4  -1  13   46.40    3.10
  -4   1  13   54.89    3.30
  -4  -1  13   48.80    2.50
   4   1  13   53.79    3.00
  -4  -1  13   50.89    3.20
  -4   1 -13   54.69    2.40
  -5   1  13   26.90    2.30
   5  -1  13   26.10    2.10
  -5   1  13   27.20    1.70
   5   1  13   28.10    2.00
  -5  -1  13   27.30    1.80
  -5  -1  13   29.90    2.30
  -5   1 -13   26.90    1.50
  -6   1  13   56.09    2.70
  -6   1  13   47.30    3.30
   6  -1  13   43.80    3.10
  -6  -1  13   53.09    2.70
  -6  -1  13   54.19    3.40
  -7   1  13    3.50    0.90
   7  -1  13    3.90    1.00
  -7   1  13    1.00    1.10
  -7  -1  13    3.20    0.90
  -7  -1  13    4.70    1.10
  -8   1  13   27.70    2.10
  -8   1  13   31.00    2.70
  -8  -1  13   30.50    2.60
  -8  -1  13   27.80    2.10
  -9   1  13    2.90    1.30
  -9   1  13    4.80    1.10
  -9  -1  13    5.00    1.10
  -9  -1  13    5.60    1.30
   0  -2  13   38.20    2.00
   0  -2  13   51.09    2.80
   0   2  13   41.30    2.60
   1  -2  13   26.40    1.40
  -1   2  13   25.00    1.90
  -1   2  13   25.80    1.20
   1  -2  13   24.10    2.00
  -1  -2  13   24.70    1.50
   1   2  13   28.40    1.90
  -1  -2  13   26.10    2.00
  -2   2  13   32.20    1.50
   2  -2  13   31.10    2.20
   2  -2  13   32.10    1.60
  -2   2  13   32.10    2.30
  -2   2 -13   28.90    1.60
  -2  -2  13   34.90    2.30
   2   2  13   27.60    2.00
  -2  -2  13   29.90    1.70
  -3   2  13  126.29    6.50
  -3   2  13  128.19    5.10
   3  -2  13  134.29    5.20
   3  -2  13  121.79    6.50
  -3  -2  13  129.29    6.50
  -3   2 -13  127.89    5.10
  -3  -2  13  122.59    5.30
   3   2  13  118.39    6.30
   4  -2  13   96.49    5.40
  -4   2  13  106.29    5.50
  -4   2  13  103.79    4.30
   4   2  13  112.09    5.20
  -4  -2  13  102.29    4.40
  -4   2 -13   95.09    4.20
  -4  -2  13   95.79    5.40
   5  -2  13   45.80    3.00
  -5   2  13   47.80    3.10
  -5   2  13   47.00    2.40
  -5   2 -13   44.90    2.20
  -5  -2  13   46.30    2.50
  -5  -2  13   43.10    3.00
  -6   2  13   26.20    1.80
   6  -2  13   25.10    2.20
  -6   2  13   27.30    2.40
  -6  -2  13   25.40    1.90
  -6  -2  13   26.00    2.30
  -6   2 -13   25.50    1.60
  -7   2  13  131.09    5.80
  -7   2  13  141.39    7.20
   7  -2  13  124.89    6.90
  -7  -2  13  140.89    5.90
  -7  -2  13  135.49    7.10
  -7   2 -13  130.79    5.70
  -8   2  13    0.00    0.90
  -8   2  13    2.00    1.20
  -8  -2  13    2.60    1.10
  -8  -2  13    3.10    1.00
   0  -3  13  177.58    7.10
   0  -3  13  181.48    8.80
   0   3  13  168.68    8.60
   1  -3  13  209.08   10.30
  -1   3  13  211.48   10.20
  -1   3  13  201.68    8.00
   1  -3  13  220.48    8.30
   1   3  13  216.78   10.10
  -1  -3  13  203.78   10.30
  -1  -3  13  198.38    8.30
   2  -3  13   52.29    2.50
  -2   3  13   55.19    2.30
   2  -3  13   51.89    3.30
  -2   3  13   53.39    3.30
  -2  -3  13   52.39    2.60
   2   3  13   56.49    3.10
  -2  -3  13   53.49    3.30
  -2   3 -13   49.90    2.50
  -3   3  13   26.80    2.20
  -3   3  13   27.10    1.50
   3  -3  13   23.60    1.60
   3  -3  13   23.20    2.10
   3   3  13   27.10    1.80
  -3   3 -13   23.10    1.50
  -3  -3  13   24.00    1.60
  -3  -3  13   26.00    2.10
  -4   3  13   62.99    2.80
  -4   3  13   54.49    3.60
   4  -3  13   60.69    3.60
   4  -3  13   54.49    2.80
  -4   3 -13   53.49    2.70
  -4  -3  13   62.79    3.60
   4   3  13   62.99    3.20
  -4  -3  13   55.19    2.90
  -5   3  13  190.38    7.90
   5  -3  13  173.58    9.60
  -5   3  13  216.38    9.90
  -5  -3  13  197.18    8.00
  -5   3 -13  192.98    7.80
  -5  -3  13  196.08    9.70
  -6   3  13    9.60    1.30
  -6   3  13    7.00    1.40
   6  -3  13   10.00    1.80
  -6   3 -13    9.50    1.20
  -6  -3  13   12.30    1.60
  -6  -3  13    9.00    1.70
   7  -3  13   29.80    2.50
  -7   3  13   30.20    2.70
  -7   3  13   30.00    2.10
  -7   3 -13   30.90    2.00
  -7  -3  13   32.70    2.50
  -7  -3  13   34.60    2.30
  -8   3  13   11.30    1.70
   8  -3  13   13.60    2.00
  -8   3  13   13.80    1.70
  -8  -3  13   12.00    1.90
  -8   3 -13   10.60    1.60
  -8  -3  13   14.30    1.90
   0  -4  13    7.30    1.20
   0  -4  13    8.00    1.10
   0   4  13    7.90    1.40
  -1   4  13  185.58    9.30
   1  -4  13  192.78    7.70
   1  -4  13  173.28    9.40
  -1  -4  13  203.88    7.70
   1   4  13  181.48    9.20
  -1  -4  13  195.58    9.40
   2  -4  13   93.09    4.80
   2  -4  13   83.69    3.80
  -2   4  13   82.79    4.60
  -2   4 -13   85.19    3.70
  -2  -4  13   84.99    3.80
   2   4  13   77.99    4.40
  -2  -4  13   85.79    4.70
  -3   4  13   66.39    2.90
  -3   4  13   65.89    3.90
   3  -4  13   66.59    3.10
   3  -4  13   55.59    3.80
  -3   4 -13   63.39    3.00
   3   4  13   65.49    3.40
  -3  -4  13   64.09    3.80
  -3  -4  13   64.69    3.10
   4  -4  13    4.30    1.10
   4  -4  13    2.40    0.80
  -4   4  13    2.30    0.70
  -4   4  13    2.60    1.10
  -4  -4  13    2.80    0.80
  -4   4 -13    4.00    0.80
  -4  -4  13    2.90    1.00
  -5   4  13  193.28    7.70
  -5   4  13  187.68    9.60
   5  -4  13  181.98    9.50
  -5   4 -13  184.48    7.70
  -5  -4  13  188.48    9.50
  -5  -4  13  196.18    7.90
  -6   4  13   28.70    2.60
   6  -4  13   27.90    2.40
  -6   4  13   26.20    1.90
  -6   4 -13   26.40    1.90
  -6  -4  13   26.50    2.30
  -6  -4  13   27.30    2.10
  -7   4  13   25.90    2.70
   7  -4  13   29.90    2.60
  -7   4  13   31.10    2.10
  -7  -4  13   30.00    2.30
  -7  -4  13   29.80    2.50
  -7   4 -13   28.80    2.00
   8  -4  13    7.20    1.50
  -8   4  13    7.10    1.20
  -8   4  13    8.20    1.60
  -8  -4  13    7.00    1.30
  -8   4 -13   11.90    1.60
  -8  -4  13    7.50    1.40
   0  -5  13  101.79    4.50
   0   5  13  104.89    5.40
   0  -5  13  103.09    5.60
   1  -5  13   16.20    1.50
  -1   5  13   18.50    1.80
   1  -5  13   18.30    1.90
   1   5  13   21.70    1.70
  -1  -5  13   17.50    1.60
  -1  -5  13   17.00    1.80
   2  -5  13   41.40    2.30
   2  -5  13   39.80    2.80
  -2   5  13   36.90    2.80
   2   5  13   37.80    2.50
  -2   5 -13   44.70    2.30
  -2  -5  13   38.80    2.30
  -2  -5  13   44.20    2.90
   3  -5  13   14.20    1.40
  -3   5  13    9.40    1.80
   3  -5  13    9.00    1.80
  -3   5 -13   13.30    1.30
  -3  -5  13   13.40    1.70
  -3  -5  13    9.50    1.40
   4  -5  13   28.00    2.50
   4  -5  13   26.20    1.90
  -4   5  13   31.50    2.50
  -4   5  13   24.60    1.70
  -4  -5  13   24.10    2.30
  -4  -5  13   27.00    2.00
  -4   5 -13   23.00    1.80
  -5   5  13   19.40    2.30
  -5   5  13   20.90    1.60
   5  -5  13   21.60    2.30
  -5   5 -13   18.40    1.70
  -5  -5  13   16.50    2.00
  -5  -5  13   21.90    1.90
   6  -5  13    9.10    1.50
  -6   5  13   10.30    1.70
  -6   5  13    9.10    1.40
  -6  -5  13    7.30    1.30
  -6   5 -13    8.90    1.40
  -6  -5  13    7.90    1.30
  -7   5  13    3.60    1.30
  -7   5  13    3.60    1.00
   7  -5  13    3.30    1.20
  -7   5 -13    2.20    0.90
  -7  -5  13    3.20    1.10
  -7  -5  13    2.00    1.10
   0   6  13    1.00    0.80
   0  -6  13    1.20    0.80
   0  -6  13   -0.30    0.80
   1  -6  13   39.40    2.80
   1  -6  13   36.00    2.20
  -1   6  13   35.60    2.60
   1   6  13   34.60    2.40
  -1  -6  13   34.20    2.70
  -1  -6  13   36.00    2.30
  -2   6  13    0.70    0.90
   2  -6  13    0.50    1.00
   2  -6  13    0.70    0.80
  -2   6 -13   -0.30    0.70
  -2  -6  13    0.90    0.80
  -2  -6  13    0.30    0.90
   3  -6  13    3.10    1.10
   3  -6  13    1.70    0.80
  -3   6  13    3.30    1.10
  -3  -6  13    2.50    1.00
  -3  -6  13    1.90    0.90
  -3   6 -13    1.50    0.80
   4  -6  13    3.20    1.20
  -4   6  13    0.60    1.10
   4  -6  13    2.80    0.90
  -4  -6  13    0.40    0.90
  -4   6 -13    1.60    0.80
  -4  -6  13    0.10    0.80
   5  -6  13   29.70    2.80
  -5   6  13   33.30    2.80
  -5  -6  13   37.00    2.40
  -5  -6  13   32.70    2.60
  -5   6 -13   36.80    2.30
  -6   6  13    0.70    1.20
   6  -6  13    3.50    1.30
  -6   6 -13    1.30    0.90
  -6  -6  13    2.40    1.00
  -6  -6  13    3.40    1.00
  -7   6  13    3.90    1.40
   7  -6  13    4.50    1.40
  -7   6 -13    2.80    1.00
  -7  -6  13    3.40    1.10
   0  -7  13    3.20    1.10
   0  -7  13    3.90    1.00
   0   7  13    1.70    0.90
   1  -7  13    1.20    0.90
   1  -7  13    0.90    1.00
  -1   7  13    2.00    1.00
  -1  -7  13    3.40    1.10
  -1  -7  13    3.00    0.90
  -2   7  13   14.30    1.90
   2  -7  13   19.50    1.70
   2  -7  13   19.60    2.10
  -2   7 -13   14.70    1.60
  -2  -7  13   16.00    1.70
  -2  -7  13   14.80    1.90
   3  -7  13   29.90    2.10
  -3   7  13   24.00    2.40
   3  -7  13   30.10    2.60
  -3   7 -13   21.60    1.90
  -3  -7  13   27.00    2.40
  -3  -7  13   27.10    2.10
  -4   7  13    6.90    1.40
   4  -7  13    5.70    1.40
   4  -7  13    6.10    1.20
  -4  -7  13    6.10    1.30
  -4  -7  13    7.10    1.20
  -4   7 -13    6.50    1.10
   5  -7  13   12.70    1.90
   5  -7  13   14.30    2.30
  -5   7  13   19.20    2.40
  -5  -7  13   17.10    2.00
  -5   7 -13   13.40    1.70
  -5  -7  13   13.30    1.90
   6  -7  13   -0.40    1.10
  -6   7  13    0.00    1.20
  -6  -7  13    0.60    1.00
  -6   7 -13    1.30    0.90
  -6  -7  13    0.70    1.00
   0  -8  13    0.00    1.00
   0  -8  13    0.00    0.90
   1  -8  13    7.00    1.30
  -1   8  13    5.20    1.20
   1  -8  13    7.10    1.20
  -1  -8  13    3.40    1.00
  -1  -8  13    4.60    1.20
   2  -8  13    3.40    1.20
  -2   8  13    5.60    1.30
   2  -8  13    4.10    1.10
  -2  -8  13    1.40    1.00
  -2   8 -13    3.10    1.00
  -2  -8  13    2.90    1.10
   3  -8  13   20.10    2.30
  -3   8  13   20.20    2.30
   3  -8  13   18.20    2.00
  -3  -8  13   17.60    2.10
  -3  -8  13   14.40    2.00
  -3   8 -13   18.60    1.90
  -4   8  13   12.20    2.20
   4  -8  13   10.80    1.50
   4  -8  13   15.30    2.20
  -4  -8  13   12.60    1.80
  -4   8 -13   11.50    1.50
  -4  -8  13   11.50    1.50
   0  -9  13    4.20    1.20
   0  -9  13    2.80    1.20
   1  -9  13    0.70    1.10
   1  -9  13   -0.30    0.90
  -1  -9  13    0.50    1.00
  -1  -9  13    0.20    1.10
   2  -9  13    2.40    1.10
  -2   9  13    3.30    1.30
   2  -9  13    4.20    1.40
  -2  -9  13    4.70    1.30
  -2   9 -13    4.60    1.10
  -2  -9  13    2.80    1.10
   0   0  14   39.80    2.60
   0   0  14   39.60    1.80
  -1   0  14   15.40    1.00
   1   0  14   14.20    0.90
   1   0  14   11.30    1.50
  -1   0  14   11.50    1.50
   2   0  14   23.20    1.20
  -2   0  14   22.60    1.40
  -2   0  14   22.90    1.90
   2   0  14   23.00    1.90
  -2   0 -14   23.10    1.10
   3   0  14  142.79    7.30
  -3   0  14  150.38    6.00
  -3   0  14  146.49    7.50
  -4   0  14    0.20    0.60
   4   0  14    0.10    0.70
  -4   0  14    0.00    0.80
  -5   0  14   26.00    1.70
  -5   0  14   22.90    2.20
   5   0  14   20.60    1.90
   6   0  14   46.70    2.90
  -6   0  14   49.40    2.60
  -6   0  14   40.50    3.10
  -7   0  14   19.30    1.70
  -7   0  14   16.60    2.20
  -8   0  14    1.60    1.10
  -8   0  14    3.00    0.90
   0  -1  14  422.66   20.80
   0  -1  14  439.66   16.90
   0   1  14  441.66   16.80
   0   1  14  456.95   20.80
   1  -1  14   19.70    1.20
  -1   1  14   19.60    1.80
   1  -1  14   17.90    1.80
  -1   1  14   22.30    1.10
  -1  -1  14   20.60    1.80
  -1  -1  14   22.40    1.30
   1   1  14   19.70    1.70
  -2   1  14    9.00    1.50
  -2   1  14    9.40    0.90
   2  -1  14    8.80    1.50
   2  -1  14    9.30    0.80
  -2  -1  14   10.20    1.40
   2   1  14    6.60    1.30
  -2  -1  14    8.70    1.00
  -2   1 -14    8.70    0.80
  -3   1  14   64.29    2.90
   3  -1  14   66.79    3.80
  -3   1  14   58.29    3.80
   3   1  14   67.89    3.70
  -3  -1  14   72.09    3.00
  -3  -1  14   58.39    3.70
  -3   1 -14   64.99    2.80
  -4   1  14   50.09    2.50
   4  -1  14   60.19    3.20
  -4   1  14   51.29    3.20
  -4  -1  14   47.60    3.10
  -4  -1  14   50.19    2.50
  -4   1 -14   43.80    2.20
   4   1  14   50.59    3.00
  -5   1  14   39.90    2.20
   5  -1  14   32.80    2.60
  -5   1  14   38.50    2.80
  -5  -1  14   40.10    2.20
   5   1  14   40.80    2.50
  -5  -1  14   38.30    2.80
   6  -1  14   35.90    2.60
  -6   1  14   37.90    2.20
  -6   1  14   37.80    2.80
  -6  -1  14   34.90    2.70
  -6  -1  14   32.10    2.20
  -7   1  14    1.20    1.10
  -7   1  14    2.10    0.90
  -7  -1  14    1.50    1.00
  -7  -1  14    3.50    1.00
  -8   1  14   13.00    2.00
  -8   1  14   12.80    1.70
  -8  -1  14   14.60    1.70
  -8  -1  14   11.50    1.90
   0  -2  14  138.79    6.90
   0  -2  14  134.59    5.50
   0   2  14  128.89    6.80
  -1   2  14    6.10    0.70
  -1   2  14    7.20    1.40
   1  -2  14    7.50    0.90
   1  -2  14    6.10    1.10
  -1  -2  14    8.70    1.00
  -1  -2  14    7.40    1.40
   1   2  14    8.90    1.30
   2  -2  14   27.10    2.10
  -2   2  14   26.30    1.40
   2  -2  14   26.90    1.50
  -2   2  14   27.80    2.20
  -2  -2  14   28.50    1.60
  -2  -2  14   30.00    2.20
   2   2  14   25.30    2.00
  -2   2 -14   28.50    1.50
   3  -2  14   52.29    2.50
   3  -2  14   54.09    3.30
  -3   2  14   51.49    3.40
  -3   2  14   53.09    2.50
  -3   2 -14   55.99    2.50
  -3  -2  14   54.09    2.60
  -3  -2  14   58.09    3.40
   3   2  14   51.39    3.10
  -4   2  14   14.30    1.90
  -4   2  14   14.20    1.20
   4  -2  14   19.70    1.80
   4   2  14   14.30    1.50
  -4  -2  14   16.20    1.80
  -4  -2  14   16.10    1.40
  -4   2 -14   14.80    1.20
  -5   2  14   55.89    2.70
   5  -2  14   54.79    3.40
  -5   2  14   51.09    3.50
  -5  -2  14   56.89    2.80
  -5   2 -14   50.19    2.50
  -5  -2  14   55.79    3.50
  -6   2  14   33.70    2.10
   6  -2  14   32.10    2.60
  -6   2  14   34.90    2.80
  -6  -2  14   34.70    2.70
  -6  -2  14   34.70    2.30
  -7   2  14    3.20    1.30
   7  -2  14    2.70    1.10
  -7   2  14    1.50    0.90
  -7  -2  14    3.00    1.10
  -7  -2  14    3.40    1.00
  -8   2  14    7.30    1.20
  -8   2  14    4.50    1.50
  -8  -2  14    8.70    1.30
  -8  -2  14    8.50    1.40
   0   3  14  141.09    7.30
   0  -3  14  146.59    5.90
   0  -3  14  145.59    7.40
  -1   3  14   40.30    2.70
   1  -3  14   39.40    2.10
   1  -3  14   45.70    2.90
  -1  -3  14   36.30    2.10
   1   3  14   43.80    2.60
  -1  -3  14   40.50    2.70
   2  -3  14  411.76   19.40
   2  -3  14  409.56   15.80
  -2   3  14  378.96   19.30
  -2  -3  14  448.76   15.90
   2   3  14  365.36   19.10
  -2   3 -14  412.96   15.80
  -2  -3  14  415.36   19.40
   3  -3  14   36.70    2.10
  -3   3  14   46.20    2.00
  -3   3  14   34.50    2.80
   3  -3  14   43.40    2.80
  -3  -3  14   36.80    2.70
  -3  -3  14   43.30    2.20
   3   3  14   38.80    2.40
  -3   3 -14   36.70    2.10
  -4   3  14   37.60    2.80
  -4   3  14   37.60    2.00
   4  -3  14   34.70    2.00
   4  -3  14   39.90    2.70
  -4   3 -14   33.90    2.00
  -4  -3  14   34.80    2.20
  -4  -3  14   37.70    2.70
  -5   3  14    2.10    0.70
  -5   3  14    4.10    1.30
   5  -3  14    3.10    1.10
  -5   3 -14    2.40    0.70
  -5  -3  14    1.90    0.80
  -5  -3  14    3.80    1.10
  -6   3  14   37.80    2.20
  -6   3  14   37.60    3.00
   6  -3  14   35.00    2.80
  -6   3 -14   35.50    2.00
  -6  -3  14   31.80    2.80
  -6  -3  14   36.80    2.30
  -7   3  14   12.10    1.50
  -7   3  14   10.10    2.00
   7  -3  14   11.90    1.90
  -7  -3  14   12.10    1.70
  -7  -3  14   13.80    1.90
  -8   3  14    0.80    1.20
   8  -3  14    1.30    1.10
  -8   3  14   -0.30    0.90
  -8  -3  14    3.20    1.10
  -8  -3  14    2.50    1.10
   0  -4  14  119.19    5.70
   0   4  14   92.79    5.50
   0  -4  14  105.39    4.60
  -1   4  14   45.70    3.00
   1  -4  14   50.29    3.20
   1  -4  14   45.20    2.40
  -1  -4  14   45.30    3.00
  -1  -4  14   45.40    2.40
   1   4  14   42.40    2.80
  -2   4  14   10.50    1.70
   2  -4  14   11.40    1.80
   2  -4  14    8.70    1.20
  -2  -4  14    8.60    1.60
   2   4  14   12.00    1.40
  -2  -4  14    9.20    1.30
  -2   4 -14    9.30    1.20
   3  -4  14   26.20    1.80
  -3   4  14   27.40    2.50
   3  -4  14   30.00    2.40
  -3  -4  14   27.60    1.90
  -3   4 -14   30.10    1.80
  -3  -4  14   26.70    2.30
   4  -4  14   84.69    4.90
  -4   4  14   92.99    5.00
  -4   4  14   82.99    3.80
   4  -4  14   85.89    3.90
  -4   4 -14   84.89    3.80
  -4  -4  14   80.89    4.00
  -4  -4  14   89.49    4.90
  -5   4  14   15.60    1.40
   5  -4  14   17.30    2.10
  -5   4  14   15.60    2.10
  -5  -4  14   13.30    1.90
  -5  -4  14   15.40    1.60
  -5   4 -14   11.20    1.40
   6  -4  14   -0.60    1.00
  -6   4  14    1.30    0.80
  -6   4  14    1.20    1.10
  -6  -4  14    0.60    1.00
  -6   4 -14   -0.30    0.70
  -6  -4  14    0.80    1.00
  -7   4  14    1.10    1.20
  -7   4  14   -0.10    0.80
   7  -4  14    0.70    1.10
  -7   4 -14    0.30    0.80
  -7  -4  14    1.10    1.00
  -7  -4  14    1.00    0.90
   0   5  14  168.58    8.30
   0  -5  14  169.48    8.60
   0  -5  14  161.98    6.90
  -1   5  14   11.50    1.70
   1  -5  14   11.30    1.80
   1  -5  14    9.50    1.30
  -1  -5  14   10.30    1.40
  -1  -5  14    9.70    1.70
   1   5  14    9.90    1.40
  -2   5  14    1.10    1.00
   2  -5  14    1.50    0.70
   2  -5  14    0.70    0.90
  -2  -5  14    1.10    0.70
  -2  -5  14   -0.20    0.90
  -2   5 -14    1.30    0.70
   2   5  14    0.90    0.70
  -3   5  14  113.59    6.50
   3  -5  14  128.99    5.30
   3  -5  14  129.29    6.60
  -3  -5  14  115.69    6.50
  -3  -5  14  124.69    5.40
  -3   5 -14  119.89    5.30
   4  -5  14   28.40    2.00
   4  -5  14   28.60    2.60
  -4   5  14   26.70    2.60
  -4  -5  14   27.20    2.10
  -4  -5  14   32.90    2.50
  -4   5 -14   28.50    1.90
  -5   5  14    2.70    1.30
   5  -5  14    3.70    1.20
  -5   5 -14    2.60    0.90
  -5  -5  14    3.90    1.10
  -5  -5  14    1.10    0.90
  -6   5  14    3.70    1.30
   6  -5  14    3.90    1.30
  -6  -5  14    1.50    1.00
  -6  -5  14    1.30    0.90
  -6   5 -14    3.30    0.90
  -7   5  14    3.40    1.50
  -7   5  14    4.60    1.20
   7  -5  14    2.30    1.20
  -7   5 -14    5.10    1.00
  -7  -5  14    5.00    1.20
  -7  -5  14    5.50    1.30
   0  -6  14    1.80    0.80
   0   6  14    0.30    0.90
   0  -6  14    2.70    1.00
  -1   6  14    8.50    1.70
   1  -6  14    7.30    1.10
   1  -6  14    8.90    1.70
  -1  -6  14   11.40    1.80
   1   6  14    8.50    1.40
  -1  -6  14    7.00    1.10
   2  -6  14    3.40    1.10
  -2   6  14    2.60    1.10
   2  -6  14    2.80    0.80
  -2  -6  14    3.20    1.10
  -2   6 -14    0.90    0.80
  -2  -6  14    4.60    1.00
  -3   6  14   -0.20    1.00
   3  -6  14    1.50    1.00
   3  -6  14    0.60    0.80
  -3  -6  14    0.00    0.80
  -3  -6  14    0.30    0.90
  -3   6 -14   -0.40    0.70
   4  -6  14   18.00    1.80
   4  -6  14   19.80    2.20
  -4   6  14   16.20    2.30
  -4  -6  14   18.50    2.10
  -4  -6  14   17.00    1.90
  -4   6 -14   18.10    1.70
  -5   6  14   23.30    2.40
   5  -6  14   19.70    2.40
  -5   6 -14   19.40    1.80
  -5  -6  14   18.80    1.90
  -5  -6  14   20.80    2.20
   6  -6  14    4.20    1.40
  -6   6  14    1.70    1.30
  -6  -6  14    1.30    1.00
  -6  -6  14    3.00    1.10
  -6   6 -14    3.80    1.00
   0  -7  14   11.00    1.60
   0  -7  14   13.40    1.90
   0   7  14    8.70    1.60
   1  -7  14    6.40    1.30
   1  -7  14    5.10    1.10
  -1   7  14    2.50    1.00
  -1  -7  14    5.40    1.20
  -1  -7  14    3.40    1.00
   2  -7  14   17.70    2.20
   2  -7  14   17.70    1.80
  -2   7  14   23.30    2.30
  -2  -7  14   23.10    2.00
  -2   7 -14   16.30    1.80
  -2  -7  14   19.20    2.10
   3  -7  14    5.90    1.10
  -3   7  14    7.20    1.40
   3  -7  14    7.10    1.50
  -3  -7  14    4.40    1.20
  -3   7 -14    7.10    1.10
  -3  -7  14    6.40    1.20
   4  -7  14   16.20    1.90
   4  -7  14   14.90    2.30
  -4   7  14   14.60    2.20
  -4  -7  14   13.20    2.00
  -4  -7  14   11.30    1.70
  -4   7 -14   12.70    1.70
   5  -7  14    9.10    1.70
  -5   7  14    7.20    1.60
   5  -7  14    7.80    1.40
  -5  -7  14   10.40    1.80
  -5   7 -14    8.00    1.30
  -5  -7  14    7.60    1.40
   0  -8  14   -0.20    0.80
   0  -8  14   -0.40    1.00
   1  -8  14   16.30    2.20
   1  -8  14   10.70    1.70
  -1   8  14   17.20    1.90
  -1  -8  14   15.60    1.80
  -1  -8  14   14.80    2.10
   2  -8  14   40.10    3.10
  -2   8  14   35.90    2.90
   2  -8  14   35.50    2.50
  -2  -8  14   38.60    2.60
  -2   8 -14   39.50    2.50
  -2  -8  14   33.90    2.90
  -3   8  14    9.40    1.60
   3  -8  14    5.60    1.50
   3  -8  14    6.00    1.20
  -3  -8  14    5.50    1.30
  -3   8 -14    7.80    1.20
  -3  -8  14    7.10    1.30
   4  -8  14   12.10    2.30
   4  -8  14   13.00    1.90
  -4   8  14   11.40    2.20
  -4   8 -14   11.90    1.80
  -4  -8  14   13.20    2.00
  -4  -8  14    7.50    1.30
   0  -9  14   20.80    2.10
   0  -9  14   20.00    2.40
   1  -9  14    1.00    1.10
   1  -9  14    1.30    1.10
  -1  -9  14   -0.80    0.90
  -1  -9  14   -0.80    1.10
   0   0  15   -0.30    0.40
   0   0  15    1.10    0.80
  -1   0  15   44.60    2.10
   1   0  15   47.10    2.90
  -1   0  15   44.60    3.00
   2   0  15    2.30    0.90
  -2   0  15    4.20    1.00
  -2   0  15    4.20    0.60
  -3   0  15  241.58   12.10
  -3   0  15  253.17    9.80
   3   0  15  245.28   12.00
  -4   0  15    0.90    0.60
  -4   0  15    0.50    0.90
   4   0  15    0.10    0.80
  -5   0  15    1.60    0.70
   5   0  15    2.50    0.90
  -5   0  15    1.90    1.00
  -6   0  15   64.79    3.30
  -6   0  15   69.69    4.20
  -7   0  15   82.49    3.90
  -7   0  15   78.29    4.80
  -8   0  15    0.90    0.90
  -8   0  15    3.00    1.20
   0  -1  15    1.80    0.50
   0   1  15    0.70    0.80
   0  -1  15   -0.20    0.80
   1  -1  15  209.48    8.30
   1  -1  15  228.18   10.40
  -1   1  15  206.38   10.40
  -1   1  15  204.08    8.20
   1   1  15  203.68   10.30
  -1  -1  15  211.28    8.30
  -1  -1  15  212.48   10.40
  -2   1  15    4.20    1.00
   2  -1  15    2.00    0.50
   2  -1  15    4.60    1.10
  -2   1  15    3.80    0.60
   2   1  15    2.60    0.90
  -2  -1  15    3.40    1.00
  -2   1 -15    2.80    0.50
  -2  -1  15    2.20    0.60
  -3   1  15    6.20    1.20
   3  -1  15    5.00    1.10
  -3   1  15    4.90    0.70
  -3  -1  15    4.90    0.80
   3   1  15    5.50    1.00
  -3  -1  15    5.80    1.20
  -4   1  15    1.20    0.60
   4  -1  15    0.60    0.80
  -4   1  15    1.20    0.90
   4   1  15    1.30    0.80
  -4  -1  15    0.80    0.60
  -4  -1  15    0.10    0.80
   5  -1  15    1.80    0.90
  -5   1  15   -0.10    0.70
  -5   1  15    0.10    1.00
   5   1  15    0.10    0.80
  -5  -1  15   -0.10    0.90
  -5  -1  15    0.30    0.70
   6  -1  15   89.59    5.00
  -6   1  15   85.29    5.20
  -6   1  15   97.39    4.20
  -6  -1  15   93.99    5.30
  -6  -1  15   91.89    4.30
  -7   1  15   12.40    2.10
  -7   1  15   16.10    1.70
  -7  -1  15   16.00    1.80
  -7  -1  15   13.30    2.10
  -8   1  15   24.20    2.00
  -8   1  15   21.30    2.50
  -8  -1  15   21.30    2.00
  -8  -1  15   18.70    2.40
   0   2  15    8.60    1.50
   0  -2  15   10.60    1.10
   0  -2  15    9.20    1.60
  -1   2  15  118.99    6.30
   1  -2  15  115.59    4.90
   1  -2  15  109.39    6.20
  -1  -2  15  114.49    4.90
   1   2  15  125.39    6.20
  -1  -2  15  134.09    6.40
  -2   2  15   22.40    2.00
   2  -2  15   20.90    2.00
   2  -2  15   21.00    1.40
  -2  -2  15   24.30    1.50
  -2  -2  15   21.00    2.00
   2   2  15   19.10    1.80
  -2   2 -15   22.70    1.40
  -3   2  15   12.30    1.80
   3  -2  15   12.60    1.80
   3  -2  15   11.60    1.10
  -3   2  15   12.70    1.10
  -3   2 -15   10.50    1.10
  -3  -2  15   13.00    1.20
  -3  -2  15   11.10    1.70
   3   2  15   11.30    1.50
   4  -2  15   29.20    2.50
  -4   2  15   33.50    1.90
  -4   2  15   29.30    2.60
   4   2  15   34.10    2.20
  -4  -2  15   32.30    2.00
  -4  -2  15   35.30    2.60
  -4   2 -15   33.70    1.80
  -5   2  15  120.49    6.60
  -5   2  15  132.59    5.30
   5  -2  15  114.29    6.50
  -5  -2  15  120.69    6.60
  -5  -2  15  122.49    5.30
  -6   2  15   26.80    1.90
  -6   2  15   23.70    2.40
   6  -2  15   28.00    2.40
  -6  -2  15   25.60    2.00
  -6  -2  15   28.00    2.50
   7  -2  15    2.00    1.10
  -7   2  15    2.30    0.90
  -7   2  15    2.60    1.20
  -7  -2  15    2.80    1.10
  -7  -2  15    2.60    1.00
  -8   2  15   38.60    2.50
  -8   2  15   32.40    3.10
  -8  -2  15   42.60    2.60
  -8  -2  15   34.50    3.00
   0  -3  15   57.99    2.80
   0  -3  15   58.59    3.70
   0   3  15   61.09    3.60
   1  -3  15   72.69    3.40
  -1   3  15   66.39    4.20
   1  -3  15   77.59    4.40
  -1  -3  15   76.19    3.40
   1   3  15   82.19    4.20
  -1  -3  15   79.19    4.40
   2  -3  15   68.19    4.20
   2  -3  15   72.99    3.20
  -2   3  15   65.29    4.10
   2   3  15   69.79    3.90
  -2  -3  15   73.49    4.20
  -2  -3  15   69.99    3.30
  -2   3 -15   73.49    3.20
  -3   3  15   54.29    3.50
   3  -3  15   50.69    2.60
   3  -3  15   49.10    3.40
  -3  -3  15   56.29    2.70
  -3   3 -15   57.19    2.60
   3   3  15   54.29    3.10
  -3  -3  15   51.19    3.40
   4  -3  15   39.20    3.00
  -4   3  15   47.30    3.20
  -4   3 -15   42.70    2.20
  -4  -3  15   40.00    2.40
  -4  -3  15   44.00    3.00
  -5   3  15   16.00    1.50
   5  -3  15   18.40    2.10
  -5   3  15   16.80    2.30
  -5   3 -15   15.30    1.40
  -5  -3  15   15.80    2.10
  -5  -3  15   16.00    1.70
   6  -3  15   27.40    2.50
  -6   3  15   27.10    2.70
  -6   3  15   31.60    2.00
  -6  -3  15   24.50    2.50
  -6  -3  15   28.80    2.20
  -7   3  15   13.00    1.60
  -7   3  15   14.00    2.30
   7  -3  15   12.20    2.10
  -7  -3  15   11.80    1.70
  -7  -3  15    8.90    1.60
   0  -4  15    0.80    1.00
   0   4  15    1.80    0.90
   0  -4  15    1.10    0.70
   1  -4  15  238.98   11.80
   1  -4  15  241.28    9.50
  -1   4  15  229.58   11.60
  -1  -4  15  239.38   11.70
  -1  -4  15  226.08    9.50
   1   4  15  248.18   11.50
  -2   4  15   92.69    5.20
   2  -4  15   92.69    4.10
   2  -4  15  100.79    5.30
   2   4  15   90.39    4.90
  -2  -4  15   96.79    4.20
  -2  -4  15   85.49    5.10
  -2   4 -15   92.49    4.10
   3  -4  15   44.50    2.90
   3  -4  15   34.60    2.10
  -3   4  15   35.40    2.90
  -3   4 -15   35.10    2.00
  -3  -4  15   35.00    2.20
  -3  -4  15   31.50    2.70
   4  -4  15   13.40    2.10
  -4   4  15   22.20    2.30
   4  -4  15   12.80    1.50
  -4  -4  15   14.60    1.90
  -4  -4  15   14.70    1.60
  -4   4 -15   12.60    1.40
   5  -4  15   48.10    3.40
  -5   4  15   51.49    3.60
  -5   4 -15   47.50    2.50
  -5  -4  15   48.70    3.30
  -5  -4  15   49.00    2.80
  -6   4  15    9.80    1.70
   6  -4  15   12.20    2.10
  -6   4 -15   10.30    1.40
  -6  -4  15   14.10    1.90
  -6  -4  15    9.90    1.60
  -7   4  15    9.70    1.70
   7  -4  15   11.30    2.10
  -7  -4  15   10.80    1.70
  -7  -4  15   11.40    1.90
   0  -5  15    6.10    1.00
   0   5  15    6.20    1.10
   0  -5  15    4.40    1.20
  -1   5  15   88.29    4.90
   1  -5  15   86.29    4.00
   1  -5  15   83.99    5.00
   1   5  15   89.49    4.70
  -1  -5  15   85.99    4.00
  -1  -5  15   86.49    4.90
   2  -5  15    0.40    1.00
   2  -5  15    1.10    0.80
  -2   5  15    0.90    1.00
  -2  -5  15    3.90    0.90
  -2  -5  15    1.30    1.00
  -2   5 -15    0.50    0.70
   3  -5  15   13.00    1.50
   3  -5  15   12.60    1.90
  -3   5  15    9.80    1.60
  -3  -5  15    9.10    1.50
  -3   5 -15   11.10    1.40
  -3  -5  15   13.10    1.80
  -4   5  15    4.40    1.30
   4  -5  15    2.50    1.20
   4  -5  15    3.60    1.00
  -4  -5  15    4.00    1.10
  -4  -5  15    4.30    1.00
  -4   5 -15    2.50    0.80
   5  -5  15    8.20    1.60
  -5   5  15    8.40    1.60
  -5   5 -15    9.40    1.20
  -5  -5  15   11.70    1.80
  -5  -5  15   11.90    1.70
  -6   5  15    2.70    1.30
   6  -5  15    5.30    1.40
  -6  -5  15    2.70    1.00
  -6   5 -15    2.80    0.90
  -6  -5  15    2.70    1.10
   0  -6  15    0.20    0.80
   0   6  15    1.00    0.90
   0  -6  15    0.10    0.80
   1  -6  15    3.60    1.10
  -1   6  15    2.60    1.10
   1  -6  15    3.60    1.00
  -1  -6  15    1.90    1.00
  -1  -6  15    1.90    0.80
   1   6  15    3.10    1.00
   2  -6  15    5.40    1.30
  -2   6  15    4.60    1.20
   2  -6  15    4.80    1.00
  -2   6 -15    3.60    0.90
  -2  -6  15    4.30    1.20
  -2  -6  15    4.90    1.00
   3  -6  15    0.00    0.80
   3  -6  15   -0.60    1.00
  -3   6  15   -0.80    1.00
  -3  -6  15   -0.50    0.80
  -3   6 -15   -0.80    0.70
  -3  -6  15   -0.50    0.90
   4  -6  15   11.90    1.70
  -4   6  15   17.90    2.30
   4  -6  15   17.70    2.20
  -4   6 -15    9.60    1.50
  -4  -6  15   11.60    2.00
  -4  -6  15   10.40    1.70
  -5   6  15   20.40    2.60
   5  -6  15   22.80    2.60
  -5  -6  15   22.60    2.10
  -5   6 -15   20.90    1.80
  -5  -6  15   21.40    2.20
   6  -6  15    3.30    1.30
  -6   6  15    3.50    1.50
  -6  -6  15    6.00    1.20
  -6   6 -15    1.60    0.90
  -6  -6  15    3.00    1.20
   0   7  15   -0.90    0.90
   0  -7  15    0.40    1.00
   0  -7  15   -0.50    0.80
   1  -7  15   -1.30    0.80
  -1   7  15    2.20    1.00
   1  -7  15    1.60    1.00
  -1  -7  15    0.00    0.80
  -1  -7  15    0.30    1.00
  -2   7  15   10.60    1.90
   2  -7  15   13.10    2.20
   2  -7  15   11.00    1.70
  -2  -7  15   12.90    1.90
  -2  -7  15   11.30    1.70
  -2   7 -15   11.50    1.60
  -3   7  15   10.50    2.00
   3  -7  15    8.60    1.30
   3  -7  15   13.10    2.20
  -3   7 -15    7.90    1.20
  -3  -7  15    7.50    1.30
  -3  -7  15   10.70    1.90
  -4   7  15   13.20    2.30
   4  -7  15   19.10    2.00
   4  -7  15   14.90    2.40
  -4   7 -15   12.00    1.70
  -4  -7  15   17.20    1.90
  -4  -7  15   16.20    2.20
   0  -8  15   13.00    1.80
   0  -8  15   12.80    2.10
   1  -8  15   13.50    1.80
  -1   8  15   12.60    2.00
   1  -8  15   15.10    2.20
  -1  -8  15   12.60    1.80
  -1  -8  15   16.10    2.10
  -2   8  15    0.90    1.10
   2  -8  15    1.40    1.20
   2  -8  15    1.30    1.00
  -2  -8  15    0.10    1.00
  -2   8 -15    1.10    0.90
  -2  -8  15   -0.40    1.00
  -3   8  15   30.00    3.00
   3  -8  15   39.70    3.10
   3  -8  15   35.50    2.50
  -3  -8  15   33.10    2.80
  -3  -8  15   32.30    2.60
  -3   8 -15   26.50    2.30
   0   0  16   42.60    2.90
   1   0  16   65.69    4.10
  -1   0  16   70.99    3.10
  -1   0  16   80.29    4.30
   2   0  16  248.18   11.90
  -2   0  16  238.88   11.90
  -2   0  16  238.98    9.50
  -3   0  16    3.50    0.70
  -3   0  16    2.00    1.00
   3   0  16    4.20    1.00
   4   0  16   66.79    3.80
  -4   0  16   60.79    3.00
  -4   0  16   63.29    4.00
   5   0  16   76.09    4.20
  -5   0  16   70.19    4.50
  -5   0  16   74.69    3.50
  -6   0  16   74.39    3.70
  -6   0  16   76.29    4.60
  -7   0  16   -0.50    1.00
  -7   0  16   -0.30    0.80
   0  -1  16   17.70    1.20
   0   1  16   15.60    1.90
   0  -1  16   14.20    1.90
   1  -1  16    4.30    1.10
  -1   1  16    5.80    1.20
  -1  -1  16    7.20    1.00
  -1  -1  16    9.70    1.60
   1   1  16    5.30    1.10
  -2   1  16  113.49    5.80
   2  -1  16  102.59    5.80
  -2  -1  16  111.19    5.90
  -2  -1  16  105.19    4.50
   2   1  16  106.39    5.70
  -3   1  16   31.90    1.80
   3  -1  16   32.30    2.50
  -3   1  16   32.20    2.50
  -3  -1  16   32.00    2.50
   3   1  16   30.00    2.30
  -3  -1  16   31.30    1.80
  -4   1  16   76.19    3.70
   4  -1  16   79.59    4.70
  -4   1  16   81.59    4.80
  -4  -1  16   88.09    3.80
   4   1  16   81.79    4.50
  -4  -1  16   90.89    4.90
   5  -1  16    9.10    1.70
  -5   1  16    9.20    1.30
  -5   1  16    6.40    1.40
  -5  -1  16    7.30    1.00
  -5  -1  16    5.30    1.30
  -6   1  16   19.30    2.40
   6  -1  16   23.80    2.20
  -6   1  16   21.70    1.80
  -6  -1  16   18.20    2.20
  -6  -1  16   17.40    1.80
  -7   1  16   33.40    2.30
  -7   1  16   34.10    2.90
  -7  -1  16   33.20    2.90
  -7  -1  16   32.60    2.40
   0   2  16   41.60    3.00
   0  -2  16   46.00    3.10
   0  -2  16   46.80    2.20
   1  -2  16    4.70    1.10
   1  -2  16    6.70    1.00
  -1   2  16    5.60    1.20
   1   2  16    4.50    1.10
  -1  -2  16    4.40    0.70
  -1  -2  16    3.70    1.10
   2  -2  16   46.20    2.20
  -2   2  16   45.90    3.10
   2  -2  16   42.00    3.00
  -2   2 -16   39.50    2.20
  -2  -2  16   48.20    2.30
   2   2  16   51.09    3.00
  -2  -2  16   43.20    3.00
  -3   2  16   60.69    3.90
   3  -2  16   65.29    3.90
  -3  -2  16   63.09    3.00
   3   2  16   63.79    3.70
  -3  -2  16   60.89    3.90
  -4   2  16   28.20    2.60
   4  -2  16   30.60    2.40
  -4  -2  16   25.00    1.90
  -4  -2  16   28.00    2.50
   4   2  16   27.90    2.10
   5  -2  16   10.00    1.90
  -5   2  16   10.30    1.30
  -5   2  16   10.40    1.90
  -5  -2  16   12.80    1.50
  -5  -2  16   10.10    1.90
   6  -2  16   22.40    2.20
  -6   2  16   20.70    1.70
  -6   2  16   18.90    2.40
  -6  -2  16   15.70    2.20
  -6  -2  16   16.50    1.80
  -7   2  16   17.00    1.80
  -7   2  16   18.40    2.40
  -7  -2  16   18.90    1.90
  -7  -2  16   14.00    2.20
   0  -3  16  131.79    7.20
   0  -3  16  144.49    5.70
   0   3  16  134.99    7.10
   1  -3  16   45.70    3.00
   1  -3  16   42.20    2.20
  -1   3  16   38.40    2.90
   1   3  16   42.40    2.80
  -1  -3  16   39.80    2.20
  -1  -3  16   42.10    3.00
  -2   3  16   91.59    5.20
   2  -3  16   92.69    5.20
   2  -3  16   92.39    4.10
  -2  -3  16   90.39    5.20
  -2  -3  16   88.99    4.10
  -2   3 -16   88.49    4.00
   2   3  16  106.89    5.00
   3  -3  16   17.90    2.20
  -3   3  16   26.60    2.30
   3  -3  16   22.70    1.50
  -3  -3  16   20.80    2.10
  -3   3 -16   22.80    1.50
  -3  -3  16   20.20    1.70
   3   3  16   18.80    1.90
  -4   3  16   32.50    2.80
   4  -3  16   34.30    2.70
  -4  -3  16   34.40    2.70
  -4  -3  16   33.40    2.10
   5  -3  16   10.80    1.90
  -5   3  16    9.60    1.60
  -5  -3  16    9.40    1.50
  -5  -3  16    7.10    1.40
   6  -3  16   22.60    2.50
  -6   3  16   23.90    2.70
  -6  -3  16   24.60    2.50
  -6  -3  16   24.80    2.10
  -7   3  16    7.10    1.60
   7  -3  16    8.30    1.60
  -7  -3  16    9.40    1.60
  -7  -3  16    9.30    1.40
   0  -4  16   56.09    3.60
   0   4  16   52.59    3.40
   0  -4  16   55.19    2.80
  -1   4  16   14.10    1.80
   1  -4  16   12.80    1.40
   1  -4  16   12.10    1.90
  -1  -4  16   10.10    1.40
  -1  -4  16   12.80    1.90
   1   4  16   12.80    1.70
   2  -4  16   15.20    1.40
   2  -4  16   14.30    2.00
  -2   4  16   14.00    1.90
  -2  -4  16   13.90    1.50
  -2   4 -16   13.70    1.30
  -2  -4  16   14.70    1.90
   2   4  16   10.80    1.60
   3  -4  16    9.40    1.80
  -3   4  16    7.90    1.40
   3  -4  16    8.40    1.30
  -3   4 -16    7.20    1.00
  -3  -4  16    5.10    1.00
  -3  -4  16    6.30    1.30
   4  -4  16   20.40    2.40
   4  -4  16   25.00    1.70
  -4   4  16   18.20    2.30
  -4   4 -16   22.40    1.60
  -4  -4  16   20.30    1.80
  -4  -4  16   20.80    2.20
  -5   4  16   21.80    2.50
   5  -4  16   22.70    2.40
  -5  -4  16   19.90    1.90
  -5  -4  16   19.90    2.30
   6  -4  16   11.40    2.10
  -6   4  16   13.10    2.30
  -6  -4  16   12.10    1.80
  -6  -4  16   10.00    1.90
   0  -5  16    6.50    1.00
   0   5  16    6.80    1.20
   0  -5  16    5.40    1.30
  -1   5  16   46.30    3.10
   1  -5  16   43.50    2.50
   1  -5  16   43.30    3.20
  -1  -5  16   42.80    2.50
  -1  -5  16   44.20    3.10
   1   5  16   41.40    2.80
   2  -5  16   -0.30    1.00
  -2   5  16    1.00    1.00
   2  -5  16    0.60    0.70
  -2   5 -16    1.30    0.70
  -2  -5  16    0.70    0.80
  -2  -5  16   -0.10    0.90
   3  -5  16    7.20    1.50
   3  -5  16    6.60    1.00
  -3   5  16    8.30    1.50
  -3  -5  16    9.20    1.50
  -3   5 -16    8.10    1.30
  -3  -5  16    8.20    1.40
   4  -5  16    3.60    1.30
  -4   5  16    4.00    1.30
   4  -5  16    5.90    1.00
  -4   5 -16    4.30    0.90
  -4  -5  16    3.70    1.00
  -4  -5  16    5.00    1.30
  -5   5  16    1.30    1.30
   5  -5  16    3.40    1.30
  -5   5 -16    2.30    0.90
  -5  -5  16    2.20    1.00
  -5  -5  16    4.00    1.20
   6  -5  16    7.20    1.60
  -6   5  16    2.00    1.40
  -6  -5  16    1.50    1.20
  -6  -5  16    2.10    1.00
   0   6  16    0.00    0.90
   0  -6  16    0.60    1.00
   0  -6  16    0.80    0.80
  -1   6  16   12.60    1.90
   1  -6  16   16.60    1.70
   1  -6  16   18.40    2.20
  -1  -6  16   15.80    1.60
  -1  -6  16   15.50    2.10
   2  -6  16    3.50    1.00
   2  -6  16    3.50    1.30
  -2   6  16    2.00    1.20
  -2   6 -16    5.10    1.00
  -2  -6  16    3.40    1.00
  -2  -6  16    4.10    1.20
   3  -6  16   -0.20    0.90
   3  -6  16    2.70    1.30
  -3   6  16   -0.10    1.10
  -3   6 -16    0.30    0.80
  -3  -6  16    1.50    1.10
  -3  -6  16    3.30    1.00
   4  -6  16    0.80    1.10
  -4   6  16    3.20    1.30
   4  -6  16    2.50    1.00
  -4   6 -16   -0.50    0.80
  -4  -6  16    0.60    1.10
  -4  -6  16    1.20    0.90
  -5   6  16   13.80    2.40
   5  -6  16   16.20    2.40
  -5  -6  16   12.50    1.90
  -5   6 -16   15.50    1.70
  -5  -6  16   15.90    2.10
   0  -7  16   38.40    2.40
   0  -7  16   31.60    2.80
  -1   7  16    1.00    1.10
   1  -7  16    0.90    0.90
   1  -7  16    3.10    1.30
  -1  -7  16    1.10    0.90
  -1  -7  16    1.00    1.10
   2  -7  16   16.20    2.40
  -2   7  16   16.40    2.20
   2  -7  16   18.50    1.90
  -2  -7  16   19.40    1.90
  -2   7 -16   17.00    1.80
  -2  -7  16   18.80    2.20
   3  -7  16    6.70    1.50
  -3   7  16    3.90    1.40
   3  -7  16    4.00    1.10
  -3  -7  16    5.50    1.20
  -3   7 -16    2.00    1.00
  -3  -7  16    2.70    1.20
  -4   7  16    2.60    1.40
   4  -7  16    4.80    1.50
   4  -7  16    4.70    1.10
  -4   7 -16    2.70    1.00
  -4  -7  16    3.10    1.20
  -4  -7  16    3.30    1.10
   0  -8  16    4.80    1.20
   0  -8  16    7.20    1.50
   1  -8  16   12.50    2.40
   1  -8  16   11.90    1.90
  -1  -8  16   13.10    1.90
  -1  -8  16   18.90    2.20
   0   0  17    0.10    0.90
   1   0  17   66.79    3.80
  -1   0  17   54.39    3.80
   2   0  17  115.09    6.00
  -2   0  17  106.09    6.00
  -3   0  17   14.30    2.00
   3   0  17   14.10    1.80
  -3   0  17   13.80    1.30
  -4   0  17   25.40    1.80
   4   0  17   26.20    2.30
  -4   0  17   25.90    2.40
  -5   0  17  138.29    6.10
  -5   0  17  132.59    7.60
   5   0  17  161.18    7.50
  -6   0  17    2.50    1.20
  -6   0  17    4.70    1.00
  -7   0  17    7.50    1.60
  -7   0  17    6.70    1.20
   0  -1  17   10.10    1.80
   0   1  17   10.10    1.70
   1  -1  17   13.80    1.90
  -1   1  17   14.70    1.80
  -1  -1  17   15.40    1.20
   1   1  17   12.80    1.80
  -1  -1  17   10.20    1.80
  -2   1  17    3.00    1.10
   2  -1  17    4.00    1.20
   2   1  17    4.90    1.10
  -2  -1  17    3.80    0.70
  -2  -1  17    4.80    1.30
  -3   1  17   12.30    2.10
   3  -1  17   13.90    1.90
   3   1  17   15.10    1.80
  -3  -1  17   13.50    1.30
  -3  -1  17   14.10    2.00
  -4   1  17    7.70    1.50
   4  -1  17   12.30    1.80
   4   1  17   13.80    1.70
  -4  -1  17    9.10    1.10
  -4  -1  17   10.30    1.90
  -5   1  17    6.70    1.50
  -5   1  17    9.90    1.30
   5  -1  17    8.90    1.40
  -5  -1  17    9.80    1.50
  -5  -1  17    6.20    1.40
  -6   1  17   17.90    1.70
  -6   1  17   13.20    2.20
  -6  -1  17   15.10    1.70
  -6  -1  17   14.20    2.20
  -7   1  17   48.50    3.80
  -7   1  17   49.90    2.90
  -7  -1  17   49.60    3.00
  -7  -1  17   56.09    3.80
   0  -2  17    7.00    1.00
   0   2  17    5.30    1.10
   0  -2  17    6.70    1.30
  -1   2  17   14.60    1.90
   1  -2  17   14.20    1.90
   1   2  17   13.50    1.80
  -1  -2  17   15.90    1.30
  -1  -2  17   14.00    1.90
   2  -2  17   50.19    3.60
  -2   2  17   61.39    3.80
  -2  -2  17   60.19    2.90
  -2  -2  17   57.89    3.80
   2   2  17   64.19    3.60
  -3   2  17   20.90    2.20
   3  -2  17   22.00    2.30
   3   2  17   22.10    2.00
  -3  -2  17   20.60    1.60
  -3  -2  17   19.00    2.20
   4  -2  17   21.30    2.20
  -4   2  17   20.20    2.30
  -4  -2  17   14.70    1.50
  -4  -2  17   17.50    2.10
  -5   2  17    4.40    1.30
   5  -2  17    9.70    1.80
  -5  -2  17    2.50    1.20
  -5  -2  17    3.40    1.00
   6  -2  17    5.40    1.30
  -6   2  17    5.70    1.50
  -6  -2  17    6.10    1.40
  -6  -2  17    5.20    1.10
  -7   2  17   23.90    2.70
  -7  -2  17   25.40    2.60
  -7  -2  17   21.60    2.10
   0  -3  17   74.09    3.50
   0   3  17   81.59    4.50
   0  -3  17   76.69    4.60
  -1   3  17   30.50    2.50
   1  -3  17   30.00    1.80
   1  -3  17   34.00    2.60
   1   3  17   26.20    2.30
  -1  -3  17   29.50    1.90
  -1  -3  17   31.50    2.60
   2  -3  17   20.70    1.60
   2  -3  17   25.50    2.40
  -2   3  17   26.00    2.40
   2   3  17   23.00    2.00
  -2  -3  17   26.60    1.70
  -2   3 -17   23.70    1.60
  -2  -3  17   21.00    2.30
   3  -3  17   13.30    1.90
  -3   3  17   14.20    2.10
   3   3  17   14.00    1.80
  -3  -3  17   11.70    1.90
  -3  -3  17   11.40    1.40
   4  -3  17   25.90    2.40
  -4   3  17   25.80    2.60
  -4  -3  17   24.80    2.50
  -4  -3  17   25.20    1.90
   5  -3  17   35.00    2.90
  -5   3  17   33.00    2.90
  -5  -3  17   29.50    2.20
  -5  -3  17   31.70    2.70
  -6   3  17    4.80    1.40
   6  -3  17    4.70    1.30
  -6  -3  17    2.30    1.10
  -6  -3  17    3.80    1.30
   0  -4  17    1.00    0.70
   0  -4  17    0.00    0.90
   0   4  17   -0.30    0.90
   1  -4  17   21.40    2.30
  -1   4  17   18.20    2.10
   1  -4  17   19.50    1.60
  -1  -4  17   23.50    1.70
  -1  -4  17   21.70    2.20
   1   4  17   20.40    2.10
   2  -4  17   45.70    2.40
   2  -4  17   39.30    3.10
  -2   4  17   42.10    3.20
  -2  -4  17   45.50    3.20
   2   4  17   44.40    2.90
  -2   4 -17   48.60    2.40
  -2  -4  17   45.10    2.50
   3  -4  17   88.59    5.20
   3  -4  17   90.19    4.00
  -3   4  17   89.69    5.20
  -3   4 -17   87.39    4.00
  -3  -4  17   85.29    4.10
  -3  -4  17   86.89    5.20
  -4   4  17    3.40    1.30
   4  -4  17    4.80    1.30
  -4  -4  17    4.00    1.20
  -4  -4  17    4.50    1.00
  -5   4  17    6.70    1.60
   5  -4  17    6.70    1.40
  -5  -4  17    6.70    1.40
  -5  -4  17    5.70    1.20
  -6   4  17    2.90    1.50
   6  -4  17    7.70    1.60
  -6  -4  17    7.10    1.50
  -6  -4  17    7.20    1.30
   0   5  17    3.60    1.10
   0  -5  17    2.60    1.10
   0  -5  17    1.50    0.80
   1  -5  17    4.50    1.30
  -1   5  17    3.20    1.20
   1  -5  17    3.00    0.90
   1   5  17    1.90    0.90
  -1  -5  17    1.70    0.90
  -1  -5  17    2.60    1.20
   2  -5  17    3.60    0.90
  -2   5  17    1.00    1.10
   2  -5  17    2.60    1.30
  -2  -5  17    0.70    0.90
  -2  -5  17   -0.30    1.00
  -2   5 -17    1.10    0.80
  -3   5  17    5.80    1.40
   3  -5  17    7.40    1.50
   3  -5  17    9.30    1.50
  -3  -5  17    9.70    1.50
  -3   5 -17    6.70    1.00
  -3  -5  17    9.60    1.90
   4  -5  17   14.70    2.30
  -4   5  17   11.50    1.80
   4  -5  17   13.80    1.60
  -4  -5  17   13.10    2.10
  -4  -5  17   15.60    1.80
  -4   5 -17   12.10    1.60
  -5   5  17    2.00    1.30
   5  -5  17    3.80    1.30
  -5  -5  17    3.10    1.10
  -5  -5  17    3.50    1.20
   0  -6  17    5.40    1.30
   0   6  17    5.60    1.20
   0  -6  17    5.30    1.10
  -1   6  17    3.40    1.20
   1  -6  17    1.10    0.90
   1  -6  17    3.40    1.20
  -1  -6  17    2.70    1.20
  -1  -6  17    0.50    0.80
  -2   6  17    9.90    2.00
   2  -6  17   13.80    1.70
   2  -6  17   11.10    2.10
  -2   6 -17   12.50    1.50
  -2  -6  17   11.20    2.00
  -2  -6  17   12.90    1.70
  -3   6  17    2.90    1.40
   3  -6  17    2.90    1.00
   3  -6  17    4.10    1.50
  -3  -6  17    5.80    1.10
  -3  -6  17    6.20    1.40
  -3   6 -17    3.90    1.00
   4  -6  17   11.50    2.20
  -4   6  17    6.50    1.60
   4  -6  17    4.00    1.10
  -4  -6  17    5.10    1.20
  -4  -6  17    4.80    1.40
  -4   6 -17    4.60    1.10
   0  -7  17    4.00    1.40
   0  -7  17    3.50    1.00
   1  -7  17    6.00    1.50
  -1   7  17    5.10    1.30
   1  -7  17    4.30    1.10
  -1  -7  17    4.90    1.10
  -1  -7  17    6.80    1.40
  -2   7  17    0.30    1.20
   2  -7  17    2.40    1.40
   2  -7  17    2.90    1.00
  -2  -7  17    1.80    1.20
  -2  -7  17    3.30    1.10
  -2   7 -17    3.00    1.00
   0   0  18  187.28    9.50
  -1   0  18   33.50    2.70
   1   0  18   31.10    2.50
   2   0  18   13.00    1.90
  -2   0  18    6.50    1.40
  -3   0  18   -0.90    1.00
   3   0  18   -0.10    0.90
  -4   0  18    0.50    1.10
   4   0  18    3.90    1.10
   5   0  18   18.50    2.20
  -5   0  18   14.40    2.10
  -6   0  18   -0.50    1.20
  -6   0  18    1.60    0.90
   0  -1  18   42.90    3.00
   0   1  18   34.70    2.80
  -1   1  18    0.20    1.00
   1  -1  18   -0.10    1.00
   1   1  18    0.60    1.00
  -1  -1  18   -1.00    0.90
  -2   1  18   67.39    4.10
   2  -1  18   65.99    4.00
  -2  -1  18   58.39    4.00
   2   1  18   67.09    3.90
  -3   1  18    2.40    1.10
   3  -1  18    1.80    1.00
  -3  -1  18    1.10    0.70
  -3  -1  18    0.90    1.10
   3   1  18    0.20    0.90
  -4   1  18   12.50    2.30
   4  -1  18   18.10    2.00
  -4  -1  18   16.30    1.50
  -4  -1  18   13.70    2.00
   4   1  18   15.40    1.90
   5  -1  18   45.20    3.20
  -5   1  18   44.80    3.40
  -5  -1  18   43.90    3.40
  -5  -1  18   38.60    2.50
  -6   1  18   19.80    2.50
  -6  -1  18   20.50    2.50
  -6  -1  18   24.50    2.00
   0   2  18   -0.50    0.90
   0  -2  18    0.90    1.00
   1  -2  18   14.60    1.90
  -1   2  18   16.10    2.10
   1   2  18   18.10    1.90
  -1  -2  18   13.90    2.10
  -2   2  18   12.40    2.10
   2  -2  18   14.10    1.90
   2   2  18   12.40    1.80
  -2  -2  18   14.90    2.10
  -2  -2  18   12.80    1.30
  -3   2  18    2.80    1.30
   3  -2  18    4.50    1.30
  -3  -2  18    2.70    0.80
  -3  -2  18    3.20    1.10
   3   2  18    3.90    1.10
  -4   2  18    3.40    1.30
   4  -2  18    4.40    1.20
  -4  -2  18    2.60    0.80
  -4  -2  18    4.20    1.30
   5  -2  18   27.50    2.50
  -5   2  18   22.60    2.60
  -5  -2  18   21.10    2.60
  -5  -2  18   24.20    2.00
  -6   2  18    5.30    1.50
   6  -2  18   12.50    2.10
  -6  -2  18    9.50    1.30
  -6  -2  18    5.90    1.50
   0  -3  18    3.00    1.10
   0   3  18    1.90    1.10
   0  -3  18    2.70    0.70
  -1   3  18   51.39    3.40
   1  -3  18   45.20    3.40
   1   3  18   50.49    3.30
  -1  -3  18   48.60    3.50
  -1  -3  18   47.10    2.50
  -2   3  18    9.80    1.90
   2  -3  18   12.40    2.00
   2   3  18    9.90    1.60
  -2  -3  18    9.20    1.90
  -2  -3  18   13.00    1.40
   3  -3  18   15.90    2.10
  -3   3  18   15.50    2.10
  -3  -3  18   13.20    2.10
  -3  -3  18   12.20    1.50
   4  -3  18    3.00    1.20
  -4   3  18    3.80    1.30
  -4  -3  18    3.30    0.90
  -4  -3  18    4.40    1.30
   5  -3  18   -0.50    1.10
  -5   3  18    0.30    1.20
  -5  -3  18   -0.40    1.00
  -5  -3  18    0.00    0.80
   6  -3  18    3.40    1.20
  -6   3  18    3.70    1.40
  -6  -3  18    4.00    1.30
  -6  -3  18    3.60    1.10
   0   4  18   46.40    3.10
   0  -4  18   43.40    3.20
   0  -4  18   41.00    2.40
   1  -4  18   17.10    1.60
   1  -4  18   20.70    2.40
  -1   4  18   23.60    2.30
  -1  -4  18   22.20    1.80
  -1  -4  18   21.10    2.20
   1   4  18   20.30    2.10
   2  -4  18    2.80    1.20
  -2   4  18   -1.20    1.00
  -2  -4  18    1.40    1.10
  -2  -4  18    1.70    0.80
  -3   4  18    6.30    1.40
   3  -4  18    5.50    1.40
  -3  -4  18   10.10    1.50
  -3  -4  18    7.30    1.50
  -4   4  18   14.60    2.30
   4  -4  18   15.50    2.20
  -4  -4  18   10.50    1.60
  -4  -4  18   11.00    1.80
  -5   4  18    9.10    1.70
   5  -4  18    9.10    1.70
  -5  -4  18   11.50    1.70
  -5  -4  18    8.40    1.50
   0  -5  18    9.40    1.50
   0  -5  18    6.50    1.40
   0   5  18    8.30    1.40
  -1   5  18   31.40    2.60
   1  -5  18   29.60    2.70
   1  -5  18   27.00    2.00
  -1  -5  18   28.20    2.70
  -1  -5  18   29.20    2.10
   2  -5  18    5.30    1.00
   2  -5  18    5.80    1.40
  -2   5  18    5.10    1.30
  -2   5 -18    4.90    1.00
  -2  -5  18    6.40    1.10
  -2  -5  18    3.40    1.20
  -3   5  18    8.60    1.60
   3  -5  18    7.10    1.60
  -3  -5  18    5.40    1.40
  -3  -5  18    5.30    1.10
   4  -5  18    1.90    1.40
  -4   5  18    4.50    1.40
  -4  -5  18    2.70    1.20
  -4  -5  18    2.40    1.00
   0   6  18    1.40    1.10
   0  -6  18    0.00    0.80
   0  -6  18    0.60    1.00
  -1   6  18    8.10    1.50
   1  -6  18    8.30    1.60
   1  -6  18    9.00    1.20
  -1  -6  18    6.60    1.60
  -1  -6  18   10.80    1.60
   2  -6  18    1.90    1.20
  -2   6  18   -0.60    1.10
   2  -6  18    0.20    0.90
  -2  -6  18    1.00    0.90
  -2   6 -18    0.10    0.80
  -2  -6  18   -0.20    1.10
   3  -6  18   25.20    2.10
  -3   6  18   24.90    2.70
   3  -6  18   22.70    2.80
  -3  -6  18   19.90    2.10
  -3   6 -18   26.30    2.00
  -3  -6  18   26.80    2.60
   0   0  19    0.30    1.00
  -1   0  19   57.39    3.70
   1   0  19   57.29    3.70
   2   0  19    4.90    1.20
  -2   0  19    6.40    1.40
  -3   0  19   54.29    3.60
   3   0  19   48.10    3.40
  -4   0  19    1.70    1.30
   4   0  19    3.10    1.20
  -5   0  19   20.40    2.50
   0   1  19   26.70    2.30
   0  -1  19   17.60    2.30
   1  -1  19    1.70    1.10
  -1   1  19    1.70    1.10
   1   1  19   -0.40    1.00
  -1  -1  19    2.00    1.20
  -2   1  19   17.10    2.20
   2  -1  19   12.10    2.00
   2   1  19   12.30    1.90
  -2  -1  19   14.20    2.10
   3  -1  19    2.70    1.10
  -3   1  19    2.90    1.20
   3   1  19    1.40    1.10
  -3  -1  19    2.90    1.30
   4  -1  19   30.40    2.50
  -4   1  19   26.80    2.70
  -4  -1  19   23.00    2.60
   5  -1  19   26.70    2.40
  -5   1  19   18.00    2.60
  -5  -1  19   19.00    2.40
   0  -2  19   -1.40    0.90
   0   2  19    0.20    1.00
  -1   2  19    2.60    1.20
   1  -2  19    3.40    1.20
  -1  -2  19    1.30    1.10
   1   2  19    1.10    1.00
   2  -2  19   20.40    2.20
  -2   2  19   13.80    2.20
  -2  -2  19   18.70    2.30
   2   2  19   18.50    2.10
  -3   2  19    2.20    1.30
   3  -2  19    1.90    1.20
  -3  -2  19    2.80    1.20
   3   2  19    4.80    1.20
  -4   2  19    5.30    1.50
   4  -2  19    4.80    1.40
  -4  -2  19    3.40    0.90
  -4  -2  19    2.70    1.20
   5  -2  19    7.20    1.40
  -5   2  19    5.00    1.50
  -5  -2  19    2.70    1.40
  -5  -2  19    4.60    1.10
   0   3  19    1.90    1.00
   0  -3  19    1.90    1.10
  -1   3  19   10.70    1.90
   1  -3  19    8.20    1.50
   1   3  19    7.60    1.40
  -1  -3  19    7.60    1.50
  -2   3  19    7.70    1.60
   2  -3  19    8.60    1.60
  -2  -3  19    8.20    1.10
   2   3  19    9.60    1.70
  -2  -3  19    8.10    1.50
   3  -3  19   19.30    2.30
  -3   3  19   15.90    2.30
  -3  -3  19   15.50    1.70
  -3  -3  19   14.10    2.20
  -4   3  19    3.20    1.30
   4  -3  19    2.20    1.20
  -4  -3  19    1.50    1.20
  -4  -3  19    1.50    0.90
  -5   3  19    3.50    1.50
   5  -3  19    2.50    1.40
  -5  -3  19    2.10    1.00
  -5  -3  19    1.30    1.20
   0  -4  19    3.90    1.30
   0   4  19    6.10    1.40
  -1   4  19    0.10    1.10
   1  -4  19    1.00    1.10
  -1  -4  19   -0.70    1.00
  -1  -4  19    1.40    0.80
   1   4  19    0.50    1.00
  -2   4  19   14.80    2.20
   2  -4  19   18.70    2.30
  -2  -4  19   14.80    1.70
  -2  -4  19   14.40    2.10
   3  -4  19    7.00    1.50
  -3   4  19    9.60    1.70
  -3  -4  19   13.10    2.10
  -3  -4  19    6.00    1.10
   4  -4  19    4.20    1.30
  -4   4  19    1.50    1.30
  -4  -4  19    1.00    1.20
  -4  -4  19    1.90    1.00
   0   5  19   65.99    4.30
   0  -5  19   76.99    4.70
   0  -5  19   74.79    3.60
  -1   5  19    1.80    1.20
   1  -5  19    4.30    1.40
  -1  -5  19    2.50    0.90
  -1  -5  19    2.70    1.20
  -2   5  19   17.10    2.40
   2  -5  19   19.00    2.40
  -2  -5  19   16.60    1.90
  -2  -5  19   20.10    2.40
  -3   5  19    1.60    1.30
   3  -5  19    0.10    1.20
  -3  -5  19    1.30    1.10
  -3  -5  19    2.70    0.90
   0  -6  19   27.80    2.80
   0  -6  19   27.90    2.20
   1  -6  19    3.20    1.40
  -1   6  19    4.20    1.30
   1  -6  19    4.20    1.10
  -1  -6  19    4.80    1.50
  -1  -6  19    1.90    0.90
   0   0  20   33.20    2.80
   1   0  20   12.50    1.90
  -1   0  20    8.30    1.60
   2   0  20   49.00    3.50
  -2   0  20   54.69    3.70
  -3   0  20    9.90    1.70
   3   0  20   11.70    2.00
  -4   0  20   22.40    2.50
   4   0  20   20.40    2.30
  -5   0  20   16.30    2.40
   0   1  20    2.90    1.10
   0  -1  20    4.40    1.30
   1  -1  20   18.20    2.20
  -1   1  20   13.20    2.20
  -1  -1  20   16.80    2.20
   1   1  20   12.30    2.00
  -2   1  20   12.40    2.00
   2  -1  20   11.80    2.00
  -2  -1  20    9.10    1.60
   2   1  20    7.20    1.40
   3  -1  20    7.30    1.40
  -3   1  20    3.80    1.50
  -3  -1  20    7.40    1.60
   3   1  20    7.30    1.40
   4  -1  20    3.50    1.20
  -4   1  20    1.30    1.20
  -4  -1  20    0.30    1.20
   0  -2  20    2.50    1.20
   0   2  20    3.90    1.20
   1  -2  20    6.50    1.50
  -1   2  20   14.30    2.00
   1   2  20   11.80    1.90
  -1  -2  20   12.10    2.10
   2  -2  20    6.10    1.40
  -2   2  20    5.90    1.50
  -2  -2  20    5.90    1.40
   2   2  20    5.00    1.30
   3  -2  20   15.20    2.30
  -3   2  20   14.90    2.30
  -3  -2  20   14.20    2.20
  -4   2  20    7.80    1.70
   4  -2  20    8.60    1.60
  -4  -2  20    6.30    1.50
   0   3  20    0.10    1.00
   0  -3  20   -1.50    1.00
   1  -3  20   14.90    2.20
  -1   3  20   13.70    2.20
   1   3  20   16.80    2.00
  -1  -3  20   12.70    2.20
  -2   3  20    3.80    1.30
   2  -3  20    3.00    1.40
   2   3  20    4.10    1.20
  -2  -3  20    2.20    1.20
   3  -3  20   12.70    2.20
  -3   3  20    9.80    1.80
  -3  -3  20    8.10    1.60
   4  -3  20    7.90    1.60
  -4   3  20    5.80    1.60
  -4  -3  20    7.40    1.60
   0   4  20    2.40    1.20
   0  -4  20    2.20    1.20
  -1   4  20    8.30    1.50
   1  -4  20    5.90    1.50
   1   4  20    5.50    1.40
  -1  -4  20    5.90    1.50
  -2   4  20    1.70    1.30
   2  -4  20    4.80    1.40
  -2  -4  20    3.20    1.20
  -3   4  20    6.60    1.50
   3  -4  20    6.70    1.60
  -3  -4  20    6.50    1.60
  -3  -4  20    7.60    1.20
   0   5  20    2.50    1.30
   0  -5  20    0.50    1.20
  -1   5  20    1.40    1.30
   1  -5  20    3.30    1.40
  -1  -5  20    3.70    1.20
   0   0  21    1.30    1.20
  -1   0  21    1.20    1.20
   1   0  21    0.80    1.10
   2   0  21    3.30    1.20
  -2   0  21    2.40    1.20
  -3   0  21   -1.60    1.20
   3   0  21   -0.70    1.00
   0  -1  21    4.10    1.30
   0   1  21    2.20    1.20
   1  -1  21    0.70    1.20
  -1   1  21    0.40    1.10
   1   1  21    0.50    1.10
  -1  -1  21    0.60    1.10
  -2   1  21   10.70    1.80
   2  -1  21    8.70    1.60
   2   1  21   14.40    2.00
  -2  -1  21    9.50    1.70
   3  -1  21    3.20    1.30
  -3   1  21    4.10    1.40
  -3  -1  21    7.80    1.60
   3   1  21    6.20    1.40
   0   2  21    6.50    1.40
   0  -2  21    5.10    1.40
  -1   2  21    3.00    1.30
   1  -2  21    2.60    1.30
   1   2  21    2.70    1.20
  -1  -2  21    5.10    1.40
  -2   2  21   23.60    2.60
   2  -2  21   19.20    2.40
   2   2  21   18.80    2.30
  -2  -2  21   17.00    2.40
   3  -2  21   12.00    2.30
  -3   2  21   12.00    1.90
  -3  -2  21   11.90    1.90
   0   3  21   -1.10    1.00
   0  -3  21   -0.60    1.10
  -1   3  21    3.40    1.30
   1  -3  21    2.70    1.30
  -1  -3  21    3.20    1.30
   1   3  21    3.40    1.20
   2  -3  21   11.60    2.30
  -2   3  21   16.00    2.40
  -2  -3  21   15.00    2.40
   0   4  21    7.10    1.40
   0  -4  21    4.50    1.40
   0   0  22   13.90    2.40
  -1   0  22   50.29    3.70
   1   0  22   44.90    3.60
   0  -1  22    5.30    1.50
   0   1  22    3.30    1.40
   1  -1  22    7.90    1.60
  -1   1  22   11.50    2.20
  -1  -1  22    9.40    1.80
   1   1  22   10.70    1.70
   0   2  22   26.50    2.70
   0  -2  22   27.20    2.80
;
_shelx_hkl_checksum   39439

# start Validation Reply Form
_vrf_STRVA01_mo_1MM033_0m_a
;
PROBLEM: Flack parameter is too small
RESPONSE: Absolute stereochemistry is known by Mosher's ester
analysis of a synthetic precursor.
The synthetic precursor enantiomeric excess is 93%ee.
;
# end Validation Reply Form
