# Supplementary material for: Direct synthesis of imino-C-nucleoside analogues and other biologically active iminosugars
Source: Nat Commun. 2015 Apr 23;6:6903. doi: 10.1038/ncomms7903 (PMC4558570; doi:10.1038/ncomms7903)
Supplement: Supplementary Data 5 — X Ray Structure (compound 30) [file ncomms7903-s6.cif]

 
data_mo_1MM014_half_0ma_a
 
_audit_creation_method            SHELXL-2013
_chemical_name_systematic
;
 ?
;
_chemical_name_common             ?
_chemical_melting_point           ?
_chemical_formula_moiety          ?
_chemical_formula_sum
 'C22 H27 N O3' 
_chemical_formula_weight          353.44

loop_
 _atom_type_symbol
 _atom_type_description
 _atom_type_scat_dispersion_real
 _atom_type_scat_dispersion_imag
 _atom_type_scat_source
 'C'  'C'   0.0033   0.0016
 'International Tables Vol C Tables 4.2.6.8 and 6.1.1.4'
 'H'  'H'   0.0000   0.0000
 'International Tables Vol C Tables 4.2.6.8 and 6.1.1.4'
 'N'  'N'   0.0061   0.0033
 'International Tables Vol C Tables 4.2.6.8 and 6.1.1.4'
 'O'  'O'   0.0106   0.0060
 'International Tables Vol C Tables 4.2.6.8 and 6.1.1.4'
 
_space_group_crystal_system       monoclinic
_space_group_IT_number            5
_space_group_name_H-M_alt         'C 2'
_space_group_name_Hall            'C 2y'
 
_shelx_space_group_comment
;
The symmetry employed for this shelxl refinement is uniquely defined
by the following loop, which should always be used as a source of
symmetry information in preference to the above space-group names.
They are only intended as comments.
;
 
loop_
 _space_group_symop_operation_xyz
 'x, y, z'
 '-x, y, -z'
 'x+1/2, y+1/2, z'
 '-x+1/2, y+1/2, -z'
 
_cell_length_a                    30.107(3)
_cell_length_b                    5.8007(5)
_cell_length_c                    11.5447(10)
_cell_angle_alpha                 90
_cell_angle_beta                  99.634(4)
_cell_angle_gamma                 90
_cell_volume                      1987.7(3)
_cell_formula_units_Z             4
_cell_measurement_temperature     296(2)
_cell_measurement_reflns_used     8508
_cell_measurement_theta_min       2.43
_cell_measurement_theta_max       25.34 
 
_exptl_crystal_description        'Block' 
_exptl_crystal_colour             'colourless' 
_exptl_crystal_density_meas       ? 
_exptl_crystal_density_method     ?              
_exptl_crystal_density_diffrn     1.181          
_exptl_crystal_F_000              760
_exptl_transmission_factor_min    ?                                             
_exptl_transmission_factor_max    ?                                             
_exptl_crystal_size_max           0.693
_exptl_crystal_size_mid           0.304
_exptl_crystal_size_min           0.229
_exptl_absorpt_coefficient_mu     0.078
_shelx_estimated_absorpt_T_min    0.948
_shelx_estimated_absorpt_T_max    0.982
_exptl_absorpt_correction_type    Multi-scan
_exptl_absorpt_correction_T_min   0.6569 
_exptl_absorpt_correction_T_max   0.7452 
_exptl_absorpt_process_details    '(Sheldrich , 1996)' 
 
_exptl_special_details
;
 ?
;
 
_diffrn_ambient_temperature       296(2)
_diffrn_radiation_wavelength      0.71073
_diffrn_radiation_type            MoK\a
_diffrn_source                    ?                       
_diffrn_measurement_device_type   'Bruker APEX-II CCD'
_diffrn_measurement_method        '\f and \w scans'
_diffrn_detector_area_resol_mean  ? 
_diffrn_reflns_number             17456
_diffrn_reflns_av_unetI/netI      0.0196
_diffrn_reflns_av_R_equivalents   0.0265
_diffrn_reflns_limit_h_min        -36
_diffrn_reflns_limit_h_max        34
_diffrn_reflns_limit_k_min        -6
_diffrn_reflns_limit_k_max        7
_diffrn_reflns_limit_l_min        -13
_diffrn_reflns_limit_l_max        13
_diffrn_reflns_theta_min          1.372
_diffrn_reflns_theta_max          25.481
_diffrn_reflns_theta_full         25.242
_diffrn_measured_fraction_theta_max   0.998
_diffrn_measured_fraction_theta_full  0.999
_diffrn_reflns_Laue_measured_fraction_max    0.998
_diffrn_reflns_Laue_measured_fraction_full   0.999
_diffrn_reflns_point_group_measured_fraction_max   0.996
_diffrn_reflns_point_group_measured_fraction_full  1.000
_reflns_number_total              3660
_reflns_number_gt                 2792
_reflns_threshold_expression      'I > 2\s(I)'
_reflns_Friedel_coverage          0.805
_reflns_Friedel_fraction_max      0.994
_reflns_Friedel_fraction_full     1.000
 
_reflns_special_details
;
 Reflections were merged by SHELXL according to the crystal
 class for the calculation of statistics and refinement.
 
 _reflns_Friedel_fraction is defined as the number of unique
 Friedel pairs measured divided by the number that would be
 possible theoretically, ignoring centric projections and
 systematic absences.
;
 
_computing_data_collection       'Bruker APEX2'
_computing_cell_refinement       'Bruker SAINT'
_computing_data_reduction        'Bruker SAINT'
_computing_structure_solution    'SHELXS-97 (Sheldrick 2008)'
_computing_structure_refinement  'SHELXL-2014 (Sheldrick 2014)'
_computing_molecular_graphics    'Bruker SHELXTL'
_computing_publication_material  'Bruker SHELXTL'
 
_refine_special_details
;
 ?
;
_refine_ls_structure_factor_coef  Fsqd
_refine_ls_matrix_type            full
_refine_ls_weighting_scheme       calc
_refine_ls_weighting_details
;
 w=1/[\s^2^(Fo^2^)+(0.0555P)^2^+0.7747P]
 where P=(Fo^2^+2Fc^2^)/3
;
_atom_sites_solution_primary      ?
_atom_sites_solution_secondary    ?
_atom_sites_solution_hydrogens    mixed
_refine_ls_hydrogen_treatment     mixed
_refine_ls_extinction_method      none
_refine_ls_extinction_coef        .
_refine_ls_abs_structure_details
;
 Flack x determined using 1103 quotients [(I+)-(I-)]/[(I+)+(I-)]
 (Parsons and Flack (2004), Acta Cryst. A60, s61).
;
_refine_ls_abs_structure_Flack    -0.8(4)
_chemical_absolute_configuration  syn
_refine_ls_number_reflns          3660
_refine_ls_number_parameters      241
_refine_ls_number_restraints      214
_refine_ls_R_factor_all           0.0615
_refine_ls_R_factor_gt            0.0445
_refine_ls_wR_factor_ref          0.1244
_refine_ls_wR_factor_gt           0.1123
_refine_ls_goodness_of_fit_ref    0.998
_refine_ls_restrained_S_all       1.026
_refine_ls_shift/su_max           0.000
_refine_ls_shift/su_mean          0.000
 
loop_
 _atom_site_label
 _atom_site_type_symbol
 _atom_site_fract_x
 _atom_site_fract_y
 _atom_site_fract_z
 _atom_site_U_iso_or_equiv
 _atom_site_adp_type
 _atom_site_occupancy
 _atom_site_site_symmetry_order  
 _atom_site_calc_flag
 _atom_site_refinement_flags_posn
 _atom_site_refinement_flags_adp
 _atom_site_refinement_flags_occupancy
 _atom_site_disorder_assembly
 _atom_site_disorder_group
O1 O 0.55557(8) 0.3813(5) 0.1812(2) 0.0870(8) Uani 1 1 d . U . . .
H1 H 0.522(2) 0.293(14) 0.580(5) 0.19(3) Uiso 1 1 d . . . . .
N1 N 0.63986(8) 0.4129(6) 0.4566(3) 0.0861(10) Uani 1 1 d . U . . .
C1 C 0.60069(11) 0.4110(8) 0.2430(3) 0.0885(12) Uani 1 1 d . U . . .
H1A H 0.6106 0.5685 0.2352 0.106 Uiso 1 1 calc R U . . .
H1B H 0.6211 0.3086 0.2113 0.106 Uiso 1 1 calc R U . . .
C2 C 0.60009(10) 0.3552(6) 0.3694(3) 0.0753(10) Uani 1 1 d . U . . .
H2 H 0.5920 0.1930 0.3773 0.090 Uiso 1 1 calc R U . . .
O2 O 0.52206(6) 0.4715(4) 0.3464(2) 0.0750(7) Uani 1 1 d . U . . .
C3 C 0.56567(10) 0.5084(6) 0.4120(3) 0.0718(9) Uani 1 1 d . U . . .
H3 H 0.5741 0.6693 0.4014 0.086 Uiso 1 1 calc R U . . .
O3 O 0.55214(8) 0.2459(5) 0.5657(3) 0.0925(9) Uani 1 1 d . U . . .
C4 C 0.57156(10) 0.4600(7) 0.5415(3) 0.0776(10) Uani 1 1 d . U . . .
H4 H 0.5601 0.5869 0.5842 0.093 Uiso 1 1 calc R U . . .
C5 C 0.62351(10) 0.4432(8) 0.5704(3) 0.0866(12) Uani 1 1 d . U . . .
H5 H 0.6318 0.3070 0.6195 0.104 Uiso 1 1 calc R U . . .
C7 C 0.63767(12) 0.6854(8) 0.7574(4) 0.0918(13) Uani 1 1 d . U . . .
C6 C 0.64569(14) 0.6542(9) 0.6333(4) 0.1062(15) Uani 1 1 d . U . . .
H6A H 0.6779 0.6445 0.6341 0.127 Uiso 1 1 calc R U . . .
H6B H 0.6348 0.7901 0.5884 0.127 Uiso 1 1 calc R U . . .
C9 C 0.64647(14) 0.5646(9) 0.9598(4) 0.1031(14) Uani 1 1 d . U . . .
H9 H 0.6569 0.4560 1.0172 0.124 Uiso 1 1 calc R U . . .
C8 C 0.65324(12) 0.5285(8) 0.8442(4) 0.0923(13) Uani 1 1 d . U . . .
H8 H 0.6684 0.3974 0.8258 0.111 Uiso 1 1 calc R U . . .
C10 C 0.62495(16) 0.7550(10) 0.9893(4) 0.1091(15) Uani 1 1 d . U . . .
H10 H 0.6209 0.7780 1.0666 0.131 Uiso 1 1 calc R U . . .
C11 C 0.60912(17) 0.9138(9) 0.9046(5) 0.1163(16) Uani 1 1 d . U . . .
H11 H 0.5944 1.0452 0.9245 0.140 Uiso 1 1 calc R U . . .
C12 C 0.61491(15) 0.8798(8) 0.7909(5) 0.1075(15) Uani 1 1 d . U . . .
H12 H 0.6035 0.9879 0.7342 0.129 Uiso 1 1 calc R U . . .
C13 C 0.67692(12) 0.2479(9) 0.4643(4) 0.1127(17) Uani 1 1 d . U . . .
H13A H 0.6652 0.0937 0.4711 0.135 Uiso 1 1 calc R U . . .
H13B H 0.6984 0.2791 0.5350 0.135 Uiso 1 1 calc R U . . .
C14 C 0.70081(10) 0.2554(7) 0.3615(4) 0.0859(11) Uani 1 1 d . U . . .
C15 C 0.72444(11) 0.4463(8) 0.3407(4) 0.0848(11) Uani 1 1 d . U . . .
H15 H 0.7260 0.5699 0.3925 0.102 Uiso 1 1 calc R U . . .
C16 C 0.74593(15) 0.4616(11) 0.2460(5) 0.1062(14) Uani 1 1 d . U . . .
H16 H 0.7622 0.5939 0.2353 0.127 Uiso 1 1 calc R U . . .
C17 C 0.74396(18) 0.2886(15) 0.1677(5) 0.1251(19) Uani 1 1 d . U . . .
H17 H 0.7585 0.3019 0.1031 0.150 Uiso 1 1 calc R U . . .
C18 C 0.7210(2) 0.0981(14) 0.1833(7) 0.143(2) Uani 1 1 d . U . . .
H18 H 0.7196 -0.0203 0.1285 0.172 Uiso 1 1 calc R U . . .
C19 C 0.69917(16) 0.0714(9) 0.2792(6) 0.1247(19) Uani 1 1 d . U . . .
H19 H 0.6838 -0.0640 0.2895 0.150 Uiso 1 1 calc R U . . .
C20 C 0.47735(12) 0.4066(8) 0.1616(4) 0.0948(13) Uani 1 1 d . U . . .
H20A H 0.4752 0.4236 0.0781 0.142 Uiso 1 1 calc R U . . .
H20B H 0.4525 0.4842 0.1871 0.142 Uiso 1 1 calc R U . . .
H20C H 0.4766 0.2459 0.1810 0.142 Uiso 1 1 calc R U . . .
C21 C 0.52107(11) 0.5106(7) 0.2224(3) 0.0789(10) Uani 1 1 d . U . . .
C22 C 0.52413(15) 0.7643(8) 0.1964(4) 0.1000(14) Uani 1 1 d . U . . .
H22A H 0.5194 0.7876 0.1129 0.150 Uiso 1 1 calc R U . . .
H22B H 0.5534 0.8207 0.2302 0.150 Uiso 1 1 calc R U . . .
H22C H 0.5015 0.8463 0.2294 0.150 Uiso 1 1 calc R U . . .
 
loop_
 _atom_site_aniso_label
 _atom_site_aniso_U_11
 _atom_site_aniso_U_22
 _atom_site_aniso_U_33
 _atom_site_aniso_U_23
 _atom_site_aniso_U_13
 _atom_site_aniso_U_12
O1 0.0601(13) 0.0964(18) 0.0981(17) 0.0157(15) -0.0049(12) 0.0146(13)
N1 0.0400(12) 0.111(3) 0.102(2) 0.059(2) -0.0040(13) -0.0026(15)
C1 0.0521(17) 0.106(3) 0.103(3) 0.037(2) -0.0021(16) 0.008(2)
C2 0.0431(15) 0.078(2) 0.099(2) 0.0382(19) -0.0044(15) 0.0011(14)
O2 0.0432(10) 0.0800(15) 0.0944(16) 0.0156(13) -0.0102(10) 0.0045(11)
C3 0.0451(15) 0.071(2) 0.092(2) 0.0295(18) -0.0118(14) -0.0042(14)
O3 0.0519(13) 0.103(2) 0.119(2) 0.0472(17) 0.0032(13) -0.0157(14)
C4 0.0499(16) 0.085(2) 0.092(2) 0.0351(19) -0.0056(14) -0.0125(17)
C5 0.0473(16) 0.106(3) 0.098(2) 0.058(2) -0.0128(15) -0.0159(18)
C7 0.0544(19) 0.103(3) 0.106(3) 0.053(2) -0.0229(18) -0.035(2)
C6 0.077(2) 0.132(3) 0.100(3) 0.058(3) -0.014(2) -0.047(3)
C9 0.077(3) 0.121(4) 0.100(3) 0.051(3) -0.019(2) -0.018(2)
C8 0.061(2) 0.109(3) 0.098(3) 0.045(2) -0.0124(18) -0.014(2)
C10 0.093(3) 0.113(3) 0.110(3) 0.021(3) -0.018(2) -0.028(3)
C11 0.111(3) 0.095(3) 0.128(4) 0.028(3) -0.024(3) -0.027(3)
C12 0.089(3) 0.093(3) 0.122(3) 0.054(3) -0.035(2) -0.036(2)
C13 0.0475(18) 0.124(3) 0.161(4) 0.081(3) 0.001(2) 0.010(2)
C14 0.0363(15) 0.081(2) 0.130(3) 0.031(2) -0.0151(17) 0.0006(17)
C15 0.0546(18) 0.093(3) 0.103(3) 0.009(2) 0.0012(17) -0.0057(19)
C16 0.080(3) 0.114(4) 0.124(4) 0.024(3) 0.017(3) 0.015(3)
C17 0.085(3) 0.168(5) 0.115(4) 0.016(4) -0.002(3) 0.055(3)
C18 0.101(4) 0.138(5) 0.175(6) -0.024(4) -0.017(4) 0.044(4)
C19 0.070(3) 0.082(3) 0.205(6) 0.007(3) -0.027(3) 0.002(2)
C20 0.0610(19) 0.103(3) 0.109(3) -0.002(3) -0.0179(18) 0.007(2)
C21 0.0580(19) 0.078(2) 0.091(2) 0.0148(19) -0.0137(16) 0.0123(17)
C22 0.100(3) 0.081(2) 0.106(3) 0.028(2) -0.021(2) 0.009(2)
 
_geom_special_details
;
 All esds (except the esd in the dihedral angle between two l.s. planes)
 are estimated using the full covariance matrix.  The cell esds are taken
 into account individually in the estimation of esds in distances, angles
 and torsion angles; correlations between esds in cell parameters are only
 used when they are defined by crystal symmetry.  An approximate (isotropic)
 treatment of cell esds is used for estimating esds involving l.s. planes.
;
 
loop_
 _geom_bond_atom_site_label_1
 _geom_bond_atom_site_label_2
 _geom_bond_distance
 _geom_bond_site_symmetry_2
 _geom_bond_publ_flag
O1 C21 1.426(5) . ?
O1 C1 1.435(4) . ?
N1 C13 1.461(5) . ?
N1 C2 1.468(4) . ?
N1 C5 1.489(5) . ?
C1 C2 1.498(5) . ?
C1 H1A 0.9700 . ?
C1 H1B 0.9700 . ?
C2 C3 1.509(5) . ?
C2 H2 0.9800 . ?
O2 C3 1.418(3) . ?
O2 C21 1.445(4) . ?
C3 C4 1.502(5) . ?
C3 H3 0.9800 . ?
O3 C4 1.420(5) . ?
O3 H1 1.00(7) . ?
C4 C5 1.547(4) . ?
C4 H4 0.9800 . ?
C5 C6 1.519(6) . ?
C5 H5 0.9800 . ?
C7 C8 1.376(5) . ?
C7 C12 1.407(7) . ?
C7 C6 1.503(6) . ?
C6 H6A 0.9700 . ?
C6 H6B 0.9700 . ?
C9 C10 1.353(7) . ?
C9 C8 1.399(6) . ?
C9 H9 0.9300 . ?
C8 H8 0.9300 . ?
C10 C11 1.369(7) . ?
C10 H10 0.9300 . ?
C11 C12 1.367(7) . ?
C11 H11 0.9300 . ?
C12 H12 0.9300 . ?
C13 C14 1.487(6) . ?
C13 H13A 0.9700 . ?
C13 H13B 0.9700 . ?
C14 C15 1.359(5) . ?
C14 C19 1.425(7) . ?
C15 C16 1.364(6) . ?
C15 H15 0.9300 . ?
C16 C17 1.345(8) . ?
C16 H16 0.9300 . ?
C17 C18 1.331(9) . ?
C17 H17 0.9300 . ?
C18 C19 1.388(8) . ?
C18 H18 0.9300 . ?
C19 H19 0.9300 . ?
C20 C21 1.510(5) . ?
C20 H20A 0.9600 . ?
C20 H20B 0.9600 . ?
C20 H20C 0.9600 . ?
C21 C22 1.508(6) . ?
C22 H22A 0.9600 . ?
C22 H22B 0.9600 . ?
C22 H22C 0.9600 . ?
 
loop_
 _geom_angle_atom_site_label_1
 _geom_angle_atom_site_label_2
 _geom_angle_atom_site_label_3
 _geom_angle
 _geom_angle_site_symmetry_1
 _geom_angle_site_symmetry_3
 _geom_angle_publ_flag
C21 O1 C1 116.9(3) . . ?
C13 N1 C2 114.8(4) . . ?
C13 N1 C5 112.7(3) . . ?
C2 N1 C5 106.3(2) . . ?
O1 C1 C2 107.1(3) . . ?
O1 C1 H1A 110.3 . . ?
C2 C1 H1A 110.3 . . ?
O1 C1 H1B 110.3 . . ?
C2 C1 H1B 110.3 . . ?
H1A C1 H1B 108.6 . . ?
N1 C2 C1 118.5(3) . . ?
N1 C2 C3 99.7(3) . . ?
C1 C2 C3 108.2(3) . . ?
N1 C2 H2 110.0 . . ?
C1 C2 H2 110.0 . . ?
C3 C2 H2 110.0 . . ?
C3 O2 C21 111.7(2) . . ?
O2 C3 C4 116.6(3) . . ?
O2 C3 C2 111.2(3) . . ?
C4 C3 C2 104.0(3) . . ?
O2 C3 H3 108.2 . . ?
C4 C3 H3 108.2 . . ?
C2 C3 H3 108.2 . . ?
C4 O3 H1 102(5) . . ?
O3 C4 C3 112.0(3) . . ?
O3 C4 C5 109.7(3) . . ?
C3 C4 C5 100.0(3) . . ?
O3 C4 H4 111.5 . . ?
C3 C4 H4 111.5 . . ?
C5 C4 H4 111.5 . . ?
N1 C5 C6 109.5(3) . . ?
N1 C5 C4 106.8(3) . . ?
C6 C5 C4 113.6(4) . . ?
N1 C5 H5 109.0 . . ?
C6 C5 H5 109.0 . . ?
C4 C5 H5 109.0 . . ?
C8 C7 C12 116.9(5) . . ?
C8 C7 C6 121.7(5) . . ?
C12 C7 C6 121.4(4) . . ?
C7 C6 C5 115.1(3) . . ?
C7 C6 H6A 108.5 . . ?
C5 C6 H6A 108.5 . . ?
C7 C6 H6B 108.5 . . ?
C5 C6 H6B 108.5 . . ?
H6A C6 H6B 107.5 . . ?
C10 C9 C8 121.0(4) . . ?
C10 C9 H9 119.5 . . ?
C8 C9 H9 119.5 . . ?
C7 C8 C9 120.6(5) . . ?
C7 C8 H8 119.7 . . ?
C9 C8 H8 119.7 . . ?
C9 C10 C11 119.6(5) . . ?
C9 C10 H10 120.2 . . ?
C11 C10 H10 120.2 . . ?
C12 C11 C10 120.2(6) . . ?
C12 C11 H11 119.9 . . ?
C10 C11 H11 119.9 . . ?
C11 C12 C7 121.7(4) . . ?
C11 C12 H12 119.1 . . ?
C7 C12 H12 119.1 . . ?
N1 C13 C14 113.5(3) . . ?
N1 C13 H13A 108.9 . . ?
C14 C13 H13A 108.9 . . ?
N1 C13 H13B 108.9 . . ?
C14 C13 H13B 108.9 . . ?
H13A C13 H13B 107.7 . . ?
C15 C14 C19 117.0(5) . . ?
C15 C14 C13 120.1(5) . . ?
C19 C14 C13 122.9(4) . . ?
C14 C15 C16 121.8(5) . . ?
C14 C15 H15 119.1 . . ?
C16 C15 H15 119.1 . . ?
C17 C16 C15 121.1(6) . . ?
C17 C16 H16 119.4 . . ?
C15 C16 H16 119.4 . . ?
C18 C17 C16 119.6(6) . . ?
C18 C17 H17 120.2 . . ?
C16 C17 H17 120.2 . . ?
C17 C18 C19 121.8(7) . . ?
C17 C18 H18 119.1 . . ?
C19 C18 H18 119.1 . . ?
C18 C19 C14 118.7(5) . . ?
C18 C19 H19 120.7 . . ?
C14 C19 H19 120.7 . . ?
C21 C20 H20A 109.5 . . ?
C21 C20 H20B 109.5 . . ?
H20A C20 H20B 109.5 . . ?
C21 C20 H20C 109.5 . . ?
H20A C20 H20C 109.5 . . ?
H20B C20 H20C 109.5 . . ?
O1 C21 O2 110.6(2) . . ?
O1 C21 C22 112.0(4) . . ?
O2 C21 C22 111.0(3) . . ?
O1 C21 C20 105.2(3) . . ?
O2 C21 C20 105.6(3) . . ?
C22 C21 C20 112.0(3) . . ?
C21 C22 H22A 109.5 . . ?
C21 C22 H22B 109.5 . . ?
H22A C22 H22B 109.5 . . ?
C21 C22 H22C 109.5 . . ?
H22A C22 H22C 109.5 . . ?
H22B C22 H22C 109.5 . . ?
 
_refine_diff_density_max    0.176
_refine_diff_density_min   -0.116
_refine_diff_density_rms    0.026

_shelxl_version_number 2013-2

_shelx_res_file
;
TITL mo_1MM014_half_0ma_a.res in C2
REM Old TITL mo_1MM014_half_0ma in C2
REM SHELXT solution in C2
REM R1 0.231,  Rweak 0.043,  Alpha 0.009,  Orientation as input
REM Flack x = -0.360 ( 0.388 ) from Parsons' quotients
REM Formula found by SHELXT:  C22 N O3
CELL  0.71073  30.1069   5.8007  11.5447   90.000   99.634   90.000
ZERR    4.000   0.0025   0.0005   0.0010    0.000    0.004    0.000
LATT -7
SYMM -X, Y, -Z
SFAC C H N O
UNIT 88 108 4 12
TEMP 23.000
SIZE 0.229 0.304 0.693
L.S. 10
BOND $H
LIST 6
FMAP 2
RIGU
acta
PLAN 20
WGHT    0.055500    0.774700
FVAR       0.50899
O1    4    0.555569    0.381307    0.181178    11.00000    0.06009    0.09644 =
         0.09814    0.01566   -0.00489    0.01464
H1    2    0.521744    0.293332    0.580347    11.00000    0.18962
N1    3    0.639859    0.412894    0.456568    11.00000    0.04000    0.11107 =
         0.10190    0.05931   -0.00403   -0.00264
C1    1    0.600688    0.410964    0.242968    11.00000    0.05214    0.10553 =
         0.10261    0.03734   -0.00206    0.00825
AFIX  23
H1A   2    0.610584    0.568521    0.235238    11.00000   -1.20000
H1B   2    0.621139    0.308568    0.211298    11.00000   -1.20000
AFIX   0
C2    1    0.600090    0.355220    0.369402    11.00000    0.04307    0.07833 =
         0.09882    0.03822   -0.00438    0.00106
AFIX  13
H2    2    0.592036    0.192958    0.377287    11.00000   -1.20000
AFIX   0
O2    4    0.522062    0.471474    0.346407    11.00000    0.04316    0.08000 =
         0.09439    0.01561   -0.01019    0.00447
C3    1    0.565673    0.508444    0.412045    11.00000    0.04508    0.07063 =
         0.09169    0.02950   -0.01180   -0.00416
AFIX  13
H3    2    0.574111    0.669264    0.401385    11.00000   -1.20000
AFIX   0
O3    4    0.552144    0.245926    0.565722    11.00000    0.05191    0.10308 =
         0.11879    0.04717    0.00321   -0.01569
C4    1    0.571563    0.459999    0.541547    11.00000    0.04989    0.08457 =
         0.09229    0.03506   -0.00557   -0.01251
AFIX  13
H4    2    0.560109    0.586901    0.584224    11.00000   -1.20000
AFIX   0
C5    1    0.623514    0.443242    0.570444    11.00000    0.04731    0.10577 =
         0.09810    0.05793   -0.01278   -0.01591
AFIX  13
H5    2    0.631780    0.306950    0.619489    11.00000   -1.20000
AFIX   0
C7    1    0.637665    0.685361    0.757373    11.00000    0.05441    0.10260 =
         0.10578    0.05311   -0.02286   -0.03492
C6    1    0.645685    0.654169    0.633268    11.00000    0.07685    0.13182 =
         0.10008    0.05787   -0.01398   -0.04746
AFIX  23
H6A   2    0.677903    0.644535    0.634111    11.00000   -1.20000
H6B   2    0.634775    0.790080    0.588390    11.00000   -1.20000
AFIX   0
C9    1    0.646470    0.564575    0.959797    11.00000    0.07662    0.12139 =
         0.09966    0.05139   -0.01882   -0.01760
AFIX  43
H9    2    0.656917    0.456029    1.017208    11.00000   -1.20000
AFIX   0
C8    1    0.653241    0.528529    0.844174    11.00000    0.06095    0.10905 =
         0.09797    0.04524   -0.01238   -0.01359
AFIX  43
H8    2    0.668410    0.397356    0.825806    11.00000   -1.20000
AFIX   0
C10   1    0.624951    0.754997    0.989263    11.00000    0.09255    0.11254 =
         0.11000    0.02146   -0.01843   -0.02827
AFIX  43
H10   2    0.620929    0.777951    1.066560    11.00000   -1.20000
AFIX   0
C11   1    0.609123    0.913798    0.904582    11.00000    0.11118    0.09463 =
         0.12789    0.02812   -0.02399   -0.02671
AFIX  43
H11   2    0.594391    1.045228    0.924491    11.00000   -1.20000
AFIX   0
C12   1    0.614908    0.879754    0.790854    11.00000    0.08898    0.09285 =
         0.12242    0.05440   -0.03514   -0.03555
AFIX  43
H12   2    0.603500    0.987932    0.734159    11.00000   -1.20000
AFIX   0
C13   1    0.676924    0.247912    0.464256    11.00000    0.04754    0.12434 =
         0.16068    0.08114    0.00117    0.00988
AFIX  23
H13A  2    0.665164    0.093711    0.471059    11.00000   -1.20000
H13B  2    0.698386    0.279055    0.535022    11.00000   -1.20000
AFIX   0
C14   1    0.700811    0.255446    0.361501    11.00000    0.03629    0.08089 =
         0.13041    0.03055   -0.01513    0.00062
C15   1    0.724438    0.446319    0.340721    11.00000    0.05461    0.09252 =
         0.10301    0.00854    0.00117   -0.00567
AFIX  43
H15   2    0.725996    0.569936    0.392541    11.00000   -1.20000
AFIX   0
C16   1    0.745929    0.461605    0.245965    11.00000    0.08033    0.11449 =
         0.12376    0.02429    0.01741    0.01472
AFIX  43
H16   2    0.762219    0.593893    0.235271    11.00000   -1.20000
AFIX   0
C17   1    0.743957    0.288555    0.167728    11.00000    0.08518    0.16847 =
         0.11527    0.01560   -0.00182    0.05479
AFIX  43
H17   2    0.758532    0.301907    0.103095    11.00000   -1.20000
AFIX   0
C18   1    0.721026    0.098090    0.183346    11.00000    0.10114    0.13850 =
         0.17537   -0.02401   -0.01714    0.04362
AFIX  43
H18   2    0.719609   -0.020289    0.128523    11.00000   -1.20000
AFIX   0
C19   1    0.699174    0.071369    0.279217    11.00000    0.07042    0.08157 =
         0.20514    0.00747   -0.02655    0.00216
AFIX  43
H19   2    0.683765   -0.064039    0.289547    11.00000   -1.20000
AFIX   0
C20   1    0.477353    0.406589    0.161605    11.00000    0.06103    0.10306 =
         0.10922   -0.00213   -0.01786    0.00728
AFIX 137
H20A  2    0.475173    0.423598    0.078129    11.00000   -1.50000
H20B  2    0.452518    0.484170    0.187069    11.00000   -1.50000
H20C  2    0.476573    0.245853    0.180967    11.00000   -1.50000
AFIX   0
C21   1    0.521073    0.510630    0.222399    11.00000    0.05804    0.07837 =
         0.09135    0.01476   -0.01367    0.01227
C22   1    0.524127    0.764349    0.196364    11.00000    0.09963    0.08093 =
         0.10633    0.02787   -0.02073    0.00936
AFIX 137
H22A  2    0.519390    0.787576    0.112870    11.00000   -1.50000
H22B  2    0.553412    0.820658    0.230245    11.00000   -1.50000
H22C  2    0.501524    0.846330    0.229403    11.00000   -1.50000
REM #####
REM #####
AFIX   0
HKLF 4

REM  mo_1MM014_half_0ma_a.res in C2
REM R1 =  0.0445 for    2792 Fo > 4sig(Fo)  and  0.0615 for all    3660 data
REM    241 parameters refined using    214 restraints

END

WGHT      0.0456      0.7746

REM Highest difference peak  0.176,  deepest hole -0.116,  1-sigma level  0.026
Q1    1   0.6890  0.0336  0.3551  11.00000  0.05    0.18
Q2    1   0.7023  0.0198  0.2354  11.00000  0.05    0.13
Q3    1   0.5224  0.8741  0.4823  11.00000  0.05    0.13
Q4    1   0.5701  0.1004  0.5334  11.00000  0.05    0.11
Q5    1   0.6292  0.2309  0.6035  11.00000  0.05    0.10
Q6    1   0.5718  0.6995  0.4228  11.00000  0.05    0.10
Q7    1   0.6209  0.9084  0.7111  11.00000  0.05    0.09
Q8    1   0.6603 -0.0073  0.4266  11.00000  0.05    0.09
Q9    1   0.5494  0.8764  0.2560  11.00000  0.05    0.09
Q10   1   0.6991  0.3781  0.5809  11.00000  0.05    0.09
Q11   1   0.6705 -0.0834  0.4003  11.00000  0.05    0.08
Q12   1   0.6098  0.9339  0.8390  11.00000  0.05    0.07
Q13   1   0.6808  0.1343  0.5367  11.00000  0.05    0.07
Q14   1   0.6365  0.5600  0.7813  11.00000  0.05    0.07
Q15   1   0.6565  0.2931  0.7994  11.00000  0.05    0.07
Q16   1   0.6515  0.4603  0.8427  11.00000  0.05    0.07
Q17   1   0.6684  0.2120  0.7550  11.00000  0.05    0.07
Q18   1   0.6804  0.9701  0.9248  11.00000  0.05    0.07
Q19   1   0.6486  0.5889  0.4002  11.00000  0.05    0.07
Q20   1   0.5035  0.3225  0.3384  11.00000  0.05    0.07
;
_shelx_res_checksum   75343

_shelx_hkl_file
;
   0   0   1 1668.83   45.30
   0   0   1 1706.13   45.40
   0   0  -1 1678.63   45.60
   0   0  -1 1605.04   45.40
   0   0  -1 1739.13   45.30
   0   0   2 1455.05   38.70
   0   0   2 1395.46   38.70
   0   0   2 1421.76   38.90
   0   0   2 1354.96   38.80
   0   0   2 1441.66   38.80
   0   0  -2 1473.65   38.70
   0   0  -2 1496.75   39.00
   0   0  -2 1460.75   38.90
   0   0  -2 1410.16   38.80
   0   0  -2 1459.85   38.70
   0   0   3 1061.99   29.90
   0   0   3  996.80   29.90
   0   0   3 1118.79   29.90
   0   0   3 1098.19   29.70
   0   0   3 1056.09   29.70
   0   0  -3 1260.37   30.10
   0   0  -3 1115.59   29.70
   0   0  -3 1098.39   29.70
   0   0  -3 1101.49   29.90
   0   0  -3 1061.49   29.90
   0   0   4   22.80    1.30
   0   0   4   24.50    1.40
   0   0   4   23.20    1.30
   0   0   4   23.70    1.10
   0   0  -4   23.00    1.60
   0   0  -4   22.40    1.30
   0   0  -4   23.90    1.20
   0   0   5 1961.30   53.59
   0   0   5 1980.00   53.39
   0   0   5 1960.60   53.69
   0   0   5 1990.40   53.79
   0   0  -5 2049.40   53.39
   0   0  -5 1946.11   53.69
   0   0  -5 1912.71   53.99
   0   0   6    8.00    1.10
   0   0   6   13.70    1.40
   0   0   6   10.80    1.20
   0   0  -6   10.60    1.80
   0   0  -6   11.80    1.30
   0   0  -6    9.50    1.10
   0   0   7   42.60    2.20
   0   0   7   37.60    2.30
   0   0   7   39.20    1.90
   0   0  -7   41.20    2.20
   0   0  -7   41.10    2.70
   0   0  -7   43.20    2.00
   0   0   8   12.10    1.80
   0   0   8    7.00    1.20
   0   0   8    9.90    1.30
   0   0  -8    8.40    1.30
   0   0  -8   12.00    1.60
   0   0  -8    6.00    1.50
   0   0   9   15.60    2.00
   0   0   9   18.70    2.30
   0   0   9   18.50    1.60
   0   0  -9   22.30    2.30
   0   0  -9   17.60    1.60
   0   0  -9   14.50    2.50
   0   0  10   54.79    3.40
   0   0  10   39.30    3.00
   0   0  10   45.20    2.40
   0   0 -10   46.60    2.60
   0   0 -10   37.20    2.30
   0   0 -10   36.90    3.50
   0   0  11   11.00    1.70
   0   0  11   11.30    2.40
   0   0  11   10.00    1.80
   0   0 -11   14.10    1.80
   0   0 -11    9.50    2.20
   0   0 -11   14.10    1.90
   0   0  12    0.80    1.40
   0   0  12    3.20    1.20
   0   0 -12    4.30    1.20
   0   0 -12    2.20    1.30
   0   0 -12    4.60    1.90
   0   0  13    1.00    1.50
   0   0 -13   -1.20    1.00
   0   0 -13    2.20    1.90
   1  -1 -13    3.40    2.00
  -1   1  13    1.30    1.40
   1  -1 -12    3.30    1.90
   1  -1 -12    1.60    0.90
  -1   1  12    1.10    1.30
   1  -1 -11    2.10    0.90
   1  -1 -11    4.20    1.80
  -1   1  11    0.20    1.20
   1  -1 -10   24.70    3.10
   1  -1 -10   30.50    3.70
   1  -1 -10   26.90    1.90
  -1   1  10   25.30    1.80
  -1   1  10   22.20    2.50
  -1   1  10   30.70    2.80
   1  -1  -9   10.30    2.20
   1  -1  -9   11.50    1.90
   1  -1  -9   12.00    1.40
  -1   1   9   11.90    2.10
  -1   1   9   10.30    1.30
  -1   1   9   11.40    1.90
   1  -1  -8  112.79    4.30
   1  -1  -8   89.69    4.70
   1  -1  -8  102.89    3.60
  -1   1   8   96.69    4.10
  -1   1   8  110.09    4.40
  -1   1   8  102.99    3.50
   1  -1  -7   55.29    2.10
   1  -1  -7   56.89    2.70
   1  -1  -7   45.20    3.00
  -1   1   7   46.10    2.40
  -1   1   7   54.79    2.70
  -1   1   7   51.39    2.00
   1  -1  -6  152.58    5.00
   1  -1  -6  142.59    4.50
   1  -1  -6  141.59    5.40
  -1   1   6  141.39    4.80
  -1   1   6  144.99    5.00
  -1   1   6  144.79    4.40
   1  -1  -5  440.96   12.10
   1  -1  -5  429.16   12.70
   1  -1  -5  455.85   12.20
   1  -1  -5  443.16   13.10
  -1   1   5  432.86   12.60
  -1   1   5  431.16   12.70
  -1   1   5  440.16   12.10
   1  -1  -4  235.88    7.20
   1  -1  -4  243.18    6.70
   1  -1  -4  253.17    7.50
   1  -1  -4  231.08    7.10
   1  -1  -4  237.38    6.70
  -1   1   4  233.38    6.70
  -1   1   4  239.38    7.10
  -1   1   4  236.78    6.70
  -1   1   4  233.28    7.00
   1  -1  -3  330.67    8.90
   1  -1  -3  308.17    9.20
   1  -1  -3  320.17    9.30
   1  -1  -3  322.07    8.90
   1  -1  -3  325.67    9.50
  -1   1   3  327.67    9.20
  -1   1   3  319.87    8.90
  -1   1   3  330.37    8.90
  -1   1   3  323.07    9.20
   1  -1  -2  210.68    5.80
   1  -1  -2  204.88    6.10
   1  -1  -2  212.58    5.80
   1  -1  -2  213.18    6.30
   1  -1  -2  201.68    6.10
   1  -1  -2  218.78    6.10
  -1   1   2  210.58    6.00
  -1   1   2  205.18    6.00
  -1   1   2  211.48    5.80
  -1   1   2  213.78    6.30
  -1   1   2  209.28    5.80
   1  -1  -1  717.33   19.20
   1  -1  -1  668.33   19.00
   1  -1  -1  708.43   18.90
   1  -1  -1  740.63   19.10
   1  -1  -1  683.53   18.90
   1  -1  -1  652.93   19.00
  -1   1   1  705.83   18.90
  -1   1   1  670.63   19.00
  -1   1   1  688.63   19.00
  -1   1   1  731.33   19.10
  -1   1   1  695.93   18.90
  -1   1   1  735.53   19.20
   1  -1   0 7453.25  204.68
   1  -1   0 7469.65  204.38
   1  -1   0 7657.63  204.58
   1  -1   0 7666.63  204.38
   1  -1   0 7462.05  204.28
   1  -1   0 7602.44  204.68
  -1   1   0 7805.02  204.68
  -1   1   0 7335.37  204.28
  -1   1   0 7849.91  204.78
  -1   1   0 7570.44  204.38
  -1   1   0 7837.52  204.68
  -1   1   0 7404.06  204.28
  -1   1   0 7690.43  204.38
   1  -1   1 9403.26  259.27
   1  -1   1 9821.62  259.67
   1  -1   1 9598.04  259.67
   1  -1   1 9387.46  259.17
   1  -1   1 9476.15  259.37
  -1   1  -1 9432.56  259.17
  -1   1  -1 9733.53  259.47
  -1   1  -1 9778.62  259.67
  -1   1  -1 9875.61  259.57
  -1   1  -1 9389.56  259.17
  -1   1  -1 9999.00  260.27
  -1   1  -1 9778.32  259.37
   1  -1   2  226.38    6.60
   1  -1   2  235.58    6.70
   1  -1   2  230.48    6.80
   1  -1   2  245.28    6.90
   1  -1   2  238.18    6.60
   1  -1   2  233.98    6.90
  -1   1  -2  244.78    6.50
  -1   1  -2  238.38    6.80
  -1   1  -2  234.38    6.70
  -1   1  -2  229.08    6.50
  -1   1  -2  240.68    6.90
   1  -1   3  155.58    4.60
   1  -1   3  152.08    4.60
   1  -1   3  155.78    4.80
   1  -1   3  152.38    4.70
  -1   1  -3  154.18    4.70
  -1   1  -3  161.98    5.00
  -1   1  -3  154.88    4.50
   1  -1   4  166.48    5.20
   1  -1   4  160.98    5.00
   1  -1   4  171.78    5.10
   1  -1   4  158.88    5.00
  -1   1  -4  160.88    5.00
  -1   1  -4  166.28    5.00
  -1   1  -4  169.28    5.40
   1  -1   5  291.57    8.90
   1  -1   5  304.47    8.90
   1  -1   5  293.37    8.90
   1  -1   5  297.27    8.70
  -1   1  -5  305.17    8.70
  -1   1  -5  296.37    9.30
  -1   1  -5  302.67    8.70
   1  -1   6   27.50    1.70
   1  -1   6   29.30    1.80
   1  -1   6   28.60    1.70
   1  -1   6   26.60    1.60
  -1   1  -6   25.00    2.20
  -1   1  -6   30.60    1.70
  -1   1  -6   25.80    1.70
   1  -1   7   10.70    1.30
   1  -1   7   11.20    1.50
   1  -1   7   12.10    1.40
   1  -1   7   10.30    1.40
  -1   1  -7   12.20    1.90
  -1   1  -7   11.40    1.30
  -1   1  -7   12.50    1.30
   1  -1   8   39.00    2.50
   1  -1   8   38.20    2.40
   1  -1   8   34.80    2.10
  -1   1  -8   33.40    2.10
  -1   1  -8   34.90    2.90
  -1   1  -8   35.80    2.00
   1  -1   9   24.30    1.90
   1  -1   9   21.20    2.20
   1  -1   9   23.20    2.40
  -1   1  -9   19.10    2.80
  -1   1  -9   22.20    2.00
  -1   1  -9   21.30    1.90
   1  -1  10   20.40    2.70
   1  -1  10   19.90    2.50
   1  -1  10   21.90    2.10
  -1   1 -10   16.20    2.00
  -1   1 -10   16.70    2.10
  -1   1 -10   16.30    2.90
   1  -1  11    4.10    1.50
   1  -1  11    3.50    1.50
   1  -1  11    4.50    1.20
  -1   1 -11    5.50    1.30
  -1   1 -11    3.80    1.90
  -1   1 -11    3.10    1.30
   1  -1  12    1.50    1.40
   1  -1  12    1.90    1.20
   1  -1  12    0.60    1.40
  -1   1 -12   -0.60    1.00
  -1   1 -12   -0.10    1.10
  -1   1 -12    3.40    1.80
   1  -1  13   -0.20    1.20
   1  -1  13    1.20    1.50
   1  -1  13   -0.60    1.40
  -1   1 -13    1.30    1.70
  -1   1 -13    0.60    1.20
  -1   1 -13   -2.00    1.10
   2  -2 -13    4.00    2.20
  -2   2  13   -1.70    1.30
   2  -2 -12    0.60    1.80
  -2   2  12   -0.20    1.30
   2  -2 -11    0.00    1.60
  -2   2  11    0.50    1.20
   2  -2 -10    4.30    1.00
   2  -2 -10    4.50    1.40
   2  -2 -10    3.20    1.70
  -2   2  10    4.40    1.30
   2  -2  -9   15.60    1.30
   2  -2  -9   19.00    2.40
   2  -2  -9   17.60    2.70
  -2   2   9   14.30    2.00
   2  -2  -8    1.70    1.00
   2  -2  -8    3.50    1.40
   2  -2  -8    0.90    0.50
  -2   2   8    1.80    1.00
  -2   2   8    2.40    1.30
  -2   2   8    1.20    0.60
   2  -2  -7   53.39    3.30
   2  -2  -7   62.09    2.20
   2  -2  -7   60.09    3.00
  -2   2   7   56.09    2.80
  -2   2   7   60.59    2.90
  -2   2   7   56.39    2.10
   2  -2  -6  131.29    5.20
   2  -2  -6  140.69    5.60
   2  -2  -6  138.19    4.90
   2  -2  -6  137.49    4.00
   2  -2  -6  134.89    4.10
  -2   2   6  129.89    4.70
  -2   2   6  138.09    4.80
  -2   2   6  134.59    4.00
   2  -2  -5   42.40    2.20
   2  -2  -5   46.50    2.50
   2  -2  -5   44.60    2.20
   2  -2  -5   46.90    1.60
   2  -2  -5   45.60    1.60
  -2   2   5   46.90    1.60
  -2   2   5   45.60    2.10
  -2   2   5   44.60    2.10
  -2   2   5   47.00    1.60
   2  -2  -4   43.30    1.40
   2  -2  -4   41.50    2.00
   2  -2  -4   42.60    2.00
   2  -2  -4   40.60    2.30
   2  -2  -4   42.20    1.40
  -2   2   4   44.50    1.90
  -2   2   4   43.10    1.40
  -2   2   4   40.40    1.40
  -2   2   4   40.90    1.90
   2  -2  -3  144.59    4.20
   2  -2  -3  145.19    4.60
   2  -2  -3  157.28    5.00
   2  -2  -3  136.79    4.60
   2  -2  -3  145.99    4.10
  -2   2   3  141.49    4.10
  -2   2   3  149.59    4.50
  -2   2   3  146.99    4.20
  -2   2   3  147.89    4.60
   2  -2  -2  586.84   16.00
   2  -2  -2  599.04   16.10
   2  -2  -2  580.54   16.30
   2  -2  -2  582.34   16.60
  -2   2   2  592.14   16.00
  -2   2   2  583.14   16.40
  -2   2   2  605.74   16.10
  -2   2   2  587.54   16.10
   2  -2  -1  350.36    9.70
   2  -2  -1  345.37    9.70
   2  -2  -1  355.96   10.10
   2  -2  -1  358.26    9.80
   2  -2  -1  346.67    9.70
  -2   2   1  355.46    9.80
  -2   2   1  353.66   10.00
  -2   2   1  347.77    9.70
  -2   2   1  355.76    9.80
  -2   2   1  342.67    9.70
  -2   2   1  367.46   10.10
   2  -2   0  828.62   22.70
   2  -2   0  819.92   22.70
   2  -2   0  798.02   22.40
  -2   2   0  810.02   22.40
  -2   2   0  829.72   22.40
  -2   2   0  830.62   22.50
  -2   2   0  828.02   22.70
  -2   2   0  852.81   22.70
   2  -2   1  142.69    4.30
   2  -2   1  146.29    4.40
   2  -2   1  145.59    4.50
   2  -2   1  143.99    4.50
  -2   2  -1  145.19    4.40
  -2   2  -1  145.79    4.50
  -2   2  -1  146.29    4.50
  -2   2  -1  147.89    4.50
  -2   2  -1  141.19    4.30
   2  -2   2  335.87    9.80
  -2   2  -2  354.76    9.90
  -2   2  -2  330.87    9.60
  -2   2  -2  341.87    9.80
   2  -2   3  246.18    7.40
   2  -2   3  240.28    7.10
   2  -2   3  258.67    7.10
   2  -2   3  252.77    7.50
  -2   2  -3  253.07    7.60
  -2   2  -3  252.47    7.40
  -2   2  -3  248.18    7.30
   2  -2   4   85.89    2.90
   2  -2   4   81.39    2.90
   2  -2   4   86.79    3.20
   2  -2   4   81.79    3.10
  -2   2  -4   84.79    3.10
  -2   2  -4   91.99    3.50
  -2   2  -4   85.19    3.10
   2  -2   5   57.09    2.60
   2  -2   5   58.29    2.50
   2  -2   5   59.69    2.40
   2  -2   5   59.89    2.40
  -2   2  -5   57.79    2.90
  -2   2  -5   57.79    2.50
  -2   2  -5   59.09    2.50
   2  -2   6    7.90    1.10
   2  -2   6    7.50    1.00
   2  -2   6    8.30    1.30
   2  -2   6    8.70    1.30
  -2   2  -6    7.20    1.60
  -2   2  -6    8.10    1.20
  -2   2  -6    9.00    1.30
   2  -2   7    1.10    0.80
   2  -2   7   -0.30    0.80
   2  -2   7    1.00    0.80
  -2   2  -7    0.20    0.70
  -2   2  -7    1.30    1.10
  -2   2  -7    0.20    0.80
   2  -2   8   13.60    1.80
   2  -2   8   12.40    1.70
   2  -2   8   13.00    1.90
  -2   2  -8   11.50    1.80
  -2   2  -8   12.70    1.80
  -2   2  -8   13.80    2.50
   2  -2   9   51.19    3.20
   2  -2   9   44.20    2.90
   2  -2   9   50.89    2.90
  -2   2  -9   46.60    2.90
  -2   2  -9   45.80    2.80
  -2   2  -9   40.20    3.60
   2  -2  10    6.40    1.40
   2  -2  10    7.10    1.60
   2  -2  10    5.80    1.50
  -2   2 -10    6.50    1.90
  -2   2 -10    6.40    1.50
  -2   2 -10    7.70    1.50
   2  -2  11   -0.30    1.30
   2  -2  11    0.00    1.20
   2  -2  11    1.10    1.20
  -2   2 -11    2.30    1.30
  -2   2 -11    2.30    1.70
  -2   2 -11    2.30    1.30
   2  -2  12   -1.10    1.20
   2  -2  12   -0.20    1.30
   2  -2  12    0.50    1.30
  -2   2 -12    0.00    1.60
  -2   2 -12   -2.60    1.10
  -2   2 -12    1.00    1.30
   2  -2  13   -0.10    1.50
   2  -2  13   -0.40    1.30
  -2   2 -13   -1.30    1.20
  -2   2 -13    2.00    1.80
  -2   2 -13    0.00    1.20
   3  -3 -12    2.20    1.80
  -3   3  12    2.40    1.40
   3  -3 -11    2.70    1.90
   3  -3 -11    0.50    1.40
  -3   3  11    3.10    1.40
   3  -3 -10   -1.30    1.10
   3  -3 -10    1.50    1.50
  -3   3  10    0.90    1.20
   3  -3  -9   28.90    2.80
   3  -3  -9   29.00    3.20
  -3   3   9   25.40    2.50
   3  -3  -8   28.70    2.70
   3  -3  -8   23.40    2.80
  -3   3   8   21.00    2.30
   3  -3  -7   80.59    3.70
   3  -3  -7   70.49    4.00
  -3   3   7   71.59    3.40
   3  -3  -6   80.79    3.50
   3  -3  -6   81.59    2.50
   3  -3  -6   70.89    3.80
  -3   3   6   85.29    3.50
  -3   3   6   80.19    2.50
   3  -3  -5    2.40    0.90
   3  -3  -5    1.00    0.70
   3  -3  -5    1.40    0.70
   3  -3  -5    2.30    0.40
  -3   3   5    1.40    0.40
  -3   3   5    2.30    0.60
  -3   3   5    1.00    0.80
   3  -3  -4  215.48    7.00
   3  -3  -4  233.88    7.50
   3  -3  -4  227.88    6.40
   3  -3  -4  222.58    7.00
  -3   3   4  226.98    7.00
  -3   3   4  220.88    6.50
  -3   3   4  221.58    6.40
   3  -3  -3   45.80    1.50
   3  -3  -3   47.10    2.40
   3  -3  -3   42.70    2.00
   3  -3  -3   45.80    2.10
  -3   3   3   46.00    1.70
  -3   3   3   46.30    1.50
  -3   3   3   43.00    2.20
   3  -3  -2   43.80    2.20
   3  -3  -2   44.40    1.50
   3  -3  -2   45.00    1.80
   3  -3  -2   40.30    1.80
  -3   3   2   45.90    1.50
  -3   3   2   42.20    1.50
  -3   3   2   44.60    2.20
  -3   3   2   41.70    1.70
   3  -3  -1  407.86   11.70
   3  -3  -1  421.26   12.20
   3  -3  -1  423.46   11.60
   3  -3  -1  413.66   11.70
  -3   3   1  418.76   11.80
  -3   3   1  426.16   12.10
  -3   3   1  433.46   11.90
  -3   3   1  413.56   11.60
   3  -3   0  131.49    4.60
   3  -3   0  132.99    4.20
   3  -3   0  139.99    4.60
  -3   3   0  135.49    4.10
  -3   3   0  134.59    4.50
  -3   3   0  138.49    4.30
   3  -3   1   40.30    2.10
   3  -3   1   43.10    1.90
   3  -3   1   43.50    2.10
  -3   3  -1   39.90    1.80
  -3   3  -1   42.20    2.10
  -3   3  -1   42.20    2.00
  -3   3  -1   42.80    1.90
   3  -3   2   75.99    3.00
   3  -3   2   76.29    2.90
  -3   3  -2   70.39    3.00
  -3   3  -2   73.29    2.70
  -3   3  -2   76.69    3.00
  -3   3  -2   75.69    2.90
   3  -3   3  132.89    4.00
   3  -3   3  124.49    4.00
   3  -3   3  132.89    4.50
   3  -3   3  125.89    4.60
  -3   3  -3  136.19    4.60
  -3   3  -3  137.19    4.50
  -3   3  -3  134.89    4.40
   3  -3   4   18.10    1.60
   3  -3   4   13.60    1.40
   3  -3   4   19.30    1.20
   3  -3   4   16.90    1.20
  -3   3  -4   19.00    1.50
  -3   3  -4   17.50    1.70
  -3   3  -4   19.40    1.50
   3  -3   5    5.30    1.00
   3  -3   5    7.70    1.40
   3  -3   5    6.50    1.00
   3  -3   5    7.30    1.10
  -3   3  -5    6.60    1.00
  -3   3  -5    7.10    1.10
  -3   3  -5    7.60    1.60
   3  -3   6   19.80    1.80
   3  -3   6   19.90    1.60
   3  -3   6   18.30    1.70
  -3   3  -6   19.00    1.80
  -3   3  -6   16.50    1.80
  -3   3  -6   17.80    2.10
   3  -3   7    9.90    1.70
   3  -3   7   11.30    1.70
   3  -3   7   11.40    1.80
  -3   3  -7   10.70    1.40
  -3   3  -7   11.80    1.80
  -3   3  -7    9.90    1.70
   3  -3   8    4.50    1.10
   3  -3   8    3.60    1.30
   3  -3   8    3.20    1.20
  -3   3  -8    2.40    1.20
  -3   3  -8    3.00    1.20
  -3   3  -8    2.50    1.50
   3  -3   9   16.50    2.30
   3  -3   9   15.20    2.10
   3  -3   9   12.40    2.30
  -3   3  -9   13.00    2.30
  -3   3  -9   10.90    2.10
  -3   3  -9   14.20    2.20
   3  -3  10    2.50    1.40
   3  -3  10    4.70    1.50
   3  -3  10    3.30    1.40
  -3   3 -10    1.70    1.40
  -3   3 -10    5.50    2.00
  -3   3 -10    3.60    1.40
   3  -3  11   -0.80    1.30
   3  -3  11   -2.50    1.10
   3  -3  11    2.10    1.40
  -3   3 -11   -0.90    1.20
  -3   3 -11    2.20    1.40
  -3   3 -11    3.00    1.80
   3  -3  12    0.10    1.40
   3  -3  12    0.30    1.40
   3  -3  12   -0.20    1.40
  -3   3 -12    3.00    1.60
  -3   3 -12    3.60    2.00
  -3   3 -12   -0.50    1.40
   4  -4 -11    3.40    1.90
   4  -4 -11    0.00    1.50
  -4   4  11    1.00    1.50
   4  -4 -10    0.20    1.30
   4  -4 -10   -1.10    1.30
  -4   4  10   -0.30    1.20
   4  -4  -9    3.80    1.50
   4  -4  -9    3.70    1.60
  -4   4   9    2.70    1.40
   4  -4  -8    9.80    1.70
   4  -4  -8    8.50    1.90
  -4   4   8    8.60    1.60
   4  -4  -7   40.90    2.80
   4  -4  -7   28.60    3.00
  -4   4   7   27.60    2.60
   4  -4  -6   38.30    3.00
   4  -4  -6   44.10    2.80
  -4   4   6   45.20    2.70
   4  -4  -5    5.10    1.30
   4  -4  -5    5.50    1.10
  -4   4   5    6.70    1.20
   4  -4  -4    1.60    0.70
   4  -4  -4    0.50    0.90
  -4   4   4    0.90    0.50
  -4   4   4    1.50    0.90
   4  -4  -3    3.30    0.80
   4  -4  -3    6.00    1.20
   4  -4  -3    4.70    0.80
  -4   4   3    6.50    1.10
  -4   4   3    4.40    0.70
  -4   4   3    4.60    0.70
   4  -4  -2    3.60    0.70
   4  -4  -2    7.50    1.40
   4  -4  -2    6.30    1.00
  -4   4   2    6.20    0.80
  -4   4   2    4.90    1.10
  -4   4   2    4.50    0.80
   4  -4  -1   47.90    2.00
   4  -4  -1   49.90    2.60
   4  -4  -1   48.00    2.00
  -4   4   1   48.50    2.50
  -4   4   1   49.90    2.20
  -4   4   1   50.09    1.90
   4  -4   0   99.49    3.90
  -4   4   0  102.49    3.60
  -4   4   0   97.09    3.90
  -4   4   0  103.79    3.40
   4  -4   1   12.00    1.60
   4  -4   1   14.50    1.60
  -4   4  -1   14.60    1.70
  -4   4  -1   14.40    1.60
  -4   4  -1   13.40    1.20
  -4   4  -1   16.50    1.50
   4  -4   2   71.69    3.30
  -4   4  -2   71.39    3.20
  -4   4  -2   74.19    3.10
  -4   4  -2   71.79    3.30
  -4   4  -2   70.49    2.80
   4  -4   3   99.89    4.20
   4  -4   3  107.49    4.00
   4  -4   3  102.19    3.30
   4  -4   3   97.39    3.30
  -4   4  -3  100.09    3.90
  -4   4  -3  102.89    4.20
  -4   4  -3  104.09    3.80
  -4   4  -3  103.59    4.10
   4  -4   4   38.80    2.40
   4  -4   4   36.60    1.80
   4  -4   4   36.60    1.80
   4  -4   4   36.20    2.50
  -4   4  -4   42.50    2.40
  -4   4  -4   29.80    2.30
  -4   4  -4   39.00    2.20
   4  -4   5    8.50    1.40
   4  -4   5    8.20    1.30
   4  -4   5    9.80    1.90
  -4   4  -5   10.90    2.00
  -4   4  -5   10.40    1.40
  -4   4  -5    9.70    1.50
   4  -4   6   12.20    1.90
   4  -4   6   14.40    1.60
   4  -4   6   10.70    1.70
  -4   4  -6   15.10    2.00
  -4   4  -6   12.40    2.20
  -4   4  -6   13.10    2.00
   4  -4   7   10.30    1.80
   4  -4   7   12.10    2.00
   4  -4   7    9.70    1.70
  -4   4  -7   12.40    1.90
  -4   4  -7   11.40    2.40
  -4   4  -7   13.30    2.20
   4  -4   8   -1.00    1.10
   4  -4   8    0.60    1.00
   4  -4   8    1.10    1.20
  -4   4  -8    1.30    1.40
  -4   4  -8    1.40    1.50
  -4   4  -8    3.40    1.40
   4  -4   9   18.90    2.70
   4  -4   9   17.60    2.50
   4  -4   9   16.10    2.50
  -4   4  -9   18.50    2.80
  -4   4  -9   12.10    2.30
  -4   4  -9   16.70    2.50
   4  -4  10    3.50    1.40
   4  -4  10    1.00    1.30
   4  -4  10    1.00    1.40
  -4   4 -10    0.60    1.50
  -4   4 -10    2.80    1.60
  -4   4 -10    0.20    1.80
   5  -5  -9    1.30    1.50
   5  -5  -9    0.50    1.40
  -5   5   9   -1.20    1.30
   5  -5  -8    1.20    1.30
   5  -5  -8    0.00    1.30
  -5   5   8   -2.30    1.10
   5  -5  -7   24.50    2.70
   5  -5  -7   17.50    2.70
  -5   5   7   18.80    2.50
   5  -5  -6   18.10    2.20
   5  -5  -6   15.30    2.60
  -5   5   6   12.30    2.40
   5  -5  -5    1.30    1.30
   5  -5  -5    4.30    1.10
  -5   5   5    4.50    1.30
   5  -5  -4    0.40    1.10
   5  -5  -4    1.00    0.90
  -5   5   4   -0.10    1.00
   5  -5  -3    4.00    1.30
   5  -5  -3    4.50    1.00
  -5   5   3    6.10    1.40
  -5   5   3    3.90    0.90
   5  -5  -2   16.30    2.10
   5  -5  -2   11.20    1.60
  -5   5   2   13.30    1.50
  -5   5   2   12.20    2.10
   5  -5  -1    2.10    1.10
   5  -5  -1    2.50    0.80
  -5   5   1    3.30    1.00
  -5   5   1    4.30    1.30
   5  -5   0   16.50    2.00
   5  -5   0   14.40    1.40
   5  -5   0   15.20    1.30
  -5   5   0   16.70    1.80
  -5   5   0   15.60    1.50
  -5   5   0   15.90    2.20
  -5   5   0   15.00    1.90
   5  -5   1   24.90    2.20
   5  -5   1   22.50    1.50
   5  -5   1   25.50    2.50
  -5   5  -1   21.20    2.40
  -5   5  -1   25.00    2.20
  -5   5  -1   26.30    2.10
  -5   5  -1   21.30    1.70
   5  -5   2    6.50    1.50
  -5   5  -2    5.60    1.10
  -5   5  -2    6.00    1.50
  -5   5  -2    6.60    1.30
  -5   5  -2    6.20    1.30
   5  -5   3   38.10    3.00
  -5   5  -3   43.10    2.80
  -5   5  -3   40.90    3.00
  -5   5  -3   40.90    2.80
  -5   5  -3   41.90    2.40
   5  -5   4   52.29    3.30
   5  -5   4   47.50    2.30
  -5   5  -4   55.29    3.40
  -5   5  -4   49.40    2.80
  -5   5  -4   55.99    3.10
   5  -5   5    0.70    0.80
   5  -5   5    1.80    1.30
  -5   5  -5    0.20    1.30
  -5   5  -5    2.70    1.30
  -5   5  -5    1.10    1.10
   5  -5   6    1.90    0.90
   5  -5   6   -0.80    1.10
  -5   5  -6   -0.60    1.10
  -5   5  -6    1.10    1.50
  -5   5  -6   -1.40    1.20
   5  -5   7    1.80    1.00
   5  -5   7    3.80    1.50
   5  -5   7    1.10    1.40
  -5   5  -7    2.20    1.50
  -5   5  -7    2.40    1.30
   5  -5   8    1.80    1.40
   5  -5   8    2.80    1.50
   5  -5   8    1.80    1.10
  -5   5  -8    1.10    1.30
  -5   5  -8    4.90    1.80
   5  -5   9    0.90    1.20
   5  -5   9    1.40    1.60
   5  -5   9    1.30    1.60
  -5   5  -9   -1.40    1.50
  -5   5  -9    1.10    1.50
  -6   6   7    5.20    1.60
   6  -6  -6   -0.20    1.10
  -6   6   6   -1.50    1.30
   6  -6  -5    0.30    1.10
  -6   6   5    0.80    1.30
   6  -6  -4   -0.40    0.90
  -6   6   4   -0.70    1.20
   6  -6  -3    2.30    1.00
  -6   6   3    1.20    1.30
   6  -6  -2   10.50    1.80
  -6   6   2    9.20    1.70
   6  -6  -1    1.40    0.90
  -6   6   1    0.20    1.00
  -6   6   1    1.00    1.30
   6  -6   0   -0.40    0.60
  -6   6   0    0.50    1.00
  -6   6   0   -1.20    1.20
   6  -6   1    0.80    0.70
  -6   6  -1   -0.30    1.00
  -6   6  -1    1.40    1.40
   6  -6   2    3.50    1.50
  -6   6  -2    2.30    1.20
  -6   6  -2    3.60    1.50
   6  -6   3    1.40    1.40
   6  -6   3    1.00    0.70
  -6   6  -3    4.00    1.60
  -6   6  -3    0.90    1.20
  -6   6  -3    1.30    1.30
   6  -6   4    3.80    1.60
   6  -6   4    3.20    0.90
  -6   6  -4    5.20    1.70
  -6   6  -4    2.10    1.20
  -6   6  -4    4.70    1.50
   6  -6   5    3.60    1.00
   6  -6   5    3.70    1.70
  -6   6  -5    4.40    1.60
  -6   6  -5    3.60    1.30
  -6   6  -5    3.30    1.70
   6  -6   6    0.40    0.90
   6  -6   6   -0.80    1.30
  -6   6  -6   -0.60    1.10
  -6   6  -6    2.70    1.60
  -6   6  -6   -0.20    1.40
  -8   6  -5    0.70    1.20
  -8   6  -5   -0.70    1.20
  -8   6  -5    2.50    1.60
   8  -6   5    0.80    0.90
   8  -6   5    0.10    1.40
  -8   6  -4    0.60    1.40
  -8   6  -4    1.30    1.20
  -8   6  -4   -0.30    1.20
   8  -6   4    0.60    1.30
   8  -6   4    0.90    0.80
  -8   6  -3    2.00    1.30
  -8   6  -3    2.90    1.50
   8  -6   3    1.60    1.50
   8  -6   3    0.80    0.80
  -8   6  -2   -0.50    1.10
  -8   6  -2    0.10    1.40
   8  -6   2    0.30    0.80
  -8   6  -1    4.80    1.70
  -8   6  -1    3.60    1.30
   8  -6   1    3.60    0.90
  -8   6   0    0.00    1.40
  -8   6   0    0.50    1.00
   8  -6   0   -0.40    0.80
  -8   6   1    1.00    1.00
  -8   6   1    1.10    1.30
   8  -6  -1    0.40    0.90
  -8   6   2    5.30    1.60
   8  -6  -2    4.00    1.20
  -8   6   3   -1.20    1.30
  -8   6   4   -3.00    1.10
   8  -6  -4   -0.40    0.90
  -8   6   5    0.80    1.30
   8  -6  -5    0.20    1.00
  -8   6   6    1.20    1.40
   8  -6  -6    0.00    1.10
  -7   5  -8    3.80    1.50
  -7   5  -8    2.20    1.70
   7  -5   8    3.20    1.70
   7  -5   8    3.20    1.30
  -7   5  -7   -0.10    1.40
  -7   5  -7    0.30    1.30
   7  -5   7    1.30    1.10
   7  -5   7   -1.50    1.40
  -7   5  -6    3.00    1.30
  -7   5  -6   -2.00    1.20
  -7   5  -6    0.40    1.40
   7  -5   6   -0.70    0.80
   7  -5   6   -0.80    1.20
  -7   5  -5    0.70    1.10
  -7   5  -5    1.70    1.30
  -7   5  -5    1.40    1.40
   7  -5   5   -0.80    1.20
   7  -5   5    0.20    0.80
  -7   5  -4    3.50    1.40
  -7   5  -4    3.00    1.10
  -7   5  -4    2.80    1.40
   7  -5   4    2.70    0.80
   7  -5   4    2.90    1.40
  -7   5  -3    4.20    1.30
  -7   5  -3    2.60    1.10
  -7   5  -3    3.10    1.40
   7  -5   3    4.20    1.40
   7  -5   3    3.90    0.90
  -7   5  -2   14.80    2.30
  -7   5  -2   17.30    2.20
  -7   5  -2   15.50    1.80
   7  -5   2   18.80    2.30
   7  -5   2   16.70    1.50
  -7   5  -1    0.90    1.00
  -7   5  -1   -0.50    0.70
  -7   5  -1    2.10    1.30
   7  -5   1    0.00    1.20
   7  -5   1    0.70    0.70
  -7   5   0    4.20    1.40
  -7   5   0    3.60    0.90
  -7   5   0    5.10    1.10
   7  -5   0    4.10    0.80
  -7   5   1   27.50    2.60
  -7   5   1   25.10    2.00
   7  -5  -1   25.10    1.90
  -7   5   2   30.10    1.90
  -7   5   2   29.40    2.60
   7  -5  -2   27.60    2.00
   7  -5  -2   29.40    2.40
  -7   5   3    0.10    0.70
  -7   5   3   -1.70    1.10
   7  -5  -3    1.00    1.00
   7  -5  -3    0.30    0.80
  -7   5   4    1.90    1.20
   7  -5  -4    1.20    0.90
   7  -5  -4    0.70    1.10
  -7   5   5    4.40    1.30
   7  -5  -5    3.60    1.40
   7  -5  -5    3.40    1.10
  -7   5   6    9.20    1.70
   7  -5  -6    7.90    1.50
   7  -5  -6    9.10    1.80
  -7   5   7   15.30    2.50
   7  -5  -7   19.80    2.60
   7  -5  -7   17.10    2.50
  -7   5   8   -2.50    1.20
   7  -5  -8   -0.70    1.30
   7  -5  -8   -2.70    1.00
  -7   5   9   -0.20    1.40
   7  -5  -9    1.50    1.40
   7  -5  -9   -0.70    1.30
  -6   4 -10    2.70    1.50
  -6   4 -10    4.20    1.70
   6  -4  10    3.10    1.60
   6  -4  10    0.50    1.40
   6  -4  10    3.40    1.50
  -6   4  -9    6.30    1.70
  -6   4  -9    5.50    1.90
  -6   4  -9    5.10    1.60
   6  -4   9    5.40    1.40
   6  -4   9    4.10    1.50
   6  -4   9    4.20    1.60
  -6   4  -8   -0.60    1.30
  -6   4  -8    0.90    1.50
  -6   4  -8    0.10    1.20
   6  -4   8   -0.50    1.20
   6  -4   8   -0.30    1.10
   6  -4   8    0.70    1.00
  -6   4  -7   16.80    2.20
  -6   4  -7   25.80    2.50
  -6   4  -7   12.20    2.40
   6  -4   7   20.10    2.10
   6  -4   7   18.80    2.20
   6  -4   7   20.30    2.30
  -6   4  -6    0.90    1.00
  -6   4  -6    0.90    1.10
  -6   4  -6    0.30    1.10
   6  -4   6   -0.30    0.80
   6  -4   6   -1.80    0.90
   6  -4   6    0.00    1.00
  -6   4  -5   33.10    2.50
  -6   4  -5   36.70    2.50
  -6   4  -5   35.00    2.40
   6  -4   5   37.20    2.10
   6  -4   5   38.30    2.60
   6  -4   5   35.80    2.60
  -6   4  -4   30.70    2.10
  -6   4  -4   32.50    2.30
  -6   4  -4   29.30    2.50
  -6   4  -4   32.70    2.40
   6  -4   4   34.00    2.50
   6  -4   4   35.50    2.10
   6  -4   4   34.30    1.90
  -6   4  -3   20.60    1.60
  -6   4  -3   20.50    2.00
  -6   4  -3   17.80    1.70
  -6   4  -3   17.20    1.90
   6  -4   3   17.60    1.40
   6  -4   3   19.60    2.00
   6  -4   3   19.00    1.30
  -6   4  -2   16.60    1.60
  -6   4  -2   12.70    1.80
  -6   4  -2   12.40    1.40
  -6   4  -2   15.00    1.70
   6  -4   2   12.70    1.10
   6  -4   2   15.60    1.90
   6  -4   2   12.20    1.10
  -6   4  -1    3.00    0.70
  -6   4  -1    5.00    1.00
  -6   4  -1    6.20    1.30
  -6   4  -1    5.60    1.10
   6  -4   1    3.90    0.90
   6  -4   1    2.40    1.00
   6  -4   1    2.90    0.60
   6  -4   1    3.60    0.60
  -6   4   0   26.80    1.80
  -6   4   0   26.20    1.80
  -6   4   0   26.10    1.50
  -6   4   0   28.00    2.10
   6  -4   0   25.80    1.80
   6  -4   0   24.90    1.40
   6  -4   0   27.30    1.50
  -6   4   1   37.40    2.00
  -6   4   1   38.40    1.60
  -6   4   1   37.30    2.40
   6  -4  -1   38.20    1.80
   6  -4  -1   38.50    2.20
   6  -4  -1   35.60    1.80
  -6   4   2  113.49    4.40
  -6   4   2  110.99    3.80
  -6   4   2  110.79    3.40
   6  -4  -2  114.59    4.30
   6  -4  -2  112.29    3.90
   6  -4  -2  110.69    3.90
  -6   4   3   14.10    1.80
  -6   4   3   13.90    1.20
   6  -4  -3   17.00    1.70
   6  -4  -3   14.50    1.70
   6  -4  -3   13.90    1.40
  -6   4   4    2.00    0.60
  -6   4   4    0.10    0.90
   6  -4  -4    1.40    0.90
   6  -4  -4    2.00    0.70
  -6   4   5    8.70    1.00
  -6   4   5    8.60    1.30
   6  -4  -5    7.20    1.20
   6  -4  -5    6.50    1.50
  -6   4   6   69.49    3.50
   6  -4  -6   66.49    3.80
   6  -4  -6   68.99    3.40
  -6   4   7   31.90    2.60
   6  -4  -7   31.60    2.70
   6  -4  -7   26.00    2.90
  -6   4   8    1.30    1.30
   6  -4  -8    0.70    1.10
   6  -4  -8    1.90    1.30
  -6   4   9    0.30    1.30
   6  -4  -9    1.50    1.40
   6  -4  -9    0.90    1.30
  -6   4  10   -0.20    1.40
   6  -4 -10    0.70    1.50
   6  -4 -10   -0.40    1.30
  -6   4  11   -0.70    1.30
   6  -4 -11    1.90    1.70
   6  -4 -11    1.20    1.60
  -5   3 -11    4.20    1.60
  -5   3 -11    5.00    2.00
  -5   3 -11    4.40    1.60
   5  -3  11    1.90    1.40
   5  -3  11    3.50    1.60
   5  -3  11    1.20    1.30
  -5   3 -10   17.20    3.10
  -5   3 -10   16.20    2.50
  -5   3 -10   17.00    2.50
   5  -3  10   18.10    2.50
   5  -3  10   14.90    2.50
   5  -3  10   20.10    2.70
  -5   3  -9   16.40    2.40
  -5   3  -9   17.90    2.50
  -5   3  -9   16.90    2.90
   5  -3   9   20.10    2.50
   5  -3   9   17.90    2.50
   5  -3   9   17.90    2.40
  -5   3  -8    1.50    1.40
  -5   3  -8    2.50    1.20
  -5   3  -8    0.70    1.10
   5  -3   8    0.80    1.00
   5  -3   8    3.50    1.20
   5  -3   8    2.70    1.20
  -5   3  -7    7.90    1.40
  -5   3  -7    5.70    1.50
  -5   3  -7    9.00    1.40
   5  -3   7    7.20    1.30
   5  -3   7    7.60    1.40
   5  -3   7    9.70    1.60
  -5   3  -6   -0.90    0.80
  -5   3  -6    0.20    1.00
  -5   3  -6   -0.80    0.70
   5  -3   6    0.20    0.70
   5  -3   6    0.40    0.80
   5  -3   6   -0.10    0.80
  -5   3  -5    4.80    1.10
  -5   3  -5    4.70    1.00
  -5   3  -5    6.10    1.00
   5  -3   5    4.70    1.00
   5  -3   5    3.40    0.80
   5  -3   5    6.50    1.10
   5  -3   5    5.00    1.00
  -5   3  -4   12.90    1.30
  -5   3  -4   11.00    1.30
  -5   3  -4   10.40    1.40
   5  -3   4   11.10    1.30
   5  -3   4   12.90    1.10
   5  -3   4   11.20    1.10
   5  -3   4    9.20    1.30
  -5   3  -3   19.50    1.50
  -5   3  -3   19.00    1.40
  -5   3  -3   21.30    1.50
   5  -3   3   19.20    1.20
   5  -3   3   21.40    1.60
   5  -3   3   17.80    1.20
   5  -3   3   20.40    1.60
  -5   3  -2   56.79    2.60
  -5   3  -2   57.49    2.30
  -5   3  -2   56.49    2.40
  -5   3  -2   57.59    2.40
   5  -3   2   56.19    2.60
   5  -3   2   57.29    2.00
   5  -3   2   55.39    2.00
  -5   3  -1   40.50    1.70
  -5   3  -1   38.90    1.90
  -5   3  -1   38.80    2.10
  -5   3  -1   39.10    1.90
   5  -3   1   42.10    2.10
   5  -3   1   38.70    1.50
   5  -3   1   39.40    1.50
   5  -3   1   41.10    1.90
  -5   3   0   42.30    2.10
  -5   3   0   42.50    1.70
  -5   3   0   45.20    2.00
   5  -3   0   44.50    1.70
   5  -3   0   42.70    2.00
   5  -3   0   43.00    2.20
   5  -3   0   44.60    1.70
  -5   3   1  388.56   11.10
  -5   3   1  374.46   10.40
  -5   3   1  383.46   10.70
  -5   3   1  368.96   10.50
   5  -3  -1  365.26   10.60
   5  -3  -1  389.66   10.90
   5  -3  -1  364.76   10.60
  -5   3   2  420.96   11.70
  -5   3   2  446.06   12.50
  -5   3   2  429.06   12.10
  -5   3   2  419.56   11.70
   5  -3  -2  430.66   12.20
   5  -3  -2  418.36   12.20
   5  -3  -2  442.26   12.50
  -5   3   3   75.59    3.00
  -5   3   3   73.39    2.50
   5  -3  -3   71.99    2.80
   5  -3  -3   68.19    2.80
   5  -3  -3   73.49    3.10
  -5   3   4   95.79    3.60
  -5   3   4   93.39    3.00
   5  -3  -4   88.39    3.50
   5  -3  -4   93.19    3.50
   5  -3  -4   97.69    3.80
  -5   3   5    4.80    0.70
  -5   3   5    5.00    1.00
  -5   3   5    5.70    1.00
   5  -3  -5    4.50    0.90
   5  -3  -5    4.10    0.90
   5  -3  -5    5.40    1.10
  -5   3   6   74.79    2.50
  -5   3   6   75.99    3.30
   5  -3  -6   68.19    3.30
   5  -3  -6   74.09    3.70
  -5   3   7   50.59    2.00
  -5   3   7   50.89    2.90
   5  -3  -7   54.79    3.10
   5  -3  -7   54.49    3.40
  -5   3   8   31.50    2.60
   5  -3  -8   24.30    2.90
   5  -3  -8   32.60    2.80
  -5   3   9   13.40    2.30
   5  -3  -9   17.20    2.80
   5  -3  -9   17.10    2.60
  -5   3  10    5.40    1.50
   5  -3 -10    8.80    2.10
   5  -3 -10   10.00    1.80
  -5   3  11    0.70    1.30
   5  -3 -11    3.30    1.80
   5  -3 -11    2.90    1.50
  -5   3  12    2.40    1.50
   5  -3 -12    5.30    2.10
  -4   2 -12    1.40    1.60
  -4   2 -12    2.60    1.40
  -4   2 -12    0.20    1.30
   4  -2  12    0.60    1.40
   4  -2  12    1.90    1.40
   4  -2  12    1.80    1.30
  -4   2 -11    2.50    1.20
  -4   2 -11    1.30    1.30
  -4   2 -11    4.00    1.80
   4  -2  11    0.50    1.20
   4  -2  11    1.40    1.20
   4  -2  11    2.20    1.30
  -4   2 -10    5.20    1.80
  -4   2 -10    4.80    1.30
  -4   2 -10    3.80    1.30
   4  -2  10    4.10    1.40
   4  -2  10    2.80    1.40
   4  -2  10    3.50    1.30
  -4   2  -9   30.10    2.50
  -4   2  -9   27.50    2.40
  -4   2  -9   34.90    3.20
   4  -2   9   29.50    2.70
   4  -2   9   26.80    2.60
   4  -2   9   31.70    2.40
  -4   2  -8   14.50    1.90
  -4   2  -8   17.10    1.90
  -4   2  -8   15.50    2.50
   4  -2   8   18.90    2.10
   4  -2   8   14.80    1.90
   4  -2   8   15.80    1.90
  -4   2  -7   22.30    1.80
  -4   2  -7   22.80    1.80
  -4   2  -7   19.20    2.30
   4  -2   7   20.50    1.90
   4  -2   7   23.50    1.80
   4  -2   7   21.00    1.90
  -4   2  -6   12.50    1.40
  -4   2  -6   16.10    1.80
  -4   2  -6   14.40    1.40
   4  -2   6   17.10    1.60
   4  -2   6   17.60    1.50
   4  -2   6   15.70    1.40
   4  -2   6   15.60    1.40
  -4   2  -5    5.30    1.10
  -4   2  -5    5.60    0.90
  -4   2  -5    4.30    0.80
   4  -2   5    3.90    0.80
   4  -2   5    4.40    0.80
   4  -2   5    4.50    0.90
   4  -2   5    4.90    1.00
  -4   2  -4  135.39    4.50
  -4   2  -4  129.39    4.20
  -4   2  -4  127.19    4.30
   4  -2   4  128.89    4.10
   4  -2   4  119.09    4.10
   4  -2   4  128.69    4.40
   4  -2   4  128.89    4.30
  -4   2  -3  412.66   12.10
  -4   2  -3  421.66   12.20
  -4   2  -3  447.96   12.30
   4  -2   3  419.16   12.20
   4  -2   3  441.26   12.00
   4  -2   3  413.26   12.00
   4  -2   3  426.06   12.30
  -4   2  -2  129.19    4.10
  -4   2  -2  127.69    4.10
  -4   2  -2  127.99    4.00
  -4   2  -2  127.69    4.10
   4  -2   2  126.99    3.80
   4  -2   2  130.59    4.10
   4  -2   2  127.09    4.20
   4  -2   2  128.09    4.10
   4  -2   2  129.29    3.80
  -4   2  -1   50.49    1.90
  -4   2  -1   50.09    2.00
  -4   2  -1   51.19    1.90
  -4   2  -1   49.30    1.80
   4  -2   1   50.79    2.10
   4  -2   1   49.60    1.90
   4  -2   1   49.70    1.70
   4  -2   1   51.49    1.70
  -4   2   0   36.50    1.50
  -4   2   0   36.20    1.50
  -4   2   0   36.30    1.70
  -4   2   0   34.50    1.30
  -4   2   0   35.50    1.30
   4  -2   0   36.30    1.30
   4  -2   0   36.40    1.30
   4  -2   0   35.60    1.30
   4  -2   0   34.30    1.50
  -4   2   1  340.47    9.30
  -4   2   1  323.87    9.00
  -4   2   1  323.97    9.00
  -4   2   1  323.37    9.20
  -4   2   1  329.77    9.40
   4  -2  -1  325.67    9.20
   4  -2  -1  318.87    9.10
   4  -2  -1  324.37    9.30
  -4   2   2  771.52   20.60
  -4   2   2  742.43   20.60
  -4   2   2  761.22   20.90
   4  -2  -2  775.02   21.00
   4  -2  -2  740.23   20.80
   4  -2  -2  720.93   20.80
   4  -2  -2  774.32   20.70
  -4   2   3 1200.28   32.50
  -4   2   3 1216.88   32.30
  -4   2   3 1194.38   32.60
   4  -2  -3 1207.48   32.30
   4  -2  -3 1162.88   32.60
   4  -2  -3 1146.39   32.60
   4  -2  -3 1200.68   32.80
  -4   2   4   97.49    3.30
  -4   2   4   97.59    3.40
  -4   2   4   90.29    2.90
   4  -2  -4   97.79    3.70
   4  -2  -4   99.79    3.00
   4  -2  -4   95.99    3.50
   4  -2  -4   92.59    3.40
  -4   2   5   15.00    0.70
  -4   2   5   15.00    1.30
  -4   2   5   13.40    0.90
  -4   2   5   12.70    1.30
   4  -2  -5   12.50    0.70
   4  -2  -5   15.20    1.40
   4  -2  -5   13.30    1.00
   4  -2  -5   14.50    1.60
   4  -2  -5   14.10    0.70
   4  -2  -5   11.80    1.30
  -4   2   6   99.69    3.10
  -4   2   6  103.39    3.90
  -4   2   6   98.79    3.80
  -4   2   6   99.69    3.20
   4  -2  -6  101.49    3.10
   4  -2  -6   92.99    4.20
   4  -2  -6  104.19    3.10
   4  -2  -6  105.19    4.00
  -4   2   7   56.79    2.80
  -4   2   7   60.99    2.20
  -4   2   7   60.59    2.90
   4  -2  -7   62.59    2.10
   4  -2  -7   59.79    3.40
   4  -2  -7   59.09    3.00
  -4   2   8   77.59    2.70
  -4   2   8   69.99    3.40
  -4   2   8   78.89    4.00
   4  -2  -8   74.39    4.10
   4  -2  -8   76.19    2.70
   4  -2  -8   80.99    3.70
  -4   2   9   39.50    2.70
  -4   2   9   40.40    2.00
   4  -2  -9   44.40    3.00
   4  -2  -9   37.20    3.30
   4  -2  -9   39.60    1.90
  -4   2  10    4.40    1.30
   4  -2 -10    3.40    1.70
   4  -2 -10    2.20    1.30
  -4   2  11    1.80    1.30
   4  -2 -11    4.80    1.90
  -4   2  12    1.30    1.40
   4  -2 -12    0.70    1.60
  -4   2  13   -0.50    1.40
   4  -2 -13    1.10    1.90
  -3   1 -13    3.90    1.90
  -3   1 -13    0.60    1.30
  -3   1 -13   -0.20    1.20
   3  -1  13    0.00    1.60
   3  -1  13    1.30    1.40
   3  -1  13   -1.90    1.30
  -3   1 -12    2.40    1.80
  -3   1 -12    2.50    1.20
  -3   1 -12    2.50    1.30
   3  -1  12    6.60    1.60
   3  -1  12    2.50    1.50
   3  -1  12    2.40    1.20
  -3   1 -11    2.20    1.70
  -3   1 -11    3.90    1.20
  -3   1 -11    2.30    1.20
   3  -1  11    4.70    1.40
   3  -1  11    3.90    1.20
   3  -1  11    2.70    1.40
  -3   1 -10    4.80    1.30
  -3   1 -10    6.00    1.30
  -3   1 -10    8.90    2.10
   3  -1  10    8.80    1.60
   3  -1  10    9.30    1.40
   3  -1  10    9.30    1.70
  -3   1  -9   26.20    3.00
  -3   1  -9   23.30    2.20
  -3   1  -9   26.90    2.10
   3  -1   9   31.70    2.10
   3  -1   9   24.70    2.40
   3  -1   9   27.40    2.50
  -3   1  -8   14.70    1.60
  -3   1  -8   13.80    1.50
  -3   1  -8   14.20    2.30
   3  -1   8   16.10    1.80
   3  -1   8   17.50    1.60
   3  -1   8   18.00    2.00
  -3   1  -7   47.20    2.30
  -3   1  -7   40.20    2.10
  -3   1  -7   42.20    2.10
  -3   1  -7   40.20    2.70
   3  -1   7   47.70    2.50
   3  -1   7   44.50    2.40
   3  -1   7   42.90    2.30
   3  -1   7   45.30    2.20
  -3   1  -6   61.99    3.20
  -3   1  -6   68.49    2.70
  -3   1  -6   62.59    2.70
  -3   1  -6   70.59    2.70
   3  -1   6   66.99    2.70
   3  -1   6   69.19    2.90
   3  -1   6   72.39    2.90
   3  -1   6   64.99    2.80
  -3   1  -5   33.30    1.70
  -3   1  -5   29.70    1.70
  -3   1  -5   36.10    2.20
  -3   1  -5   36.50    1.70
   3  -1   5   34.40    1.70
   3  -1   5   34.60    1.80
   3  -1   5   35.60    1.80
   3  -1   5   34.90    1.90
  -3   1  -4  117.99    4.10
  -3   1  -4  112.19    3.70
  -3   1  -4  118.49    3.70
   3  -1   4  117.09    3.80
   3  -1   4  113.69    3.90
   3  -1   4  117.29    3.70
   3  -1   4  110.99    3.80
  -3   1  -3  401.96   11.50
  -3   1  -3  408.96   11.50
  -3   1  -3  425.76   11.70
  -3   1  -3  415.16   11.40
   3  -1   3  409.66   11.60
   3  -1   3  396.76   11.50
   3  -1   3  405.76   11.50
   3  -1   3  405.66   11.50
  -3   1  -2 1390.26   37.60
  -3   1  -2 1393.36   37.80
  -3   1  -2 1373.66   37.70
  -3   1  -2 1494.05   37.90
   3  -1   2 1300.97   37.70
   3  -1   2 1384.46   37.70
   3  -1   2 1453.25   37.80
   3  -1   2 1389.56   37.80
   3  -1   2 1359.16   37.80
  -3   1  -1  898.21   24.60
  -3   1  -1  901.41   24.50
  -3   1  -1  874.51   24.50
  -3   1  -1  913.51   24.70
  -3   1  -1  956.70   24.60
   3  -1   1  888.41   24.60
   3  -1   1  977.90   24.70
   3  -1   1  898.61   24.60
   3  -1   1  880.61   24.70
   3  -1   1  896.71   24.60
  -3   1   0   78.49    2.30
  -3   1   0   78.79    2.30
  -3   1   0   78.99    2.40
  -3   1   0   78.99    2.50
  -3   1   0   76.89    2.30
  -3   1   0   77.99    2.30
   3  -1   0   76.49    2.40
   3  -1   0   77.29    2.30
   3  -1   0   78.09    2.30
   3  -1   0   76.99    2.30
   3  -1   0   77.39    2.30
  -3   1   1 1264.07   36.10
  -3   1   1 1369.06   36.10
  -3   1   1 1397.46   36.20
  -3   1   1 1369.86   36.20
   3  -1  -1 1351.16   36.10
   3  -1  -1 1272.47   36.10
   3  -1  -1 1395.86   36.20
   3  -1  -1 1277.77   36.10
  -3   1   2  352.16   10.60
  -3   1   2  367.16   10.10
  -3   1   2  346.37   10.10
  -3   1   2  360.96    9.90
  -3   1   2  375.86   10.20
   3  -1  -2  395.16   10.20
   3  -1  -2  324.47   10.10
   3  -1  -2  366.96   10.20
   3  -1  -2  368.66    9.90
   3  -1  -2  346.57   10.10
  -3   1   3   85.29    2.90
  -3   1   3   83.09    2.40
  -3   1   3   82.59    2.60
  -3   1   3   82.79    2.80
   3  -1  -3   85.19    2.50
   3  -1  -3   85.59    2.60
   3  -1  -3   80.89    2.90
   3  -1  -3   87.09    3.10
   3  -1  -3   83.69    2.90
   3  -1  -3   87.99    2.50
  -3   1   4  153.68    4.40
  -3   1   4  154.68    4.90
  -3   1   4  149.69    4.40
  -3   1   4  148.79    4.80
   3  -1  -4  151.38    4.40
   3  -1  -4  151.28    4.40
   3  -1  -4  148.19    4.90
   3  -1  -4  159.18    4.40
   3  -1  -4  157.68    5.10
   3  -1  -4  145.29    4.80
  -3   1   5   20.60    1.10
  -3   1   5   18.80    1.40
  -3   1   5   21.00    1.60
   3  -1  -5   19.50    1.50
   3  -1  -5   19.30    1.10
   3  -1  -5   15.00    1.70
  -3   1   6  144.59    4.90
  -3   1   6  148.99    4.40
  -3   1   6  155.58    5.10
   3  -1  -6  125.69    5.30
   3  -1  -6  148.29    4.50
   3  -1  -6  144.09    5.00
  -3   1   7   46.60    2.50
  -3   1   7   47.50    1.90
  -3   1   7   44.20    2.30
   3  -1  -7   46.40    2.50
   3  -1  -7   47.10    1.90
   3  -1  -7   38.40    2.80
  -3   1   8   14.70    1.30
  -3   1   8   12.50    1.70
  -3   1   8   15.10    1.90
   3  -1  -8   15.80    2.20
   3  -1  -8   14.40    1.80
   3  -1  -8   14.50    1.30
  -3   1   9    2.60    1.10
  -3   1   9    3.00    1.10
  -3   1   9    2.90    0.80
   3  -1  -9    2.60    1.10
   3  -1  -9    2.00    1.30
   3  -1  -9    2.50    0.70
  -3   1  10    2.00    1.20
  -3   1  10    0.70    0.80
  -3   1  10    0.50    1.20
   3  -1 -10    2.70    0.80
   3  -1 -10    1.30    1.50
   3  -1 -10    0.50    1.30
  -3   1  11    0.10    1.20
   3  -1 -11    1.90    0.90
   3  -1 -11    1.10    1.60
  -3   1  12    1.20    1.30
   3  -1 -12    1.70    1.80
   3  -1 -12    0.50    0.80
  -3   1  13    0.10    1.40
   3  -1 -13    1.70    1.90
  -2   0 -13    1.90    1.70
  -2   0 -13   -0.30    1.10
   2   0  13   -0.40    1.30
  -2   0 -12    4.90    1.90
  -2   0 -12   -0.10    1.00
   2   0  12    2.00    1.40
  -2   0 -11   -0.70    0.90
  -2   0 -11   -1.40    0.90
  -2   0 -11    1.10    1.50
   2   0  11    0.50    1.20
   2   0  11    0.90    0.90
   2   0  11    0.00    1.20
  -2   0 -10   13.00    1.70
  -2   0 -10   18.40    2.00
  -2   0 -10   11.10    2.20
   2   0  10   12.70    1.70
   2   0  10   14.00    2.30
   2   0  10   13.30    2.40
  -2   0  -9    7.70    1.10
  -2   0  -9    6.00    1.60
  -2   0  -9    7.50    1.10
   2   0   9    8.90    1.30
   2   0   9    6.80    1.40
   2   0   9    7.70    1.40
  -2   0  -8    3.30    0.90
  -2   0  -8    1.60    0.80
  -2   0  -8    2.50    0.80
  -2   0  -8    3.00    1.30
   2   0   8    2.30    1.00
   2   0   8    1.50    0.90
   2   0   8    4.50    0.80
  -2   0  -7    2.00    1.00
  -2   0  -7    1.20    0.70
  -2   0  -7    2.30    0.60
  -2   0  -7    2.60    0.70
   2   0   7    2.00    0.60
   2   0   7    1.00    0.70
   2   0   7    2.20    0.80
  -2   0  -6   21.60    2.00
  -2   0  -6   23.60    1.40
  -2   0  -6   23.80    1.60
  -2   0  -6   25.50    1.30
   2   0   6   23.20    1.60
   2   0   6   22.60    1.70
   2   0   6   23.30    1.30
  -2   0  -5  641.84   18.70
  -2   0  -5  648.44   18.00
  -2   0  -5  656.63   18.30
   2   0   5  656.13   18.40
   2   0   5  640.44   18.20
   2   0   5  649.34   17.90
   2   0   5  656.33   19.40
  -2   0  -4   16.40    1.00
  -2   0  -4   15.40    1.20
  -2   0  -4   12.50    1.40
   2   0   4   16.00    1.20
   2   0   4   15.20    1.20
   2   0   4   12.90    1.10
   2   0   4   15.40    0.90
  -2   0  -3    2.40    0.40
  -2   0  -3    2.80    0.40
  -2   0  -3    2.30    0.60
  -2   0  -3    2.40    0.50
  -2   0  -3    2.60    0.70
  -2   0  -3    2.30    0.50
  -2   0  -3    2.90    0.60
   2   0   3    1.70    0.50
   2   0   3    2.60    0.50
   2   0   3    2.40    0.40
   2   0   3    2.30    0.60
  -2   0  -2  970.60   26.70
  -2   0  -2  948.71   26.50
  -2   0  -2  943.51   26.60
  -2   0  -2 1008.80   26.40
  -2   0  -2  962.00   26.60
  -2   0  -2  995.90   26.40
  -2   0  -2 1034.80   26.50
   2   0   2  997.20   26.50
   2   0   2  938.21   26.60
   2   0   2  998.80   26.50
   2   0   2 1010.70   26.70
   2   0   2  949.21   26.40
   2   0   2  940.61   26.60
  -2   0  -1   94.99    3.00
  -2   0  -1   95.19    3.10
  -2   0  -1   94.69    2.90
  -2   0  -1  101.29    3.00
  -2   0  -1   93.79    2.90
  -2   0  -1   92.69    3.00
  -2   0  -1   97.69    3.00
   2   0   1   89.19    3.00
   2   0   1  104.49    3.10
   2   0   1   96.29    2.90
   2   0   1   98.59    3.00
   2   0   1   91.59    3.00
  -2   0   0  268.87    7.80
  -2   0   0  270.17    7.90
   2   0   0  300.37    7.90
   2   0   0  291.17    7.90
   2   0   0  306.47    7.80
  -2   0   1    0.10    0.30
  -2   0   1    0.20    0.20
  -2   0   1    0.10    0.30
  -2   0   1    0.30    0.30
  -2   0   1    0.80    0.50
  -2   0   1    0.60    0.30
   2   0  -1    0.40    0.30
   2   0  -1    0.60    0.30
   2   0  -1    0.90    0.40
   2   0  -1    0.50    0.30
  -2   0   2  533.25   15.00
  -2   0   2  529.05   15.00
  -2   0   2  550.84   14.90
  -2   0   2  549.15   14.90
  -2   0   2  542.05   14.90
  -2   0   2  551.84   15.00
   2   0  -2  525.85   15.00
   2   0  -2  610.14   15.20
   2   0  -2  538.75   14.90
   2   0  -2  542.95   15.00
   2   0  -2  549.54   14.90
   2   0  -2  555.14   14.90
  -2   0   3 1636.74   45.70
  -2   0   3 1710.93   45.60
  -2   0   3 1646.54   45.50
  -2   0   3 1704.03   45.70
  -2   0   3 1643.24   45.80
   2   0  -3 1710.03   45.80
   2   0  -3 1621.54   45.70
   2   0  -3 1644.74   45.50
   2   0  -3 1808.22   46.00
   2   0  -3 1722.13   45.60
   2   0  -3 1698.93   45.50
  -2   0   4   77.59    2.70
  -2   0   4   74.69    2.70
  -2   0   4   73.39    2.80
  -2   0   4   76.39    2.50
   2   0  -4   76.89    3.00
   2   0  -4   76.39    2.70
   2   0  -4   76.59    2.50
  -2   0   5   50.99    1.90
  -2   0   5   50.19    2.10
  -2   0   5   45.20    2.20
  -2   0   5   45.70    2.20
   2   0  -5   50.39    2.60
   2   0  -5   48.80    1.90
   2   0  -5   46.40    2.20
  -2   0   6    4.30    0.90
  -2   0   6    0.50    0.80
  -2   0   6    6.20    1.30
   2   0  -6    3.40    1.30
   2   0  -6    6.00    1.10
  -2   0   7    2.60    0.90
  -2   0   7    3.20    0.90
  -2   0   7    2.20    0.70
   2   0  -7    2.00    1.10
   2   0  -7    3.40    0.70
   2   0  -7    3.60    0.80
  -2   0   8  101.59    3.60
  -2   0   8  109.69    4.30
  -2   0   8   93.69    3.90
   2   0  -8  100.39    3.60
   2   0  -8   90.99    4.60
   2   0  -8  105.19    4.00
  -2   0   9    7.00    1.30
  -2   0   9    8.90    1.40
  -2   0   9    6.00    1.30
   2   0  -9    4.80    1.60
   2   0  -9    5.90    1.20
   2   0  -9    6.20    1.00
  -2   0  10    1.70    1.20
  -2   0  10    1.20    0.90
  -2   0  10    1.90    1.20
   2   0 -10    3.40    1.60
   2   0 -10    2.50    1.00
  -2   0  11    0.30    0.90
  -2   0  11    0.30    1.20
  -2   0  11   -0.80    1.20
   2   0 -11    2.30    1.70
   2   0 -11    1.20    0.90
  -2   0  12   -0.20    1.30
  -2   0  12   -2.00    1.10
  -2   0  12    0.30    1.00
   2   0 -12   -0.50    0.90
   2   0 -12   -0.40    0.90
   2   0 -12    1.40    1.60
  -2   0  13    0.20    1.40
   2   0 -13    3.50    1.90
   2   0 -13   -2.10    1.00
  -1  -1 -13    1.20    1.90
  -1  -1 -13    0.70    1.20
   1   1  13   -1.40    1.30
  -1  -1 -12    1.40    1.80
  -1  -1 -12    0.90    0.80
   1   1  12    0.50    1.30
  -1  -1 -11    4.90    1.90
  -1  -1 -11    4.40    1.10
   1   1  11    2.50    1.40
  -1  -1 -10   16.30    1.80
  -1  -1 -10   14.40    3.00
  -1  -1 -10   17.90    1.80
   1   1  10   13.30    2.20
   1   1  10   18.20    1.60
  -1  -1  -9   20.90    2.80
  -1  -1  -9   25.90    1.70
  -1  -1  -9   25.50    2.30
  -1  -1  -9   24.10    1.50
   1   1   9   19.20    2.10
   1   1   9   22.50    1.50
   1   1   9   23.40    2.40
  -1  -1  -8   37.50    1.90
  -1  -1  -8   37.90    2.40
  -1  -1  -8   33.10    2.80
   1   1   8   34.00    1.70
   1   1   8   36.60    2.50
   1   1   8   34.60    2.20
  -1  -1  -7   12.70    1.50
  -1  -1  -7   13.30    1.10
  -1  -1  -7   10.90    1.70
   1   1   7    9.70    1.00
   1   1   7   13.50    1.40
   1   1   7   12.70    1.60
  -1  -1  -6   30.10    1.50
  -1  -1  -6   29.60    1.90
  -1  -1  -6   27.40    2.10
   1   1   6   29.80    1.90
   1   1   6   28.70    1.70
   1   1   6   28.70    1.30
  -1  -1  -5  300.37    9.40
  -1  -1  -5  294.87    8.60
  -1  -1  -5  303.57    9.10
  -1  -1  -5  307.27    8.40
   1   1   5  302.37    8.40
   1   1   5  294.97    8.80
   1   1   5  308.77    9.10
  -1  -1  -4  176.08    5.60
  -1  -1  -4  161.68    5.30
  -1  -1  -4  162.98    4.70
  -1  -1  -4  164.78    4.80
  -1  -1  -4  156.58    5.20
   1   1   4  166.38    5.20
   1   1   4  168.98    5.10
   1   1   4  164.18    4.70
  -1  -1  -3  154.48    4.40
  -1  -1  -3  162.98    5.10
  -1  -1  -3  156.28    4.50
  -1  -1  -3  155.58    4.90
  -1  -1  -3  165.68    5.00
  -1  -1  -3  149.39    4.80
   1   1   3  159.78    4.80
   1   1   3  158.88    4.40
   1   1   3  157.78    4.50
   1   1   3  156.78    4.70
  -1  -1  -2  237.78    6.90
  -1  -1  -2  243.68    7.20
  -1  -1  -2  248.28    6.80
  -1  -1  -2  223.58    6.90
  -1  -1  -2  242.18    6.70
   1   1   2  242.08    6.80
   1   1   2  238.78    6.70
   1   1   2  242.88    6.90
   1   1   2  256.27    7.20
  -1  -1  -1 9341.87  257.87
  -1  -1  -1 9792.42  256.87
  -1  -1  -1 8817.62  260.37
  -1  -1  -1 9641.33  256.57
  -1  -1  -1 9703.23  261.27
  -1  -1  -1 9634.14  257.07
   1   1   1 9552.44  261.17
   1   1   1 9584.74  257.97
   1   1   1 9854.61  256.57
   1   1   1 9297.97  257.87
   1   1   1 9838.62  257.17
   1   1   1 9645.33  256.87
  -1  -1   0 7642.83  207.28
  -1  -1   0 7378.06  207.18
  -1  -1   0 7710.53  207.08
  -1  -1   0 7611.04  207.98
   1   1   0 7555.14  207.08
   1   1   0 7821.02  207.28
   1   1   0 7903.01  207.88
   1   1   0 7810.22  207.08
   1   1   0 7898.41  207.28
  -1  -1   1  698.03   19.40
  -1  -1   1  744.53   19.60
  -1  -1   1  683.63   19.40
  -1  -1   1  696.33   19.60
  -1  -1   1  711.13   19.40
   1   1  -1  712.43   19.40
   1   1  -1  733.73   19.40
   1   1  -1  688.53   19.40
   1   1  -1  737.93   19.60
   1   1  -1  722.23   19.60
  -1  -1   2  197.08    6.00
  -1  -1   2  197.28    5.90
  -1  -1   2  210.48    5.90
  -1  -1   2  206.88    6.00
  -1  -1   2  216.18    6.30
  -1  -1   2  211.78    6.10
   1   1  -2  224.18    6.10
   1   1  -2  217.58    6.30
   1   1  -2  207.68    6.00
   1   1  -2  216.08    6.30
  -1  -1   3  316.17    9.10
  -1  -1   3  319.17    9.10
  -1  -1   3  323.47    9.20
  -1  -1   3  321.17    9.20
  -1  -1   3  311.77    9.10
   1   1  -3  327.67    9.00
   1   1  -3  335.87    9.10
   1   1  -3  322.87    9.50
  -1  -1   4  232.98    6.90
  -1  -1   4  239.08    6.90
  -1  -1   4  230.88    6.90
  -1  -1   4  232.78    7.00
   1   1  -4  237.38    7.30
   1   1  -4  243.68    6.80
   1   1  -4  223.38    6.80
  -1  -1   5  409.36   12.30
  -1  -1   5  438.86   12.30
  -1  -1   5  428.86   12.40
  -1  -1   5  437.76   12.50
   1   1  -5  437.96   12.20
   1   1  -5  423.36   12.80
   1   1  -5  439.96   12.30
  -1  -1   6  154.68    5.00
  -1  -1   6  141.39    4.80
  -1  -1   6  147.29    5.00
  -1  -1   6  146.29    5.00
   1   1  -6  150.78    4.80
   1   1  -6  138.79    5.40
   1   1  -6  146.09    4.80
  -1  -1   7   53.99    2.50
  -1  -1   7   50.19    2.40
  -1  -1   7   49.80    2.50
  -1  -1   7   54.59    2.70
   1   1  -7   52.89    2.40
   1   1  -7   39.70    2.90
   1   1  -7   48.60    2.30
  -1  -1   8  107.99    3.90
  -1  -1   8   95.09    4.10
  -1  -1   8  108.09    4.30
   1   1  -8  104.19    3.90
   1   1  -8  111.29    4.20
   1   1  -8   93.29    4.70
  -1  -1   9   12.80    2.00
  -1  -1   9   14.10    1.70
  -1  -1   9   14.80    2.20
   1   1  -9   10.30    1.70
   1   1  -9    8.30    1.90
  -1  -1  10   32.20    2.30
  -1  -1  10   20.50    2.50
  -1  -1  10   30.50    3.00
   1   1 -10   31.30    2.40
   1   1 -10   18.90    3.20
  -1  -1  11    0.60    1.30
  -1  -1  11    1.60    1.10
  -1  -1  11    2.30    1.30
   1   1 -11   -0.80    1.00
   1   1 -11    0.70    1.80
   1   1 -11    1.50    1.10
  -1  -1  12    1.60    1.20
  -1  -1  12    0.30    1.40
  -1  -1  12    0.70    1.40
   1   1 -12    1.80    1.20
   1   1 -12    1.30    1.10
   1   1 -12    2.00    1.70
  -1  -1  13    0.60    1.30
  -1  -1  13    0.00    1.40
  -1  -1  13    0.70    1.60
   1   1 -13   -1.10    1.60
   1   1 -13   -1.00    1.10
   1   1 -13    0.90    1.20
   0  -2 -13    0.90    1.80
   0   2  13    0.20    1.40
   0  -2 -12    0.80    1.60
   0   2  12    1.00    1.30
   0  -2 -11    1.60    1.80
   0   2  11    4.60    1.40
   0  -2 -10    6.00    1.90
   0  -2 -10    3.60    1.30
   0  -2 -10    5.10    0.90
   0   2  10    1.70    1.20
   0  -2  -9   10.70    1.30
   0  -2  -9   11.50    2.20
   0  -2  -9   11.10    2.50
   0   2   9   11.70    1.90
   0  -2  -8   18.30    2.20
   0  -2  -8   16.90    2.40
   0  -2  -8   19.40    1.30
   0   2   8   16.10    1.80
   0   2   8   16.60    1.00
   0  -2  -7   23.80    1.20
   0  -2  -7   22.30    1.30
   0  -2  -7   24.20    2.00
   0  -2  -7   23.10    2.30
   0   2   7   21.90    1.10
   0   2   7   22.60    1.90
   0   2   7   22.20    1.80
   0  -2  -6   38.00    2.80
   0  -2  -6   36.90    2.20
   0  -2  -6   38.40    1.60
   0  -2  -6   36.00    1.30
   0  -2  -6   39.30    2.60
   0   2   6   39.50    1.40
   0   2   6   37.30    2.10
   0   2   6   39.90    2.10
   0  -2  -5   56.79    2.50
   0  -2  -5   49.80    2.80
   0  -2  -5   56.59    1.90
   0  -2  -5   54.69    2.50
   0   2   5   54.09    2.40
   0   2   5   55.79    2.40
   0  -2  -4   15.70    1.30
   0  -2  -4   14.90    0.80
   0  -2  -4   14.40    1.50
   0  -2  -4   14.10    1.30
   0   2   4   14.30    0.80
   0   2   4   15.70    1.20
   0   2   4   12.60    1.20
   0  -2  -3  398.16   11.10
   0  -2  -3  377.16   10.50
   0  -2  -3  367.96   11.00
   0  -2  -3  395.36   10.70
   0  -2  -3  377.86   11.40
   0   2   3  384.26   10.50
   0   2   3  389.86   11.00
   0   2   3  394.66   10.90
   0   2   3  394.06   10.60
   0  -2  -2  207.38    6.30
   0  -2  -2  211.78    6.30
   0  -2  -2  219.98    6.70
   0  -2  -2  220.38    6.00
   0  -2  -2  215.68    6.10
   0   2   2  220.08    6.10
   0   2   2  222.28    6.10
   0   2   2  216.88    6.00
   0   2   2  220.18    6.40
   0   2   2  216.68    6.00
   0  -2  -1   20.10    1.30
   0  -2  -1   18.80    0.80
   0  -2  -1   18.10    0.80
   0  -2  -1   18.70    0.90
   0   2   1   18.80    0.90
   0   2   1   19.00    0.90
   0   2   1   19.20    0.90
   0   2   1   20.30    1.10
   0  -2   0 2344.87   63.19
   0  -2   0 2363.66   63.29
   0  -2   0 2351.56   63.49
   0  -2   0 2261.87   63.09
   0   2   0 2358.66   63.29
   0   2   0 2395.36   63.19
   0   2   0 2325.17   63.19
   0   2   0 2337.37   63.09
   0  -2   1   19.50    1.20
   0  -2   1   17.20    1.00
   0  -2   1   17.40    1.30
   0  -2   1   17.90    1.10
   0   2  -1   21.20    1.30
   0   2  -1   19.40    1.00
   0   2  -1   19.30    1.10
   0  -2   2  213.68    6.50
   0  -2   2  218.48    6.60
   0  -2   2  219.78    6.40
   0  -2   2  213.08    6.40
   0   2  -2  226.08    6.70
   0   2  -2  216.38    6.40
   0   2  -2  213.28    6.40
   0  -2   3  374.06   10.80
   0  -2   3  371.86   10.50
   0  -2   3  387.96   10.50
   0  -2   3  386.86   10.90
   0  -2   3  377.36   11.00
   0   2  -3  389.76   11.10
   0   2  -3  374.86   10.80
   0  -2   4   14.10    1.00
   0  -2   4   14.40    1.20
   0  -2   4   16.00    1.30
   0  -2   4   14.50    1.00
   0   2  -4   13.20    1.50
   0   2  -4   13.70    1.20
   0  -2   5   57.29    2.30
   0  -2   5   57.19    2.30
   0  -2   5   55.19    2.40
   0  -2   5   52.69    2.50
   0   2  -5   58.09    2.40
   0   2  -5   53.69    2.80
   0  -2   6   36.80    2.00
   0  -2   6   37.70    2.10
   0  -2   6   38.50    1.90
   0  -2   6   35.00    2.00
   0   2  -6   36.60    2.00
   0   2  -6   38.60    2.50
   0  -2   7   21.80    1.70
   0  -2   7   20.90    1.80
   0  -2   7   20.90    1.90
   0  -2   7   20.50    1.80
   0   2  -7   23.70    2.30
   0   2  -7   21.80    1.80
   0  -2   8   20.40    2.00
   0  -2   8   14.40    1.80
   0  -2   8   16.50    1.80
   0   2  -8   18.50    1.80
   0   2  -8   11.20    2.30
   0   2  -8   17.70    1.80
   0  -2   9    9.20    1.50
   0  -2   9   11.10    1.90
   0  -2   9    8.80    1.50
   0   2  -9    9.90    1.50
   0   2  -9   10.40    2.10
   0   2  -9   11.60    1.90
   0  -2  10    2.90    1.20
   0  -2  10    3.20    1.40
   0  -2  10    2.90    1.40
   0   2 -10    2.10    1.80
   0   2 -10    2.10    1.20
   0   2 -10    3.20    1.30
   0  -2  11    5.90    1.70
   0  -2  11    9.50    1.60
   0  -2  11    3.50    1.50
   0   2 -11    4.90    1.40
   0   2 -11    2.30    1.80
   0   2 -11    4.20    1.40
   0  -2  12    1.50    1.50
   0  -2  12   -0.70    1.10
   0  -2  12    0.70    1.40
   0   2 -12    1.60    1.30
   0   2 -12    2.50    1.40
   0   2 -12    1.70    1.80
   0  -2  13    1.70    1.40
   0  -2  13    1.30    1.50
   0  -2  13   -1.70    1.40
   0   2 -13    0.40    1.70
   0   2 -13    0.40    1.40
   0   2 -13    0.00    1.30
   1  -3 -12    4.50    2.00
  -1   3  12    1.90    1.40
   1  -3 -11    4.30    1.90
   1  -3 -11    3.80    1.50
  -1   3  11    2.40    1.40
   1  -3 -10    0.00    1.30
   1  -3 -10   -0.10    1.40
  -1   3  10    1.30    1.20
   1  -3  -9   15.00    2.80
   1  -3  -9   17.60    2.60
  -1   3   9   18.40    2.30
   1  -3  -8    7.00    1.70
   1  -3  -8    6.90    1.40
  -1   3   8    8.00    1.40
   1  -3  -7   12.50    1.10
   1  -3  -7   13.60    2.30
   1  -3  -7   13.50    2.00
  -1   3   7   12.90    1.70
   1  -3  -6   66.89    3.10
   1  -3  -6   59.39    3.40
   1  -3  -6   68.29    2.30
  -1   3   6   64.09    2.90
   1  -3  -5   29.70    1.20
   1  -3  -5   29.60    1.90
   1  -3  -5   30.10    1.90
   1  -3  -5   26.30    2.20
  -1   3   5   31.60    1.40
  -1   3   5   32.10    1.60
  -1   3   5   27.20    1.80
   1  -3  -4   79.99    3.50
   1  -3  -4   74.89    3.00
   1  -3  -4   73.29    3.00
   1  -3  -4   76.69    2.40
   1  -3  -4   77.79    2.30
  -1   3   4   76.09    2.40
  -1   3   4   78.09    2.30
  -1   3   4   75.19    2.30
  -1   3   4   75.29    3.00
   1  -3  -3   83.79    2.60
   1  -3  -3   83.49    3.10
   1  -3  -3   84.39    2.60
   1  -3  -3   81.89    3.50
   1  -3  -3   80.89    3.00
  -1   3   3   84.29    3.10
  -1   3   3   83.49    2.60
  -1   3   3   87.19    2.60
  -1   3   3   85.69    2.60
   1  -3  -2   45.40    2.40
   1  -3  -2   48.60    1.70
   1  -3  -2   44.00    1.80
  -1   3   2   46.20    1.70
  -1   3   2   44.70    1.70
  -1   3   2   47.50    2.10
   1  -3  -1  202.38    5.70
   1  -3  -1  206.18    6.50
   1  -3  -1  200.58    5.90
   1  -3  -1  198.28    5.70
  -1   3   1  200.98    5.80
  -1   3   1  202.68    6.20
  -1   3   1  200.48    5.90
   1  -3   0  304.47    8.80
   1  -3   0  305.77    8.70
   1  -3   0  300.97    9.20
   1  -3   0  311.67    9.10
  -1   3   0  305.87    8.80
  -1   3   0  301.97    9.00
  -1   3   0  307.87    8.70
   1  -3   1  151.68    4.90
   1  -3   1  148.39    4.60
   1  -3   1  147.99    5.00
   1  -3   1  147.49    4.70
  -1   3  -1  151.38    4.60
  -1   3  -1  147.69    4.90
  -1   3  -1  150.78    4.70
  -1   3  -1  145.19    5.00
   1  -3   2  187.18    5.90
   1  -3   2  189.18    5.80
   1  -3   2  184.88    6.00
   1  -3   2  189.08    6.10
  -1   3  -2  179.88    5.70
  -1   3  -2  186.58    5.80
  -1   3  -2  194.28    6.10
   1  -3   3    3.00    0.70
   1  -3   3    2.30    0.70
  -1   3  -3    3.80    0.80
  -1   3  -3    3.70    0.90
  -1   3  -3    3.50    0.70
   1  -3   4   19.00    1.10
   1  -3   4   17.20    1.10
   1  -3   4   17.30    1.50
  -1   3  -4   17.80    1.70
  -1   3  -4   15.40    1.40
  -1   3  -4   19.80    1.60
   1  -3   5    1.70    0.80
   1  -3   5    4.20    0.90
   1  -3   5    1.90    0.60
   1  -3   5    2.20    0.80
  -1   3  -5    2.30    0.80
  -1   3  -5    3.00    1.10
  -1   3  -5    3.30    0.90
   1  -3   6   29.20    1.70
   1  -3   6   24.30    2.10
   1  -3   6   25.80    2.00
   1  -3   6   30.00    1.80
  -1   3  -6   31.20    2.50
  -1   3  -6   29.50    2.10
  -1   3  -6   31.20    2.00
   1  -3   7    1.50    1.00
   1  -3   7    1.80    0.90
   1  -3   7    1.90    1.00
  -1   3  -7    2.80    1.00
  -1   3  -7    1.00    1.30
  -1   3  -7    1.90    1.00
   1  -3   8    4.10    1.20
   1  -3   8    2.70    1.10
   1  -3   8    0.80    1.00
  -1   3  -8    1.20    1.10
  -1   3  -8    2.60    1.20
  -1   3  -8    3.60    1.50
   1  -3   9   -0.10    1.00
   1  -3   9    1.00    1.20
   1  -3   9    2.50    1.20
  -1   3  -9    0.30    1.20
  -1   3  -9   -0.40    1.50
  -1   3  -9    1.30    1.20
   1  -3  10    2.50    1.30
   1  -3  10    1.20    1.20
   1  -3  10   -0.90    1.10
  -1   3 -10    0.60    1.30
  -1   3 -10   -2.20    1.20
  -1   3 -10   -1.40    1.50
   1  -3  11    0.60    1.20
   1  -3  11    3.20    1.50
   1  -3  11    1.30    1.40
  -1   3 -11    2.80    1.90
  -1   3 -11    3.30    1.50
  -1   3 -11    1.30    1.50
   1  -3  12    1.00    1.50
   1  -3  12    2.80    1.60
   1  -3  12   -0.70    1.40
  -1   3 -12    1.30    1.90
  -1   3 -12    0.10    1.50
  -1   3 -12   -1.20    1.40
   2  -4 -11    0.70    1.60
   2  -4 -11    2.00    1.60
  -2   4  11    2.10    1.50
   2  -4 -10    2.10    1.60
   2  -4 -10   -0.30    1.30
  -2   4  10    1.00    1.30
   2  -4  -9    5.90    1.60
   2  -4  -9    9.80    2.20
  -2   4   9    7.90    1.70
   2  -4  -8   12.20    2.60
   2  -4  -8   12.90    2.40
  -2   4   8   15.00    2.30
   2  -4  -7    2.10    1.10
   2  -4  -7    1.30    1.40
  -2   4   7    1.50    1.10
   2  -4  -6   15.10    2.00
   2  -4  -6   17.60    2.40
  -2   4   6   19.60    2.00
   2  -4  -5    4.70    1.30
   2  -4  -5    4.50    1.00
  -2   4   5    3.80    1.10
   2  -4  -4    8.10    1.80
   2  -4  -4   10.30    1.40
   2  -4  -4   12.10    0.90
  -2   4   4   12.50    0.90
  -2   4   4   13.70    1.60
   2  -4  -3    5.50    1.10
   2  -4  -3    4.30    0.80
   2  -4  -3    5.70    1.20
   2  -4  -3    5.30    0.70
  -2   4   3    5.40    0.80
  -2   4   3    4.20    0.60
  -2   4   3    4.30    1.00
   2  -4  -2    1.60    0.60
   2  -4  -2    3.30    0.60
   2  -4  -2    2.00    0.90
   2  -4  -2    2.20    0.60
  -2   4   2    0.60    0.80
  -2   4   2    1.80    0.50
  -2   4   2    2.20    0.60
   2  -4  -1   25.90    1.30
   2  -4  -1   25.60    2.10
   2  -4  -1   28.00    1.40
   2  -4  -1   26.40    1.30
  -2   4   1   25.40    1.60
  -2   4   1   24.90    1.90
  -2   4   1   27.80    1.40
   2  -4   0   29.80    2.10
   2  -4   0   26.20    1.50
  -2   4   0   27.60    1.60
  -2   4   0   27.10    1.60
  -2   4   0   27.30    1.90
   2  -4   1   25.20    1.60
   2  -4   1   21.10    1.90
   2  -4   1   25.70    1.90
  -2   4  -1   23.40    1.60
  -2   4  -1   18.50    1.80
  -2   4  -1   22.80    1.80
  -2   4  -1   22.90    1.60
   2  -4   2    0.30    0.90
   2  -4   2    1.70    0.80
   2  -4   2    1.50    0.90
  -2   4  -2    1.40    0.90
  -2   4  -2    1.40    0.90
  -2   4  -2    2.40    0.80
  -2   4  -2    1.10    0.70
   2  -4   3   13.20    1.70
   2  -4   3   11.00    1.50
  -2   4  -3   10.10    1.40
  -2   4  -3   11.60    1.50
  -2   4  -3   11.30    1.70
  -2   4  -3    9.80    1.70
   2  -4   4    8.80    1.40
   2  -4   4   13.40    1.60
   2  -4   4    8.70    1.00
  -2   4  -4   10.20    1.70
  -2   4  -4   11.40    1.50
  -2   4  -4   12.50    1.60
   2  -4   5   17.00    1.90
   2  -4   5   15.90    1.30
   2  -4   5   14.60    1.40
   2  -4   5   17.10    2.00
  -2   4  -5   17.90    1.80
  -2   4  -5   15.50    2.00
  -2   4  -5   16.70    2.10
   2  -4   6    9.00    1.50
   2  -4   6   11.30    1.50
   2  -4   6   10.70    1.80
  -2   4  -6   12.20    2.10
  -2   4  -6   12.10    2.20
  -2   4  -6   16.90    2.00
   2  -4   7    4.40    1.30
   2  -4   7    3.40    1.00
   2  -4   7    3.50    1.30
  -2   4  -7    4.10    1.30
  -2   4  -7    4.50    1.60
  -2   4  -7    2.60    1.40
   2  -4   8    2.30    1.20
   2  -4   8    3.10    1.10
   2  -4   8    4.60    1.40
  -2   4  -8    3.00    1.50
  -2   4  -8    3.00    1.40
  -2   4  -8    2.40    1.60
   2  -4   9    3.00    1.30
   2  -4   9    3.50    1.50
   2  -4   9    5.20    1.60
  -2   4  -9    6.30    1.70
  -2   4  -9    4.80    1.90
  -2   4  -9    2.00    1.50
   2  -4  10    2.80    1.40
   2  -4  10    1.20    1.40
   2  -4  10    4.60    1.50
  -2   4 -10    2.70    1.60
  -2   4 -10   -0.80    1.70
  -2   4 -10    4.80    1.60
   2  -4  11    2.70    1.50
   2  -4  11    5.30    1.70
   2  -4  11    1.40    1.40
  -2   4 -11    5.00    1.80
  -2   4 -11    8.00    1.90
  -2   4 -11    2.00    2.10
   3  -5  -9    3.90    1.60
   3  -5  -9    5.20    1.80
  -3   5   9    3.90    1.60
   3  -5  -8   -0.20    1.20
   3  -5  -8    1.30    1.50
  -3   5   8    1.50    1.40
   3  -5  -7    4.90    1.40
   3  -5  -7    8.50    1.90
  -3   5   7    6.80    1.50
   3  -5  -6    8.30    1.90
   3  -5  -6   10.90    2.10
  -3   5   6   11.80    2.10
   3  -5  -5    0.00    1.30
   3  -5  -5    0.60    1.00
  -3   5   5    0.40    1.10
   3  -5  -4    2.90    1.00
   3  -5  -4    4.70    1.50
  -3   5   4    4.60    1.20
   3  -5  -3   15.10    1.70
   3  -5  -3   19.00    2.40
  -3   5   3   18.00    2.10
   3  -5  -2   36.40    2.70
  -3   5   2   35.60    2.60
  -3   5   2   31.00    1.90
   3  -5  -1   46.40    2.20
   3  -5  -1   42.70    2.10
   3  -5  -1   47.00    3.00
  -3   5   1   49.30    2.40
  -3   5   1   46.30    2.10
  -3   5   1   51.99    3.00
   3  -5   0    3.20    1.30
  -3   5   0    4.60    1.20
  -3   5   0    6.30    1.40
  -3   5   0    5.50    1.10
  -3   5   0    4.70    0.90
   3  -5   1   48.20    3.00
   3  -5   1   51.49    3.10
  -3   5  -1   49.99    2.50
  -3   5  -1   53.39    3.00
  -3   5  -1   47.20    2.60
  -3   5  -1   47.90    2.90
   3  -5   2   27.90    2.40
   3  -5   2   24.80    2.40
  -3   5  -2   30.10    2.50
  -3   5  -2   25.80    2.40
  -3   5  -2   30.70    2.30
  -3   5  -2   26.00    2.00
   3  -5   3    7.70    1.50
  -3   5  -3    5.50    1.40
  -3   5  -3    6.80    1.50
  -3   5  -3    9.60    1.30
  -3   5  -3    7.50    1.40
   3  -5   4   29.80    2.60
   3  -5   4   29.80    2.50
  -3   5  -4   31.00    2.80
  -3   5  -4   31.40    2.50
  -3   5  -4   24.10    2.50
  -3   5  -4   32.60    2.40
   3  -5   5    1.40    0.70
   3  -5   5    2.20    1.20
   3  -5   5    0.30    1.20
  -3   5  -5    0.20    1.30
  -3   5  -5    1.50    1.30
  -3   5  -5    5.30    1.40
  -3   5  -5    2.70    1.20
   3  -5   6    0.40    1.20
   3  -5   6    2.10    1.20
   3  -5   6    0.90    0.80
  -3   5  -6    0.90    1.20
  -3   5  -6    2.00    1.20
  -3   5  -6    0.90    1.40
   3  -5   7    1.20    1.30
   3  -5   7    0.70    0.90
   3  -5   7   -1.30    1.20
  -3   5  -7   -0.80    1.30
  -3   5  -7   -0.30    1.20
  -3   5  -7    0.90    2.40
   3  -5   8    3.00    1.50
   3  -5   8    4.00    1.20
   3  -5   8    3.90    1.50
  -3   5  -8    4.20    1.70
  -3   5  -8    4.70    1.60
   3  -5   9   -0.30    1.40
   3  -5   9    1.10    1.50
   3  -5   9    1.60    1.20
  -3   5  -9    3.60    1.60
  -3   5  -9    2.30    1.70
   4  -6  -7    1.70    1.30
  -4   6   7    1.70    1.40
   4  -6  -6    1.30    1.20
  -4   6   6    0.40    1.30
   4  -6  -5   -0.80    0.90
  -4   6   5    0.80    1.30
   4  -6  -4    0.40    1.00
  -4   6   4    0.30    1.20
   4  -6  -3    2.00    1.00
  -4   6   3    0.80    1.20
  -4   6   2    2.80    1.40
   4  -6  -1    9.50    1.70
  -4   6   1   15.50    2.40
   4  -6   0    6.20    0.90
  -4   6   0    4.60    1.20
  -4   6   0    6.30    1.60
  -4   6  -1    6.60    1.30
  -4   6  -1    5.90    1.70
   4  -6   2   14.60    2.60
  -4   6  -2   14.00    2.10
  -4   6  -2   19.00    2.60
   4  -6   3    4.60    1.50
  -4   6  -3    5.50    1.50
  -4   6  -3    4.60    1.20
  -4   6  -3    7.40    1.70
   4  -6   4    4.90    1.60
  -4   6  -4    6.80    1.70
  -4   6  -4    6.30    1.50
  -4   6  -4    5.80    1.40
   4  -6   5    1.40    0.80
   4  -6   5    0.00    1.30
  -4   6  -5    0.80    1.30
  -4   6  -5    0.70    1.50
  -4   6  -5    2.90    1.20
   4  -6   6   -0.60    0.80
   4  -6   6    0.50    1.40
  -4   6  -6   -1.20    1.20
  -4   6  -6    0.10    1.40
  -4   6  -6   -0.20    1.50
 -10   6  -5    3.30    1.30
 -10   6  -5    0.60    1.60
 -10   6  -5    1.10    1.50
  10  -6   5    0.60    1.00
  10  -6   5   -2.30    1.30
 -10   6  -4    2.30    1.60
 -10   6  -4   -0.90    1.40
  10  -6   4    2.30    1.50
  10  -6   4    0.30    0.90
 -10   6  -3    1.30    1.40
 -10   6  -3   -0.60    1.20
  10  -6   3    0.20    1.40
  10  -6   3    1.00    0.90
 -10   6  -2    3.70    1.60
 -10   6  -2    1.10    1.20
  10  -6   2    1.00    0.90
 -10   6  -1    3.40    1.30
 -10   6  -1    4.20    1.60
  10  -6   1    3.30    1.00
 -10   6   0    1.30    1.20
 -10   6   0    2.80    1.50
  10  -6   0    2.50    1.00
 -10   6   1    7.20    1.30
 -10   6   1    7.20    1.80
  10  -6  -1    6.70    1.40
 -10   6   2    9.60    1.90
  10  -6  -2    7.30    1.40
 -10   6   3    0.30    1.40
  10  -6  -3    1.70    1.10
 -10   6   4    0.00    1.40
  10  -6  -4    0.30    1.00
 -10   6   5   -0.40    1.30
  10  -6  -5   -0.60    1.10
 -10   6   6    1.40    1.50
  10  -6  -6    0.00    1.20
  -9   5  -8   -0.30    1.40
  -9   5  -8    2.60    1.70
   9  -5   8   -0.20    1.20
   9  -5   8   -1.00    1.40
  -9   5  -7    4.10    1.80
  -9   5  -7    1.30    1.50
  -9   5  -7    5.60    1.50
   9  -5   7    3.50    1.60
   9  -5   7    2.30    1.20
  -9   5  -6    0.90    1.50
  -9   5  -6   -0.40    1.10
  -9   5  -6    1.40    1.50
   9  -5   6    0.00    1.30
   9  -5   6    1.00    1.00
  -9   5  -5   -0.10    1.30
  -9   5  -5    0.90    1.30
  -9   5  -5    2.00    1.20
   9  -5   5    1.40    0.90
   9  -5   5    0.80    1.20
  -9   5  -4    3.10    1.50
  -9   5  -4    2.40    1.30
  -9   5  -4    3.30    1.20
   9  -5   4    2.50    1.40
   9  -5   4    5.00    1.10
  -9   5  -3    1.50    1.30
  -9   5  -3    3.20    1.30
  -9   5  -3    2.40    1.00
   9  -5   3    3.20    1.30
   9  -5   3    1.30    0.80
  -9   5  -2   20.30    2.50
  -9   5  -2   14.70    2.20
  -9   5  -2   15.70    1.80
   9  -5   2   20.30    2.50
   9  -5   2   17.50    1.70
  -9   5  -1    9.60    1.70
  -9   5  -1    7.50    1.10
  -9   5  -1   11.10    1.80
   9  -5   1   10.40    1.50
  -9   5   0    2.50    1.00
  -9   5   0    3.30    1.30
   9  -5   0    2.10    0.80
  -9   5   1    2.30    1.00
  -9   5   1    5.80    1.50
   9  -5  -1    2.90    0.90
  -9   5   2    5.00    1.10
  -9   5   2    5.80    1.50
   9  -5  -2    8.50    1.70
  -9   5   3    3.40    0.90
  -9   5   3    3.40    1.40
   9  -5  -3    2.60    0.90
  -9   5   4    1.20    1.20
   9  -5  -4    2.40    1.10
  -9   5   5    2.20    1.30
   9  -5  -5    1.20    1.00
  -9   5   6    0.80    1.30
   9  -5  -6    0.90    1.10
  -9   5   7    6.50    1.70
   9  -5  -7    4.30    1.50
  -9   5   8    0.70    1.30
   9  -5  -8    1.80    2.10
   9  -5  -8    3.60    1.50
  -9   5   9    1.20    1.60
   9  -5  -9    2.60    1.60
  -8   4 -10    0.50    1.40
  -8   4 -10    1.10    1.60
   8  -4  10    2.60    1.50
   8  -4  10    0.20    1.20
  -8   4  -9    6.80    1.70
  -8   4  -9    6.50    1.80
   8  -4   9    6.00    1.70
   8  -4   9    4.10    1.40
  -8   4  -8    3.40    1.30
  -8   4  -8    1.70    1.50
   8  -4   8    2.80    1.50
   8  -4   8    3.00    1.30
  -8   4  -7    4.20    1.40
  -8   4  -7    3.70    1.30
   8  -4   7    0.20    1.10
   8  -4   7    3.90    1.20
  -8   4  -6    0.00    1.10
  -8   4  -6   -2.10    1.10
  -8   4  -6    2.80    1.20
   8  -4   6    0.60    1.20
   8  -4   6    1.50    0.90
  -8   4  -5    0.80    1.00
  -8   4  -5   -0.30    1.00
  -8   4  -5   -0.20    1.10
   8  -4   5   -0.10    1.10
   8  -4   5    0.10    0.80
  -8   4  -4    2.20    1.00
  -8   4  -4    5.70    1.10
  -8   4  -4    1.30    1.20
  -8   4  -4    4.60    1.20
   8  -4   4    2.50    1.10
   8  -4   4    2.80    0.90
  -8   4  -3   30.60    2.30
  -8   4  -3   30.50    1.90
  -8   4  -3   28.90    2.00
  -8   4  -3   31.10    2.40
   8  -4   3   29.60    1.90
   8  -4   3   27.40    1.90
   8  -4   3   30.50    2.40
  -8   4  -2   18.90    1.80
  -8   4  -2   19.20    2.00
  -8   4  -2   15.00    1.50
  -8   4  -2   16.20    1.50
   8  -4   2   15.60    1.90
   8  -4   2   15.70    1.40
   8  -4   2   17.40    1.30
  -8   4  -1   24.70    1.60
  -8   4  -1   25.60    2.10
  -8   4  -1   24.50    1.50
  -8   4  -1   25.40    1.90
   8  -4   1   22.30    1.50
   8  -4   1   24.60    2.10
   8  -4   1   22.70    1.50
  -8   4   0   51.19    2.40
  -8   4   0   48.10    2.60
  -8   4   0   45.50    2.20
  -8   4   0   47.80    2.00
   8  -4   0   47.40    2.20
   8  -4   0   46.50    2.20
   8  -4   0   50.09    2.30
  -8   4   1  161.38    5.70
  -8   4   1  164.48    5.30
  -8   4   1  163.38    4.90
   8  -4  -1  161.98    5.30
   8  -4  -1  162.08    5.30
   8  -4  -1  156.88    5.20
  -8   4   2   59.99    2.60
  -8   4   2   61.59    2.10
  -8   4   2   60.09    3.00
   8  -4  -2   64.59    2.70
   8  -4  -2   61.99    2.70
   8  -4  -2   60.99    2.80
  -8   4   3   34.50    2.40
  -8   4   3   34.10    1.80
   8  -4  -3   35.50    2.10
   8  -4  -3   35.90    2.20
  -8   4   4    4.50    1.10
  -8   4   4    8.80    1.10
   8  -4  -4    4.80    1.10
   8  -4  -4    8.20    1.50
  -8   4   5    1.70    0.70
  -8   4   5    0.60    1.00
   8  -4  -5    0.80    1.00
   8  -4  -5    0.70    0.90
  -8   4   6   51.09    3.00
   8  -4  -6   46.80    3.20
   8  -4  -6   49.10    3.10
  -8   4   7   17.60    2.40
   8  -4  -7   16.60    2.40
   8  -4  -7   10.80    2.20
  -8   4   8    2.30    1.30
   8  -4  -8    1.00    1.20
   8  -4  -8    0.80    1.30
  -8   4   9   -1.20    1.20
   8  -4  -9    0.10    1.30
   8  -4  -9    0.90    1.20
  -8   4  10   -1.30    1.30
   8  -4 -10   -1.10    1.30
   8  -4 -10    0.70    1.40
  -8   4  11    2.60    1.60
   8  -4 -11    1.00    1.60
   8  -4 -11    1.70    1.60
  -7   3 -11    1.90    1.50
  -7   3 -11    3.90    1.50
  -7   3 -11    4.90    1.80
   7  -3  11    3.50    1.60
   7  -3  11    4.20    1.70
   7  -3  11    6.10    1.70
  -7   3 -10    5.30    1.80
  -7   3 -10    6.40    1.60
  -7   3 -10    6.70    1.60
   7  -3  10    5.10    1.60
   7  -3  10    6.30    1.50
   7  -3  10    6.30    1.60
  -7   3  -9   30.80    2.70
  -7   3  -9   23.60    2.70
  -7   3  -9   25.40    3.00
   7  -3   9   23.10    2.50
   7  -3   9   27.80    2.80
   7  -3   9   21.40    2.60
  -7   3  -8   22.00    2.70
  -7   3  -8   20.50    2.30
  -7   3  -8   19.60    2.30
   7  -3   8   21.50    2.30
   7  -3   8   19.40    2.30
   7  -3   8   19.50    2.40
  -7   3  -7    4.20    1.20
  -7   3  -7    4.50    1.40
  -7   3  -7    2.90    1.10
   7  -3   7    4.30    1.20
   7  -3   7    3.20    1.10
   7  -3   7    4.40    1.20
  -7   3  -6    0.80    0.90
  -7   3  -6    4.90    1.20
  -7   3  -6    3.60    1.20
   7  -3   6    3.90    1.10
   7  -3   6    4.40    1.10
   7  -3   6    3.40    0.90
  -7   3  -5   12.90    1.70
  -7   3  -5   13.70    1.60
  -7   3  -5   15.50    1.60
   7  -3   5   14.50    1.60
   7  -3   5   13.10    1.60
   7  -3   5   12.50    1.40
   7  -3   5   13.20    1.70
  -7   3  -4    4.30    0.80
  -7   3  -4    2.10    0.90
  -7   3  -4    2.30    0.90
   7  -3   4    2.50    0.70
   7  -3   4    2.70    0.70
   7  -3   4    4.20    0.90
  -7   3  -3   40.40    2.00
  -7   3  -3   40.10    2.10
  -7   3  -3   37.10    1.90
   7  -3   3   38.90    2.20
   7  -3   3   35.90    1.80
   7  -3   3   38.80    1.80
  -7   3  -2  136.09    4.40
  -7   3  -2  137.09    4.60
  -7   3  -2  133.89    4.70
  -7   3  -2  137.99    4.40
   7  -3   2  134.79    4.30
   7  -3   2  137.69    4.30
   7  -3   2  137.69    4.80
  -7   3  -1   53.49    2.10
  -7   3  -1   54.09    2.10
  -7   3  -1   52.79    2.10
  -7   3  -1   50.59    2.40
  -7   3  -1   53.59    2.30
   7  -3   1   55.69    2.10
   7  -3   1   50.19    2.50
   7  -3   1   55.09    2.10
  -7   3   0    3.60    0.70
  -7   3   0    2.80    0.60
  -7   3   0    2.90    0.50
  -7   3   0    1.60    0.70
  -7   3   0    2.20    0.60
   7  -3   0    2.50    0.60
   7  -3   0    2.10    0.60
   7  -3   0    2.50    0.60
   7  -3   0    3.40    0.80
  -7   3   1  357.16   10.10
  -7   3   1  346.97    9.70
  -7   3   1  342.37   10.30
  -7   3   1  362.96   10.30
  -7   3   1  343.37    9.70
   7  -3  -1  340.37   10.00
   7  -3  -1  342.37   10.00
   7  -3  -1  348.87   10.00
  -7   3   2  174.68    5.00
  -7   3   2  180.58    5.50
  -7   3   2  184.98    5.90
  -7   3   2  174.58    5.00
   7  -3  -2  184.88    5.60
   7  -3  -2  174.08    5.60
   7  -3  -2  173.38    5.60
  -7   3   3    5.40    0.90
  -7   3   3    5.60    1.00
   7  -3  -3    4.60    0.80
   7  -3  -3    6.20    1.10
   7  -3  -3    7.10    1.20
  -7   3   4   31.70    1.60
  -7   3   4   30.20    2.00
  -7   3   4   31.40    1.50
   7  -3  -4   32.10    1.90
   7  -3  -4   32.80    2.00
   7  -3  -4   29.60    2.00
  -7   3   5    5.10    1.10
  -7   3   5    6.30    1.10
  -7   3   5    6.90    0.90
   7  -3  -5    7.00    1.40
   7  -3  -5    5.00    1.00
   7  -3  -5    5.10    1.10
  -7   3   6   58.79    2.20
  -7   3   6   58.09    2.90
   7  -3  -6   54.59    3.10
   7  -3  -6   60.49    3.00
  -7   3   7   53.09    3.00
  -7   3   7   53.69    2.20
   7  -3  -7   55.79    3.10
   7  -3  -7   53.09    3.30
  -7   3   8    7.80    1.50
   7  -3  -8    9.30    1.90
   7  -3  -8   12.40    2.20
  -7   3   9   14.40    2.50
   7  -3  -9   15.60    2.50
   7  -3  -9   12.90    2.60
  -7   3  10    8.10    1.70
   7  -3 -10   12.00    2.70
   7  -3 -10   14.20    2.70
  -7   3  11   -0.80    1.20
   7  -3 -11    1.10    1.30
   7  -3 -11    3.20    1.80
  -7   3  12    1.30    1.40
   7  -3 -12    2.70    1.80
  -6   2 -12    3.10    1.30
  -6   2 -12    1.20    1.60
  -6   2 -12    2.90    1.40
   6  -2  12    0.00    1.30
   6  -2  12    0.50    1.30
   6  -2  12    2.20    1.50
  -6   2 -11    1.60    1.60
  -6   2 -11   -0.50    1.20
  -6   2 -11   -0.20    1.10
   6  -2  11    1.70    1.30
   6  -2  11    3.10    1.50
   6  -2  11   -1.10    1.10
  -6   2 -10   11.70    2.10
  -6   2 -10   12.60    2.80
  -6   2 -10   14.90    2.30
   6  -2  10   11.30    2.50
   6  -2  10   12.10    2.20
   6  -2  10   10.90    1.70
  -6   2  -9   28.40    2.40
  -6   2  -9   25.90    3.10
  -6   2  -9   22.30    2.10
   6  -2   9   29.90    2.70
   6  -2   9   21.90    2.50
   6  -2   9   23.50    2.30
  -6   2  -8    1.90    1.10
  -6   2  -8    2.10    1.10
  -6   2  -8    5.40    1.50
   6  -2   8    3.50    1.20
   6  -2   8    2.70    1.10
   6  -2   8    2.70    1.10
  -6   2  -7    0.10    0.80
  -6   2  -7    1.40    1.10
  -6   2  -7    2.30    0.90
   6  -2   7    1.70    0.90
   6  -2   7    1.10    0.90
   6  -2   7    1.20    0.90
  -6   2  -6   51.59    2.90
  -6   2  -6   53.09    2.20
  -6   2  -6   50.39    2.50
  -6   2  -6   50.49    2.40
   6  -2   6   51.79    2.50
   6  -2   6   54.89    2.60
   6  -2   6   54.69    2.50
   6  -2   6   50.79    2.60
  -6   2  -5    2.20    0.60
  -6   2  -5    2.80    0.90
  -6   2  -5    1.10    0.70
  -6   2  -5    0.90    0.60
   6  -2   5    1.40    0.60
   6  -2   5    1.40    0.70
   6  -2   5    1.60    0.70
   6  -2   5    2.60    0.80
  -6   2  -4   60.29    2.60
  -6   2  -4   57.09    2.40
  -6   2  -4   56.49    2.30
  -6   2  -4   55.49    2.30
   6  -2   4   53.69    2.40
   6  -2   4   56.69    2.30
   6  -2   4   54.99    2.40
   6  -2   4   60.59    2.60
  -6   2  -3   60.69    2.40
  -6   2  -3   61.89    2.50
  -6   2  -3   67.89    2.60
   6  -2   3   62.89    2.50
   6  -2   3   60.59    2.40
   6  -2   3   64.19    2.40
   6  -2   3   61.99    2.60
  -6   2  -2   68.99    2.60
  -6   2  -2   72.89    2.50
  -6   2  -2   75.99    2.50
  -6   2  -2   63.99    2.50
   6  -2   2   70.09    2.80
   6  -2   2   67.19    2.50
   6  -2   2   68.89    2.50
   6  -2   2   75.89    2.50
  -6   2  -1    1.90    0.60
  -6   2  -1    1.20    0.40
  -6   2  -1    0.40    0.40
  -6   2  -1    2.10    0.60
  -6   2  -1    2.60    0.50
   6  -2   1    1.50    0.40
   6  -2   1    1.30    0.60
   6  -2   1    1.80    0.50
  -6   2   0  472.45   12.90
  -6   2   0  470.25   13.10
  -6   2   0  464.95   13.30
  -6   2   0  465.45   12.90
  -6   2   0  482.75   12.90
   6  -2   0  468.55   12.90
   6  -2   0  453.55   13.00
   6  -2   0  481.05   13.30
   6  -2   0  464.95   13.10
   6  -2   0  469.25   12.90
  -6   2   1  616.94   15.90
  -6   2   1  563.64   15.60
  -6   2   1  579.84   15.90
  -6   2   1  570.74   16.10
  -6   2   1  567.54   15.60
  -6   2   1  573.94   15.70
   6  -2  -1  570.24   16.00
   6  -2  -1  578.44   15.80
   6  -2  -1  565.74   15.60
   6  -2  -1  562.94   15.90
  -6   2   2  356.56   10.30
  -6   2   2  367.46   10.30
  -6   2   2  371.46   10.60
  -6   2   2  384.36   10.50
   6  -2  -2  349.67   10.40
   6  -2  -2  367.16   10.40
   6  -2  -2  358.76   10.40
  -6   2   3  186.68    5.40
  -6   2   3  187.38    5.80
  -6   2   3  182.48    5.60
   6  -2  -3  180.48    5.80
   6  -2  -3  175.78    5.70
   6  -2  -3  190.58    5.80
  -6   2   4   59.39    2.50
  -6   2   4   59.09    2.10
  -6   2   4   60.39    2.40
   6  -2  -4   61.19    2.70
   6  -2  -4   55.19    2.50
   6  -2  -4   59.99    2.60
  -6   2   5   62.09    2.20
  -6   2   5   61.79    2.70
  -6   2   5   60.69    2.70
   6  -2  -5   67.89    2.80
   6  -2  -5   62.89    2.80
   6  -2  -5   60.79    2.90
  -6   2   6   60.99    2.20
  -6   2   6   58.79    2.70
  -6   2   6   60.19    2.80
   6  -2  -6   61.39    2.00
   6  -2  -6   60.69    3.10
   6  -2  -6   59.29    2.80
   6  -2  -6   60.39    1.90
  -6   2   7   34.70    1.70
  -6   2   7   34.10    2.20
  -6   2   7   36.10    2.30
   6  -2  -7   35.70    2.40
   6  -2  -7   36.20    1.40
   6  -2  -7   35.60    2.60
  -6   2   8   44.00    2.70
  -6   2   8   45.50    2.00
  -6   2   8   44.50    3.10
   6  -2  -8   44.00    1.80
   6  -2  -8   47.10    2.90
   6  -2  -8   43.90    3.20
  -6   2   9   32.80    1.90
  -6   2   9   31.20    2.70
   6  -2  -9   34.40    2.00
   6  -2  -9   39.60    2.90
   6  -2  -9   28.50    3.10
  -6   2  10   -0.90    1.20
   6  -2 -10    3.90    1.30
   6  -2 -10    1.20    1.50
  -6   2  11    5.30    1.50
   6  -2 -11    6.00    1.90
  -6   2  12    1.90    1.40
   6  -2 -12    1.40    1.80
  -6   2  13    1.90    1.50
   6  -2 -13    3.90    2.00
  -5   1 -13    1.10    1.30
  -5   1 -13    5.70    2.10
   5  -1  13    1.40    1.50
  -5   1 -12    3.00    1.30
  -5   1 -12    4.60    1.90
  -5   1 -12    1.10    1.10
   5  -1  12    1.60    1.30
   5  -1  12    0.00    1.10
   5  -1  12    4.30    1.60
  -5   1 -11    6.40    1.40
  -5   1 -11    4.30    1.20
  -5   1 -11    4.20    1.70
   5  -1  11    1.40    1.30
   5  -1  11    4.90    1.60
   5  -1  11    5.70    1.30
  -5   1 -10    3.60    1.20
  -5   1 -10    5.10    1.80
  -5   1 -10    8.80    1.50
   5  -1  10    5.10    1.20
   5  -1  10    6.60    1.60
   5  -1  10    6.60    1.50
  -5   1  -9    8.30    1.40
  -5   1  -9   10.90    2.10
  -5   1  -9    9.00    1.60
   5  -1   9   11.80    2.00
   5  -1   9   10.20    1.60
   5  -1   9    9.80    1.70
  -5   1  -8   14.10    1.70
  -5   1  -8   16.10    1.60
  -5   1  -8   15.30    2.20
   5  -1   8   13.50    1.80
   5  -1   8   16.40    2.00
   5  -1   8   14.20    1.60
  -5   1  -7   45.20    2.20
  -5   1  -7   40.90    2.10
  -5   1  -7   37.30    2.70
  -5   1  -7   40.10    2.20
   5  -1   7   42.40    2.50
   5  -1   7   40.60    2.10
   5  -1   7   39.00    2.30
  -5   1  -6   15.70    1.30
  -5   1  -6   16.40    1.30
  -5   1  -6   15.10    1.30
  -5   1  -6   14.50    1.80
   5  -1   6   16.10    1.40
   5  -1   6   15.50    1.50
   5  -1   6   14.80    1.30
   5  -1   6   13.50    1.50
  -5   1  -5  255.17    7.60
  -5   1  -5  254.97    7.60
  -5   1  -5  244.98    7.50
  -5   1  -5  246.58    8.00
   5  -1   5  252.57    7.70
   5  -1   5  257.37    7.80
   5  -1   5  250.57    7.70
   5  -1   5  262.67    7.60
  -5   1  -4  280.07    8.30
  -5   1  -4  275.67    8.00
  -5   1  -4  263.17    7.90
  -5   1  -4  278.47    8.00
   5  -1   4  272.47    8.10
   5  -1   4  268.57    8.00
   5  -1   4  272.37    8.10
   5  -1   4  262.57    8.10
  -5   1  -3  341.87    9.80
  -5   1  -3  344.57    9.80
  -5   1  -3  351.16   10.00
  -5   1  -3  346.57    9.80
   5  -1   3  334.17    9.90
   5  -1   3  338.67    9.80
   5  -1   3  349.07    9.90
   5  -1   3  342.77    9.80
  -5   1  -2  255.57    7.30
  -5   1  -2  264.97    7.30
  -5   1  -2  246.78    7.30
   5  -1   2  248.38    7.40
   5  -1   2  245.08    7.30
   5  -1   2  254.07    7.30
   5  -1   2  264.77    7.40
  -5   1  -1  749.13   20.60
  -5   1  -1  758.82   20.80
  -5   1  -1  747.93   20.60
  -5   1  -1  783.52   20.50
  -5   1  -1  744.93   20.50
   5  -1   1  762.92   20.60
   5  -1   1  747.33   20.60
   5  -1   1  765.92   20.50
   5  -1   1  753.02   20.70
   5  -1   1  723.73   20.60
  -5   1   0  749.62   20.40
  -5   1   0  753.72   20.60
  -5   1   0  732.83   20.50
  -5   1   0  750.82   20.60
   5  -1   0  758.12   20.60
   5  -1   0  759.22   20.60
   5  -1   0  770.82   20.40
   5  -1   0  726.43   20.60
   5  -1   0  785.12   20.90
  -5   1   1 3980.70  107.29
  -5   1   1 3944.41  107.69
  -5   1   1 4251.47  107.59
  -5   1   1 3971.00  107.69
  -5   1   1 3796.32  107.49
   5  -1  -1 4062.19  107.59
   5  -1  -1 3892.31  107.79
   5  -1  -1 3834.62  107.69
   5  -1  -1 4035.30  107.29
   5  -1  -1 4167.18  107.59
  -5   1   2  760.72   21.60
  -5   1   2  823.82   21.60
  -5   1   2  793.42   21.40
   5  -1  -2  753.42   21.60
   5  -1  -2  803.92   21.40
   5  -1  -2  759.22   21.60
   5  -1  -2  817.42   21.60
  -5   1   3  146.59    4.60
  -5   1   3  150.78    4.60
  -5   1   3  148.79    4.40
   5  -1  -3  146.09    4.60
   5  -1  -3  150.88    4.20
   5  -1  -3  146.49    4.70
   5  -1  -3  153.88    4.80
   5  -1  -3  146.89    4.10
   5  -1  -3  150.28    4.40
  -5   1   4  202.58    6.00
  -5   1   4  203.58    6.30
  -5   1   4  206.08    6.30
   5  -1  -4  200.28    5.80
   5  -1  -4  204.28    6.30
   5  -1  -4  216.28    6.40
   5  -1  -4  210.28    5.80
   5  -1  -4  209.98    6.60
  -5   1   5  559.54   15.00
  -5   1   5  528.35   15.60
  -5   1   5  551.94   15.20
  -5   1   5  534.55   15.50
   5  -1  -5  565.54   15.10
   5  -1  -5  556.24   15.00
   5  -1  -5  550.84   15.60
   5  -1  -5  530.95   15.90
  -5   1   6  535.75   15.80
  -5   1   6  558.24   15.30
  -5   1   6  546.15   15.80
   5  -1  -6  524.55   16.20
   5  -1  -6  563.24   15.90
   5  -1  -6  568.94   15.20
  -5   1   7  105.29    4.00
  -5   1   7  105.29    3.50
  -5   1   7  109.19    4.20
   5  -1  -7   98.89    4.50
   5  -1  -7  108.89    4.10
   5  -1  -7  105.39    3.50
  -5   1   8   18.60    1.70
  -5   1   8   19.80    1.40
  -5   1   8   19.90    2.00
   5  -1  -8   21.10    2.00
   5  -1  -8   17.80    2.20
   5  -1  -8   20.20    1.30
  -5   1   9    9.30    1.20
  -5   1   9    7.30    1.40
  -5   1   9    7.30    1.40
   5  -1  -9    7.00    1.80
   5  -1  -9    9.10    1.20
   5  -1  -9    8.60    1.40
  -5   1  10    3.70    1.40
  -5   1  10    7.50    1.10
  -5   1  10    4.20    1.40
   5  -1 -10    9.40    2.50
   5  -1 -10    6.90    1.90
   5  -1 -10    9.70    1.30
  -5   1  11    3.20    1.00
  -5   1  11    4.50    1.50
   5  -1 -11    3.70    0.90
   5  -1 -11    2.70    1.70
  -5   1  12    1.00    1.40
   5  -1 -12    4.60    1.90
  -5   1  13   -0.50    1.40
   5  -1 -13    3.80    1.90
  -4   0 -13    5.90    1.40
  -4   0 -13    6.60    2.20
   4   0  13    6.40    1.90
  -4   0 -12    6.30    1.40
  -4   0 -12    5.20    2.10
   4   0  12    5.20    1.60
  -4   0 -11    3.00    1.00
  -4   0 -11   -0.10    1.60
  -4   0 -11    3.30    1.10
   4   0  11    1.90    1.30
   4   0  11    1.80    1.00
   4   0  11    2.50    1.30
  -4   0 -10   -0.70    0.90
  -4   0 -10    0.20    0.80
  -4   0 -10   -2.60    1.30
   4   0  10    0.90    0.90
   4   0  10   -1.00    1.10
   4   0  10   -0.80    1.20
  -4   0  -9    0.50    0.80
  -4   0  -9   -0.10    1.20
  -4   0  -9   -0.40    0.80
   4   0   9   -1.70    0.90
   4   0   9    0.80    1.00
   4   0   9    0.10    0.70
  -4   0  -8   53.59    3.40
  -4   0  -8   59.79    3.10
  -4   0  -8   58.99    2.70
  -4   0  -8   59.39    2.50
   4   0   8   59.89    3.20
   4   0   8   61.79    2.50
   4   0   8   58.69    2.90
  -4   0  -7    1.30    0.90
  -4   0  -7    0.50    0.60
  -4   0  -7    0.80    0.60
  -4   0  -7    0.50    0.60
   4   0   7    0.10    0.70
   4   0   7    1.10    0.70
   4   0   7    0.70    0.60
  -4   0  -6   30.60    2.20
  -4   0  -6   32.60    1.70
  -4   0  -6   32.60    1.90
  -4   0  -6   30.30    1.50
   4   0   6   35.40    2.10
   4   0   6   30.30    1.50
   4   0   6   30.40    1.80
  -4   0  -5  129.69    4.00
  -4   0  -5  131.99    4.40
  -4   0  -5  126.99    4.20
  -4   0  -5  125.79    4.70
   4   0   5  128.69    4.00
   4   0   5  132.09    4.50
   4   0   5  127.19    4.30
  -4   0  -4  279.57    8.40
  -4   0  -4  271.07    7.90
  -4   0  -4  270.87    8.10
  -4   0  -4  272.57    7.80
   4   0   4  280.67    8.10
   4   0   4  276.67    7.80
   4   0   4  262.17    8.10
   4   0   4  271.77    8.00
  -4   0  -3   21.10    1.30
  -4   0  -3   22.80    1.20
  -4   0  -3   22.10    1.00
  -4   0  -3   22.00    1.40
  -4   0  -3   22.30    1.30
  -4   0  -3   22.80    1.00
   4   0   3   21.40    1.00
   4   0   3   20.20    1.30
   4   0   3   21.70    1.10
   4   0   3   21.70    1.30
   4   0   3   23.10    1.00
  -4   0  -2 5115.39  138.79
  -4   0  -2 5244.88  138.79
  -4   0  -2 5106.79  139.19
  -4   0  -2 5151.48  138.69
  -4   0  -2 5111.19  138.69
  -4   0  -2 5022.90  139.29
  -4   0  -2 5172.88  139.19
   4   0   2 5047.29  138.59
   4   0   2 5194.28  138.99
   4   0   2 5473.15  139.19
   4   0   2 5094.59  138.79
   4   0   2 5036.30  138.89
  -4   0  -1   -1.20    0.30
  -4   0  -1   -0.90    0.30
  -4   0  -1   -0.80    0.40
  -4   0  -1   -1.10    0.30
  -4   0  -1   -0.70    0.30
  -4   0  -1   -1.00    0.30
   4   0   1   -0.60    0.30
   4   0   1   -1.30    0.30
   4   0   1   -0.70    0.40
   4   0   1   -1.00    0.30
   4   0   1   -1.00    0.30
  -4   0   0  635.24   17.90
  -4   0   0  656.43   17.80
  -4   0   0  653.03   17.80
  -4   0   0  665.23   17.90
  -4   0   0  644.74   17.80
  -4   0   0  660.83   17.80
  -4   0   0  647.94   17.90
   4   0   0  663.83   17.80
   4   0   0  655.33   17.90
   4   0   0  639.14   17.90
   4   0   0  651.93   17.90
   4   0   0  676.73   17.90
   4   0   0  680.93   17.90
  -4   0   1  213.78    6.00
  -4   0   1  212.38    6.00
  -4   0   1  214.18    5.90
  -4   0   1  223.08    6.10
  -4   0   1  211.98    6.00
  -4   0   1  215.28    6.00
   4   0  -1  217.28    6.10
   4   0  -1  216.28    6.00
   4   0  -1  205.48    6.00
   4   0  -1  213.78    5.90
   4   0  -1  214.78    6.00
   4   0  -1  211.68    6.10
  -4   0   2 1365.56   37.00
  -4   0   2 1316.07   37.20
  -4   0   2 1365.46   37.10
  -4   0   2 1384.16   37.30
  -4   0   2 1405.46   37.20
  -4   0   2 1349.66   37.20
   4   0  -2 1319.87   37.20
   4   0  -2 1363.56   37.10
   4   0  -2 1379.76   37.10
   4   0  -2 1438.86   37.20
   4   0  -2 1471.65   37.40
   4   0  -2 1324.67   37.20
  -4   0   3 1135.19   31.20
  -4   0   3 1151.98   31.40
  -4   0   3 1146.79   31.30
  -4   0   3 1159.68   31.50
  -4   0   3 1143.69   31.50
   4   0  -3 1229.78   31.30
   4   0  -3 1100.19   31.40
   4   0  -3 1170.08   31.30
   4   0  -3 1153.48   31.20
   4   0  -3 1172.58   31.70
   4   0  -3 1132.89   31.50
  -4   0   4  152.48    4.80
  -4   0   4  152.88    4.80
  -4   0   4  156.28    4.60
  -4   0   4  152.08    4.80
  -4   0   4  151.98    4.50
   4   0  -4  155.78    4.50
   4   0  -4  149.79    4.80
   4   0  -4  154.58    5.10
  -4   0   5  321.07    9.60
  -4   0   5  329.07    9.60
  -4   0   5  319.47    9.30
  -4   0   5  317.47    9.60
   4   0  -5  336.47    9.60
   4   0  -5  333.87    9.30
  -4   0   6 1305.97   35.50
  -4   0   6 1283.67   35.50
  -4   0   6 1278.87   35.10
   4   0  -6 1206.08   35.90
   4   0  -6 1296.17   35.10
   4   0  -6 1336.87   35.50
  -4   0   7  110.59    4.10
  -4   0   7  108.39    3.60
  -4   0   7   98.29    3.90
   4   0  -7  110.39    4.00
   4   0  -7  107.19    3.60
   4   0  -7   91.19    4.40
  -4   0   8    0.70    0.80
  -4   0   8   -0.40    0.70
  -4   0   8    0.90    0.70
   4   0  -8   -0.30    1.00
   4   0  -8    0.50    0.70
   4   0  -8    0.00    0.60
  -4   0   9    2.10    1.00
  -4   0   9    3.20    0.90
  -4   0   9    3.20    1.20
   4   0  -9    1.90    1.40
   4   0  -9    3.40    1.00
   4   0  -9    3.60    0.90
  -4   0  10    0.00    0.90
  -4   0  10   -0.30    1.00
  -4   0  10   -2.00    1.00
   4   0 -10    0.80    0.80
   4   0 -10   -0.80    1.40
  -4   0  11   -0.10    1.20
  -4   0  11    0.20    1.30
  -4   0  11    1.50    1.00
   4   0 -11    0.50    1.50
   4   0 -11    1.10    0.90
  -4   0  12    0.80    1.40
  -4   0  12    2.20    1.00
  -4   0  12   -1.20    1.10
   4   0 -12    0.70    1.60
   4   0 -12   -0.10    1.00
  -4   0  13    0.30    1.50
   4   0 -13   -0.20    1.70
   4   0 -13   -1.00    1.00
  -3  -1 -13    1.40    1.00
  -3  -1 -13   -1.70    1.60
   3   1  13    0.80    1.30
  -3  -1 -12    2.50    1.90
  -3  -1 -12    2.80    1.00
   3   1  12    1.00    1.30
  -3  -1 -11    4.70    1.10
  -3  -1 -11    4.20    1.90
   3   1  11    4.50    1.40
  -3  -1 -10    5.40    1.10
  -3  -1 -10    6.30    1.90
   3   1  10    7.10    1.50
  -3  -1  -9   29.50    3.00
  -3  -1  -9   28.30    1.60
  -3  -1  -9   26.00    2.50
  -3  -1  -9   31.20    1.90
   3   1   9   23.50    2.20
   3   1   9   26.80    1.60
   3   1   9   31.20    2.60
  -3  -1  -8   20.00    1.50
  -3  -1  -8   17.40    1.90
  -3  -1  -8   14.80    2.20
  -3  -1  -8   14.00    1.20
   3   1   8   15.70    1.20
   3   1   8   18.60    1.80
   3   1   8   15.60    1.90
  -3  -1  -7   44.90    2.10
  -3  -1  -7   46.30    2.90
  -3  -1  -7   48.00    2.60
  -3  -1  -7   44.50    1.80
   3   1   7   46.60    1.80
   3   1   7   46.80    2.60
   3   1   7   43.70    2.30
  -3  -1  -6   66.69    2.30
  -3  -1  -6   71.49    2.60
  -3  -1  -6   68.99    3.00
  -3  -1  -6   69.49    3.40
   3   1   6   63.39    2.70
   3   1   6   67.79    2.30
   3   1   6   72.69    3.10
  -3  -1  -5   33.10    1.50
  -3  -1  -5   36.50    1.30
  -3  -1  -5   32.70    2.20
  -3  -1  -5   35.10    1.30
  -3  -1  -5   33.40    1.90
   3   1   5   33.40    1.90
   3   1   5   33.80    1.30
   3   1   5   34.20    1.70
  -3  -1  -4  120.09    3.70
  -3  -1  -4  123.59    3.40
  -3  -1  -4  121.19    4.30
  -3  -1  -4  120.09    4.00
  -3  -1  -4  115.49    3.40
  -3  -1  -4  114.99    4.00
   3   1   4  114.49    3.80
   3   1   4  119.49    4.00
   3   1   4  113.99    3.40
  -3  -1  -3  392.46   11.60
  -3  -1  -3  399.96   11.60
  -3  -1  -3  411.46   11.10
  -3  -1  -3  423.06   11.40
  -3  -1  -3  405.76   11.10
  -3  -1  -3  412.56   11.40
  -3  -1  -3  426.06   12.00
   3   1   3  407.56   11.60
   3   1   3  410.86   11.40
  -3  -1  -2 1516.05   38.60
  -3  -1  -2 1395.96   38.10
  -3  -1  -2 1381.26   38.30
  -3  -1  -2 1304.47   38.30
  -3  -1  -2 1470.55   38.10
   3   1   2 1408.76   38.30
   3   1   2 1376.86   38.10
   3   1   2 1438.96   38.10
  -3  -1  -1  911.31   24.80
  -3  -1  -1  939.81   24.80
  -3  -1  -1  914.11   24.70
  -3  -1  -1  853.71   24.80
  -3  -1  -1  933.51   25.20
  -3  -1  -1  949.51   24.90
   3   1   1  914.21   24.80
   3   1   1  899.01   24.80
   3   1   1  922.61   24.70
   3   1   1  929.41   24.70
  -3  -1   0   76.49    2.30
  -3  -1   0   78.29    2.40
  -3  -1   0   74.99    2.20
  -3  -1   0   77.69    2.70
  -3  -1   0   77.89    2.30
   3   1   0   79.39    2.30
   3   1   0   78.79    2.30
   3   1   0   77.29    2.30
   3   1   0   82.29    2.40
  -3  -1   1 1325.97   37.00
  -3  -1   1 1368.46   37.30
  -3  -1   1 1375.06   37.00
  -3  -1   1 1299.07   37.00
   3   1  -1 1316.87   37.10
   3   1  -1 1383.76   37.00
   3   1  -1 1351.36   37.60
   3   1  -1 1416.16   37.00
   3   1  -1 1497.55   37.30
  -3  -1   2  358.16   10.10
  -3  -1   2  398.06   10.70
  -3  -1   2  349.67   10.30
  -3  -1   2  360.26   10.30
  -3  -1   2  350.06   10.10
  -3  -1   2  357.96   10.30
   3   1  -2  378.36   10.60
   3   1  -2  388.06   10.30
   3   1  -2  378.76   10.60
  -3  -1   3   80.99    2.70
  -3  -1   3   84.79    2.70
  -3  -1   3   84.99    2.80
  -3  -1   3   84.19    2.80
   3   1  -3   83.09    2.70
   3   1  -3   83.99    2.60
   3   1  -3   80.69    3.10
  -3  -1   4  146.89    4.60
  -3  -1   4  146.49    4.60
  -3  -1   4  150.48    4.70
  -3  -1   4  148.19    4.60
  -3  -1   4  143.49    4.60
   3   1  -4  150.48    4.50
   3   1  -4  152.18    4.60
   3   1  -4  157.58    5.10
  -3  -1   5   18.30    1.40
  -3  -1   5   16.60    1.40
  -3  -1   5   19.60    1.40
  -3  -1   5   18.80    1.40
   3   1  -5   21.20    1.90
   3   1  -5   18.90    1.30
   3   1  -5   20.50    1.30
  -3  -1   6  156.88    4.90
  -3  -1   6  137.39    4.90
  -3  -1   6  144.99    4.90
  -3  -1   6  139.99    4.70
   3   1  -6  150.58    4.70
   3   1  -6  130.79    5.30
   3   1  -6  154.48    4.80
  -3  -1   7   48.50    2.40
  -3  -1   7   50.29    2.50
  -3  -1   7   43.50    2.20
  -3  -1   7   41.50    2.40
   3   1  -7   49.50    2.20
   3   1  -7   48.00    2.20
   3   1  -7   35.90    2.70
  -3  -1   8   13.20    1.60
  -3  -1   8   13.40    1.70
  -3  -1   8   14.50    1.90
   3   1  -8   14.80    1.50
   3   1  -8   14.00    1.50
   3   1  -8   13.30    2.10
  -3  -1   9    1.90    1.10
  -3  -1   9    3.10    1.00
  -3  -1   9    3.00    1.10
   3   1  -9    2.10    0.90
   3   1  -9    2.80    1.50
  -3  -1  10    3.30    1.30
  -3  -1  10    0.30    1.20
  -3  -1  10    2.30    1.10
   3   1 -10    1.20    1.00
   3   1 -10    2.60    1.80
  -3  -1  11   -2.00    1.10
  -3  -1  11    3.20    1.20
  -3  -1  11   -2.00    1.00
   3   1 -11    2.00    1.10
   3   1 -11    1.10    1.70
  -3  -1  12    1.90    1.40
  -3  -1  12    0.30    1.10
  -3  -1  12   -0.80    1.30
   3   1 -12   -0.90    1.10
   3   1 -12    2.00    1.90
  -3  -1  13    0.70    1.20
  -3  -1  13    2.20    1.60
  -3  -1  13    2.20    1.60
   3   1 -13   -0.30    1.70
   3   1 -13    1.00    1.20
   3   1 -13    0.30    1.30
  -2  -2 -13    4.50    2.20
   2   2  13    0.20    1.40
  -2  -2 -12    2.50    1.90
   2   2  12    1.40    1.30
  -2  -2 -11    3.10    1.90
   2   2  11    0.10    1.20
  -2  -2 -10    5.40    1.90
  -2  -2 -10    7.10    1.50
  -2  -2 -10    7.90    1.10
   2   2  10    5.10    1.40
  -2  -2  -9   44.30    3.70
  -2  -2  -9   49.00    3.20
  -2  -2  -9   46.20    2.30
   2   2   9   43.50    2.90
  -2  -2  -8   13.80    1.30
  -2  -2  -8   15.70    2.00
  -2  -2  -8   10.90    2.30
   2   2   8   13.30    1.70
  -2  -2  -7    1.30    0.60
  -2  -2  -7    0.60    0.80
  -2  -2  -7    0.90    1.10
   2   2   7    1.40    0.80
   2   2   7    1.30    0.80
  -2  -2  -6    7.30    1.60
  -2  -2  -6    8.20    0.90
  -2  -2  -6    8.50    1.40
   2   2   6    8.10    1.30
   2   2   6    6.80    1.20
  -2  -2  -5   62.59    2.70
  -2  -2  -5   53.19    3.00
  -2  -2  -5   60.29    2.70
  -2  -2  -5   60.49    2.20
   2   2   5   59.89    2.50
   2   2   5   61.79    2.60
  -2  -2  -4   80.29    3.20
  -2  -2  -4   87.29    2.80
  -2  -2  -4   91.29    3.60
  -2  -2  -4   86.49    3.20
   2   2   4   82.99    3.00
   2   2   4   87.89    3.00
  -2  -2  -3  238.78    7.50
  -2  -2  -3  254.57    8.00
  -2  -2  -3  253.87    7.60
  -2  -2  -3  264.27    7.30
   2   2   3  264.07    7.40
   2   2   3  254.77    7.40
  -2  -2  -2  341.97    9.50
  -2  -2  -2  332.57   10.10
  -2  -2  -2  323.27    9.60
  -2  -2  -2  340.17    9.60
   2   2   2  345.57    9.50
   2   2   2  333.67    9.30
   2   2   2  348.97    9.40
   2   2   2  355.76    9.60
   2   2   2  345.97    9.30
  -2  -2  -1  145.39    4.10
  -2  -2  -1  139.99    4.20
  -2  -2  -1  134.49    4.10
  -2  -2  -1  154.98    4.40
  -2  -2  -1  145.19    4.70
  -2  -2  -1  143.89    4.10
   2   2   1  143.49    4.30
   2   2   1  143.69    4.20
   2   2   1  144.29    4.10
   2   2   1  146.79    4.30
   2   2   1  142.19    4.10
  -2  -2   0  809.32   22.90
  -2  -2   0  830.62   22.40
  -2  -2   0  807.82   22.50
  -2  -2   0  825.12   22.50
   2   2   0  830.52   22.40
   2   2   0  823.02   22.50
   2   2   0  834.32   22.50
  -2  -2   1  355.96   10.40
  -2  -2   1  352.36   10.00
  -2  -2   1  367.86   10.10
  -2  -2   1  354.66   10.00
   2   2  -1  352.76   10.40
  -2  -2   2  577.04   16.20
  -2  -2   2  583.74   16.30
  -2  -2   2  583.64   16.60
  -2  -2   2  589.04   16.30
   2   2  -2  586.14   16.60
   2   2  -2  589.84   16.20
  -2  -2   3  130.39    4.10
  -2  -2   3  146.19    4.50
  -2  -2   3  142.49    4.10
  -2  -2   3  149.29    4.60
  -2  -2   3  142.19    4.50
   2   2  -3  152.78    4.90
   2   2  -3  140.99    4.50
  -2  -2   4   41.30    2.00
  -2  -2   4   40.80    1.90
  -2  -2   4   40.30    1.90
  -2  -2   4   42.50    1.70
  -2  -2   4   39.00    1.60
   2   2  -4   41.70    1.90
   2   2  -4   40.40    2.30
  -2  -2   5   45.90    2.10
  -2  -2   5   43.50    1.90
  -2  -2   5   42.70    1.90
  -2  -2   5   44.20    2.20
   2   2  -5   50.69    2.70
   2   2  -5   45.50    2.10
  -2  -2   6  138.29    4.60
  -2  -2   6  130.29    4.70
  -2  -2   6  144.29    4.60
  -2  -2   6  138.59    4.70
   2   2  -6  124.79    5.20
   2   2  -6  132.39    4.60
  -2  -2   7   59.69    2.70
  -2  -2   7   57.79    2.70
  -2  -2   7   53.69    2.80
  -2  -2   7   62.19    2.70
   2   2  -7   50.19    3.20
   2   2  -7   55.69    2.70
  -2  -2   8    2.10    0.90
  -2  -2   8    2.40    1.00
  -2  -2   8    0.20    0.90
   2   2  -8    1.40    1.30
   2   2  -8    2.60    1.00
  -2  -2   9   17.90    2.30
  -2  -2   9   13.80    2.00
  -2  -2   9   14.50    2.00
   2   2  -9   13.20    2.70
   2   2  -9   11.70    2.00
  -2  -2  10    4.00    1.40
  -2  -2  10    4.90    1.30
  -2  -2  10    3.60    1.30
   2   2 -10    5.50    2.00
   2   2 -10    6.90    1.50
  -2  -2  11    3.10    1.30
  -2  -2  11   -1.10    1.30
  -2  -2  11    1.80    1.40
   2   2 -11    0.60    1.80
   2   2 -11    1.20    1.20
   2   2 -11    2.10    1.30
  -2  -2  12    1.00    1.40
  -2  -2  12   -0.30    1.40
  -2  -2  12    3.30    1.30
   2   2 -12   -1.00    1.70
   2   2 -12   -0.10    1.10
   2   2 -12    2.50    1.40
  -2  -2  13   -1.10    1.30
  -2  -2  13    1.30    1.70
  -2  -2  13   -0.80    1.50
   2   2 -13   -0.70    1.30
   2   2 -13    1.20    1.40
   2   2 -13    3.70    2.20
  -1  -3 -12    0.80    1.80
   1   3  12   -0.20    1.30
  -1  -3 -11    0.80    1.70
  -1  -3 -11    4.10    1.60
   1   3  11    1.80    1.30
  -1  -3 -10    0.70    1.50
  -1  -3 -10   -0.70    1.20
   1   3  10    0.70    1.10
  -1  -3  -9   -0.40    1.10
  -1  -3  -9    1.20    1.50
   1   3   9    0.10    1.00
  -1  -3  -8    3.00    0.80
  -1  -3  -8    4.30    1.50
  -1  -3  -8    1.80    1.20
   1   3   8    3.70    1.10
  -1  -3  -7    0.40    1.20
  -1  -3  -7    3.80    0.70
  -1  -3  -7    2.20    1.00
   1   3   7    1.90    1.00
  -1  -3  -6   31.50    1.50
  -1  -3  -6   30.30    2.60
  -1  -3  -6   29.90    2.20
   1   3   6   31.10    2.00
  -1  -3  -5    1.70    1.00
  -1  -3  -5    1.50    0.50
  -1  -3  -5    2.20    0.80
  -1  -3  -5    1.80    0.70
   1   3   5    2.10    0.70
   1   3   5    2.60    0.60
  -1  -3  -4   19.10    1.00
  -1  -3  -4   17.40    1.40
  -1  -3  -4   18.70    1.50
  -1  -3  -4   20.40    1.90
   1   3   4   16.30    1.40
  -1  -3  -3    4.50    1.00
  -1  -3  -3    4.00    1.00
  -1  -3  -3    4.90    0.70
  -1  -3  -3    3.00    0.60
   1   3   3    3.30    0.70
   1   3   3    3.10    0.40
   1   3   3    3.30    0.60
  -1  -3  -2  182.98    5.60
  -1  -3  -2  191.28    5.50
  -1  -3  -2  184.78    6.30
  -1  -3  -2  187.18    5.60
   1   3   2  194.98    5.50
   1   3   2  188.18    5.40
   1   3   2  189.08    5.80
  -1  -3  -1  142.89    5.10
  -1  -3  -1  144.09    4.40
  -1  -3  -1  143.19    4.40
   1   3   1  148.29    4.70
   1   3   1  149.29    4.40
  -1  -3   0  317.77    9.40
  -1  -3   0  299.67    8.80
  -1  -3   0  303.37    8.80
  -1  -3   0  302.87    9.00
   1   3   0  304.87    8.90
   1   3   0  306.27    8.80
  -1  -3   1  205.08    6.30
  -1  -3   1  207.38    6.40
  -1  -3   1  214.78    6.80
  -1  -3   1  205.28    6.30
   1   3  -1  213.38    6.30
   1   3  -1  201.98    6.20
   1   3  -1  212.98    6.40
   1   3  -1  207.88    6.70
  -1  -3   2   46.50    2.40
  -1  -3   2   43.30    2.00
  -1  -3   2   41.50    2.00
  -1  -3   2   43.30    2.10
   1   3  -2   45.60    2.00
   1   3  -2   46.80    2.00
   1   3  -2   48.60    2.40
  -1  -3   3   83.39    3.10
  -1  -3   3   81.29    3.20
  -1  -3   3   78.39    3.00
   1   3  -3   83.19    3.10
   1   3  -3   87.59    3.10
   1   3  -3   80.59    3.40
  -1  -3   4   75.49    2.50
  -1  -3   4   76.39    3.10
  -1  -3   4   77.49    3.00
  -1  -3   4   72.09    2.50
  -1  -3   4   76.49    3.10
   1   3  -4   75.09    3.00
   1   3  -4   74.49    3.00
   1   3  -4   74.99    3.30
  -1  -3   5   26.10    1.80
  -1  -3   5   25.90    1.90
  -1  -3   5   29.90    1.50
  -1  -3   5   27.90    1.50
   1   3  -5   30.00    1.80
   1   3  -5   30.50    1.80
   1   3  -5   25.20    2.10
  -1  -3   6   62.99    3.10
  -1  -3   6   63.39    2.70
  -1  -3   6   64.69    3.00
  -1  -3   6   65.99    2.70
   1   3  -6   64.89    2.90
   1   3  -6   66.19    3.50
   1   3  -6   66.19    3.00
  -1  -3   7    9.80    1.70
  -1  -3   7   13.00    1.60
  -1  -3   7   14.10    1.80
   1   3  -7   15.50    2.40
   1   3  -7   13.30    1.80
   1   3  -7   12.20    1.80
  -1  -3   8    8.70    1.80
  -1  -3   8    5.70    1.40
  -1  -3   8    7.30    1.40
   1   3  -8    7.00    1.80
   1   3  -8    9.20    1.50
   1   3  -8    6.20    1.40
  -1  -3   9   15.50    2.20
  -1  -3   9   16.90    2.30
  -1  -3   9   16.10    2.10
   1   3  -9   17.50    2.20
   1   3  -9   13.80    2.80
   1   3  -9   19.00    2.30
  -1  -3  10   -0.70    1.10
  -1  -3  10   -1.00    1.10
  -1  -3  10   -0.60    1.10
   1   3 -10    0.00    1.70
   1   3 -10    0.40    1.20
   1   3 -10    0.90    1.20
  -1  -3  11    5.40    1.60
  -1  -3  11    3.50    1.50
  -1  -3  11    3.50    1.40
   1   3 -11    3.70    1.40
   1   3 -11    5.30    1.50
   1   3 -11    0.60    1.90
  -1  -3  12    1.80    1.40
  -1  -3  12    0.20    1.30
  -1  -3  12   -1.50    1.30
   1   3 -12   -0.70    1.40
   1   3 -12   -1.20    1.90
   1   3 -12   -0.70    1.30
   0  -4 -11    7.80    2.00
   0  -4 -11    1.60    1.70
   0   4  11    4.10    1.50
   0  -4 -10    1.40    1.60
   0  -4 -10    1.30    1.50
   0   4  10    2.50    1.30
   0  -4  -9    5.50    1.80
   0  -4  -9    9.70    1.90
   0   4   9    5.40    1.50
   0  -4  -8    3.90    1.60
   0  -4  -8    6.00    1.50
   0   4   8    3.60    1.30
   0  -4  -7    1.60    1.30
   0  -4  -7    1.40    1.10
   0   4   7   -0.50    1.00
   0  -4  -6    0.50    0.90
   0  -4  -6    2.10    1.40
   0   4   6    1.60    1.00
   0  -4  -5   11.90    2.00
   0  -4  -5    9.10    1.60
   0   4   5    9.60    1.50
   0  -4  -4   -0.20    1.00
   0  -4  -4    0.40    0.70
   0  -4  -4    1.50    0.50
   0   4   4    1.50    0.80
   0   4   4    0.50    0.40
   0  -4  -3   13.60    1.80
   0  -4  -3   11.70    1.00
   0  -4  -3   10.40    1.20
   0  -4  -3    9.90    1.30
   0   4   3   11.30    1.50
   0   4   3    9.30    0.90
   0  -4  -2   20.30    1.30
   0  -4  -2   18.90    1.30
   0  -4  -2   19.30    2.00
   0  -4  -2   20.30    1.30
   0   4   2   19.80    1.60
   0   4   2   20.10    1.30
   0  -4  -1   82.59    2.80
   0  -4  -1   79.49    3.60
   0   4   1   78.69    2.80
   0   4   1   78.99    3.20
   0   4   1   76.49    2.80
   0  -4   0  118.49    3.90
   0  -4   0  116.29    4.60
   0  -4   0  113.09    3.80
   0   4   0  116.79    3.90
   0   4   0  112.89    3.80
   0   4   0  109.59    4.10
   0  -4   1   81.99    3.60
   0  -4   1   84.79    3.40
   0  -4   1   80.69    3.10
   0  -4   1   83.39    3.10
   0   4  -1   84.69    3.10
   0   4  -1   77.09    3.00
   0   4  -1   76.29    3.50
   0   4  -1   80.39    3.30
   0  -4   2   22.40    1.80
   0  -4   2   20.70    1.60
   0  -4   2   19.20    2.00
   0  -4   2   19.90    1.60
   0   4  -2   17.00    1.90
   0   4  -2   20.20    1.60
   0   4  -2   18.00    1.70
   0   4  -2   20.40    1.60
   0  -4   3   11.80    1.40
   0  -4   3   10.10    1.50
   0  -4   3   12.10    1.50
   0   4  -3   11.40    1.70
   0   4  -3   12.60    1.50
   0   4  -3    8.80    1.70
   0   4  -3   11.30    1.40
   0  -4   4    1.00    0.90
   0  -4   4    0.50    0.80
   0   4  -4    0.70    0.80
   0   4  -4    1.70    1.00
   0   4  -4   -1.70    0.80
   0  -4   5    8.40    1.10
   0  -4   5   10.90    1.10
   0  -4   5    8.70    1.60
   0  -4   5   10.00    1.70
   0   4  -5   12.00    1.50
   0   4  -5   12.20    2.00
   0   4  -5   11.90    1.80
   0  -4   6    0.40    0.70
   0  -4   6    0.20    1.00
   0  -4   6    0.70    1.00
   0   4  -6    0.80    1.10
   0   4  -6    1.10    1.30
   0   4  -6    1.80    1.10
   0  -4   7   -0.50    0.80
   0  -4   7    1.30    1.10
   0  -4   7   -0.10    1.00
   0   4  -7    0.30    1.40
   0   4  -7   -0.60    1.10
   0   4  -7   -1.10    1.00
   0  -4   8    3.90    1.40
   0  -4   8    4.00    1.30
   0  -4   8    4.10    1.10
   0   4  -8    6.60    1.50
   0   4  -8    4.70    1.80
   0   4  -8    4.30    1.50
   0  -4   9    7.40    1.60
   0  -4   9    7.40    1.60
   0  -4   9    6.50    1.40
   0   4  -9   10.40    2.00
   0   4  -9    8.60    1.70
   0   4  -9    6.10    2.10
   0  -4  10    3.00    1.40
   0  -4  10    3.30    1.50
   0  -4  10    4.90    1.50
   0   4 -10    1.40    1.60
   0   4 -10    4.60    1.60
   0   4 -10    1.20    1.90
   0  -4  11    7.10    1.90
   0  -4  11    4.80    1.60
   0  -4  11    4.30    1.70
   0   4 -11    5.70    1.80
   0   4 -11    6.20    2.00
   0   4 -11    3.80    2.20
   1  -5  -9    4.40    1.60
   1  -5  -9    4.50    1.80
  -1   5   9    4.00    1.60
   1  -5  -8    5.40    1.60
   1  -5  -8    2.60    1.60
  -1   5   8    3.20    1.40
   1  -5  -7    6.40    1.50
   1  -5  -7    3.30    1.60
  -1   5   7    5.30    1.40
   1  -5  -6    1.50    1.40
   1  -5  -6    2.30    1.10
  -1   5   6    2.20    1.10
   1  -5  -5    6.90    1.30
   1  -5  -5    5.90    1.70
  -1   5   5    6.90    1.40
   1  -5  -4   10.20    1.70
   1  -5  -4   10.40    2.30
  -1   5   4   12.40    2.00
   1  -5  -3    4.20    1.00
   1  -5  -3    6.20    1.50
  -1   5   3    4.10    1.20
   1  -5  -2    6.90    1.30
   1  -5  -2    4.50    1.40
  -1   5   2    5.20    0.90
  -1   5   2    4.60    1.20
   1  -5  -1   18.60    1.40
   1  -5  -1   23.00    1.60
   1  -5  -1   21.50    2.50
   1  -5  -1   20.50    1.50
  -1   5   1   18.60    1.70
  -1   5   1   21.70    2.20
  -1   5   1   22.00    1.60
   1  -5   0    7.40    1.60
   1  -5   0    6.30    1.00
  -1   5   0    8.00    1.20
  -1   5   0    6.00    1.00
  -1   5   0    7.30    1.40
   1  -5   1   50.49    3.20
   1  -5   1   51.29    3.00
   1  -5   1   43.80    2.50
  -1   5  -1   50.99    2.70
  -1   5  -1   48.80    2.50
  -1   5  -1   50.89    2.90
  -1   5  -1   52.09    3.00
   1  -5   2    0.40    0.90
   1  -5   2   -1.30    1.10
   1  -5   2    1.10    1.00
  -1   5  -2    2.20    1.20
  -1   5  -2    1.40    1.00
  -1   5  -2   -1.00    0.80
  -1   5  -2   -0.40    1.00
   1  -5   3    8.50    1.50
   1  -5   3    5.40    1.20
  -1   5  -3    6.70    1.20
  -1   5  -3    5.70    1.50
  -1   5  -3    5.00    1.20
  -1   5  -3    4.50    1.40
   1  -5   4   14.60    2.00
   1  -5   4   16.70    2.20
  -1   5  -4   12.90    2.30
  -1   5  -4   15.20    2.10
  -1   5  -4   14.90    2.00
  -1   5  -4   14.50    2.20
   1  -5   5    2.10    1.20
   1  -5   5    2.50    1.20
  -1   5  -5    3.10    1.20
  -1   5  -5    2.00    1.30
  -1   5  -5    0.90    1.30
  -1   5  -5    0.50    1.20
   1  -5   6    1.00    1.10
   1  -5   6   -0.30    0.70
   1  -5   6    0.20    1.10
  -1   5  -6   -0.10    1.10
  -1   5  -6    0.90    1.40
  -1   5  -6   -0.70    1.20
   1  -5   7    1.50    0.90
   1  -5   7    0.40    1.20
   1  -5   7    2.70    1.30
  -1   5  -7    1.70    1.30
  -1   5  -7    0.00    1.30
  -1   5  -7   -0.50    1.40
   1  -5   8    4.00    1.50
   1  -5   8    1.70    1.30
   1  -5   8    1.50    1.10
  -1   5  -8    2.30    1.40
  -1   5  -8    1.60    1.50
  -1   5  -8   -0.10    1.70
   1  -5   9    2.80    1.50
   1  -5   9    2.60    1.50
   1  -5   9    0.80    1.20
  -1   5  -9   -0.50    1.90
  -1   5  -9    2.40    1.50
  -1   5  -9    0.50    1.60
   2  -6  -7    0.20    1.50
   2  -6  -7   -1.30    1.10
  -2   6   7    0.20    1.50
   2  -6  -6    0.40    1.50
   2  -6  -6    0.50    1.10
  -2   6   6   -1.30    1.10
   2  -6  -5    0.40    1.00
   2  -6  -5    0.20    1.40
  -2   6   5   -1.70    1.10
   2  -6  -4    3.50    1.60
   2  -6  -4    1.40    1.00
  -2   6   4   -1.50    1.20
   2  -6  -3   16.30    2.80
   2  -6  -3   19.30    2.00
  -2   6   3   11.40    1.80
   2  -6  -2    2.00    1.50
   2  -6  -2    3.40    1.00
  -2   6   2    5.10    1.40
   2  -6  -1    5.50    2.20
  -2   6   1    5.10    1.40
  -2   6   0    1.40    1.00
  -2   6   0    2.70    1.40
  -2   6  -1   -0.80    0.90
  -2   6  -1    1.90    1.40
   2  -6   2    0.90    1.30
  -2   6  -2    1.80    1.40
  -2   6  -2    3.20    1.10
  -2   6  -2    3.60    1.20
   2  -6   3    7.80    1.60
  -2   6  -3    4.10    1.20
  -2   6  -3    7.30    1.60
  -2   6  -3    9.10    1.60
   2  -6   4    2.10    1.40
  -2   6  -4    2.70    1.40
  -2   6  -4    4.10    1.40
  -2   6  -4    1.60    1.20
   2  -6   5   -1.50    1.20
  -2   6  -5   -0.70    1.10
  -2   6  -5    1.00    1.40
  -2   6  -5   -0.90    1.30
   2  -6   6   -0.60    1.20
   2  -6   6    0.30    0.80
   2  -6   6    1.30    1.50
  -2   6  -6   -1.40    1.50
  -2   6  -6    0.90    1.30
  -2   6  -6    0.30    1.40
 -12   6  -4    3.50    1.60
 -12   6  -4    3.60    1.70
  12  -6   4    3.30    1.60
  12  -6   4    1.80    1.10
 -12   6  -3    0.90    1.40
 -12   6  -3    2.60    1.40
  12  -6   3    0.90    1.00
  12  -6   3    2.10    1.60
 -12   6  -2    2.10    1.30
 -12   6  -2    3.10    1.60
  12  -6   2    1.90    1.00
 -12   6  -1    0.50    1.30
 -12   6  -1    2.00    1.60
  12  -6   1    3.20    1.10
 -12   6   0    4.30    1.70
 -12   6   0    8.30    1.50
  12  -6   0    6.40    1.30
 -12   6   1    2.40    1.50
 -12   6   1    3.00    1.20
  12  -6  -1    0.10    1.00
 -12   6   2    3.00    1.50
 -12   6   2    3.10    1.30
  12  -6  -2    3.10    1.20
 -12   6   3    0.20    1.50
  12  -6  -3    2.30    1.20
 -12   6   4   -0.60    1.30
  12  -6  -4    0.20    1.10
 -12   6   5   -0.30    1.40
  12  -6  -5    0.60    1.10
 -12   6   6   -1.00    1.50
  12  -6  -6   -0.80    1.10
 -11   5  -8    0.50    1.60
 -11   5  -7    1.80    1.60
 -11   5  -7    4.60    1.80
 -11   5  -7    3.60    1.50
  11  -5   7    2.40    1.60
  11  -5   7    2.00    1.30
 -11   5  -6    4.00    1.40
 -11   5  -6    6.70    1.80
 -11   5  -6    4.50    1.70
  11  -5   6    4.30    1.30
  11  -5   6    2.80    1.60
 -11   5  -5   -1.30    1.30
 -11   5  -5    1.70    1.40
 -11   5  -5    0.80    1.10
  11  -5   5   -0.20    1.30
  11  -5   5   -0.10    1.00
 -11   5  -4    2.50    1.50
 -11   5  -4    1.10    1.00
 -11   5  -4    4.50    1.40
  11  -5   4    0.30    0.90
  11  -5   4    1.20    1.30
 -11   5  -3    5.20    1.40
 -11   5  -3    4.80    1.10
 -11   5  -3    4.00    1.40
  11  -5   3    6.60    1.50
  11  -5   3    5.20    1.10
 -11   5  -2   13.40    2.10
 -11   5  -2   10.80    1.60
 -11   5  -2   15.60    2.40
  11  -5   2   13.90    1.80
  11  -5   2   16.40    2.40
 -11   5  -1    3.50    1.40
 -11   5  -1    4.60    1.00
 -11   5  -1    5.60    1.30
  11  -5   1    3.30    1.00
 -11   5   0    1.90    1.30
 -11   5   0    2.10    1.10
  11  -5   0    2.40    0.90
 -11   5   1   11.80    1.70
 -11   5   1   11.20    1.80
  11  -5  -1   12.10    1.80
 -11   5   2   11.70    1.70
 -11   5   2   10.50    1.80
  11  -5  -2   13.10    1.90
 -11   5   3    4.60    1.40
 -11   5   3    4.40    1.00
  11  -5  -3    4.50    1.20
 -11   5   4    5.10    1.00
 -11   5   4    4.40    1.50
 -11   5   5    6.50    1.60
  11  -5  -5    5.10    1.30
 -11   5   6    0.30    1.30
  11  -5  -6    1.80    1.20
 -11   5   7    7.50    1.80
  11  -5  -7   11.10    1.90
 -11   5   8    4.20    1.60
  11  -5  -8    3.40    1.50
 -11   5   9   -0.60    1.50
  11  -5  -9    1.30    1.50
 -10   4 -10    2.30    1.60
 -10   4  -9    5.60    1.70
 -10   4  -9    4.30    1.50
  10  -4   9    7.10    1.70
  10  -4   9    2.80    1.60
 -10   4  -8    6.20    1.60
 -10   4  -8    7.00    1.70
  10  -4   8    5.80    1.70
  10  -4   8    6.40    1.50
 -10   4  -7    2.40    1.30
 -10   4  -7    3.50    1.40
  10  -4   7    3.70    1.30
  10  -4   7    4.40    1.50
 -10   4  -6    0.60    1.20
 -10   4  -6    0.10    1.00
  10  -4   6    0.50    1.00
  10  -4   6    1.20    1.20
 -10   4  -5    7.90    1.50
 -10   4  -5    5.90    1.60
 -10   4  -5    7.40    1.30
  10  -4   5    6.90    1.50
  10  -4   5    6.90    1.20
 -10   4  -4   42.80    2.90
 -10   4  -4   44.60    2.50
 -10   4  -4   44.80    2.90
  10  -4   4   41.80    2.50
  10  -4   4   38.30    2.90
 -10   4  -3   34.20    2.30
 -10   4  -3   32.00    2.10
 -10   4  -3   33.30    2.50
  10  -4   3   29.00    2.10
  10  -4   3   29.40    2.40
 -10   4  -2   51.69    2.70
 -10   4  -2   52.99    2.40
 -10   4  -2   48.60    3.10
 -10   4  -2   49.50    2.80
  10  -4   2   48.90    2.80
  10  -4   2   45.00    2.30
 -10   4  -1   64.59    2.60
 -10   4  -1   64.59    2.50
 -10   4  -1   68.09    3.00
 -10   4  -1   63.59    3.10
  10  -4   1   61.89    2.80
  10  -4   1   64.39    3.20
  10  -4   1   61.09    2.70
 -10   4   0    6.50    1.10
 -10   4   0    6.80    1.30
 -10   4   0    9.50    1.40
 -10   4   0    6.70    0.80
  10  -4   0    5.50    0.90
  10  -4   0    6.20    1.10
  10  -4   0    6.80    1.20
 -10   4   1   53.99    2.90
 -10   4   1   55.39    2.10
 -10   4   1   57.59    2.60
  10  -4  -1   55.29    2.30
  10  -4  -1   58.19    3.10
  10  -4  -1   52.99    2.50
 -10   4   2   12.30    0.90
 -10   4   2   11.20    1.40
 -10   4   2    8.80    1.40
  10  -4  -2   15.40    1.60
  10  -4  -2   13.20    1.40
 -10   4   3    0.30    1.00
 -10   4   3    1.90    0.80
  10  -4  -3    2.00    0.80
  10  -4  -3    1.50    0.80
 -10   4   4    1.50    0.70
 -10   4   4    2.20    1.10
  10  -4  -4    1.30    0.90
  10  -4  -4    2.90    1.00
 -10   4   5    7.50    1.40
 -10   4   5    5.00    0.80
  10  -4  -5    3.90    1.20
  10  -4  -5    4.40    1.10
 -10   4   6   25.20    2.50
 -10   4   6   22.70    1.60
  10  -4  -6   22.20    2.40
  10  -4  -6   16.50    2.30
 -10   4   7   18.10    2.50
  10  -4  -7   21.00    2.40
  10  -4  -7   18.70    2.50
 -10   4   8   19.70    2.70
  10  -4  -8   14.20    2.50
  10  -4  -8   18.70    2.60
 -10   4   9    1.70    1.40
  10  -4  -9    1.00    1.30
  10  -4  -9   -0.20    1.30
 -10   4  10   -0.80    1.40
  10  -4 -10   -0.30    1.30
  10  -4 -10   -0.50    1.20
 -10   4  11    2.10    1.70
  10  -4 -11    0.60    1.60
  10  -4 -11   -0.50    1.40
  -9   3 -11    7.20    1.70
  -9   3 -11    3.90    1.50
  -9   3 -11    6.70    2.30
   9  -3  11    4.90    1.70
   9  -3  11    4.50    1.70
  -9   3 -10    0.90    1.30
  -9   3 -10    2.10    1.50
  -9   3 -10    3.70    1.50
   9  -3  10    1.50    1.40
   9  -3  10    4.30    1.50
  -9   3  -9   11.50    1.80
  -9   3  -9   17.60    2.50
  -9   3  -9   14.90    2.60
   9  -3   9   13.80    2.50
   9  -3   9   11.00    1.90
  -9   3  -8   54.09    3.10
  -9   3  -8   53.79    3.50
  -9   3  -8   50.09    3.20
   9  -3   8   57.29    3.40
   9  -3   8   49.30    3.30
  -9   3  -7    1.00    1.10
  -9   3  -7   -2.00    0.90
  -9   3  -7    1.10    1.10
   9  -3   7    0.20    1.00
   9  -3   7    0.00    0.90
  -9   3  -6   11.10    1.80
  -9   3  -6    6.20    1.20
  -9   3  -6    8.60    1.80
   9  -3   6    8.30    1.70
   9  -3   6    9.30    1.70
  -9   3  -5    2.50    1.00
  -9   3  -5    1.70    0.90
  -9   3  -5    3.40    0.90
   9  -3   5    1.80    0.90
   9  -3   5    1.90    1.00
  -9   3  -4   10.00    1.40
  -9   3  -4   11.60    1.40
  -9   3  -4   10.20    1.50
   9  -3   4   10.80    1.30
   9  -3   4   10.70    1.40
   9  -3   4   11.40    1.50
  -9   3  -3   41.70    2.00
  -9   3  -3   42.50    2.00
  -9   3  -3   39.90    2.30
  -9   3  -3   37.90    2.10
   9  -3   3   38.80    2.00
   9  -3   3   38.00    2.00
   9  -3   3   40.10    2.30
  -9   3  -2  103.89    4.00
  -9   3  -2  108.49    3.90
  -9   3  -2  104.79    3.40
  -9   3  -2  105.99    3.50
  -9   3  -2  105.69    3.60
   9  -3   2  105.89    3.70
   9  -3   2  105.89    3.70
   9  -3   2  103.89    4.00
  -9   3  -1  148.49    5.20
  -9   3  -1  153.18    4.50
  -9   3  -1  153.88    4.50
  -9   3  -1  150.08    5.00
  -9   3  -1  150.78    4.70
   9  -3   1  149.09    4.80
   9  -3   1  149.59    4.80
   9  -3   1  149.59    5.20
  -9   3   0  154.48    4.50
  -9   3   0  150.68    4.60
  -9   3   0  150.98    4.50
  -9   3   0  154.18    4.90
  -9   3   0  148.89    5.10
   9  -3   0  149.99    5.20
   9  -3   0  148.49    4.80
   9  -3   0  152.78    4.50
   9  -3   0  150.78    4.90
  -9   3   1  242.78    7.50
  -9   3   1  247.08    7.80
  -9   3   1  256.47    7.30
  -9   3   1  249.78    7.10
   9  -3  -1  245.88    7.50
   9  -3  -1  248.28    7.30
   9  -3  -1  255.97    7.30
   9  -3  -1  258.27    7.60
  -9   3   2  207.78    5.80
  -9   3   2  206.98    5.80
  -9   3   2  201.48    6.30
  -9   3   2  197.98    6.60
   9  -3  -2  201.68    6.30
   9  -3  -2  217.58    6.50
   9  -3  -2  210.58    6.50
  -9   3   3  159.38    5.60
  -9   3   3  167.38    5.20
   9  -3  -3  161.88    5.40
   9  -3  -3  175.38    5.60
   9  -3  -3  169.38    5.50
  -9   3   4    7.10    1.10
  -9   3   4    9.30    1.00
  -9   3   4    9.90    1.10
   9  -3  -4    8.90    1.30
   9  -3  -4    9.50    1.30
  -9   3   5   12.40    1.90
  -9   3   5   11.00    1.10
  -9   3   5   10.90    1.50
   9  -3  -5   10.40    1.50
   9  -3  -5   11.40    1.50
  -9   3   6   47.50    2.00
  -9   3   6   44.40    2.60
   9  -3  -6   42.50    2.70
   9  -3  -6   41.20    2.70
  -9   3   7   59.49    3.30
  -9   3   7   64.39    2.50
   9  -3  -7   66.69    3.40
   9  -3  -7   55.99    3.50
  -9   3   8   16.60    2.40
  -9   3   8   16.80    2.00
   9  -3  -8   28.50    2.70
   9  -3  -8   16.30    2.50
  -9   3   9   32.00    3.00
   9  -3  -9   32.40    3.30
   9  -3  -9   33.00    2.90
  -9   3  10    7.80    1.70
   9  -3 -10    7.10    1.90
   9  -3 -10    9.40    1.90
  -9   3  11    1.10    1.40
   9  -3 -11    1.10    1.30
   9  -3 -11   -0.10    1.50
  -9   3  12    1.20    1.50
   9  -3 -12    2.20    1.80
  -8   2 -12    1.30    1.30
  -8   2 -12    1.60    1.40
  -8   2 -12    3.80    1.80
   8  -2  12    0.10    1.30
   8  -2  12    3.40    1.70
  -8   2 -11   -0.70    1.20
  -8   2 -11    2.40    1.50
  -8   2 -11    1.40    1.30
   8  -2  11   -0.30    1.10
   8  -2  11    0.70    1.30
  -8   2 -10    8.00    2.00
  -8   2 -10   13.10    2.10
  -8   2 -10   10.00    1.70
   8  -2  10   12.40    2.60
   8  -2  10    8.70    1.60
   8  -2  10    9.70    1.70
  -8   2  -9   14.90    2.10
  -8   2  -9   17.00    2.60
  -8   2  -9   14.30    2.10
   8  -2   9   13.10    2.20
   8  -2   9   15.10    2.10
   8  -2   9   18.20    2.60
  -8   2  -8   31.90    2.80
  -8   2  -8   28.80    2.30
  -8   2  -8   26.40    2.30
   8  -2   8   26.30    2.30
   8  -2   8   29.10    2.30
   8  -2   8   25.90    2.50
  -8   2  -7    5.90    1.30
  -8   2  -7    6.10    1.10
  -8   2  -7    5.20    1.10
   8  -2   7    4.30    1.10
   8  -2   7    4.40    1.10
   8  -2   7    4.60    1.10
  -8   2  -6   19.30    2.00
  -8   2  -6   20.10    1.70
  -8   2  -6   15.90    1.60
   8  -2   6   17.80    1.70
   8  -2   6   18.50    1.80
   8  -2   6   15.50    1.50
  -8   2  -5   43.50    1.90
  -8   2  -5   39.40    2.10
  -8   2  -5   43.00    2.30
  -8   2  -5   39.50    2.10
   8  -2   5   35.80    2.20
   8  -2   5   40.30    2.20
   8  -2   5   38.90    2.10
  -8   2  -4   18.40    1.40
  -8   2  -4   17.30    1.50
  -8   2  -4   18.10    1.20
  -8   2  -4   21.30    1.50
   8  -2   4   17.40    1.40
   8  -2   4   16.10    1.40
   8  -2   4   16.00    1.40
  -8   2  -3   53.69    2.20
  -8   2  -3   51.89    2.00
  -8   2  -3   54.29    2.20
  -8   2  -3   50.79    2.20
   8  -2   3   51.09    2.30
   8  -2   3   49.40    2.20
  -8   2  -2  408.26   12.10
  -8   2  -2  447.36   12.00
  -8   2  -2  425.46   11.90
  -8   2  -2  425.66   12.40
  -8   2  -2  415.66   12.20
  -8   2  -2  445.16   12.00
   8  -2   2  417.66   12.20
   8  -2   2  446.46   12.00
   8  -2   2  435.16   12.40
   8  -2   2  412.76   12.20
  -8   2  -1  582.04   16.50
  -8   2  -1  580.14   16.20
  -8   2  -1  594.64   16.00
  -8   2  -1  586.14   16.40
   8  -2   1  572.04   16.30
   8  -2   1  597.74   16.50
   8  -2   1  575.54   16.30
  -8   2   0  313.87    8.70
  -8   2   0  310.57    8.70
  -8   2   0  317.27    9.00
  -8   2   0  306.87    9.10
   8  -2   0  308.87    9.00
   8  -2   0  308.77    9.00
   8  -2   0  311.47    9.10
  -8   2   1  158.48    5.00
  -8   2   1  156.08    4.70
  -8   2   1  162.48    4.60
  -8   2   1  158.48    4.80
  -8   2   1  154.58    4.50
   8  -2  -1  155.18    4.90
   8  -2  -1  160.08    4.60
   8  -2  -1  159.48    4.50
   8  -2  -1  154.08    4.90
  -8   2   2  233.28    6.80
  -8   2   2  232.68    6.80
  -8   2   2  237.38    6.90
  -8   2   2  227.68    7.10
   8  -2  -2  229.38    6.80
   8  -2  -2  230.98    7.00
   8  -2  -2  239.88    7.00
  -8   2   3   53.69    2.10
  -8   2   3   49.40    2.20
  -8   2   3   49.80    2.00
   8  -2  -3   50.09    2.20
   8  -2  -3   51.39    2.30
   8  -2  -3   47.80    2.20
  -8   2   4   10.10    1.20
  -8   2   4    9.10    0.90
  -8   2   4   10.00    1.30
   8  -2  -4   11.70    1.30
   8  -2  -4   12.40    1.30
   8  -2  -4    7.70    1.20
  -8   2   5   14.40    1.40
  -8   2   5   16.80    1.10
  -8   2   5   17.70    1.50
   8  -2  -5   15.40    1.50
   8  -2  -5   17.00    1.50
   8  -2  -5   15.00    1.50
  -8   2   6   41.70    2.30
  -8   2   6   44.10    1.90
  -8   2   6   39.20    2.30
   8  -2  -6   43.80    1.40
   8  -2  -6   44.60    2.40
   8  -2  -6   45.00    2.60
  -8   2   7   30.40    1.60
  -8   2   7   32.40    2.20
  -8   2   7   31.60    2.20
   8  -2  -7   33.40    2.30
   8  -2  -7   26.90    2.50
   8  -2  -7   30.10    1.30
  -8   2   8   48.40    2.20
  -8   2   8   45.10    2.80
   8  -2  -8   44.20    1.80
   8  -2  -8   52.99    2.90
   8  -2  -8   38.40    3.20
  -8   2   9   25.00    2.50
  -8   2   9   22.50    1.70
   8  -2  -9   20.80    2.90
   8  -2  -9   27.80    2.60
  -8   2  10    4.10    1.40
   8  -2 -10    4.10    1.70
   8  -2 -10    4.10    1.40
  -8   2  11    1.00    1.30
   8  -2 -11    0.20    1.50
  -8   2  12    2.10    1.40
   8  -2 -12    3.30    1.80
  -8   2  13    2.60    1.60
   8  -2 -13    3.60    2.00
  -7   1 -12    0.90    1.20
  -7   1 -12    1.60    1.20
  -7   1 -12    2.10    1.70
   7  -1  12    1.80    1.50
   7  -1  12    0.80    1.30
  -7   1 -11    0.30    1.10
  -7   1 -11    1.80    1.10
  -7   1 -11    5.10    1.80
   7  -1  11    0.50    1.30
   7  -1  11    0.10    1.10
   7  -1  11    2.10    1.10
  -7   1 -10   26.50    2.20
  -7   1 -10   29.70    2.50
  -7   1 -10   32.10    3.30
   7  -1  10   28.50    2.60
   7  -1  10   32.50    2.40
   7  -1  10   28.40    3.10
  -7   1  -9    0.00    1.00
  -7   1  -9    1.00    1.40
  -7   1  -9    1.30    0.90
   7  -1   9    1.90    1.10
   7  -1   9    1.30    1.20
   7  -1   9    1.80    1.00
  -7   1  -8   22.10    1.80
  -7   1  -8   14.70    1.80
  -7   1  -8   18.10    2.30
   7  -1   8   17.70    2.20
   7  -1   8   19.30    1.90
   7  -1   8   20.00    1.70
  -7   1  -7   27.50    1.90
  -7   1  -7   26.60    1.70
  -7   1  -7   26.50    1.90
  -7   1  -7   26.90    2.30
   7  -1   7   24.60    1.70
   7  -1   7   30.50    2.20
   7  -1   7   26.20    1.90
  -7   1  -6    7.10    1.10
  -7   1  -6    6.10    1.20
  -7   1  -6    7.60    1.50
  -7   1  -6    7.60    1.20
   7  -1   6    7.70    1.30
   7  -1   6    8.10    1.10
   7  -1   6    7.50    1.40
   7  -1   6   10.00    1.30
  -7   1  -5   72.59    2.90
  -7   1  -5   72.49    2.80
  -7   1  -5   74.39    3.30
  -7   1  -5   74.39    2.90
   7  -1   5   77.79    3.20
   7  -1   5   78.79    3.10
   7  -1   5   76.99    3.00
   7  -1   5   73.99    2.80
  -7   1  -4  210.38    6.40
  -7   1  -4  200.98    6.30
  -7   1  -4  204.48    6.30
  -7   1  -4  215.48    6.60
   7  -1   4  199.78    6.30
   7  -1   4  203.58    6.40
   7  -1   4  211.58    6.50
  -7   1  -3  118.49    3.90
  -7   1  -3  114.79    3.80
  -7   1  -3  117.19    3.70
  -7   1  -3  114.39    3.70
   7  -1   3  114.79    3.90
   7  -1   3  115.69    3.90
   7  -1   3  116.49    3.80
  -7   1  -2  881.61   24.30
  -7   1  -2  856.71   24.20
  -7   1  -2  850.11   24.20
  -7   1  -2  921.01   24.20
   7  -1   2  879.71   24.40
   7  -1   2  934.81   24.20
   7  -1   2  885.41   24.40
   7  -1   2  862.61   24.30
  -7   1  -1 2154.18   61.19
  -7   1  -1 2227.58   61.29
  -7   1  -1 2245.38   61.29
  -7   1  -1 2348.07   61.09
  -7   1  -1 2269.87   61.29
   7  -1   1 2206.28   61.39
   7  -1   1 2285.07   61.39
   7  -1   1 2440.26   61.09
   7  -1   1 2239.88   61.39
  -7   1   0 3423.76   93.99
  -7   1   0 3535.15   93.99
  -7   1   0 3472.65   93.99
  -7   1   0 3447.16   94.09
   7  -1   0 3509.95   94.09
   7  -1   0 3475.75   94.09
   7  -1   0 3514.85   94.19
   7  -1   0 3542.65   93.89
  -7   1   1 1251.67   33.60
  -7   1   1 1230.98   33.50
  -7   1   1 1304.47   33.90
  -7   1   1 1220.88   33.80
  -7   1   1 1235.58   33.80
   7  -1  -1 1194.18   33.90
   7  -1  -1 1228.68   33.50
   7  -1  -1 1327.47   33.60
   7  -1  -1 1201.68   33.90
  -7   1   2  367.36   10.30
  -7   1   2  371.96   10.70
  -7   1   2  382.46   10.60
  -7   1   2  368.76   10.70
  -7   1   2  384.66   10.60
   7  -1  -2  387.86   10.60
   7  -1  -2  381.06   10.80
   7  -1  -2  383.46   10.30
   7  -1  -2  370.76   10.70
  -7   1   3   35.90    1.70
  -7   1   3   41.90    1.80
  -7   1   3   39.40    1.30
  -7   1   3   38.20    1.60
   7  -1  -3   39.10    1.90
   7  -1  -3   40.70    1.80
   7  -1  -3   40.00    1.30
  -7   1   4  135.59    4.10
  -7   1   4  133.19    4.40
  -7   1   4  132.79    4.40
  -7   1   4  127.49    3.90
   7  -1  -4  138.79    4.60
   7  -1  -4  133.79    4.40
   7  -1  -4  131.19    4.50
   7  -1  -4  133.69    3.90
   7  -1  -4  140.89    3.90
  -7   1   5  212.38    6.20
  -7   1   5  210.28    6.60
  -7   1   5  201.08    6.50
   7  -1  -5  205.68    6.60
   7  -1  -5  206.28    6.90
   7  -1  -5  207.98    6.00
   7  -1  -5  224.58    6.00
  -7   1   6   98.59    3.70
  -7   1   6   97.49    3.80
  -7   1   6  100.49    3.30
   7  -1  -6  100.79    3.20
   7  -1  -6   98.29    3.80
   7  -1  -6   99.39    4.20
  -7   1   7   49.30    2.50
  -7   1   7   50.79    2.20
  -7   1   7   52.29    2.70
   7  -1  -7   50.89    2.00
   7  -1  -7   51.49    3.10
   7  -1  -7   51.79    2.60
  -7   1   8    5.80    1.20
  -7   1   8    8.00    1.20
  -7   1   8    5.60    1.10
   7  -1  -8    7.10    1.00
   7  -1  -8    8.30    1.70
   7  -1  -8    5.90    1.10
  -7   1   9    8.20    1.10
  -7   1   9    6.30    1.30
  -7   1   9    7.30    1.50
   7  -1  -9    8.70    1.80
   7  -1  -9    7.70    1.80
   7  -1  -9    7.50    1.20
  -7   1  10    0.90    1.20
  -7   1  10    0.10    0.80
  -7   1  10    1.10    1.20
   7  -1 -10    0.10    0.70
   7  -1 -10    1.80    1.50
  -7   1  11    0.90    0.90
  -7   1  11    0.90    1.20
   7  -1 -11    2.20    1.70
   7  -1 -11    1.90    0.80
  -7   1  12   -1.90    1.20
   7  -1 -12    2.00    1.70
  -7   1  13    1.10    1.50
   7  -1 -13    3.00    1.90
  -6   0 -13    3.70    1.30
  -6   0 -13    0.30    1.80
   6   0  13    2.40    1.50
  -6   0 -12    7.30    1.50
  -6   0 -12    3.30    1.90
   6   0  12    5.00    1.60
  -6   0 -11    0.40    1.00
  -6   0 -11    1.60    1.60
   6   0  11   -0.70    1.40
   6   0  11   -0.40    1.10
   6   0  11   -1.80    1.10
  -6   0 -10   11.40    1.90
  -6   0 -10   12.30    2.80
  -6   0 -10    9.70    1.50
   6   0  10    9.10    1.80
   6   0  10   12.90    1.60
   6   0  10    9.50    1.60
  -6   0  -9    3.80    1.50
  -6   0  -9    1.60    0.80
  -6   0  -9    2.00    0.90
   6   0   9    1.70    1.20
   6   0   9    0.10    1.00
   6   0   9    2.00    0.80
  -6   0  -8    7.90    1.70
  -6   0  -8   10.10    1.30
  -6   0  -8    7.10    1.30
  -6   0  -8   10.30    1.50
   6   0   8    8.10    1.30
   6   0   8   13.70    1.70
   6   0   8    8.00    1.40
  -6   0  -7   21.80    1.40
  -6   0  -7   23.10    1.90
  -6   0  -7   22.40    2.20
  -6   0  -7   22.10    1.60
   6   0   7   25.20    1.80
   6   0   7   22.40    1.40
   6   0   7   23.40    2.00
  -6   0  -6   83.79    3.10
  -6   0  -6   92.79    3.50
  -6   0  -6   80.09    3.70
  -6   0  -6   85.09    3.00
   6   0   6   85.79    3.00
   6   0   6   87.19    3.60
   6   0   6   83.99    3.30
  -6   0  -5   50.59    2.10
  -6   0  -5   52.19    2.60
  -6   0  -5   49.90    2.00
  -6   0  -5   51.79    2.40
   6   0   5   50.19    2.00
   6   0   5   48.10    2.10
   6   0   5   52.49    2.50
  -6   0  -4    4.60    1.00
  -6   0  -4    4.20    0.60
  -6   0  -4    5.20    0.70
  -6   0  -4    3.30    0.80
   6   0   4    4.40    0.90
   6   0   4    4.00    0.80
  -6   0  -3  310.67    8.80
  -6   0  -3  313.37    8.70
  -6   0  -3  311.07    9.00
  -6   0  -3  312.97    9.10
  -6   0  -3  314.67    8.80
   6   0   3  308.37    8.80
   6   0   3  295.27    9.00
   6   0   3  303.27    9.00
  -6   0  -2   11.70    0.80
  -6   0  -2   11.50    1.00
  -6   0  -2   12.70    0.90
  -6   0  -2   12.60    1.00
  -6   0  -2   10.70    1.00
  -6   0  -2   11.50    0.80
   6   0   2   12.20    0.80
   6   0   2   11.30    1.10
   6   0   2   12.10    1.00
   6   0   2   12.20    0.80
   6   0   2   13.20    1.10
  -6   0  -1 5226.68  144.09
  -6   0  -1 5417.86  143.79
  -6   0  -1 5284.47  144.09
  -6   0  -1 5452.45  144.39
  -6   0  -1 5168.28  144.39
  -6   0  -1 5245.98  143.89
   6   0   1 5621.94  143.99
   6   0   1 5123.09  144.49
   6   0   1 5253.67  143.59
   6   0   1 5515.85  144.39
   6   0   1 5442.66  144.09
  -6   0   0   15.10    0.90
  -6   0   0   15.30    0.80
  -6   0   0   15.30    1.00
  -6   0   0   15.00    0.70
  -6   0   0   18.90    0.90
  -6   0   0   14.80    1.00
  -6   0   0   14.80    0.70
   6   0   0   14.70    1.00
   6   0   0   14.40    1.00
   6   0   0   15.20    0.80
   6   0   0   14.00    0.80
   6   0   0   14.80    0.80
   6   0   0   14.10    0.90
  -6   0   1 6946.60  192.28
  -6   0   1 6938.81  192.88
  -6   0   1 7610.94  192.48
  -6   0   1 7020.10  192.78
  -6   0   1 7277.67  192.78
  -6   0   1 7206.38  192.58
  -6   0   1 7243.28  192.98
   6   0  -1 7528.75  192.38
   6   0  -1 6856.91  192.78
   6   0  -1 7073.49  192.88
   6   0  -1 7083.89  192.78
   6   0  -1 7179.38  192.28
   6   0  -1 6931.31  192.78
  -6   0   2  237.68    6.80
  -6   0   2  230.48    6.90
  -6   0   2  232.78    6.70
  -6   0   2  253.37    7.00
  -6   0   2  228.28    6.60
  -6   0   2  231.08    6.80
   6   0  -2  246.98    7.00
   6   0  -2  239.78    6.80
   6   0  -2  244.18    6.70
   6   0  -2  224.98    6.80
   6   0  -2  239.88    7.00
  -6   0   3   25.10    1.40
  -6   0   3   26.50    1.40
  -6   0   3   27.90    1.30
  -6   0   3   27.00    1.20
  -6   0   3   27.50    1.40
   6   0  -3   26.30    1.20
   6   0  -3   32.00    1.70
   6   0  -3   27.30    1.40
  -6   0   4   55.89    2.20
  -6   0   4   54.49    2.20
  -6   0   4   53.69    1.90
  -6   0   4   54.59    2.00
  -6   0   4   53.09    2.20
   6   0  -4   57.49    1.90
   6   0  -4   55.79    2.20
   6   0  -4   51.09    2.50
  -6   0   5  462.55   12.90
  -6   0   5  449.56   12.60
  -6   0   5  437.86   12.80
  -6   0   5  448.16   12.50
  -6   0   5  443.86   12.90
   6   0  -5  430.26   12.80
   6   0  -5  444.36   13.20
   6   0  -5  458.75   12.50
  -6   0   6 1073.29   29.60
  -6   0   6 1053.29   29.30
  -6   0   6 1069.59   29.70
   6   0  -6 1017.30   30.00
   6   0  -6 1081.89   29.20
   6   0  -6 1095.39   29.60
  -6   0   7    0.30    0.60
  -6   0   7    0.30    0.70
  -6   0   7    3.60    0.90
   6   0  -7    1.10    0.60
   6   0  -7    0.30    1.00
   6   0  -7    1.00    0.70
  -6   0   8    1.10    0.80
  -6   0   8   -0.30    0.70
  -6   0   8   -0.10    0.60
   6   0  -8   -0.80    0.70
   6   0  -8    0.50    0.60
   6   0  -8    1.30    1.10
  -6   0   9    0.30    0.90
  -6   0   9    0.70    0.90
  -6   0   9   -0.50    0.70
   6   0  -9    0.00    1.30
   6   0  -9   -0.10    0.90
   6   0  -9   -0.50    0.60
  -6   0  10   -1.30    1.00
  -6   0  10   -0.50    1.00
  -6   0  10    0.40    0.90
   6   0 -10    0.10    0.70
   6   0 -10    0.40    1.50
  -6   0  11    0.60    1.20
  -6   0  11    0.50    1.00
  -6   0  11   -0.10    1.20
   6   0 -11    1.70    1.00
   6   0 -11    6.00    2.00
  -6   0  12   -0.70    1.20
  -6   0  12    3.40    1.50
  -6   0  12    1.80    1.00
   6   0 -12   -0.70    0.90
   6   0 -12    2.40    1.80
  -6   0  13   -0.20    1.40
  -6   0  13    0.10    1.40
   6   0 -13   -1.70    1.00
   6   0 -13    2.60    1.90
  -5  -1 -13    1.10    1.10
  -5  -1 -13    1.90    1.90
   5   1  13    1.30    1.50
  -5  -1 -12    2.80    1.10
  -5  -1 -12    1.90    1.90
   5   1  12   -0.20    1.20
  -5  -1 -11    4.50    1.90
  -5  -1 -11    5.40    1.20
   5   1  11    4.10    1.40
  -5  -1 -10    5.70    1.90
  -5  -1 -10   10.50    1.60
   5   1  10    4.90    1.40
  -5  -1  -9   10.50    1.50
  -5  -1  -9    6.90    1.50
  -5  -1  -9    8.70    2.00
  -5  -1  -9    9.30    1.10
   5   1   9    7.40    1.50
   5   1   9    7.70    1.40
   5   1   9    9.20    1.20
  -5  -1  -8   17.40    2.00
  -5  -1  -8   15.60    2.30
  -5  -1  -8   15.40    1.50
  -5  -1  -8   15.70    1.10
   5   1   8   16.30    1.20
   5   1   8   15.80    2.10
   5   1   8   16.70    1.70
  -5  -1  -7   41.20    1.70
  -5  -1  -7   41.50    2.00
  -5  -1  -7   43.20    2.50
  -5  -1  -7   40.50    2.80
   5   1   7   45.10    2.30
   5   1   7   42.90    1.70
   5   1   7   41.20    2.50
  -5  -1  -6   15.10    1.80
  -5  -1  -6   15.40    1.20
  -5  -1  -6   15.00    1.60
  -5  -1  -6   15.00    0.90
   5   1   6   17.90    1.70
   5   1   6   15.20    1.30
  -5  -1  -5  253.57    7.20
  -5  -1  -5  255.47    7.90
  -5  -1  -5  259.47    7.50
  -5  -1  -5  251.57    7.20
  -5  -1  -5  251.07    8.30
   5   1   5  255.17    7.60
   5   1   5  258.57    7.90
  -5  -1  -4  272.77    7.80
  -5  -1  -4  288.17    8.50
  -5  -1  -4  282.27    8.10
  -5  -1  -4  276.17    8.40
  -5  -1  -4  280.57    8.80
  -5  -1  -4  283.37    7.80
   5   1   4  286.07    8.40
   5   1   4  275.17    8.10
  -5  -1  -3  369.46    9.90
  -5  -1  -3  346.67    9.70
  -5  -1  -3  368.16   10.00
  -5  -1  -3  363.46    9.70
  -5  -1  -3  352.26   10.30
  -5  -1  -3  347.17   10.50
  -5  -1  -3  351.66   10.30
   5   1   3  352.26    9.90
   5   1   3  350.16    9.70
   5   1   3  349.37   10.20
  -5  -1  -2  253.67    7.40
  -5  -1  -2  260.17    7.20
  -5  -1  -2  248.58    7.60
  -5  -1  -2  253.27    7.00
  -5  -1  -2  244.98    7.40
  -5  -1  -2  256.67    7.10
   5   1   2  253.07    7.10
   5   1   2  260.17    7.30
   5   1   2  252.27    7.00
  -5  -1  -1  772.52   21.20
  -5  -1  -1  721.93   20.90
  -5  -1  -1  771.42   20.90
  -5  -1  -1  754.52   20.70
  -5  -1  -1  780.42   20.90
  -5  -1  -1  772.72   20.60
   5   1   1  768.02   20.70
   5   1   1  743.23   20.80
   5   1   1  778.92   20.80
   5   1   1  772.82   20.60
  -5  -1   0  756.72   20.50
  -5  -1   0  748.43   20.40
  -5  -1   0  777.02   20.80
  -5  -1   0  745.03   20.40
  -5  -1   0  741.53   20.40
   5   1   0  732.53   20.30
   5   1   0  775.82   20.50
   5   1   0  732.43   20.30
   5   1   0  750.32   20.40
  -5  -1   1 3990.20  109.49
  -5  -1   1 3937.71  109.19
  -5  -1   1 4280.97  109.49
  -5  -1   1 4174.38  110.29
  -5  -1   1 4127.19  109.39
  -5  -1   1 3945.21  109.39
   5   1  -1 3786.22  109.09
   5   1  -1 4216.18  109.29
   5   1  -1 4137.39  109.99
   5   1  -1 4008.40  109.39
  -5  -1   2  755.22   21.90
  -5  -1   2  807.92   21.60
  -5  -1   2  792.12   21.50
  -5  -1   2  748.43   21.60
  -5  -1   2  778.62   21.60
  -5  -1   2  780.52   21.50
   5   1  -2  825.72   21.60
   5   1  -2  853.61   22.00
   5   1  -2  775.12   21.40
  -5  -1   3  150.68    4.60
  -5  -1   3  150.18    4.50
  -5  -1   3  146.09    4.50
  -5  -1   3  152.28    4.60
  -5  -1   3  148.69    4.60
   5   1  -3  154.68    5.00
   5   1  -3  150.98    4.40
  -5  -1   4  202.18    6.10
  -5  -1   4  203.08    6.10
  -5  -1   4  206.88    6.10
  -5  -1   4  207.98    6.20
  -5  -1   4  198.68    6.10
   5   1  -4  200.98    6.60
   5   1  -4  207.88    6.00
   5   1  -4  206.28    6.10
  -5  -1   5  541.15   15.40
  -5  -1   5  556.64   15.30
  -5  -1   5  535.35   15.50
  -5  -1   5  530.95   15.30
  -5  -1   5  560.14   15.40
   5   1  -5  530.95   15.90
   5   1  -5  552.44   15.30
   5   1  -5  548.05   15.30
  -5  -1   6  541.65   15.30
  -5  -1   6  560.24   15.50
  -5  -1   6  530.45   15.50
  -5  -1   6  542.45   15.50
  -5  -1   6  529.65   15.30
   5   1  -6  532.35   15.20
   5   1  -6  555.34   15.30
   5   1  -6  525.35   16.00
  -5  -1   7   98.39    3.70
  -5  -1   7  104.99    4.00
  -5  -1   7   99.89    3.90
  -5  -1   7  112.29    4.00
   5   1  -7   97.29    4.40
   5   1  -7  109.99    3.80
   5   1  -7  105.59    3.70
  -5  -1   8   19.50    2.00
  -5  -1   8   19.10    1.60
  -5  -1   8   16.90    1.80
   5   1  -8   23.50    1.70
   5   1  -8   20.60    1.70
   5   1  -8   16.30    2.30
  -5  -1   9    7.50    1.40
  -5  -1   9    8.50    1.40
  -5  -1   9    5.60    1.10
   5   1  -9    4.60    1.60
   5   1  -9    9.10    1.60
  -5  -1  10    6.50    1.50
  -5  -1  10    6.30    1.30
  -5  -1  10    5.70    1.50
   5   1 -10    3.40    1.90
   5   1 -10    6.90    1.20
  -5  -1  11    4.20    1.40
  -5  -1  11    1.70    1.40
  -5  -1  11    6.60    1.30
   5   1 -11    3.60    2.00
   5   1 -11    4.10    1.20
  -5  -1  12   -0.80    1.40
  -5  -1  12    2.10    1.50
  -5  -1  12    0.00    1.10
   5   1 -12    0.30    1.70
   5   1 -12    1.40    1.10
  -5  -1  13    0.70    1.20
  -5  -1  13   -0.80    1.40
  -5  -1  13    1.30    1.60
   5   1 -13    0.60    2.00
   5   1 -13    1.50    1.20
  -4  -2 -12    0.30    1.70
   4   2  12    0.50    1.30
  -4  -2 -11    0.40    1.70
  -4  -2 -11    1.30    0.80
   4   2  11    1.10    1.20
  -4  -2 -10    5.90    2.00
  -4  -2 -10    4.60    1.50
  -4  -2 -10    5.50    1.10
   4   2  10    4.10    1.30
  -4  -2  -9   29.00    2.00
  -4  -2  -9   30.70    2.70
  -4  -2  -9   29.00    3.30
   4   2   9   30.10    2.30
  -4  -2  -8   16.20    2.50
  -4  -2  -8   19.40    2.10
  -4  -2  -8   15.70    1.40
   4   2   8   14.50    1.80
  -4  -2  -7   24.70    2.10
  -4  -2  -7   23.10    2.30
  -4  -2  -7   25.40    1.50
   4   2   7   22.20    1.70
   4   2   7   24.20    2.00
  -4  -2  -6   12.90    1.90
  -4  -2  -6   16.60    1.20
  -4  -2  -6   14.90    1.60
   4   2   6   16.20    1.50
   4   2   6   14.10    1.30
  -4  -2  -5    5.80    1.20
  -4  -2  -5    4.00    1.10
  -4  -2  -5    5.90    0.90
  -4  -2  -5    5.90    1.10
   4   2   5    4.80    1.00
   4   2   5    6.00    1.00
  -4  -2  -4  132.59    4.50
  -4  -2  -4  133.29    4.10
  -4  -2  -4  130.49    4.90
  -4  -2  -4  128.39    4.50
   4   2   4  133.49    4.20
   4   2   4  137.69    4.40
  -4  -2  -3  438.96   12.40
  -4  -2  -3  440.66   12.10
  -4  -2  -3  430.56   12.90
  -4  -2  -3  419.46   12.30
   4   2   3  434.96   12.20
   4   2   3  432.06   12.10
  -4  -2  -2  123.99    4.00
  -4  -2  -2  131.09    3.90
  -4  -2  -2  128.49    4.00
  -4  -2  -2  127.19    4.50
  -4  -2  -2  129.89    3.90
  -4  -2  -2  132.09    3.60
   4   2   2  134.29    3.90
   4   2   2  127.29    3.60
   4   2   2  127.49    3.60
   4   2   2  133.49    3.80
  -4  -2  -1   51.39    1.80
  -4  -2  -1   51.79    1.70
  -4  -2  -1   49.60    2.30
  -4  -2  -1   50.09    1.80
  -4  -2  -1   52.39    1.90
  -4  -2  -1   48.10    1.70
   4   2   1   53.19    1.70
   4   2   1   52.59    1.80
   4   2   1   50.09    1.80
  -4  -2   0   36.90    1.40
  -4  -2   0   35.10    1.90
  -4  -2   0   37.20    1.50
  -4  -2   0   36.50    1.40
   4   2   0   39.30    1.50
   4   2   0   37.20    1.40
   4   2   0   36.90    1.40
  -4  -2   1  311.37    9.30
  -4  -2   1  323.77    9.80
  -4  -2   1  336.37    9.30
  -4  -2   1  330.87    9.30
   4   2  -1  341.17    9.40
  -4  -2   2  745.43   21.00
  -4  -2   2  770.02   21.00
  -4  -2   2  739.33   21.00
  -4  -2   2  780.72   21.40
   4   2  -2  766.92   21.40
  -4  -2   3 1188.88   32.30
  -4  -2   3 1190.18   32.40
  -4  -2   3 1200.08   32.00
  -4  -2   3 1147.29   31.90
  -4  -2   3 1176.18   32.30
   4   2  -3 1221.48   32.80
   4   2  -3 1143.19   32.30
  -4  -2   4   93.19    3.30
  -4  -2   4   89.19    3.20
  -4  -2   4   95.09    3.00
  -4  -2   4   93.79    3.00
   4   2  -4   93.89    3.70
   4   2  -4   93.79    3.30
  -4  -2   5   12.90    1.30
  -4  -2   5   13.30    1.10
  -4  -2   5   14.20    1.30
  -4  -2   5   15.70    1.30
  -4  -2   5   16.30    1.20
   4   2  -5   13.70    1.30
   4   2  -5   13.80    1.70
  -4  -2   6  100.49    3.70
  -4  -2   6   97.09    3.60
  -4  -2   6   92.29    3.70
  -4  -2   6  100.09    3.60
  -4  -2   6  105.89    3.60
   4   2  -6   90.69    4.20
   4   2  -6   96.79    3.60
  -4  -2   7   59.69    2.90
  -4  -2   7   57.69    2.80
  -4  -2   7   61.29    2.70
  -4  -2   7   56.89    2.80
   4   2  -7   59.49    2.70
   4   2  -7   58.79    3.40
  -4  -2   8   70.99    3.30
  -4  -2   8   78.39    3.50
  -4  -2   8   71.29    3.40
   4   2  -8   69.89    4.00
   4   2  -8   73.39    3.30
  -4  -2   9   39.20    2.70
  -4  -2   9   38.60    2.70
  -4  -2   9   38.10    2.80
   4   2  -9   32.90    3.20
   4   2  -9   36.20    2.50
  -4  -2  10    2.10    1.30
  -4  -2  10    2.90    1.30
  -4  -2  10    3.30    1.20
   4   2 -10   -0.30    1.60
   4   2 -10    4.10    1.30
  -4  -2  11    3.90    1.30
  -4  -2  11    2.40    1.40
  -4  -2  11    3.90    1.60
   4   2 -11    4.60    2.10
   4   2 -11    3.00    1.30
  -4  -2  12    1.20    1.40
  -4  -2  12    0.20    1.40
  -4  -2  12    0.70    1.20
   4   2 -12    1.80    1.90
   4   2 -12    0.70    1.30
  -4  -2  13   -1.70    1.40
  -4  -2  13    2.00    1.40
  -4  -2  13   -1.00    1.40
   4   2 -13   -4.00    1.20
   4   2 -13   -2.20    1.80
   4   2 -13    0.90    1.30
  -3  -3 -12    0.40    1.80
   3   3  12    0.90    1.30
  -3  -3 -11    1.00    1.40
  -3  -3 -11   -0.10    1.60
   3   3  11    0.90    1.20
  -3  -3 -10    3.40    1.40
  -3  -3 -10    2.90    1.80
   3   3  10    4.50    1.40
  -3  -3  -9   12.20    2.50
  -3  -3  -9   15.60    2.90
   3   3   9   15.30    1.90
  -3  -3  -8    2.50    1.10
  -3  -3  -8    2.80    0.70
  -3  -3  -8    3.30    1.50
   3   3   8    3.00    1.00
  -3  -3  -7   10.00    2.30
  -3  -3  -7   11.80    1.20
  -3  -3  -7   12.10    2.00
   3   3   7   13.20    1.70
  -3  -3  -6   18.50    1.90
  -3  -3  -6   18.40    1.30
  -3  -3  -6   20.80    2.30
   3   3   6   21.00    1.60
  -3  -3  -5    8.00    1.30
  -3  -3  -5    7.30    1.30
  -3  -3  -5    6.90    0.90
  -3  -3  -5    6.60    1.40
   3   3   5    5.90    0.90
   3   3   5    6.80    1.00
  -3  -3  -4   17.70    1.90
  -3  -3  -4   18.00    1.40
  -3  -3  -4   15.30    1.40
  -3  -3  -4   20.00    1.10
   3   3   4   18.50    1.30
  -3  -3  -3  134.19    5.00
  -3  -3  -3  127.59    4.30
  -3  -3  -3  129.19    4.40
  -3  -3  -3  137.09    4.10
   3   3   3  135.59    4.30
  -3  -3  -2   72.59    3.30
  -3  -3  -2   72.29    2.60
  -3  -3  -2   74.29    2.60
  -3  -3  -2   71.19    2.60
   3   3   2   79.59    2.40
   3   3   2   75.19    2.70
   3   3   2   73.79    2.30
  -3  -3  -1   41.30    1.60
  -3  -3  -1   44.00    2.40
  -3  -3  -1   42.50    1.60
  -3  -3  -1   43.40    1.80
   3   3   1   43.00    1.90
   3   3   1   43.60    1.60
  -3  -3   0  132.09    4.20
  -3  -3   0  131.89    4.30
  -3  -3   0  134.69    4.20
  -3  -3   0  138.39    4.90
   3   3   0  137.69    4.20
   3   3   0  133.39    4.30
  -3  -3   1  424.76   12.60
  -3  -3   1  422.36   12.10
  -3  -3   1  430.46   12.20
  -3  -3   1  426.26   12.10
   3   3  -1  418.26   12.10
  -3  -3   2   43.40    2.00
  -3  -3   2   41.20    2.00
  -3  -3   2   41.00    2.40
  -3  -3   2   43.60    2.00
   3   3  -2   43.30    1.90
   3   3  -2   42.50    2.40
  -3  -3   3   45.60    2.10
  -3  -3   3   43.40    2.60
  -3  -3   3   45.40    2.10
  -3  -3   3   43.70    2.10
   3   3  -3   43.50    2.10
   3   3  -3   42.60    2.50
  -3  -3   4  212.88    6.30
  -3  -3   4  224.98    6.90
  -3  -3   4  215.68    6.80
  -3  -3   4  224.68    6.30
  -3  -3   4  212.98    6.80
   3   3  -4  223.48    7.40
   3   3  -4  217.58    6.80
  -3  -3   5    1.30    0.80
  -3  -3   5    1.10    0.70
  -3  -3   5    1.30    0.80
  -3  -3   5    0.90    0.50
  -3  -3   5    1.90    0.60
   3   3  -5    2.20    1.00
   3   3  -5    2.30    0.80
  -3  -3   6   80.89    3.00
  -3  -3   6   76.09    3.30
  -3  -3   6   79.09    3.00
  -3  -3   6   76.09    3.40
   3   3  -6   74.19    3.80
   3   3  -6   79.09    3.30
  -3  -3   7   72.29    3.30
  -3  -3   7   73.19    3.10
  -3  -3   7   67.69    3.40
   3   3  -7   77.39    3.40
   3   3  -7   65.39    3.90
  -3  -3   8   22.30    2.30
  -3  -3   8   24.40    2.20
  -3  -3   8   25.80    2.10
   3   3  -8   24.10    2.40
   3   3  -8   17.50    2.90
  -3  -3   9   25.00    2.50
  -3  -3   9   29.30    2.50
  -3  -3   9   24.60    2.40
   3   3  -9   27.30    2.60
   3   3  -9   24.60    3.40
  -3  -3  10    1.80    1.20
  -3  -3  10   -0.60    1.10
  -3  -3  10    0.60    1.20
   3   3 -10    1.80    1.30
   3   3 -10    0.70    1.20
   3   3 -10    1.50    1.80
  -3  -3  11    1.50    1.40
  -3  -3  11    1.70    1.40
  -3  -3  11    3.30    1.40
   3   3 -11    2.40    1.40
   3   3 -11    2.50    1.40
   3   3 -11    0.90    1.80
  -3  -3  12    0.80    1.50
  -3  -3  12    5.60    1.70
  -3  -3  12    1.20    1.30
   3   3 -12    1.30    2.10
   3   3 -12    0.60    1.50
   3   3 -12    1.00    1.40
  -2  -4 -11    2.10    1.80
  -2  -4 -11    3.00    1.60
  -2  -4 -10    3.70    1.90
  -2  -4 -10    1.10    1.40
   2   4  10    1.10    1.30
  -2  -4  -9    4.90    1.60
  -2  -4  -9    8.10    2.10
   2   4   9    6.30    1.40
  -2  -4  -8    4.70    1.80
  -2  -4  -8    6.10    1.50
   2   4   8    3.90    1.30
  -2  -4  -7    3.60    1.20
  -2  -4  -7    5.30    1.60
   2   4   7    5.80    1.20
  -2  -4  -6   12.10    2.30
  -2  -4  -6   14.40    2.00
   2   4   6   12.30    1.70
  -2  -4  -5   16.20    2.30
  -2  -4  -5   15.00    1.80
  -2  -4  -5   17.00    1.30
   2   4   5   18.40    1.70
  -2  -4  -4   11.20    1.10
  -2  -4  -4   10.40    1.40
  -2  -4  -4   12.60    2.10
   2   4   4   13.10    1.50
  -2  -4  -3   11.50    1.10
  -2  -4  -3   13.60    2.00
  -2  -4  -3    9.30    1.30
  -2  -4  -3    9.20    1.20
   2   4   3    9.20    0.80
   2   4   3   12.20    1.40
  -2  -4  -2    1.10    0.60
  -2  -4  -2    3.70    1.10
  -2  -4  -2    1.30    0.60
  -2  -4  -2    0.80    0.60
   2   4   2    3.10    0.80
   2   4   2    1.90    0.60
  -2  -4  -1   23.20    1.50
  -2  -4  -1   25.70    2.20
   2   4   1   22.50    1.40
   2   4   1   27.10    1.70
  -2  -4   0   28.90    1.60
  -2  -4   0   24.40    1.60
  -2  -4   0   28.50    2.30
   2   4   0   27.80    1.60
   2   4   0   30.80    1.80
   2   4   0   26.10    1.60
  -2  -4   1   26.30    1.70
  -2  -4   1   26.50    1.70
  -2  -4   1   26.90    2.30
  -2  -4   1   28.00    1.80
   2   4  -1   27.70    2.00
   2   4  -1   28.10    1.60
   2   4  -1   22.70    1.80
   2   4  -1   27.40    1.70
  -2  -4   2    3.30    0.90
  -2  -4   2    3.10    0.80
  -2  -4   2    1.20    1.00
  -2  -4   2    1.60    0.80
   2   4  -2    1.60    1.00
   2   4  -2    2.30    0.80
   2   4  -2    1.40    0.80
   2   4  -2    1.00    0.70
  -2  -4   3    4.90    1.00
  -2  -4   3    3.90    1.20
  -2  -4   3    5.10    1.00
  -2  -4   3    5.10    1.00
   2   4  -3    4.10    1.00
   2   4  -3    3.40    1.10
   2   4  -3    4.10    0.90
  -2  -4   4   12.10    1.50
  -2  -4   4    9.20    1.20
  -2  -4   4    8.40    1.50
   2   4  -4    9.50    1.60
   2   4  -4    8.20    1.70
   2   4  -4    9.90    1.60
  -2  -4   5    5.50    0.90
  -2  -4   5    4.10    1.00
  -2  -4   5    5.10    1.10
  -2  -4   5    4.10    1.10
  -2  -4   5    4.90    0.90
   2   4  -5    5.10    1.20
   2   4  -5    3.40    1.10
   2   4  -5    5.80    1.40
  -2  -4   6   13.40    1.40
  -2  -4   6   11.80    1.90
  -2  -4   6   12.80    1.90
   2   4  -6   19.90    2.40
   2   4  -6   13.80    2.00
   2   4  -6   12.60    2.00
  -2  -4   7    1.50    0.90
  -2  -4   7    0.70    1.10
  -2  -4   7    1.40    1.10
   2   4  -7    0.90    1.40
   2   4  -7    1.50    1.20
   2   4  -7    0.90    1.10
  -2  -4   8    8.80    1.60
  -2  -4   8   14.00    1.90
  -2  -4   8   11.20    2.00
   2   4  -8   13.70    2.30
   2   4  -8   10.80    2.20
   2   4  -8   15.70    2.20
  -2  -4   9    6.70    1.40
  -2  -4   9    8.20    1.70
  -2  -4   9    7.70    1.70
   2   4  -9    8.80    2.30
   2   4  -9    6.00    1.70
   2   4  -9    5.00    1.50
  -2  -4  10   -0.20    1.30
  -2  -4  10   -1.30    1.10
  -2  -4  10   -0.20    1.20
   2   4 -10   -0.90    1.20
   2   4 -10   -1.90    1.70
   2   4 -10    2.60    1.50
  -2  -4  11    1.20    1.40
  -2  -4  11    0.80    1.40
  -2  -4  11    1.80    1.40
   2   4 -11   -0.30    2.00
   2   4 -11    3.80    1.80
   2   4 -11    3.30    1.60
  -1  -5  -9    1.70    1.60
  -1  -5  -9    4.00    1.60
  -1  -5  -8    1.60    1.30
  -1  -5  -8    1.20    1.60
   1   5   8    1.40    1.20
  -1  -5  -7    1.70    1.20
  -1  -5  -7    3.70    1.70
   1   5   7    0.60    1.20
  -1  -5  -6    0.80    1.10
  -1  -5  -6    0.50    1.40
   1   5   6    0.40    1.00
  -1  -5  -5    2.70    1.50
  -1  -5  -5    2.30    1.10
   1   5   5   -0.70    0.90
  -1  -5  -4   10.30    1.80
  -1  -5  -4   14.70    2.50
   1   5   4   14.70    1.90
  -1  -5  -3    6.00    1.10
  -1  -5  -3    7.00    1.70
   1   5   3    7.00    1.30
  -1  -5  -2    0.40    0.70
  -1  -5  -2    0.80    0.70
  -1  -5  -2    0.50    1.20
   1   5   2    0.60    1.00
   1   5   2   -0.10    0.70
   1   5   2   -0.80    1.00
  -1  -5  -1   53.59    3.40
  -1  -5  -1   45.60    2.30
   1   5   1   51.99    2.80
   1   5   1   47.50    2.30
   1   5   1   47.10    2.30
  -1  -5   0    6.20    1.00
  -1  -5   0    8.00    1.70
   1   5   0    6.70    1.00
   1   5   0    8.00    1.40
   1   5   0    7.30    1.30
  -1  -5   1   24.00    1.90
  -1  -5   1   22.30    1.80
  -1  -5   1   21.60    2.50
  -1  -5   1   19.30    2.20
   1   5  -1   24.80    2.10
   1   5  -1   22.90    2.40
   1   5  -1   21.10    1.90
   1   5  -1   16.00    1.80
  -1  -5   2    5.40    1.30
  -1  -5   2    3.30    1.00
  -1  -5   2    6.60    1.20
  -1  -5   2    4.60    1.50
   1   5  -2    5.40    1.50
   1   5  -2    3.80    1.20
   1   5  -2    5.00    1.10
   1   5  -2    7.00    1.20
  -1  -5   3    3.20    1.40
  -1  -5   3    2.20    1.10
  -1  -5   3    5.50    1.20
  -1  -5   3    5.20    1.20
   1   5  -3    4.70    1.30
   1   5  -3    2.40    1.10
   1   5  -3    5.10    1.20
   1   5  -3    4.00    1.40
  -1  -5   4   10.00    1.50
  -1  -5   4   10.40    2.00
   1   5  -4   13.20    1.90
   1   5  -4    9.60    1.60
   1   5  -4    9.90    1.50
   1   5  -4   12.00    2.20
  -1  -5   5    3.60    1.30
  -1  -5   5    4.10    1.30
   1   5  -5    5.10    1.40
   1   5  -5    7.00    1.40
   1   5  -5    5.80    1.50
  -1  -5   6    2.80    0.80
  -1  -5   6    1.10    1.20
  -1  -5   6    0.70    1.10
   1   5  -6    1.50    1.20
   1   5  -6    1.00    1.30
   1   5  -6    2.10    1.40
  -1  -5   7    3.70    1.00
  -1  -5   7    7.10    1.60
  -1  -5   7    4.00    1.40
   1   5  -7    3.30    1.40
   1   5  -7    4.10    1.70
   1   5  -7    6.20    1.70
  -1  -5   8    1.30    1.00
  -1  -5   8    0.90    1.30
  -1  -5   8    3.50    1.50
   1   5  -8    2.60    1.80
   1   5  -8    3.20    1.60
   1   5  -8    0.80    1.40
  -1  -5   9    7.00    1.70
  -1  -5   9    5.10    1.60
  -1  -5   9    4.40    1.30
   1   5  -9    5.50    1.90
   1   5  -9    3.40    1.60
   1   5  -9    1.60    2.00
   0  -6  -7    4.00    1.80
   0  -6  -6    3.50    1.30
   0  -6  -6    2.60    1.70
   0  -6  -5    0.50    1.10
   0  -6  -5    1.90    1.50
   0   6   5    2.80    1.30
   0  -6  -4    1.40    1.00
   0  -6  -4    0.30    1.40
   0   6   4    1.90    1.20
   0  -6  -3    4.90    1.10
   0  -6  -3    7.70    1.90
   0   6   3   11.90    2.20
   0  -6  -2    3.40    1.00
   0  -6  -2    2.00    1.60
   0   6   2    2.30    1.20
   0  -6  -1    1.70    1.50
   0  -6  -1    3.00    0.80
   0   6   1    2.60    1.20
   0  -6   0    5.80    1.70
   0   6   0    6.40    1.50
   0   6   0    4.70    1.60
   0  -6   1    0.90    1.40
   0   6  -1    4.00    1.40
   0   6  -1    3.30    1.50
   0   6  -1    1.80    1.00
   0  -6   2    3.10    1.40
   0  -6   2    2.60    1.60
   0   6  -2    3.30    1.20
   0   6  -2    1.00    1.40
   0   6  -2    6.40    1.50
   0   6  -2    2.60    1.10
   0  -6   3    5.90    1.60
   0   6  -3    4.60    1.70
   0   6  -3    5.00    1.40
   0   6  -3    5.20    1.50
   0   6  -3    5.40    1.30
   0  -6   4   -0.50    1.20
   0  -6   4    0.60    1.20
   0   6  -4    0.00    1.20
   0   6  -4    1.40    1.20
   0   6  -4   -0.50    1.30
   0  -6   5   -0.30    1.20
   0  -6   5    1.80    1.30
   0   6  -5    0.50    1.50
   0   6  -5   -1.00    1.10
   0   6  -5    3.00    1.40
   0  -6   6    1.20    1.40
   0  -6   6    3.10    1.50
   0  -6   6    3.10    0.80
   0   6  -6   -0.80    1.30
   0   6  -6    5.00    1.50
   0   6  -6    3.20    1.70
   0  -6   7    0.40    1.30
   0  -6   7   -1.10    1.30
   0  -6   7    0.10    0.90
   0   6  -7    5.10    1.80
   0   6  -7    0.40    1.50
   0   6  -7    1.80    1.40
  -1   7   0    2.60    1.50
 -14   6  -3    0.00    1.20
 -14   6  -3    0.50    1.50
  14  -6   3   -0.50    1.00
  14  -6   3   -1.40    1.50
 -14   6  -2   -0.80    1.30
 -14   6  -2   -0.60    1.40
  14  -6   2    0.00    1.00
 -14   6  -1    3.90    1.40
 -14   6  -1    4.00    1.70
  14  -6   1    2.40    1.10
 -14   6   0    0.20    1.20
 -14   6   0    0.40    1.50
  14  -6   0    0.10    1.00
 -14   6   1    0.50    1.10
 -14   6   1    0.50    1.50
  14  -6  -1   -0.60    1.00
 -14   6   2    1.80    1.50
 -14   6   2    0.50    1.00
  14  -6  -2    0.60    1.10
 -14   6   3    1.90    1.60
  14  -6  -3    1.70    1.20
 -14   6   4    1.10    1.50
 -14   6   5   -0.20    1.50
  14  -6  -5    2.30    1.20
 -13   5  -7    3.20    1.80
 -13   5  -7    0.20    1.50
 -13   5  -7    0.90    1.30
  13  -5   7    0.10    1.20
  13  -5   7    2.00    1.70
 -13   5  -6   16.10    2.40
 -13   5  -6   15.40    2.90
 -13   5  -6   17.80    2.70
  13  -5   6   16.50    2.80
  13  -5   6   19.40    2.60
 -13   5  -5    7.00    1.70
 -13   5  -5    9.30    1.50
 -13   5  -5    9.60    1.90
  13  -5   5    7.70    1.40
  13  -5   5    5.30    1.70
 -13   5  -4    1.60    1.10
 -13   5  -4    2.20    1.30
 -13   5  -4    3.00    1.40
  13  -5   4    1.50    1.00
  13  -5   4    2.90    1.40
 -13   5  -3    2.40    1.40
 -13   5  -3    0.90    1.20
 -13   5  -3    2.40    1.00
  13  -5   3    3.30    1.40
  13  -5   3    2.50    1.00
 -13   5  -2    2.10    0.90
 -13   5  -2    2.30    1.20
 -13   5  -2    0.00    1.30
  13  -5   2    1.60    1.00
  13  -5   2    0.20    1.20
 -13   5  -1    3.80    1.30
 -13   5  -1    5.00    1.50
  13  -5   1    2.20    1.00
 -13   5   0   -0.30    1.00
 -13   5   0   -1.50    1.10
  13  -5   0    0.10    0.80
 -13   5   1    6.60    1.60
 -13   5   1    5.90    1.20
  13  -5  -1    6.30    1.30
 -13   5   2    4.40    1.10
 -13   5   2    4.60    1.50
  13  -5  -2    2.20    1.10
 -13   5   3    5.50    1.50
 -13   5   3    5.80    1.10
  13  -5  -3    6.40    1.30
 -13   5   4    1.90    1.40
 -13   5   4    1.20    0.90
  13  -5  -4    2.60    1.10
 -13   5   5    4.00    1.50
  13  -5  -5    0.90    1.10
 -13   5   6   -0.80    1.30
  13  -5  -6    0.20    1.10
 -13   5   7    4.10    1.60
  13  -5  -7    3.10    1.40
 -13   5   8    3.60    1.70
  13  -5  -8    6.00    1.70
 -13   5   9    1.60    1.60
  13  -5  -9    2.50    1.60
 -12   4  -9    1.70    1.50
 -12   4  -9   -0.30    1.30
  12  -4   9    0.10    1.30
  12  -4   9    0.30    1.30
 -12   4  -8    0.50    1.40
 -12   4  -8    0.80    1.20
  12  -4   8    1.40    1.40
  12  -4   8    1.10    1.20
 -12   4  -7   10.90    1.70
 -12   4  -7   12.40    2.00
  12  -4   7    9.00    1.90
  12  -4   7   16.70    2.40
 -12   4  -6    0.80    1.30
 -12   4  -6    1.60    1.30
 -12   4  -6    0.00    1.00
  12  -4   6   -0.10    1.20
  12  -4   6    0.80    1.00
 -12   4  -5    0.10    1.20
 -12   4  -5    1.90    1.20
 -12   4  -5    1.20    1.10
  12  -4   5    0.50    1.10
  12  -4   5    1.10    1.00
 -12   4  -4   52.69    3.20
 -12   4  -4   49.50    3.10
 -12   4  -4   48.90    2.70
  12  -4   4   48.00    2.80
  12  -4   4   51.49    3.20
 -12   4  -3   24.70    2.20
 -12   4  -3   26.20    2.00
 -12   4  -3   22.30    2.30
  12  -4   3   22.90    2.00
  12  -4   3   23.80    2.30
 -12   4  -2   33.90    2.60
 -12   4  -2   32.60    2.30
 -12   4  -2   36.80    2.10
  12  -4   2   35.70    2.60
  12  -4   2   32.60    2.10
 -12   4  -1   32.70    2.40
 -12   4  -1   33.90    2.30
 -12   4  -1   31.10    1.80
  12  -4   1   30.30    2.00
  12  -4   1   30.60    2.40
 -12   4   0   -0.10    0.60
 -12   4   0    0.60    1.00
 -12   4   0    0.50    0.90
  12  -4   0   -0.50    0.70
 -12   4   1   66.49    3.40
 -12   4   1   68.69    2.40
 -12   4   1   70.19    3.00
  12  -4  -1   68.99    3.00
 -12   4   2   33.70    2.00
 -12   4   2   33.90    2.50
  12  -4  -2   35.60    2.30
 -12   4   3   20.30    2.20
 -12   4   3   25.30    1.80
  12  -4  -3   27.70    2.10
  12  -4  -3   21.00    1.90
 -12   4   4   15.00    2.10
 -12   4   4   17.90    1.60
  12  -4  -4   17.80    1.90
  12  -4  -4   14.50    1.60
 -12   4   5   11.80    2.10
 -12   4   5   11.60    1.40
  12  -4  -5   11.20    2.10
  12  -4  -5   13.90    1.80
 -12   4   6   12.00    2.20
 -12   4   6    8.70    1.40
  12  -4  -6    6.60    1.40
  12  -4  -6   13.00    2.00
 -12   4   7   32.70    2.80
  12  -4  -7   39.70    3.10
  12  -4  -7   33.70    2.80
 -12   4   8   12.80    2.00
  12  -4  -8    8.90    1.70
  12  -4  -8   11.60    2.20
 -12   4   9    0.80    1.50
  12  -4  -9    2.80    1.40
  12  -4  -9    2.90    1.50
 -12   4  10    1.20    1.50
  12  -4 -10    1.30    1.50
  12  -4 -10   -0.90    1.20
 -12   4  11    0.40    1.70
  12  -4 -11    2.00    1.60
  12  -4 -11    1.60    1.70
 -11   3 -11    5.40    1.70
  11  -3  11    8.10    1.80
 -11   3 -10    0.90    1.30
 -11   3 -10    1.20    1.30
  11  -3  10    0.10    1.30
  11  -3  10    0.50    1.30
 -11   3  -9   -0.10    2.00
 -11   3  -9   -0.20    1.20
 -11   3  -9    1.90    1.30
  11  -3   9   -0.80    1.10
  11  -3   9    1.90    1.30
 -11   3  -8   29.20    2.70
 -11   3  -8   27.90    2.60
 -11   3  -8   26.20    2.70
  11  -3   8   29.50    2.80
  11  -3   8   20.30    2.40
 -11   3  -7   16.40    2.20
 -11   3  -7   14.10    2.10
 -11   3  -7   11.90    1.70
  11  -3   7   12.30    2.20
  11  -3   7   14.40    2.20
 -11   3  -6    6.60    1.20
 -11   3  -6    9.10    1.50
 -11   3  -6   10.80    1.80
  11  -3   6    9.50    1.90
  11  -3   6    8.20    1.40
 -11   3  -5   16.60    1.70
 -11   3  -5   16.80    1.80
 -11   3  -5   16.00    1.80
  11  -3   5   16.50    1.90
  11  -3   5   15.90    1.90
 -11   3  -4   14.90    1.60
 -11   3  -4   18.50    1.50
 -11   3  -4   16.80    1.70
  11  -3   4   16.80    1.90
  11  -3   4   14.60    1.70
 -11   3  -3   51.69    2.40
 -11   3  -3   55.89    2.60
 -11   3  -3   54.69    2.20
 -11   3  -3   50.09    2.70
  11  -3   3   51.09    2.50
  11  -3   3   52.79    2.80
  11  -3   3   48.10    2.40
 -11   3  -2   60.09    2.10
 -11   3  -2   57.19    2.70
 -11   3  -2   59.49    2.50
 -11   3  -2   60.79    2.90
  11  -3   2   61.49    2.60
  11  -3   2   61.39    2.60
  11  -3   2   62.89    3.00
 -11   3  -1    7.70    1.00
 -11   3  -1    4.70    1.00
 -11   3  -1    5.00    0.90
  11  -3   1    7.60    1.10
  11  -3   1    6.30    1.10
  11  -3   1    3.70    0.90
 -11   3   0   33.70    1.50
 -11   3   0   35.30    1.90
 -11   3   0   34.30    2.00
  11  -3   0   31.00    1.80
  11  -3   0   33.60    1.80
 -11   3   1   28.30    1.90
 -11   3   1   29.10    1.70
 -11   3   1   27.40    1.30
  11  -3  -1   30.30    1.80
  11  -3  -1   28.30    1.80
 -11   3   2   13.30    1.10
 -11   3   2   14.40    1.60
 -11   3   2   13.30    0.80
 -11   3   2   13.20    0.70
 -11   3   2   14.70    1.30
  11  -3  -2   10.80    1.30
  11  -3  -2   13.90    1.00
  11  -3  -2   14.00    0.70
  11  -3  -2   13.40    1.40
 -11   3   3    4.30    1.00
 -11   3   3    6.20    1.00
 -11   3   3    4.10    0.80
  11  -3  -3    3.80    0.90
  11  -3  -3    3.90    0.90
  11  -3  -3    4.30    0.80
 -11   3   4    0.90    0.60
 -11   3   4    1.70    0.80
 -11   3   4    0.10    0.60
  11  -3  -4    0.60    0.70
  11  -3  -4    1.00    0.70
  11  -3  -4    0.30    0.60
 -11   3   5   -0.70    0.80
 -11   3   5    0.50    0.60
  11  -3  -5    0.40    0.80
  11  -3  -5    0.50    0.80
 -11   3   6   40.80    2.00
 -11   3   6   39.70    2.50
  11  -3  -6   41.70    2.60
  11  -3  -6   36.90    2.60
 -11   3   7   96.39    4.10
 -11   3   7   90.89    3.40
  11  -3  -7   88.89    4.30
  11  -3  -7   90.29    4.30
 -11   3   8    1.80    1.40
 -11   3   8    2.70    0.90
  11  -3  -8    2.10    1.40
  11  -3  -8    4.20    1.40
 -11   3   9    9.70    1.80
  11  -3  -9   14.60    2.50
  11  -3  -9   12.00    1.90
 -11   3  10    1.80    1.50
  11  -3 -10    2.90    1.60
  11  -3 -10    1.80    1.30
 -11   3  11    2.50    1.50
  11  -3 -11   -1.50    1.20
  11  -3 -11    0.80    1.50
 -11   3  12    1.80    1.50
  11  -3 -12    0.90    1.60
 -10   2 -11   -0.40    1.30
 -10   2 -11    3.90    1.40
 -10   2 -11    2.20    1.30
  10  -2  11    1.50    1.50
  10  -2  11    0.60    1.30
 -10   2 -10    2.60    1.30
 -10   2 -10    4.30    1.70
 -10   2 -10    2.90    1.30
  10  -2  10    0.30    1.20
  10  -2  10    1.60    1.30
 -10   2  -9   13.90    2.10
 -10   2  -9   17.40    2.20
 -10   2  -9   18.10    2.60
  10  -2   9   19.70    2.70
  10  -2   9   15.50    2.30
 -10   2  -8   97.69    4.70
 -10   2  -8   98.19    4.20
 -10   2  -8   97.19    4.20
  10  -2   8  104.89    4.60
  10  -2   8   97.39    4.40
 -10   2  -7   16.00    1.80
 -10   2  -7   15.60    2.10
 -10   2  -7   12.50    1.70
  10  -2   7   13.20    2.00
  10  -2   7   13.10    1.90
 -10   2  -6   20.50    1.70
 -10   2  -6   20.90    1.70
 -10   2  -6   21.30    2.00
  10  -2   6   19.60    1.80
  10  -2   6   20.00    2.00
 -10   2  -5    9.40    1.20
 -10   2  -5    9.80    1.40
 -10   2  -5   11.90    1.50
 -10   2  -5   12.20    1.40
  10  -2   5   11.20    1.50
  10  -2   5   10.90    1.40
  10  -2   5    9.80    1.30
 -10   2  -4  109.19    3.80
 -10   2  -4  107.09    3.80
 -10   2  -4  109.19    3.80
 -10   2  -4  101.99    3.60
  10  -2   4  101.19    3.90
  10  -2   4  105.29    3.90
  10  -2   4  101.49    3.90
 -10   2  -3   71.79    2.60
 -10   2  -3   68.59    2.80
 -10   2  -3   68.29    2.70
 -10   2  -3   69.89    2.60
  10  -2   3   70.29    2.90
  10  -2   3   69.69    2.90
  10  -2   3   73.99    2.70
  10  -2   3   71.09    2.90
 -10   2  -2  309.77    9.40
 -10   2  -2  323.27    9.40
 -10   2  -2  318.47    9.10
 -10   2  -2  309.17    9.20
 -10   2  -2  329.67    8.90
  10  -2   2  322.47    8.90
  10  -2   2  304.97    9.30
  10  -2   2  319.77    9.40
  10  -2   2  310.87    9.40
 -10   2  -1  121.59    4.00
 -10   2  -1  119.59    4.10
 -10   2  -1  120.49    3.80
 -10   2  -1  119.69    3.80
  10  -2   1  115.89    4.10
  10  -2   1  115.89    4.00
  10  -2   1  122.69    4.00
 -10   2   0   71.39    2.40
 -10   2   0   70.89    2.60
 -10   2   0   73.69    2.70
 -10   2   0   72.39    2.80
  10  -2   0   69.79    2.70
  10  -2   0   74.49    2.80
  10  -2   0   71.69    2.80
 -10   2   1  134.09    4.30
 -10   2   1  130.59    4.20
 -10   2   1  135.19    3.90
 -10   2   1  127.89    4.40
  10  -2  -1  131.19    4.40
  10  -2  -1  133.49    4.40
  10  -2  -1  136.09    3.90
 -10   2   2  411.96   11.90
 -10   2   2  414.86   12.10
 -10   2   2  426.76   11.70
 -10   2   2  415.06   11.90
 -10   2   2  420.76   11.50
  10  -2  -2  434.16   11.50
  10  -2  -2  410.36   12.10
  10  -2  -2  414.76   11.70
  10  -2  -2  417.96   12.10
 -10   2   3  148.09    4.90
 -10   2   3  147.69    4.80
 -10   2   3  142.09    4.60
  10  -2  -3  149.88    4.90
  10  -2  -3  142.49    4.70
  10  -2  -3  154.18    5.00
 -10   2   4   48.90    2.40
 -10   2   4   50.59    2.30
 -10   2   4   53.49    2.10
  10  -2  -4   54.19    2.50
  10  -2  -4   48.30    2.30
 -10   2   5   13.60    1.10
 -10   2   5   13.50    1.40
 -10   2   5   15.60    1.50
  10  -2  -5   14.50    1.50
  10  -2  -5   14.00    1.50
  10  -2  -5   15.00    1.50
 -10   2   6   36.90    2.20
 -10   2   6   40.50    2.20
 -10   2   6   37.60    1.80
  10  -2  -6   38.10    2.30
  10  -2  -6   35.50    2.40
 -10   2   7   24.80    2.10
 -10   2   7   26.00    2.10
 -10   2   7   29.40    1.70
  10  -2  -7   29.70    1.20
  10  -2  -7   25.70    2.40
  10  -2  -7   30.10    2.30
 -10   2   8   82.89    3.90
 -10   2   8   86.39    3.30
  10  -2  -8   93.69    4.10
  10  -2  -8   79.89    4.30
 -10   2   9   66.29    2.90
 -10   2   9   62.49    3.60
  10  -2  -9   55.79    4.10
  10  -2  -9   67.99    3.60
 -10   2  10    0.10    1.20
 -10   2  10    0.00    0.80
  10  -2 -10   -0.10    1.10
  10  -2 -10    1.00    1.40
 -10   2  11   -0.40    1.20
  10  -2 -11   -0.10    1.40
 -10   2  12    4.20    1.60
  10  -2 -12    0.50    1.60
 -10   2  13    3.70    1.70
  10  -2 -13    2.60    1.80
  -9   1 -12    3.20    1.70
  -9   1 -12    1.50    1.30
   9  -1  12   -1.80    1.20
   9  -1  12    1.00    2.10
  -9   1 -11    0.80    1.10
  -9   1 -11    1.80    1.60
  -9   1 -11   -0.10    1.10
   9  -1  11    2.50    1.40
   9  -1  11    0.70    1.20
  -9   1 -10   16.70    2.90
  -9   1 -10   17.30    2.10
  -9   1 -10   18.00    2.20
   9  -1  10   24.10    2.90
   9  -1  10   16.80    2.30
  -9   1  -9   22.00    2.30
  -9   1  -9   19.90    2.70
  -9   1  -9   21.80    2.10
   9  -1   9   23.80    2.80
   9  -1   9   15.80    2.30
  -9   1  -8  166.28    6.70
  -9   1  -8  173.38    5.90
  -9   1  -8  175.78    6.00
   9  -1   8  174.08    6.20
   9  -1   8  180.28    6.60
  -9   1  -7   47.90    2.50
  -9   1  -7   46.10    2.40
  -9   1  -7   52.29    3.10
   9  -1   7   52.99    3.00
   9  -1   7   47.50    2.60
  -9   1  -6   15.70    1.50
  -9   1  -6   14.90    1.40
  -9   1  -6   14.90    1.50
  -9   1  -6   12.40    1.70
   9  -1   6   12.60    1.60
   9  -1   6   12.70    1.40
  -9   1  -5  125.89    4.50
  -9   1  -5  125.49    4.10
  -9   1  -5  117.19    4.10
  -9   1  -5  123.39    4.30
   9  -1   5  118.79    4.30
   9  -1   5  121.39    4.20
   9  -1   5  113.29    4.40
  -9   1  -4  145.59    4.80
  -9   1  -4  138.09    4.60
  -9   1  -4  137.49    4.50
  -9   1  -4  139.69    4.50
   9  -1   4  139.99    4.70
   9  -1   4  133.79    4.80
   9  -1   4  141.19    4.60
  -9   1  -3 1328.57   35.20
  -9   1  -3 1273.07   35.20
  -9   1  -3 1285.47   35.10
  -9   1  -3 1279.97   35.10
   9  -1   3 1278.27   35.30
   9  -1   3 1296.97   35.20
   9  -1   3 1245.58   35.30
  -9   1  -2  463.75   13.70
  -9   1  -2  503.15   13.70
  -9   1  -2  485.75   13.80
  -9   1  -2  480.75   13.80
   9  -1   2  481.35   13.80
   9  -1   2  540.95   13.80
   9  -1   2  481.05   13.90
   9  -1   2  483.05   13.90
  -9   1  -1  740.33   20.50
  -9   1  -1  766.12   20.30
  -9   1  -1  746.73   20.60
  -9   1  -1  747.53   20.70
  -9   1  -1  736.53   20.60
   9  -1   1  756.52   20.30
   9  -1   1  745.83   20.60
   9  -1   1  734.33   20.70
   9  -1   1  751.32   20.70
  -9   1   0  491.45   13.40
  -9   1   0  475.45   13.20
  -9   1   0  460.65   13.30
  -9   1   0  479.65   13.50
   9  -1   0  482.55   13.50
   9  -1   0  479.75   13.40
   9  -1   0  480.95   13.50
  -9   1   1  141.89    4.30
  -9   1   1  141.29    4.40
  -9   1   1  138.59    4.40
  -9   1   1  140.89    4.10
  -9   1   1  136.09    4.10
   9  -1  -1  141.99    4.10
   9  -1  -1  150.38    4.10
   9  -1  -1  142.29    4.50
   9  -1  -1  139.59    4.10
   9  -1  -1  138.79    4.50
  -9   1   2  463.25   12.70
  -9   1   2  480.85   13.00
  -9   1   2  455.35   13.10
  -9   1   2  465.55   13.00
  -9   1   2  454.15   13.10
   9  -1  -2  483.75   13.00
   9  -1  -2  462.65   12.70
   9  -1  -2  458.85   13.20
   9  -1  -2  460.45   13.20
  -9   1   3  241.38    7.10
  -9   1   3  239.98    7.30
  -9   1   3  241.78    6.80
  -9   1   3  235.28    7.20
   9  -1  -3  236.08    7.30
   9  -1  -3  247.58    7.40
   9  -1  -3  253.67    6.80
   9  -1  -3  240.98    7.30
  -9   1   4   86.79    3.20
  -9   1   4   87.49    3.00
  -9   1   4   89.59    2.70
  -9   1   4   91.29    3.40
   9  -1  -4   88.59    2.70
   9  -1  -4   93.99    2.70
   9  -1  -4   93.79    3.50
   9  -1  -4   87.49    3.30
  -9   1   5    6.80    1.20
  -9   1   5    6.10    0.70
  -9   1   5    3.90    0.80
  -9   1   5    6.40    0.90
   9  -1  -5    7.90    1.20
   9  -1  -5    6.50    0.70
   9  -1  -5    7.10    0.70
   9  -1  -5    5.90    1.10
  -9   1   6   46.50    2.30
  -9   1   6   46.00    2.40
  -9   1   6   46.80    2.00
   9  -1  -6   42.20    2.60
   9  -1  -6   46.50    1.70
   9  -1  -6   45.60    2.40
  -9   1   7    5.60    0.80
  -9   1   7    6.70    1.10
  -9   1   7    6.60    1.10
   9  -1  -7    7.60    0.90
   9  -1  -7    9.10    1.50
   9  -1  -7    6.00    1.40
  -9   1   8   53.69    2.90
  -9   1   8   44.30    2.70
  -9   1   8   45.70    2.30
   9  -1  -8   41.60    3.20
   9  -1  -8   52.19    2.80
   9  -1  -8   48.00    2.00
  -9   1   9   31.30    2.50
  -9   1   9   27.90    2.40
  -9   1   9   31.00    1.90
   9  -1  -9   27.00    2.90
   9  -1  -9   29.50    2.40
   9  -1  -9   27.50    1.70
  -9   1  10    3.00    1.30
  -9   1  10    2.60    1.30
  -9   1  10    1.70    0.90
   9  -1 -10    3.70    0.80
   9  -1 -10    2.50    1.70
  -9   1  11    1.10    1.30
  -9   1  11    1.70    0.90
   9  -1 -11    1.20    1.00
   9  -1 -11    0.10    1.60
  -9   1  12    2.30    1.40
   9  -1 -12    2.00    1.80
  -9   1  13    1.30    1.50
   9  -1 -13    1.70    1.80
  -8   0 -12    0.50    1.10
  -8   0 -12   -0.80    1.50
   8   0  12    1.30    1.30
  -8   0 -11    6.80    1.30
  -8   0 -11    5.50    1.90
   8   0  11    6.20    1.50
  -8   0 -10    4.90    1.10
  -8   0 -10    5.50    1.20
  -8   0 -10    6.10    1.80
   8   0  10    3.70    1.30
   8   0  10    6.10    1.60
  -8   0  -9   73.29    3.10
  -8   0  -9   68.19    4.30
  -8   0  -9   76.79    3.40
   8   0   9   80.89    4.10
   8   0   9   72.69    3.60
  -8   0  -8  189.98    7.50
  -8   0  -8  203.68    6.30
  -8   0  -8  202.18    7.00
  -8   0  -8  205.58    6.60
   8   0   8  189.88    6.70
   8   0   8  211.08    7.30
  -8   0  -7  105.29    4.10
  -8   0  -7   98.89    3.80
  -8   0  -7   98.39    3.50
  -8   0  -7   94.39    4.50
   8   0   7  104.29    4.30
   8   0   7  101.29    3.90
  -8   0  -6   50.89    2.30
  -8   0  -6   46.00    2.40
  -8   0  -6   47.50    2.80
  -8   0  -6   48.60    2.00
   8   0   6   47.90    2.60
   8   0   6   49.00    2.30
  -8   0  -5   31.60    1.90
  -8   0  -5   32.80    2.20
  -8   0  -5   32.90    1.50
  -8   0  -5   30.90    1.70
   8   0   5   32.10    2.00
   8   0   5   33.20    1.70
  -8   0  -4  137.49    4.30
  -8   0  -4  135.29    4.70
  -8   0  -4  131.19    4.40
  -8   0  -4  148.49    4.90
   8   0   4  141.69    4.80
   8   0   4  143.19    4.40
  -8   0  -3   94.09    3.10
  -8   0  -3   91.09    3.40
  -8   0  -3   90.69    3.30
  -8   0  -3   93.79    3.00
   8   0   3   93.79    3.40
   8   0   3   93.19    3.00
  -8   0  -2  781.42   21.80
  -8   0  -2  795.42   21.70
  -8   0  -2  784.12   22.20
  -8   0  -2  787.32   22.00
  -8   0  -2  771.22   22.00
  -8   0  -2  830.62   21.70
   8   0   2  802.42   22.00
   8   0   2  800.22   21.70
   8   0   2  791.12   22.00
  -8   0  -1 4961.40  138.09
  -8   0  -1 5179.68  138.19
  -8   0  -1 5027.50  137.79
  -8   0  -1 5107.29  137.59
  -8   0  -1 5247.67  137.69
  -8   0  -1 5132.49  137.69
  -8   0  -1 5132.79  138.09
   8   0   1 5124.39  137.79
   8   0   1 5481.35  137.89
   8   0   1 4982.90  137.79
   8   0   1 4883.11  137.99
   8   0   1 5090.59  137.69
  -8   0   0 1286.17   33.70
  -8   0   0 1280.17   33.70
  -8   0   0 1224.98   33.80
  -8   0   0 1227.78   33.90
  -8   0   0 1254.87   33.80
  -8   0   0 1270.27   34.00
  -8   0   0 1257.17   34.00
   8   0   0 1279.47   33.80
   8   0   0 1276.97   34.00
   8   0   0 1186.28   33.70
   8   0   0 1204.48   33.90
   8   0   0 1215.88   34.00
   8   0   0 1240.08   33.90
  -8   0   1   22.90    1.10
  -8   0   1   22.70    1.20
  -8   0   1   24.80    1.20
  -8   0   1   23.10    1.30
  -8   0   1   23.40    1.10
  -8   0   1   22.40    1.10
   8   0  -1   24.20    1.30
   8   0  -1   24.90    1.20
   8   0  -1   23.20    1.10
   8   0  -1   22.60    1.20
   8   0  -1   24.10    1.30
   8   0  -1   23.60    1.10
  -8   0   2  228.58    6.80
  -8   0   2  231.58    6.90
  -8   0   2  236.38    6.80
  -8   0   2  245.68    7.00
  -8   0   2  234.38    6.90
  -8   0   2  228.68    6.70
   8   0  -2  239.88    6.90
   8   0  -2  229.38    7.00
   8   0  -2  242.28    6.80
   8   0  -2  238.38    7.00
   8   0  -2  231.18    6.70
   8   0  -2  236.18    6.90
  -8   0   3    1.70    0.50
  -8   0   3    0.90    0.50
  -8   0   3    1.00    0.50
  -8   0   3    0.70    0.40
  -8   0   3    1.10    0.40
   8   0  -3    1.40    0.50
   8   0  -3    1.30    0.50
   8   0  -3    1.30    0.70
  -8   0   4   39.80    1.90
  -8   0   4   39.70    1.60
  -8   0   4   40.70    1.70
  -8   0   4   40.30    1.80
   8   0  -4   36.60    1.80
   8   0  -4   41.80    2.20
  -8   0   5  316.77    9.40
  -8   0   5  328.27    9.60
  -8   0   5  301.07    9.00
  -8   0   5  325.47    9.20
  -8   0   5  305.07    9.50
   8   0  -5  334.67    9.80
   8   0  -5  307.37    9.00
   8   0  -5  315.07    9.40
  -8   0   6   75.99    2.80
  -8   0   6   79.19    3.10
  -8   0   6   77.99    2.90
  -8   0   6   77.59    3.30
   8   0  -6   78.19    3.20
   8   0  -6   79.79    2.80
  -8   0   7    1.60    0.60
  -8   0   7    0.80    0.70
  -8   0   7    0.70    0.70
   8   0  -7    1.90    0.70
   8   0  -7    0.50    0.60
   8   0  -7   -0.20    0.90
  -8   0   8    5.50    1.10
  -8   0   8    6.40    1.00
  -8   0   8    6.60    1.20
   8   0  -8    5.50    0.80
   8   0  -8    7.40    1.40
   8   0  -8    3.80    1.40
  -8   0   9    3.40    1.20
  -8   0   9    2.50    0.90
  -8   0   9    6.20    1.30
   8   0  -9    4.20    1.60
   8   0  -9    3.50    0.80
  -8   0  10   -0.70    1.00
  -8   0  10   -1.20    1.00
  -8   0  10    0.40    0.80
   8   0 -10    0.20    0.70
   8   0 -10    1.80    1.60
  -8   0  11    1.00    1.30
  -8   0  11    1.70    1.00
  -8   0  11    0.50    1.30
   8   0 -11    3.20    1.80
   8   0 -11    2.50    1.00
  -8   0  12   -0.10    1.20
  -8   0  12    0.90    1.00
  -8   0  12    1.90    1.40
   8   0 -12   -2.00    1.70
   8   0 -12    0.20    0.90
  -8   0  13    2.10    1.60
  -8   0  13   -0.70    1.10
   8   0 -13    0.00    1.00
   8   0 -13    1.00    1.90
  -7  -1 -12    1.70    1.10
  -7  -1 -12    0.70    1.70
   7   1  12    1.60    1.30
  -7  -1 -11    0.60    1.60
  -7  -1 -11    0.90    1.00
   7   1  11    0.40    1.20
  -7  -1 -10   32.20    3.40
  -7  -1 -10   32.70    2.40
   7   1  10   28.60    2.50
  -7  -1  -9    1.00    1.20
  -7  -1  -9    1.60    1.40
  -7  -1  -9    2.40    0.90
   7   1   9    2.00    1.10
  -7  -1  -8   17.50    1.70
  -7  -1  -8   21.50    2.50
  -7  -1  -8   17.20    1.30
  -7  -1  -8   15.10    2.10
   7   1   8   19.20    2.20
   7   1   8   18.90    1.80
  -7  -1  -7   25.50    1.30
  -7  -1  -7   23.20    2.30
  -7  -1  -7   25.00    1.70
  -7  -1  -7   27.80    2.20
   7   1   7   26.30    1.80
   7   1   7   24.00    2.10
  -7  -1  -6    7.80    1.10
  -7  -1  -6    9.20    1.60
  -7  -1  -6    8.30    1.40
  -7  -1  -6    6.70    0.70
   7   1   6    6.90    1.40
   7   1   6    6.30    1.10
  -7  -1  -5   78.19    2.50
  -7  -1  -5   80.99    2.90
  -7  -1  -5   74.79    2.40
  -7  -1  -5   75.49    3.20
  -7  -1  -5   75.39    3.50
   7   1   5   75.99    2.80
   7   1   5   71.99    3.10
  -7  -1  -4  214.78    5.90
  -7  -1  -4  205.78    6.60
  -7  -1  -4  209.98    6.60
  -7  -1  -4  218.58    7.00
  -7  -1  -4  211.78    6.30
  -7  -1  -4  205.08    5.90
   7   1   4  202.78    5.90
   7   1   4  208.28    6.60
   7   1   4  208.58    6.20
  -7  -1  -3  116.89    3.40
  -7  -1  -3  114.79    4.00
  -7  -1  -3  114.19    4.00
  -7  -1  -3  122.79    3.60
  -7  -1  -3  117.89    4.20
  -7  -1  -3  117.19    3.80
   7   1   3  116.79    3.40
   7   1   3  120.49    3.60
   7   1   3  122.79    4.00
  -7  -1  -2  855.51   24.40
  -7  -1  -2  875.71   24.30
  -7  -1  -2  924.01   24.00
  -7  -1  -2  875.41   24.00
  -7  -1  -2  896.51   24.70
  -7  -1  -2  894.71   24.50
   7   1   2  903.41   24.00
   7   1   2  878.51   24.40
   7   1   2  879.01   24.00
  -7  -1  -1 2218.58   60.69
  -7  -1  -1 2223.28   60.69
  -7  -1  -1 2278.57   60.39
  -7  -1  -1 2205.68   60.59
  -7  -1  -1 2229.38   60.99
   7   1   1 2290.87   60.39
   7   1   1 2259.47   60.69
  -7  -1   0 3558.64   95.39
  -7  -1   0 3593.74   95.69
  -7  -1   0 3597.64   95.49
  -7  -1   0 3424.26   95.49
  -7  -1   0 3531.65   95.49
   7   1   0 3509.35   95.29
   7   1   0 3577.44   95.49
  -7  -1   1 1276.77   33.80
  -7  -1   1 1272.17   34.40
  -7  -1   1 1233.48   34.00
  -7  -1   1 1151.88   34.00
  -7  -1   1 1233.98   34.00
  -7  -1   1 1250.37   34.00
   7   1  -1 1343.37   34.20
   7   1  -1 1266.97   33.80
  -7  -1   2  379.36   10.40
  -7  -1   2  373.86   10.90
  -7  -1   2  373.26   10.50
  -7  -1   2  372.46   10.50
  -7  -1   2  364.56   10.50
  -7  -1   2  380.56   10.50
   7   1  -2  364.26   10.90
   7   1  -2  393.16   10.40
   7   1  -2  367.66   10.40
  -7  -1   3   39.60    1.60
  -7  -1   3   42.20    1.70
  -7  -1   3   40.20    1.70
  -7  -1   3   39.60    1.70
   7   1  -3   39.70    1.50
   7   1  -3   35.80    2.00
  -7  -1   4  134.19    4.30
  -7  -1   4  132.19    4.20
  -7  -1   4  135.99    4.30
  -7  -1   4  136.29    4.30
   7   1  -4  132.99    4.20
  -7  -1   5  202.88    6.30
  -7  -1   5  203.78    6.20
  -7  -1   5  212.58    6.40
  -7  -1   5  201.58    6.30
  -7  -1   5  203.58    6.30
   7   1  -5  207.48    6.20
   7   1  -5  201.18    6.20
   7   1  -5  194.98    6.80
  -7  -1   6   97.39    3.50
  -7  -1   6   96.59    3.60
  -7  -1   6   93.49    3.70
  -7  -1   6   95.59    3.40
  -7  -1   6  103.19    3.70
   7   1  -6   99.69    3.50
   7   1  -6  104.49    4.30
   7   1  -6   98.59    3.50
  -7  -1   7   49.00    2.50
  -7  -1   7   48.40    2.20
  -7  -1   7   49.99    2.60
  -7  -1   7   48.70    2.50
  -7  -1   7   52.39    2.40
   7   1  -7   53.09    2.30
   7   1  -7   49.30    2.30
   7   1  -7   46.90    2.90
  -7  -1   8    6.20    1.30
  -7  -1   8    6.30    1.10
  -7  -1   8    6.40    1.20
   7   1  -8    4.60    1.40
   7   1  -8    6.80    1.00
  -7  -1   9    5.90    1.30
  -7  -1   9    8.60    1.50
  -7  -1   9    6.70    1.20
   7   1  -9    5.60    1.60
   7   1  -9    7.10    1.20
  -7  -1  10    0.50    1.10
  -7  -1  10    2.50    1.10
  -7  -1  10    0.70    1.20
   7   1 -10   -0.10    1.60
   7   1 -10    0.30    0.90
  -7  -1  11   -0.30    1.30
  -7  -1  11    1.40    1.10
  -7  -1  11    0.30    1.30
   7   1 -11    0.90    1.00
   7   1 -11    0.10    1.70
  -7  -1  12    0.20    1.30
  -7  -1  12   -0.80    1.30
  -7  -1  12    1.30    1.20
   7   1 -12    0.80    1.90
   7   1 -12    0.30    1.00
  -7  -1  13   -0.90    1.40
  -7  -1  13    0.20    1.30
  -7  -1  13   -0.30    1.40
   7   1 -13   -1.60    1.10
   7   1 -13    0.80    2.00
  -6  -2 -12    1.60    1.80
   6   2  12    2.30    1.40
  -6  -2 -11    1.40    1.70
  -6  -2 -11    1.50    0.90
   6   2  11    1.30    1.20
  -6  -2 -10   14.40    1.80
  -6  -2 -10    8.90    2.20
  -6  -2 -10   11.70    2.40
   6   2  10   11.10    2.10
  -6  -2  -9   25.10    3.00
  -6  -2  -9   29.70    2.80
  -6  -2  -9   27.40    2.00
   6   2   9   25.20    2.30
  -6  -2  -8    3.60    0.90
  -6  -2  -8    2.40    1.10
  -6  -2  -8    1.90    1.30
   6   2   8    2.90    1.00
  -6  -2  -7    0.80    0.90
  -6  -2  -7    1.10    0.60
  -6  -2  -7    0.70    1.00
   6   2   7    1.80    0.80
  -6  -2  -6   52.79    2.70
  -6  -2  -6   48.60    3.00
  -6  -2  -6   52.79    2.20
   6   2   6   52.39    2.30
   6   2   6   49.99    2.50
  -6  -2  -5    1.60    0.70
  -6  -2  -5    1.30    0.90
  -6  -2  -5    1.60    0.70
  -6  -2  -5    1.40    0.50
   6   2   5    3.30    0.80
   6   2   5    1.10    0.60
  -6  -2  -4   54.19    2.80
  -6  -2  -4   54.49    2.40
  -6  -2  -4   55.09    2.40
  -6  -2  -4   54.79    2.10
   6   2   4   56.09    2.10
   6   2   4   54.09    2.30
  -6  -2  -3   62.49    3.00
  -6  -2  -3   62.19    2.50
  -6  -2  -3   68.59    2.30
  -6  -2  -3   61.79    2.50
  -6  -2  -3   64.59    2.40
   6   2   3   65.49    2.40
   6   2   3   64.09    2.20
  -6  -2  -2   68.19    2.10
  -6  -2  -2   62.49    2.50
  -6  -2  -2   72.99    2.20
  -6  -2  -2   69.69    2.50
  -6  -2  -2   68.19    2.40
   6   2   2   67.49    2.30
   6   2   2   67.19    2.00
   6   2   2   71.89    2.20
  -6  -2  -1    2.40    0.50
  -6  -2  -1    2.10    0.40
  -6  -2  -1    0.60    0.70
  -6  -2  -1    1.70    0.40
  -6  -2  -1    1.60    0.50
  -6  -2  -1    1.90    0.50
   6   2   1    2.00    0.40
   6   2   1    1.60    0.40
   6   2   1    1.20    0.40
  -6  -2   0  446.46   13.10
  -6  -2   0  479.55   13.10
  -6  -2   0  470.05   13.10
  -6  -2   0  461.95   13.20
  -6  -2   0  460.45   13.30
   6   2   0  506.55   13.10
   6   2   0  480.25   13.10
   6   2   0  515.45   13.40
  -6  -2   1  594.24   17.00
  -6  -2   1  596.44   16.40
  -6  -2   1  583.24   16.50
  -6  -2   1  589.14   16.50
   6   2  -1  616.84   16.40
  -6  -2   2  351.36   10.00
  -6  -2   2  361.06   10.40
  -6  -2   2  349.17   10.40
  -6  -2   2  379.46   10.30
  -6  -2   2  379.86   10.90
   6   2  -2  370.46   10.90
  -6  -2   3  181.68    5.70
  -6  -2   3  178.08    5.30
  -6  -2   3  187.18    5.70
  -6  -2   3  187.88    6.20
  -6  -2   3  184.58    5.60
  -6  -2   3  178.28    5.30
   6   2  -3  198.08    6.20
  -6  -2   4   55.29    2.40
  -6  -2   4   57.39    2.30
  -6  -2   4   57.49    2.30
  -6  -2   4   57.49    2.10
  -6  -2   4   55.49    2.10
   6   2  -4   58.79    2.40
   6   2  -4   57.49    2.80
  -6  -2   5   59.49    2.50
  -6  -2   5   57.99    2.40
  -6  -2   5   59.99    2.60
  -6  -2   5   63.29    2.50
  -6  -2   5   62.99    2.40
   6   2  -5   57.89    2.50
   6   2  -5   59.69    3.10
  -6  -2   6   58.39    2.50
  -6  -2   6   59.19    2.60
  -6  -2   6   54.29    2.50
  -6  -2   6   56.99    2.60
  -6  -2   6   56.99    2.60
   6   2  -6   63.59    3.30
   6   2  -6   57.69    2.50
  -6  -2   7   37.00    2.10
  -6  -2   7   34.80    2.20
  -6  -2   7   35.80    2.10
  -6  -2   7   33.00    2.00
  -6  -2   7   34.40    2.20
   6   2  -7   36.40    2.10
   6   2  -7   34.90    2.80
  -6  -2   8   34.90    2.50
  -6  -2   8   40.60    2.50
  -6  -2   8   46.00    2.60
   6   2  -8   39.80    3.30
   6   2  -8   44.40    2.50
  -6  -2   9   31.00    2.60
  -6  -2   9   37.40    2.70
  -6  -2   9   33.00    2.60
   6   2  -9   34.40    2.60
   6   2  -9   24.60    3.10
  -6  -2  10   -0.40    1.10
  -6  -2  10    0.20    1.10
  -6  -2  10    2.60    1.30
   6   2 -10    0.70    1.70
   6   2 -10    1.60    1.20
  -6  -2  11    5.00    1.40
  -6  -2  11    4.70    1.60
  -6  -2  11    5.80    1.60
   6   2 -11    3.40    2.10
   6   2 -11    5.10    1.40
  -6  -2  12    1.60    1.50
  -6  -2  12    0.80    1.20
  -6  -2  12    1.60    1.40
   6   2 -12    1.80    2.10
   6   2 -12    2.00    1.30
  -6  -2  13    4.20    1.60
  -6  -2  13    0.20    1.60
  -6  -2  13    1.40    1.60
   6   2 -13    3.00    2.20
   6   2 -13    0.70    1.40
  -5  -3 -11    3.10    2.00
  -5  -3 -11    5.80    2.20
   5   3  11    1.10    1.30
  -5  -3 -10   17.30    2.80
  -5  -3 -10   18.00    3.20
   5   3  10   14.80    2.20
  -5  -3  -9   17.70    2.60
  -5  -3  -9   13.00    2.20
  -5  -3  -9   14.40    2.80
   5   3   9   21.20    2.10
  -5  -3  -8    0.60    1.10
  -5  -3  -8    0.60    0.70
  -5  -3  -8   -0.20    1.30
   5   3   8    2.20    1.00
  -5  -3  -7   12.00    2.00
  -5  -3  -7    7.60    1.70
  -5  -3  -7    9.20    1.20
   5   3   7    8.20    1.20
  -5  -3  -6   -0.30    0.70
  -5  -3  -6   -0.40    1.00
  -5  -3  -6    0.50    0.60
   5   3   6   -0.60    0.70
  -5  -3  -5    5.60    1.00
  -5  -3  -5    4.50    1.30
  -5  -3  -5    4.20    0.90
   5   3   5    3.90    0.80
  -5  -3  -4   12.10    1.10
  -5  -3  -4   12.90    1.80
  -5  -3  -4   12.30    1.30
  -5  -3  -4   11.90    1.30
   5   3   4    9.80    1.10
  -5  -3  -3   21.80    1.40
  -5  -3  -3   20.90    1.30
  -5  -3  -3   22.90    2.00
  -5  -3  -3   19.40    1.40
   5   3   3   19.30    1.30
  -5  -3  -2   55.19    1.80
  -5  -3  -2   58.09    2.20
  -5  -3  -2   56.79    2.90
  -5  -3  -2   54.69    2.20
  -5  -3  -2   54.29    2.20
   5   3   2   57.49    1.80
   5   3   2   55.29    2.10
   5   3   2   53.99    1.80
  -5  -3  -1   40.20    1.60
  -5  -3  -1   40.50    1.80
  -5  -3  -1   37.30    2.30
  -5  -3  -1   41.40    1.60
  -5  -3  -1   36.90    1.50
   5   3   1   39.00    1.70
  -5  -3   0   45.80    1.90
  -5  -3   0   45.40    1.90
  -5  -3   0   39.20    2.40
  -5  -3   0   45.90    1.80
   5   3   0   42.80    1.80
  -5  -3   1  368.86   10.80
  -5  -3   1  381.86   10.80
  -5  -3   1  373.36   11.50
  -5  -3   1  381.56   10.80
   5   3  -1  380.26   10.80
  -5  -3   2  437.86   12.40
  -5  -3   2  439.86   12.40
  -5  -3   2  426.06   12.40
  -5  -3   2  416.66   13.00
   5   3  -2  443.06   13.00
  -5  -3   3   69.89    2.90
  -5  -3   3   73.69    2.90
  -5  -3   3   75.19    2.90
  -5  -3   3   79.49    3.50
   5   3  -3   73.99    2.80
   5   3  -3   76.99    3.50
  -5  -3   4   89.39    3.40
  -5  -3   4   91.69    3.50
  -5  -3   4   90.19    3.40
  -5  -3   4   86.59    2.90
  -5  -3   4   95.19    2.90
   5   3  -4   91.09    3.40
   5   3  -4   93.29    4.00
  -5  -3   5    5.10    0.90
  -5  -3   5    7.70    1.30
  -5  -3   5    4.20    0.90
  -5  -3   5    6.60    0.90
  -5  -3   5    5.60    1.00
   5   3  -5    5.00    1.20
   5   3  -5    4.10    0.90
  -5  -3   6   73.39    3.30
  -5  -3   6   67.19    2.90
  -5  -3   6   74.79    3.30
  -5  -3   6   71.49    2.90
  -5  -3   6   78.29    3.20
   5   3  -6   79.59    3.80
   5   3  -6   75.69    3.20
  -5  -3   7   50.99    2.80
  -5  -3   7   48.30    2.50
  -5  -3   7   50.49    2.80
   5   3  -7   52.59    3.50
   5   3  -7   51.69    2.90
  -5  -3   8   24.40    2.30
  -5  -3   8   24.00    2.40
  -5  -3   8   30.40    2.30
   5   3  -8   30.40    3.20
   5   3  -8   27.40    2.50
  -5  -3   9   11.60    2.00
  -5  -3   9   15.20    2.30
  -5  -3   9   14.00    2.30
   5   3  -9   15.10    2.20
   5   3  -9   11.80    2.30
  -5  -3  10    7.90    1.60
  -5  -3  10   12.90    2.30
  -5  -3  10    5.30    1.50
   5   3 -10    6.60    1.50
   5   3 -10    7.10    2.20
  -5  -3  11    4.50    1.40
  -5  -3  11    4.10    1.50
  -5  -3  11    0.40    1.30
   5   3 -11    2.80    1.40
   5   3 -11   -0.70    1.80
  -5  -3  12    1.40    1.40
  -5  -3  12    3.50    1.70
  -5  -3  12    4.80    1.70
   5   3 -12    1.40    1.50
   5   3 -12    4.50    1.60
   5   3 -12    0.10    2.00
  -4  -4 -10    1.60    1.80
  -4  -4 -10    1.30    1.40
  -4  -4  -9   15.50    2.80
  -4  -4  -9   14.80    3.10
   4   4   9   19.80    2.20
  -4  -4  -8    0.60    1.50
  -4  -4  -8    1.60    1.30
   4   4   8    1.30    1.10
  -4  -4  -7   12.60    2.60
  -4  -4  -7   11.80    2.30
   4   4   7   10.80    1.80
  -4  -4  -6   13.00    2.40
  -4  -4  -6   14.60    2.00
  -4  -4  -6   13.00    2.00
   4   4   6    9.80    1.60
  -4  -4  -5    8.40    1.60
  -4  -4  -5    9.40    2.10
  -4  -4  -5   12.00    1.20
   4   4   5   10.60    1.50
  -4  -4  -4   37.50    3.00
  -4  -4  -4   40.00    2.30
  -4  -4  -4   39.40    1.90
   4   4   4   39.00    2.10
  -4  -4  -3  102.69    3.50
  -4  -4  -3  102.99    4.70
  -4  -4  -3  103.49    3.70
  -4  -4  -3  100.89    3.70
   4   4   3  100.79    3.10
   4   4   3  100.59    3.70
  -4  -4  -2   71.69    2.70
  -4  -4  -2   71.39    2.70
  -4  -4  -2   71.39    2.70
  -4  -4  -2   72.79    3.70
   4   4   2   70.19    2.50
   4   4   2   73.39    2.90
  -4  -4  -1   15.90    1.00
  -4  -4  -1   13.10    1.90
  -4  -4  -1   16.50    1.20
  -4  -4  -1   16.10    1.30
  -4  -4  -1   15.40    1.00
   4   4   1   12.90    1.40
   4   4   1   14.60    1.20
  -4  -4   0  100.79    4.40
  -4  -4   0  106.29    3.70
  -4  -4   0  101.89    3.60
   4   4   0  106.09    3.80
   4   4   0  102.79    3.60
  -4  -4   1   46.40    2.30
  -4  -4   1   51.99    2.30
  -4  -4   1   52.39    3.00
  -4  -4   1   48.10    2.20
   4   4  -1   46.60    2.80
   4   4  -1   46.00    2.20
   4   4  -1   48.60    2.30
  -4  -4   2    5.50    1.00
  -4  -4   2    4.50    1.30
  -4  -4   2    5.00    0.90
  -4  -4   2    5.40    0.90
   4   4  -2    5.60    0.90
   4   4  -2    5.80    1.20
   4   4  -2    6.00    0.90
   4   4  -2    4.10    0.90
  -4  -4   3    3.40    0.90
  -4  -4   3    5.90    1.40
  -4  -4   3    6.00    1.00
  -4  -4   3    4.20    0.90
   4   4  -3    3.80    1.00
   4   4  -3    4.70    1.30
   4   4  -3    3.90    0.90
  -4  -4   4    1.30    0.80
  -4  -4   4    0.90    0.80
  -4  -4   4    1.60    0.90
   4   4  -4    0.70    0.80
   4   4  -4    0.70    0.80
   4   4  -4    0.20    1.00
  -4  -4   5    5.20    1.10
  -4  -4   5    6.40    1.10
  -4  -4   5    6.50    0.90
  -4  -4   5    8.60    1.30
   4   4  -5    4.30    1.40
   4   4  -5    6.10    1.20
   4   4  -5    5.30    1.20
  -4  -4   6   43.40    2.10
  -4  -4   6   49.50    2.70
  -4  -4   6   42.90    2.70
  -4  -4   6   41.20    2.70
   4   4  -6   44.20    3.30
   4   4  -6   44.80    2.70
   4   4  -6   46.00    2.70
  -4  -4   7   35.30    2.70
  -4  -4   7   33.10    2.20
  -4  -4   7   30.20    2.60
   4   4  -7   39.30    2.70
   4   4  -7   30.10    3.20
   4   4  -7   35.00    2.70
  -4  -4   8    9.70    1.80
  -4  -4   8    8.80    1.50
  -4  -4   8    7.20    1.50
   4   4  -8    6.70    2.00
   4   4  -8    9.50    1.60
   4   4  -8   11.30    1.70
  -4  -4   9    1.10    1.20
  -4  -4   9    2.00    1.20
  -4  -4   9    2.30    1.20
   4   4  -9    0.40    1.70
   4   4  -9    0.90    1.30
   4   4  -9    0.30    1.30
  -4  -4  10    1.20    1.20
  -4  -4  10   -1.20    1.10
  -4  -4  10    1.40    1.20
   4   4 -10    1.10    1.30
   4   4 -10   -0.60    1.90
   4   4 -10    0.70    1.40
  -4  -4  11   -0.10    1.20
  -4  -4  11    0.80    1.40
  -4  -4  11    0.70    1.40
   4   4 -11    3.60    1.70
   4   4 -11    1.20    2.00
   4   4 -11    0.60    1.50
  -3  -5  -9    0.10    1.40
  -3  -5  -9   -0.50    1.50
  -3  -5  -8    2.40    1.70
  -3  -5  -8    2.70    1.40
  -3  -5  -7    0.90    1.20
  -3  -5  -7    1.00    1.50
  -3  -5  -6    1.90    1.10
  -3  -5  -6    0.60    1.50
   3   5   6    0.00    1.00
  -3  -5  -5    0.90    1.30
  -3  -5  -5    0.40    1.00
   3   5   5    1.20    1.00
  -3  -5  -4   24.70    2.20
  -3  -5  -4   29.40    3.00
   3   5   4   26.00    2.20
  -3  -5  -3   10.60    2.30
  -3  -5  -3    5.80    1.10
   3   5   3    8.90    1.60
  -3  -5  -2   28.10    1.80
  -3  -5  -2   28.00    2.90
  -3  -5  -2   26.00    1.80
   3   5   2   26.20    2.20
  -3  -5  -1   55.09    3.50
  -3  -5  -1   45.30    2.00
  -3  -5  -1   47.40    2.10
  -3  -5  -1   48.20    2.40
   3   5   1   49.70    2.60
   3   5   1   48.50    2.30
  -3  -5   0    5.00    1.50
  -3  -5   0    6.20    1.10
  -3  -5   0    6.20    1.00
   3   5   0    4.70    1.10
   3   5   0    3.20    0.90
   3   5   0    5.00    1.00
  -3  -5   1   52.39    2.60
  -3  -5   1   46.60    2.70
  -3  -5   1   53.19    2.60
  -3  -5   1   49.60    3.40
   3   5  -1   46.40    2.70
   3   5  -1   46.40    3.20
   3   5  -1   46.80    2.50
   3   5  -1   46.90    2.50
  -3  -5   2   36.50    2.30
  -3  -5   2   37.30    2.30
  -3  -5   2   36.50    3.10
  -3  -5   2   34.20    2.40
   3   5  -2   36.90    2.40
   3   5  -2   42.40    2.40
   3   5  -2   33.50    2.50
   3   5  -2   36.00    3.00
  -3  -5   3   18.90    1.90
  -3  -5   3   18.50    2.60
  -3  -5   3   16.70    1.90
  -3  -5   3   15.60    2.00
   3   5  -3   19.00    1.90
   3   5  -3   16.90    1.90
   3   5  -3   10.90    2.30
   3   5  -3   14.00    2.10
  -3  -5   4    3.90    1.20
  -3  -5   4    4.20    1.20
  -3  -5   4    4.80    1.20
   3   5  -4    4.40    1.40
   3   5  -4    4.40    1.20
   3   5  -4    2.60    1.20
   3   5  -4    4.50    1.50
  -3  -5   5    1.20    1.10
  -3  -5   5    1.50    1.20
  -3  -5   5    0.10    1.00
   3   5  -5    1.70    1.20
   3   5  -5    0.30    1.20
   3   5  -5    1.40    1.40
  -3  -5   6    8.80    1.60
  -3  -5   6    7.80    1.30
  -3  -5   6    9.00    1.60
   3   5  -6    9.90    1.70
   3   5  -6    9.60    2.00
   3   5  -6    7.10    1.50
  -3  -5   7    4.70    1.40
  -3  -5   7    3.80    1.00
  -3  -5   7    2.20    1.30
   3   5  -7    7.50    1.60
   3   5  -7    4.40    1.80
   3   5  -7    8.00    1.70
  -3  -5   8    0.40    1.20
  -3  -5   8    0.70    0.90
  -3  -5   8    0.40    1.10
   3   5  -8    3.80    1.60
   3   5  -8    0.90    1.70
   3   5  -8    0.20    1.30
  -3  -5   9    1.90    1.20
  -3  -5   9    2.70    1.50
  -3  -5   9    4.30    1.50
   3   5  -9    6.70    1.90
   3   5  -9    1.30    2.00
   3   5  -9    1.90    1.50
  -2  -6  -6    1.30    1.10
  -2  -6  -6    0.10    1.50
  -2  -6  -5    0.40    1.10
  -2  -6  -5    0.50    1.50
  -2  -6  -4    2.30    1.10
  -2  -6  -4    5.00    1.80
  -2  -6  -3    6.30    1.20
  -2  -6  -3    6.90    1.90
   2   6   3    5.60    1.30
  -2  -6  -2    3.90    1.70
  -2  -6  -2    1.90    0.90
   2   6   2    3.00    1.20
  -2  -6  -1    0.80    1.40
  -2  -6  -1    0.60    0.70
   2   6   1    0.10    1.10
  -2  -6   0    5.10    1.70
   2   6   0    3.90    1.50
   2   6   0    2.60    1.30
  -2  -6   1    3.70    1.60
  -2  -6   1    4.30    1.10
   2   6  -1    3.20    1.10
   2   6  -1    3.20    1.10
   2   6  -1    5.60    1.40
   2   6  -1    4.80    1.60
  -2  -6   2    3.90    1.40
  -2  -6   2    3.40    1.20
  -2  -6   2    2.60    1.20
  -2  -6   2    2.40    1.60
   2   6  -2    4.60    1.30
   2   6  -2    2.10    1.10
   2   6  -2    3.70    1.20
   2   6  -2    2.80    1.50
  -2  -6   3   18.30    2.50
  -2  -6   3   12.10    2.00
  -2  -6   3   17.50    2.30
  -2  -6   3   20.90    2.90
   2   6  -3   15.00    2.60
   2   6  -3   16.60    2.10
   2   6  -3   14.60    2.10
   2   6  -3   17.00    2.50
  -2  -6   4    1.70    1.20
  -2  -6   4    1.20    1.30
   2   6  -4    1.90    1.20
   2   6  -4    2.40    1.30
   2   6  -4   -0.70    1.40
   2   6  -4    0.50    1.30
  -2  -6   5   -0.20    1.20
  -2  -6   5    1.00    1.20
   2   6  -5   -0.30    1.40
   2   6  -5    0.00    1.30
   2   6  -5    1.40    1.30
   2   6  -5    2.50    1.30
  -2  -6   6    2.70    1.40
  -2  -6   6    0.00    0.70
  -2  -6   6   -0.50    1.20
   2   6  -6    1.60    1.50
   2   6  -6   -3.20    1.10
   2   6  -6   -0.40    1.30
   2   6  -6    0.80    1.70
  -2  -6   7   -0.30    0.80
  -2  -6   7   -1.30    1.30
  -2  -6   7   -1.00    1.30
   2   6  -7   -2.50    1.20
   2   6  -7    0.90    1.50
   2   6  -7   -2.50    1.50
 -16   6  -2    1.30    1.60
 -16   6  -2    3.20    1.50
  16  -6   2    0.50    1.20
 -16   6  -1    2.50    1.70
 -16   6  -1    2.90    1.40
  16  -6   1   -0.60    1.10
 -16   6   0    0.80    1.30
 -16   6   0    0.10    1.50
  16  -6   0   -0.30    1.10
 -16   6   1    3.00    1.30
 -16   6   1    0.90    1.50
  16  -6  -1   -0.30    1.10
 -16   6   2    0.60    1.10
 -16   6   2    2.30    1.60
  16  -6  -2    0.50    1.20
 -16   6   3   -1.30    1.50
  16  -6  -3    1.30    1.30
 -16   6   4   -2.00    1.40
  16  -6  -4    1.40    1.20
 -15   5  -6   22.30    2.60
 -15   5  -6   18.30    3.00
 -15   5  -6   18.50    3.10
  15  -5   6   16.10    3.00
  15  -5   6   20.10    2.70
 -15   5  -5   11.50    1.70
 -15   5  -5    8.10    1.80
 -15   5  -5    8.60    1.90
  15  -5   5    7.40    1.50
  15  -5   5    8.50    1.90
 -15   5  -4    0.20    1.30
 -15   5  -4    1.60    1.40
 -15   5  -4    2.10    1.10
  15  -5   4    0.20    1.30
  15  -5   4    0.60    1.10
 -15   5  -3    4.20    1.50
 -15   5  -3    4.50    1.10
 -15   5  -3    5.50    1.50
  15  -5   3    4.50    1.50
  15  -5   3    9.60    2.00
 -15   5  -2    2.90    1.40
 -15   5  -2    3.60    1.50
  15  -5   2    2.20    1.40
  15  -5   2    2.30    1.10
 -15   5  -1   21.40    2.70
 -15   5  -1   20.50    2.30
  15  -5   1   18.10    2.20
 -15   5   0    8.60    1.80
 -15   5   0   10.00    1.60
  15  -5   0    7.70    1.30
 -15   5   1   -0.60    1.00
 -15   5   1    4.20    1.50
  15  -5  -1    2.80    1.10
 -15   5   2    1.70    1.00
 -15   5   2    1.20    1.30
  15  -5  -2    1.10    1.00
 -15   5   3    3.30    1.10
 -15   5   3    6.60    1.60
  15  -5  -3    2.80    1.20
 -15   5   4    2.80    1.40
 -15   5   4    2.90    1.00
  15  -5  -4    2.40    1.20
 -15   5   5    1.50    1.40
 -15   5   6   -1.00    1.30
  15  -5  -6   -1.90    1.00
 -15   5   7    1.80    1.50
  15  -5  -7    0.20    1.20
 -15   5   8    3.00    1.70
  15  -5  -8    3.20    1.60
 -14   4  -9    1.90    1.40
 -14   4  -9    0.80    1.50
  14  -4   9   -0.30    1.40
  14  -4   9   -2.20    1.30
 -14   4  -8   -1.50    1.30
 -14   4  -8   -0.20    1.20
  14  -4   8    1.90    1.40
  14  -4   8    1.30    1.40
 -14   4  -7   16.30    2.40
 -14   4  -7   12.70    2.00
 -14   4  -7   12.90    2.10
  14  -4   7   15.00    2.70
  14  -4   7   13.20    2.50
 -14   4  -6   18.70    2.30
 -14   4  -6   17.10    2.70
 -14   4  -6   23.40    2.80
  14  -4   6   20.90    2.70
  14  -4   6   16.40    2.40
 -14   4  -5    3.30    1.10
 -14   4  -5    1.70    1.30
 -14   4  -5    2.20    1.30
  14  -4   5    0.50    1.30
  14  -4   5    1.20    1.10
 -14   4  -4    0.80    0.90
 -14   4  -4   -0.40    1.10
 -14   4  -4    1.20    1.20
  14  -4   4   -0.70    0.90
  14  -4   4    0.20    1.10
 -14   4  -3    1.80    1.20
 -14   4  -3    3.20    1.20
 -14   4  -3    3.60    1.00
  14  -4   3    3.60    1.10
  14  -4   3    5.70    1.40
 -14   4  -2   20.90    2.20
 -14   4  -2   19.50    1.80
 -14   4  -2   21.20    2.30
  14  -4   2   16.90    1.90
  14  -4   2   22.60    2.30
 -14   4  -1   78.09    3.50
 -14   4  -1   69.49    3.60
 -14   4  -1   76.29    3.00
  14  -4   1   76.49    3.80
  14  -4   1   75.79    3.40
 -14   4   0    2.00    0.60
 -14   4   0    3.40    1.10
 -14   4   0    1.20    1.10
  14  -4   0    1.10    0.90
 -14   4   1   18.90    2.30
 -14   4   1   18.20    1.80
 -14   4   1   19.90    1.20
  14  -4  -1   21.50    1.90
 -14   4   2    5.50    1.30
 -14   4   2    3.90    1.00
  14  -4  -2    5.30    1.10
 -14   4   3    0.50    0.80
 -14   4   3    0.40    1.10
  14  -4  -3    1.30    0.90
 -14   4   4   27.90    2.50
 -14   4   4   27.90    1.90
  14  -4  -4   30.90    2.50
 -14   4   5    2.10    0.90
 -14   4   5    3.20    1.30
 -14   4   6    3.80    1.40
 -14   4   6    3.40    0.90
  14  -4  -6    1.70    1.10
 -14   4   7    4.60    1.50
  14  -4  -7    2.30    1.20
 -14   4   8    4.10    1.60
  14  -4  -8    2.00    1.40
 -14   4   9    0.60    1.40
  14  -4  -9    0.10    1.70
  14  -4  -9    2.10    1.30
 -14   4  10    1.60    1.50
  14  -4 -10    0.90    1.40
 -13   3 -10    4.90    1.60
 -13   3 -10    3.60    1.50
  13  -3  10    3.40    1.60
  13  -3  10    1.50    1.40
 -13   3  -9    3.20    1.40
 -13   3  -9    4.00    1.40
  13  -3   9    3.30    1.40
  13  -3   9    1.80    1.40
 -13   3  -8    2.20    1.30
 -13   3  -8    2.60    1.30
  13  -3   8    1.90    1.30
  13  -3   8    4.60    1.50
 -13   3  -7   -1.20    1.10
 -13   3  -7    1.40    1.10
  13  -3   7    1.10    1.20
  13  -3   7    1.20    1.20
 -13   3  -6   16.30    2.00
 -13   3  -6   17.80    2.10
  13  -3   6   13.60    2.10
  13  -3   6   15.70    2.20
 -13   3  -5    7.80    1.20
 -13   3  -5   11.80    1.80
 -13   3  -5    8.90    1.50
  13  -3   5    8.30    1.40
  13  -3   5    6.40    1.30
 -13   3  -4   39.30    2.30
 -13   3  -4   39.90    2.00
 -13   3  -4   32.50    2.50
 -13   3  -4   37.10    2.40
  13  -3   4   37.80    2.50
  13  -3   4   40.40    2.50
 -13   3  -3    3.50    1.00
 -13   3  -3    6.20    0.90
 -13   3  -3    2.60    0.80
 -13   3  -3    2.50    1.00
  13  -3   3    3.10    1.00
  13  -3   3    2.80    0.90
 -13   3  -2   19.20    1.50
 -13   3  -2   20.90    1.70
 -13   3  -2   23.30    1.90
  13  -3   2   19.10    1.90
  13  -3   2   19.60    1.70
  13  -3   2   18.10    1.90
 -13   3  -1   60.89    2.40
 -13   3  -1   61.79    2.80
 -13   3  -1   59.39    2.90
  13  -3   1   61.59    2.90
  13  -3   1   56.99    2.70
  13  -3   1   59.89    2.70
 -13   3   0   17.80    1.70
 -13   3   0   20.30    1.30
 -13   3   0   19.20    1.60
  13  -3   0   21.20    1.60
  13  -3   0   19.40    1.60
 -13   3   1   49.60    2.30
 -13   3   1   47.90    2.50
 -13   3   1   48.80    1.80
  13  -3  -1   46.50    2.40
  13  -3  -1   49.10    2.40
 -13   3   2   24.20    1.60
 -13   3   2   25.10    1.10
 -13   3   2   26.50    2.00
  13  -3  -2   26.50    1.10
  13  -3  -2   22.90    1.80
  13  -3  -2   23.60    1.80
 -13   3   3   66.39    2.70
 -13   3   3   65.49    3.10
 -13   3   3   70.19    2.70
  13  -3  -3   68.29    3.10
  13  -3  -3   69.69    3.20
  13  -3  -3   67.29    2.60
 -13   3   4   48.20    2.20
 -13   3   4   46.30    2.60
  13  -3  -4   50.29    2.60
  13  -3  -4   47.80    2.30
 -13   3   5   14.70    1.90
 -13   3   5   14.90    1.50
  13  -3  -5   16.20    1.60
 -13   3   6   24.10    2.20
 -13   3   6   26.90    1.70
  13  -3  -6   19.80    2.00
  13  -3  -6   23.70    2.30
 -13   3   7   48.60    3.20
 -13   3   7   51.69    2.50
  13  -3  -7   60.79    3.40
  13  -3  -7   41.80    3.10
 -13   3   8   18.30    1.70
 -13   3   8   15.10    2.50
  13  -3  -8   17.90    2.60
  13  -3  -8   14.40    2.40
 -13   3   9   15.70    2.60
  13  -3  -9   12.40    2.50
  13  -3  -9    7.30    1.80
 -13   3  10    3.10    1.60
  13  -3 -10    1.70    1.30
  13  -3 -10    1.10    1.40
 -13   3  11   -3.20    1.30
  13  -3 -11    0.80    1.50
 -13   3  12    2.20    1.70
  13  -3 -12    0.20    1.60
 -12   2 -11    1.30    1.50
 -12   2 -11    1.70    1.30
 -12   2 -11    1.50    1.30
  12  -2  11    0.50    1.40
  12  -2  11    0.00    1.20
 -12   2 -10    2.80    1.20
 -12   2 -10    2.40    1.40
 -12   2 -10    4.20    1.30
  12  -2  10    0.10    1.30
  12  -2  10    0.30    1.20
 -12   2  -9    2.60    1.30
 -12   2  -9    0.50    1.30
 -12   2  -9    0.40    1.10
  12  -2   9    1.60    1.20
  12  -2   9    2.10    1.30
 -12   2  -8   16.10    2.10
 -12   2  -8   16.60    2.40
 -12   2  -8   17.10    2.10
  12  -2   8   17.10    2.50
  12  -2   8   13.00    2.10
 -12   2  -7    2.20    1.10
 -12   2  -7    5.70    1.30
 -12   2  -7    5.20    1.20
  12  -2   7    2.30    1.10
  12  -2   7    1.60    1.10
 -12   2  -6    3.10    1.00
 -12   2  -6    3.60    1.00
 -12   2  -6    2.70    1.00
  12  -2   6    1.20    0.90
  12  -2   6    1.40    0.90
 -12   2  -5   37.00    2.20
 -12   2  -5   33.70    2.10
 -12   2  -5   36.20    2.10
  12  -2   5   34.80    2.40
  12  -2   5   30.20    2.10
 -12   2  -4   13.30    1.30
 -12   2  -4   14.00    1.50
 -12   2  -4   17.10    1.50
 -12   2  -4   17.60    1.40
  12  -2   4   18.10    1.60
  12  -2   4   14.10    1.70
  12  -2   4   13.60    1.50
 -12   2  -3  176.18    5.30
 -12   2  -3  167.38    5.40
 -12   2  -3  169.08    5.70
 -12   2  -3  172.88    5.40
 -12   2  -3  169.28    5.60
  12  -2   3  170.18    5.70
  12  -2   3  168.88    5.70
  12  -2   3  172.78    5.30
  12  -2   3  164.58    5.70
 -12   2  -2   34.80    2.00
 -12   2  -2   36.40    1.80
 -12   2  -2   35.00    1.90
 -12   2  -2   39.10    1.80
  12  -2   2   38.30    2.00
  12  -2   2   36.90    2.00
  12  -2   2   37.70    2.10
 -12   2  -1  229.58    7.00
 -12   2  -1  225.18    6.80
 -12   2  -1  222.78    6.90
 -12   2  -1  225.58    6.70
  12  -2   1  225.88    7.00
  12  -2   1  220.08    7.00
  12  -2   1  226.88    7.00
 -12   2   0  124.09    4.40
 -12   2   0  128.69    4.30
 -12   2   0  133.79    4.10
 -12   2   0  135.09    4.30
  12  -2   0  133.99    4.50
  12  -2   0  131.39    4.50
 -12   2   1  131.09    4.20
 -12   2   1  128.29    4.40
 -12   2   1  126.29    4.20
 -12   2   1  124.39    3.80
  12  -2  -1  124.39    4.30
  12  -2  -1  124.89    4.30
 -12   2   2  261.37    7.50
 -12   2   2  264.97    7.90
 -12   2   2  263.77    7.50
 -12   2   2  269.97    8.00
 -12   2   2  260.97    8.10
  12  -2  -2  265.07    8.10
  12  -2  -2  270.37    8.20
  12  -2  -2  273.47    7.50
  12  -2  -2  264.17    7.60
 -12   2   3   31.80    1.90
 -12   2   3   35.30    1.20
 -12   2   3   31.40    1.90
 -12   2   3   36.20    1.90
 -12   2   3   35.10    1.80
  12  -2  -3   37.10    2.00
  12  -2  -3   36.30    2.00
  12  -2  -3   36.50    1.20
  12  -2  -3   32.30    1.60
 -12   2   4  172.28    5.80
 -12   2   4  182.88    5.50
 -12   2   4  173.38    5.70
  12  -2  -4  169.28    5.80
  12  -2  -4  189.58    6.00
  12  -2  -4  163.08    5.60
 -12   2   5   35.90    2.10
 -12   2   5   36.10    2.10
 -12   2   5   36.30    1.80
  12  -2  -5   38.00    2.20
  12  -2  -5   36.90    2.20
 -12   2   6   11.50    1.20
 -12   2   6   10.80    1.60
 -12   2   6   10.00    1.50
  12  -2  -6    7.20    1.50
  12  -2  -6   11.60    1.70
 -12   2   7   19.80    2.00
 -12   2   7   16.10    1.90
 -12   2   7   23.30    1.60
  12  -2  -7   23.40    1.10
  12  -2  -7   17.20    2.10
  12  -2  -7   21.30    2.10
 -12   2   8   10.70    2.00
 -12   2   8    8.70    1.40
  12  -2  -8    9.20    2.00
  12  -2  -8   10.50    1.90
 -12   2   9    8.10    1.70
 -12   2   9    9.90    1.60
  12  -2  -9   13.90    2.60
  12  -2  -9   12.20    2.20
 -12   2  10    0.50    1.30
 -12   2  10    1.70    0.90
  12  -2 -10    1.60    1.50
  12  -2 -10   -0.60    1.10
 -12   2  11   -1.00    1.20
  12  -2 -11    2.90    1.60
 -12   2  12    1.30    1.40
  12  -2 -12    0.40    1.50
 -12   2  13    0.90    1.50
  12  -2 -13    1.50    1.80
 -11   1 -12    1.20    1.20
 -11   1 -12    1.90    1.70
  11  -1  12    0.50    1.20
 -11   1 -11    2.10    1.10
 -11   1 -11    1.70    1.60
 -11   1 -11    1.60    1.20
  11  -1  11   -0.30    1.30
  11  -1  11   -0.10    1.10
 -11   1 -10    3.20    1.20
 -11   1 -10    0.80    1.40
 -11   1 -10    3.20    1.20
  11  -1  10    3.50    1.30
  11  -1  10    4.40    1.40
 -11   1  -9   18.40    2.70
 -11   1  -9   20.20    2.20
 -11   1  -9   14.40    1.90
  11  -1   9   20.40    2.70
  11  -1   9   15.00    2.20
 -11   1  -8  209.48    6.80
 -11   1  -8  197.38    7.70
 -11   1  -8  208.48    7.00
  11  -1   8  203.58    7.10
  11  -1   8  215.78    7.60
 -11   1  -7    8.00    1.50
 -11   1  -7    6.20    1.10
 -11   1  -7    6.10    1.10
  11  -1   7    4.70    1.20
  11  -1   7   11.50    2.00
 -11   1  -6   44.90    2.40
 -11   1  -6   43.40    2.60
 -11   1  -6   40.70    2.20
 -11   1  -6   39.20    2.10
  11  -1   6   43.10    2.60
  11  -1   6   39.80    2.30
 -11   1  -5   16.20    1.50
 -11   1  -5   18.20    1.40
 -11   1  -5   16.20    1.60
 -11   1  -5   15.80    1.40
  11  -1   5   19.40    1.50
  11  -1   5   17.40    1.70
 -11   1  -4   63.89    2.60
 -11   1  -4   65.79    2.60
 -11   1  -4   62.49    2.80
 -11   1  -4   67.79    2.80
  11  -1   4   65.79    2.70
  11  -1   4   61.69    2.80
  11  -1   4   59.79    2.90
 -11   1  -3  153.78    4.90
 -11   1  -3  153.38    5.00
 -11   1  -3  150.88    4.90
 -11   1  -3  157.18    4.90
  11  -1   3  150.28    4.90
  11  -1   3  150.48    5.10
  11  -1   3  151.68    5.20
 -11   1  -2  268.17    8.00
 -11   1  -2  269.07    8.10
 -11   1  -2  265.27    8.20
 -11   1  -2  274.17    7.90
 -11   1  -2  279.07    8.10
  11  -1   2  273.47    8.10
  11  -1   2  285.97    8.00
  11  -1   2  271.17    8.30
  11  -1   2  282.07    8.30
 -11   1  -1   23.40    1.30
 -11   1  -1   22.40    1.40
 -11   1  -1   24.00    1.10
 -11   1  -1   23.10    1.40
  11  -1   1   21.30    1.50
  11  -1   1   24.80    1.10
  11  -1   1   23.60    1.40
  11  -1   1   23.50    1.50
 -11   1   0  711.63   19.70
 -11   1   0  696.93   19.70
 -11   1   0  733.73   19.40
 -11   1   0  714.23   19.60
 -11   1   0  697.53   19.80
  11  -1   0  713.33   19.90
  11  -1   0  733.53   19.40
  11  -1   0  692.73   19.90
  11  -1   0  719.53   19.40
 -11   1   1  193.48    5.60
 -11   1   1  193.38    5.90
 -11   1   1  196.38    5.80
 -11   1   1  196.98    6.00
  11  -1  -1  195.68    6.10
  11  -1  -1  200.18    5.60
  11  -1  -1  192.78    6.00
  11  -1  -1  190.68    5.60
 -11   1   2  446.96   12.20
 -11   1   2  434.36   12.50
 -11   1   2  437.16   12.70
 -11   1   2  444.56   12.50
 -11   1   2  430.26   12.40
  11  -1  -2  451.35   12.40
  11  -1  -2  450.15   12.20
  11  -1  -2  436.66   12.70
  11  -1  -2  439.86   12.70
  11  -1  -2  451.85   12.40
 -11   1   3  261.67    8.10
 -11   1   3  272.17    8.00
 -11   1   3  270.97    8.20
 -11   1   3  271.07    7.70
  11  -1  -3  278.97    7.70
  11  -1  -3  285.57    8.30
  11  -1  -3  269.37    8.10
  11  -1  -3  276.67    8.30
 -11   1   4  382.86   11.30
 -11   1   4  385.26   11.00
 -11   1   4  385.66   10.70
 -11   1   4  366.36   11.10
  11  -1  -4  378.96   11.30
  11  -1  -4  406.46   10.70
 -11   1   5   32.00    1.80
 -11   1   5   28.80    1.90
 -11   1   5   30.40    1.30
 -11   1   5   31.40    1.60
  11  -1  -5   29.90    1.90
  11  -1  -5   32.70    2.10
  11  -1  -5   31.40    1.30
 -11   1   6   21.80    1.80
 -11   1   6   16.50    1.50
 -11   1   6   19.90    1.40
 -11   1   6   19.20    1.10
  11  -1  -6   17.50    2.00
  11  -1  -6   18.20    1.10
  11  -1  -6   19.50    1.70
 -11   1   7   92.29    3.80
 -11   1   7   86.99    3.30
 -11   1   7   83.29    3.60
  11  -1  -7   91.89    3.70
  11  -1  -7   85.59    2.90
  11  -1  -7   78.19    4.00
 -11   1   8   30.20    2.40
 -11   1   8   34.90    2.10
 -11   1   8   40.50    2.60
  11  -1  -8   35.00    1.70
  11  -1  -8   27.20    2.90
 -11   1   9   10.30    1.60
 -11   1   9   12.70    2.00
 -11   1   9    8.20    1.50
  11  -1  -9    6.90    1.90
  11  -1  -9    9.10    1.30
  11  -1  -9   12.20    1.90
 -11   1  10    0.30    1.10
 -11   1  10    1.20    1.20
 -11   1  10    2.40    1.00
  11  -1 -10    2.40    1.60
  11  -1 -10    3.10    0.80
 -11   1  11   -0.50    1.20
 -11   1  11    0.40    0.90
  11  -1 -11    1.50    1.60
 -11   1  12    0.20    1.40
 -11   1  12    0.60    1.00
  11  -1 -12    1.90    1.70
 -11   1  13   -0.30    1.50
  11  -1 -13   -0.60    1.70
 -10   0 -12    0.10    1.00
 -10   0 -12    1.30    1.60
  10   0  12    1.80    1.30
 -10   0 -11    0.30    1.40
 -10   0 -11    0.40    1.00
  10   0  11    1.90    1.20
 -10   0 -10   10.20    1.50
 -10   0 -10   12.80    1.90
 -10   0 -10   10.40    2.10
  10   0  10    8.70    1.60
  10   0  10   11.10    2.00
 -10   0  -9   -0.80    0.90
 -10   0  -9    1.10    0.90
 -10   0  -9    2.70    1.50
  10   0   9    0.60    1.20
  10   0   9    0.60    1.10
 -10   0  -8  191.68    7.60
 -10   0  -8  202.98    6.80
 -10   0  -8  206.38    6.50
  10   0   8  201.98    6.90
  10   0   8  214.18    7.40
 -10   0  -7  206.88    7.90
 -10   0  -7  231.08    7.30
 -10   0  -7  234.78    7.70
 -10   0  -7  222.08    7.00
  10   0   7  240.88    7.90
  10   0   7  233.28    7.30
 -10   0  -6   15.40    1.80
 -10   0  -6   16.30    1.20
 -10   0  -6   16.10    1.50
 -10   0  -6   16.10    1.70
  10   0   6   15.40    1.40
  10   0   6   17.80    1.90
 -10   0  -5    3.60    0.70
 -10   0  -5    3.30    0.60
 -10   0  -5    3.00    0.90
 -10   0  -5    3.20    0.80
  10   0   5    4.60    0.90
  10   0   5    2.50    0.70
 -10   0  -4   43.80    2.00
 -10   0  -4   45.20    2.30
 -10   0  -4   45.70    1.90
 -10   0  -4   43.00    2.20
  10   0   4   46.50    2.00
  10   0   4   44.90    2.30
 -10   0  -3 1131.19   30.90
 -10   0  -3 1129.69   31.30
 -10   0  -3 1118.89   31.10
 -10   0  -3 1094.59   31.30
  10   0   3 1147.39   31.40
  10   0   3 1177.88   31.00
 -10   0  -2   95.89    3.50
 -10   0  -2   97.99    3.30
 -10   0  -2  102.49    3.20
 -10   0  -2  100.69    3.20
 -10   0  -2  101.79    3.60
  10   0   2  108.59    3.60
  10   0   2   98.89    3.20
 -10   0  -1   84.19    2.80
 -10   0  -1   82.69    2.80
 -10   0  -1   85.29    3.00
 -10   0  -1   88.19    2.70
 -10   0  -1   80.49    3.00
 -10   0  -1   86.79    2.70
 -10   0  -1   86.09    3.10
  10   0   1   87.19    3.00
  10   0   1   84.39    2.70
  10   0   1   86.19    3.10
 -10   0   0  649.74   17.60
 -10   0   0  631.64   17.60
 -10   0   0  641.74   17.20
 -10   0   0  592.54   17.40
 -10   0   0  632.64   17.30
 -10   0   0  622.94   17.30
 -10   0   0  597.54   17.20
  10   0   0  620.64   17.40
  10   0   0  635.34   17.50
  10   0   0  675.63   17.90
  10   0   0  618.04   17.20
 -10   0   1  142.29    4.30
 -10   0   1  144.39    4.20
 -10   0   1  139.99    4.50
 -10   0   1  142.79    4.40
 -10   0   1  137.29    4.30
 -10   0   1  134.79    4.50
  10   0  -1  150.98    4.50
  10   0  -1  136.99    4.50
  10   0  -1  143.59    4.40
  10   0  -1  146.09    4.20
 -10   0   2  591.74   16.10
 -10   0   2  582.44   16.10
 -10   0   2  578.44   16.00
 -10   0   2  592.74   16.30
  10   0  -2  561.24   16.20
  10   0  -2  579.14   16.30
 -10   0   3  234.38    7.00
 -10   0   3  245.28    7.00
 -10   0   3  241.08    7.20
 -10   0   3  238.88    7.20
 -10   0   3  235.48    6.80
  10   0  -3  235.58    7.30
 -10   0   4    2.80    0.70
 -10   0   4    3.00    0.70
 -10   0   4    2.10    0.60
 -10   0   4    2.20    0.70
 -10   0   4    2.20    0.50
  10   0  -4    2.20    0.70
  10   0  -4    3.30    0.90
 -10   0   5  453.25   13.30
 -10   0   5  460.35   13.20
 -10   0   5  476.55   13.50
 -10   0   5  464.45   13.00
  10   0  -5  454.65   13.80
  10   0  -5  464.95   13.00
  10   0  -5  461.95   13.30
 -10   0   6    0.20    0.60
 -10   0   6    0.10    0.50
 -10   0   6    0.10    0.60
 -10   0   6    0.10    0.70
  10   0  -6    0.60    0.90
  10   0  -6    0.40    0.50
  10   0  -6    0.60    0.60
 -10   0   7   12.50    1.60
 -10   0   7   11.80    1.10
 -10   0   7    9.60    1.20
 -10   0   7    7.40    1.10
  10   0  -7   10.80    1.40
  10   0  -7   11.30    1.10
  10   0  -7    5.50    1.30
 -10   0   8    4.60    1.10
 -10   0   8    3.40    1.10
 -10   0   8    4.00    0.90
  10   0  -8    3.90    1.40
  10   0  -8    5.10    1.00
  10   0  -8    4.10    0.80
 -10   0   9   19.70    1.80
 -10   0   9   21.00    2.20
 -10   0   9   14.50    2.10
  10   0  -9   21.80    1.70
 -10   0  10    0.20    1.10
 -10   0  10    0.40    1.10
 -10   0  10    0.30    0.90
  10   0 -10    2.10    0.90
  10   0 -10    0.20    1.60
 -10   0  11    1.80    1.00
 -10   0  11    1.50    1.20
 -10   0  11   -0.30    1.20
  10   0 -11    0.50    1.70
  10   0 -11    0.40    0.90
 -10   0  12    0.40    1.10
 -10   0  12    1.20    1.40
 -10   0  12   -1.00    1.30
  10   0 -12    0.40    1.90
  10   0 -12    0.20    0.90
 -10   0  13    1.00    1.20
 -10   0  13    0.50    1.50
  10   0 -13    0.90    1.90
  10   0 -13   -1.30    1.10
  -9  -1 -12   -0.20    1.00
  -9  -1 -12    0.50    1.70
   9   1  12    0.50    1.30
  -9  -1 -11    0.60    1.10
  -9  -1 -11    0.50    1.70
   9   1  11    0.00    1.10
  -9  -1 -10   18.70    2.10
  -9  -1 -10   15.10    3.00
   9   1  10   14.40    2.20
  -9  -1  -9   16.10    2.90
  -9  -1  -9   21.70    2.60
  -9  -1  -9   21.50    2.10
   9   1   9   23.00    2.20
  -9  -1  -8  171.98    7.10
  -9  -1  -8  176.28    6.10
  -9  -1  -8  191.88    6.80
  -9  -1  -8  179.38    5.60
   9   1   8  176.78    6.20
   9   1   8  186.28    6.80
  -9  -1  -7   48.40    2.40
  -9  -1  -7   49.70    3.10
  -9  -1  -7   49.20    2.00
  -9  -1  -7   47.80    2.90
   9   1   7   51.09    2.90
   9   1   7   47.60    2.40
  -9  -1  -6   13.10    1.30
  -9  -1  -6   15.00    1.70
  -9  -1  -6   13.30    1.90
  -9  -1  -6   15.10    1.00
   9   1   6   14.60    1.30
   9   1   6   12.70    1.60
  -9  -1  -5  125.59    4.60
  -9  -1  -5  121.69    4.80
  -9  -1  -5  123.89    4.20
  -9  -1  -5  123.29    3.80
   9   1   5  120.79    4.50
   9   1   5  123.59    4.10
  -9  -1  -4  147.59    4.20
  -9  -1  -4  137.09    4.90
  -9  -1  -4  142.19    4.20
  -9  -1  -4  141.29    4.60
  -9  -1  -4  141.29    5.20
   9   1   4  141.09    4.90
   9   1   4  144.79    4.40
   9   1   4  144.49    4.40
  -9  -1  -3 1324.67   36.10
  -9  -1  -3 1288.17   35.50
  -9  -1  -3 1295.27   36.30
  -9  -1  -3 1290.87   36.10
  -9  -1  -3 1353.16   35.50
  -9  -1  -3 1263.57   35.80
   9   1   3 1351.16   36.00
   9   1   3 1352.36   35.50
   9   1   3 1274.77   35.50
  -9  -1  -2  465.65   13.90
  -9  -1  -2  496.85   13.80
  -9  -1  -2  501.25   14.20
  -9  -1  -2  477.65   14.00
  -9  -1  -2  505.75   13.40
  -9  -1  -2  485.65   13.50
   9   1   2  495.85   13.90
   9   1   2  493.15   13.40
   9   1   2  495.45   13.50
  -9  -1  -1  751.92   20.60
  -9  -1  -1  714.23   21.00
  -9  -1  -1  759.62   20.80
  -9  -1  -1  727.53   20.70
  -9  -1  -1  765.42   20.40
   9   1   1  781.62   20.40
   9   1   1  735.93   20.70
  -9  -1   0  471.55   13.50
  -9  -1   0  490.75   13.90
  -9  -1   0  483.05   13.60
  -9  -1   0  473.15   13.40
  -9  -1   0  476.85   13.60
   9   1   0  512.45   13.50
  -9  -1   1  142.99    4.40
  -9  -1   1  144.79    4.30
  -9  -1   1  141.19    4.70
  -9  -1   1  140.19    4.40
  -9  -1   1  145.79    4.10
  -9  -1   1  137.19    4.40
   9   1  -1  142.59    4.10
   9   1  -1  143.79    4.30
  -9  -1   2  446.96   13.30
  -9  -1   2  462.05   13.00
  -9  -1   2  466.75   13.00
  -9  -1   2  456.45   13.00
  -9  -1   2  466.95   12.80
  -9  -1   2  462.85   13.00
   9   1  -2  466.05   13.40
   9   1  -2  482.85   12.80
   9   1  -2  452.75   12.90
  -9  -1   3  242.98    7.10
  -9  -1   3  239.68    7.10
  -9  -1   3  243.98    7.00
  -9  -1   3  246.68    7.20
  -9  -1   3  244.28    7.10
   9   1  -3  237.88    7.00
   9   1  -3  233.18    7.50
  -9  -1   4   86.59    3.20
  -9  -1   4   88.69    3.10
  -9  -1   4   89.69    3.10
  -9  -1   4   87.89    3.10
  -9  -1   4   93.89    3.20
   9   1  -4   88.89    3.60
   9   1  -4   89.49    3.00
  -9  -1   5    5.10    0.80
  -9  -1   5    7.70    1.00
  -9  -1   5    6.10    1.10
  -9  -1   5    7.10    1.00
  -9  -1   5    6.70    1.10
   9   1  -5    7.20    0.90
   9   1  -5    5.90    0.90
   9   1  -5    5.20    1.10
  -9  -1   6   44.60    2.30
  -9  -1   6   50.69    2.20
  -9  -1   6   49.60    2.10
  -9  -1   6   48.20    2.30
  -9  -1   6   51.09    2.40
   9   1  -6   40.90    2.70
   9   1  -6   45.90    2.10
   9   1  -6   47.90    2.10
  -9  -1   7    6.30    1.00
  -9  -1   7    7.10    1.20
  -9  -1   7    6.30    1.10
  -9  -1   7    7.70    1.30
  -9  -1   7    5.90    1.10
   9   1  -7    3.10    1.20
   9   1  -7    5.20    0.90
   9   1  -7    6.70    1.10
  -9  -1   8   48.00    2.50
  -9  -1   8   51.89    2.80
  -9  -1   8   47.90    2.40
  -9  -1   8   46.40    2.70
   9   1  -8   40.10    3.20
   9   1  -8   45.30    2.40
  -9  -1   9   30.30    2.30
  -9  -1   9   30.40    2.60
  -9  -1   9   31.90    2.50
   9   1  -9   25.40    2.90
   9   1  -9   29.40    2.20
  -9  -1  10    4.60    1.40
  -9  -1  10    3.00    1.40
  -9  -1  10    4.30    1.20
   9   1 -10    2.20    1.80
   9   1 -10    5.00    1.20
  -9  -1  11    1.10    1.30
  -9  -1  11    1.10    1.10
  -9  -1  11    1.40    1.30
   9   1 -11   -0.30    1.80
   9   1 -11    1.10    1.00
  -9  -1  12    0.80    1.20
  -9  -1  12   -2.80    1.10
  -9  -1  12   -0.10    1.40
   9   1 -12   -2.00    1.70
   9   1 -12    0.30    1.00
  -9  -1  13    0.20    1.40
  -9  -1  13    1.50    1.40
  -9  -1  13    2.50    1.60
   9   1 -13   -0.20    1.10
   9   1 -13    2.10    2.20
  -8  -2 -12   -1.10    1.70
   8   2  12    2.90    2.30
  -8  -2 -11    0.80    0.90
  -8  -2 -11   -0.10    1.60
   8   2  11   -0.20    1.10
  -8  -2 -10    8.00    2.10
  -8  -2 -10   11.60    1.80
  -8  -2 -10   13.00    2.60
   8   2  10    6.50    1.40
  -8  -2  -9   17.70    1.80
  -8  -2  -9   19.80    3.00
  -8  -2  -9   17.90    2.50
   8   2   9   19.20    2.00
  -8  -2  -8   31.30    3.10
  -8  -2  -8   29.90    2.70
  -8  -2  -8   27.90    2.00
   8   2   8   33.00    2.10
  -8  -2  -7    4.70    1.50
  -8  -2  -7    4.60    0.90
  -8  -2  -7    4.90    1.20
   8   2   7    5.90    1.00
  -8  -2  -6   17.20    2.10
  -8  -2  -6   20.20    1.50
  -8  -2  -6   20.00    1.90
   8   2   6   17.70    1.50
   8   2   6   15.90    1.60
  -8  -2  -5   38.60    2.30
  -8  -2  -5   40.30    2.20
  -8  -2  -5   41.20    1.90
  -8  -2  -5   39.90    2.60
   8   2   5   36.20    2.10
   8   2   5   37.80    1.80
  -8  -2  -4   19.80    1.90
  -8  -2  -4   17.50    1.20
  -8  -2  -4   18.30    1.50
  -8  -2  -4   15.00    1.50
   8   2   4   16.20    1.40
   8   2   4   19.60    1.10
  -8  -2  -3   55.09    1.90
  -8  -2  -3   52.09    2.40
  -8  -2  -3   51.09    2.80
  -8  -2  -3   54.49    2.40
  -8  -2  -3   54.89    2.20
   8   2   3   54.49    2.20
   8   2   3   53.39    1.90
   8   2   3   53.39    1.60
  -8  -2  -2  429.66   12.30
  -8  -2  -2  411.06   12.20
  -8  -2  -2  413.36   12.10
  -8  -2  -2  423.86   11.70
  -8  -2  -2  430.46   12.80
  -8  -2  -2  448.66   11.80
   8   2   2  428.16   11.70
   8   2   2  428.46   12.00
   8   2   2  437.06   11.80
  -8  -2  -1  586.14   16.10
  -8  -2  -1  577.44   16.40
  -8  -2  -1  581.84   17.00
  -8  -2  -1  593.54   16.40
  -8  -2  -1  571.64   16.40
   8   2   1  606.04   16.00
   8   2   1  593.94   16.10
   8   2   1  587.24   15.90
   8   2   1  589.44   16.10
  -8  -2   0  309.67    8.90
  -8  -2   0  307.67    8.80
  -8  -2   0  305.77    9.50
  -8  -2   0  303.17    9.00
  -8  -2   0  308.17    8.80
  -8  -2   0  317.47    8.60
   8   2   0  324.17    8.60
   8   2   0  317.77    8.60
  -8  -2   1  158.78    5.50
  -8  -2   1  154.88    4.70
  -8  -2   1  158.48    4.60
  -8  -2   1  155.78    4.70
  -8  -2   1  156.38    4.90
  -8  -2   1  153.88    4.80
   8   2  -1  172.28    4.70
  -8  -2   2  236.58    7.50
  -8  -2   2  232.98    6.90
  -8  -2   2  235.38    6.80
  -8  -2   2  236.98    6.70
  -8  -2   2  226.68    7.00
  -8  -2   3   50.39    2.00
  -8  -2   3   49.30    2.10
  -8  -2   3   50.19    2.10
  -8  -2   3   50.89    1.90
  -8  -2   3   52.59    2.70
  -8  -2   3   52.29    1.90
   8   2  -3   50.19    2.60
  -8  -2   4    8.80    1.00
  -8  -2   4    9.60    1.00
  -8  -2   4   12.10    1.00
  -8  -2   4   10.50    1.20
  -8  -2   4   10.40    1.20
   8   2  -4    7.40    1.50
  -8  -2   5   14.50    1.20
  -8  -2   5   17.00    1.40
  -8  -2   5   14.90    1.30
  -8  -2   5   15.80    1.30
  -8  -2   5   16.40    1.20
   8   2  -5   14.70    1.30
   8   2  -5   14.20    1.80
  -8  -2   6   41.80    2.20
  -8  -2   6   43.70    2.10
  -8  -2   6   39.30    2.20
  -8  -2   6   49.70    2.30
  -8  -2   6   41.50    2.10
   8   2  -6   42.30    2.80
   8   2  -6   44.60    2.20
  -8  -2   7   31.40    2.10
  -8  -2   7   34.50    3.00
  -8  -2   7   30.40    2.10
  -8  -2   7   32.10    2.00
  -8  -2   7   30.90    2.10
   8   2  -7   27.60    2.60
   8   2  -7   29.30    2.00
  -8  -2   8   45.50    2.80
  -8  -2   8   45.60    2.70
  -8  -2   8   56.09    2.80
  -8  -2   8   51.79    2.90
   8   2  -8   45.70    3.60
   8   2  -8   50.79    2.80
  -8  -2   9   24.80    2.30
  -8  -2   9   24.80    2.40
  -8  -2   9   29.00    2.50
   8   2  -9   24.90    2.50
   8   2  -9   24.90    3.40
  -8  -2  10    4.20    1.40
  -8  -2  10    2.50    1.30
  -8  -2  10    3.60    1.30
   8   2 -10    3.70    1.90
   8   2 -10    4.60    1.30
  -8  -2  11    0.20    1.10
  -8  -2  11    2.00    1.30
  -8  -2  11    0.60    1.40
   8   2 -11    1.10    1.20
   8   2 -11    0.60    1.80
  -8  -2  12    1.30    1.30
  -8  -2  12    0.30    1.40
  -8  -2  12    0.40    1.40
   8   2 -12   -1.10    1.10
   8   2 -12    1.60    2.10
  -8  -2  13    0.00    1.40
  -8  -2  13    2.30    1.40
  -8  -2  13    2.90    1.70
   8   2 -13    3.10    1.50
   8   2 -13    2.90    2.20
  -7  -3 -11    3.50    1.90
  -7  -3 -10    4.40    1.50
  -7  -3 -10    3.30    1.80
   7   3  10    6.60    2.10
  -7  -3  -9   17.10    3.10
  -7  -3  -9   23.60    1.90
  -7  -3  -9   26.90    2.90
   7   3   9   26.20    2.30
  -7  -3  -8   20.90    1.80
  -7  -3  -8   23.10    3.00
  -7  -3  -8   22.40    2.60
   7   3   8   20.60    2.00
  -7  -3  -7    1.80    0.70
  -7  -3  -7    1.50    1.30
  -7  -3  -7    3.30    1.10
   7   3   7    2.60    0.90
  -7  -3  -6    3.30    1.30
  -7  -3  -6    4.30    0.80
  -7  -3  -6    4.40    1.10
   7   3   6    2.70    0.80
  -7  -3  -5   14.90    2.20
  -7  -3  -5   13.50    1.60
  -7  -3  -5   12.30    1.30
   7   3   5   15.00    1.30
  -7  -3  -4    3.40    0.80
  -7  -3  -4    3.40    0.70
  -7  -3  -4    2.20    1.10
  -7  -3  -4    2.70    0.80
   7   3   4    3.80    0.70
  -7  -3  -3   38.90    2.60
  -7  -3  -3   36.50    1.90
  -7  -3  -3   39.50    1.80
  -7  -3  -3   37.30    1.90
   7   3   3   39.20    1.70
  -7  -3  -2  137.09    5.30
  -7  -3  -2  137.49    4.50
  -7  -3  -2  140.39    4.10
  -7  -3  -2  133.99    4.50
  -7  -3  -2  145.59    4.60
   7   3   2  137.09    4.10
   7   3   2  141.89    4.30
  -7  -3  -1   55.39    2.10
  -7  -3  -1   52.19    2.00
  -7  -3  -1   54.19    1.90
  -7  -3  -1   52.99    2.90
  -7  -3  -1   55.49    2.20
   7   3   1   53.39    2.00
  -7  -3   0    1.80    0.50
  -7  -3   0    3.10    0.60
  -7  -3   0    3.30    0.70
  -7  -3   0    3.00    0.50
  -7  -3   0    2.70    1.00
  -7  -3   0    2.70    0.50
   7   3   0    2.10    0.60
  -7  -3   1  354.26   10.30
  -7  -3   1  347.57   10.40
  -7  -3   1  373.16   11.20
  -7  -3   1  351.26   10.30
   7   3  -1  368.86   10.20
  -7  -3   2  192.58    6.50
  -7  -3   2  174.48    5.80
  -7  -3   2  184.58    5.80
  -7  -3   2  181.18    5.70
   7   3  -2  188.08    6.40
  -7  -3   3    3.60    0.80
  -7  -3   3    7.10    1.20
  -7  -3   3    6.80    1.00
  -7  -3   3    3.70    1.10
   7   3  -3    5.60    1.20
  -7  -3   4   29.70    1.80
  -7  -3   4   33.30    1.90
  -7  -3   4   29.20    1.40
  -7  -3   4   29.90    1.80
  -7  -3   4   30.40    1.40
   7   3  -4   32.20    1.80
   7   3  -4   25.70    2.30
  -7  -3   5    5.00    0.90
  -7  -3   5    4.90    0.90
  -7  -3   5    4.50    0.90
  -7  -3   5    7.70    1.30
  -7  -3   5    5.50    0.90
   7   3  -5    4.20    0.90
   7   3  -5    4.20    1.20
  -7  -3   6   55.49    2.50
  -7  -3   6   58.19    2.50
  -7  -3   6   58.39    2.90
  -7  -3   6   60.39    2.80
  -7  -3   6   56.79    2.80
   7   3  -6   61.99    2.90
   7   3  -6   57.09    3.40
  -7  -3   7   54.19    2.70
  -7  -3   7   52.39    2.80
  -7  -3   7   48.70    2.90
  -7  -3   7   52.49    2.90
   7   3  -7   56.69    3.70
   7   3  -7   51.09    2.80
  -7  -3   8    3.60    1.30
  -7  -3   8    7.70    1.50
  -7  -3   8    9.80    1.90
   7   3  -8    8.30    2.00
   7   3  -8    8.20    1.50
  -7  -3   9   14.50    2.20
  -7  -3   9   19.00    2.30
  -7  -3   9   11.50    1.70
   7   3  -9   14.00    2.50
   7   3  -9   16.60    2.40
  -7  -3  10    9.80    1.70
  -7  -3  10    9.90    1.70
  -7  -3  10    7.60    1.60
   7   3 -10   10.00    1.70
   7   3 -10   10.80    2.40
  -7  -3  11   -0.20    1.30
  -7  -3  11    0.00    1.10
  -7  -3  11    3.00    1.40
   7   3 -11    1.00    1.90
   7   3 -11   -2.20    1.20
  -7  -3  12    1.00    1.40
  -7  -3  12    4.90    1.70
  -7  -3  12    3.00    1.60
   7   3 -12   -0.20    2.00
   7   3 -12    2.70    1.50
  -6  -4 -10    1.70    1.60
  -6  -4 -10    2.30    1.80
  -6  -4  -9    3.00    1.50
  -6  -4  -9    7.00    2.10
  -6  -4  -8    0.00    1.20
  -6  -4  -8    0.80    1.50
  -6  -4  -7   20.90    2.50
  -6  -4  -7   17.70    2.70
   6   4   7   18.90    1.90
  -6  -4  -6    1.00    0.70
  -6  -4  -6   -0.70    0.90
  -6  -4  -6   -1.00    1.20
   6   4   6   -1.10    0.80
  -6  -4  -5   37.70    2.00
  -6  -4  -5   38.70    3.20
  -6  -4  -5   37.40    2.50
   6   4   5   37.30    2.10
  -6  -4  -4   31.30    2.20
  -6  -4  -4   30.60    2.90
  -6  -4  -4   37.40    1.90
   6   4   4   36.00    2.00
  -6  -4  -3   16.30    1.60
  -6  -4  -3   20.50    1.50
  -6  -4  -3   20.00    2.40
   6   4   3   17.80    1.50
  -6  -4  -2   12.20    1.20
  -6  -4  -2   14.70    1.00
  -6  -4  -2   14.90    2.20
  -6  -4  -2   15.60    1.40
  -6  -4  -2   13.90    1.30
   6   4   2   13.60    1.00
   6   4   2   11.20    1.30
  -6  -4  -1    3.00    0.60
  -6  -4  -1    4.10    0.70
  -6  -4  -1    3.00    0.60
  -6  -4  -1    3.40    0.80
  -6  -4  -1    4.80    1.30
   6   4   1    5.40    0.90
   6   4   1    4.90    0.90
  -6  -4   0   30.20    1.70
  -6  -4   0   26.20    1.60
  -6  -4   0   30.50    2.50
   6   4   0   25.40    1.50
   6   4   0   27.30    1.70
  -6  -4   1   34.90    2.80
  -6  -4   1   37.60    2.10
  -6  -4   1   38.90    2.00
  -6  -4   1   37.10    2.00
   6   4  -1   38.70    2.00
  -6  -4   2  111.79    4.10
  -6  -4   2  112.19    4.80
  -6  -4   2  110.79    4.10
  -6  -4   2  118.49    4.10
   6   4  -2  106.69    4.70
   6   4  -2  117.09    4.10
  -6  -4   3   14.50    2.10
  -6  -4   3   17.70    1.60
  -6  -4   3   12.10    1.50
  -6  -4   3   14.60    1.50
   6   4  -3   14.90    2.10
   6   4  -3   16.00    1.60
  -6  -4   4    1.50    0.80
  -6  -4   4    0.20    0.70
  -6  -4   4    2.60    0.90
   6   4  -4    0.80    0.80
   6   4  -4    1.50    1.20
  -6  -4   5    8.80    1.30
  -6  -4   5    7.70    1.20
  -6  -4   5    7.00    1.00
  -6  -4   5    6.90    1.20
  -6  -4   5    7.70    1.00
   6   4  -5    8.40    1.70
   6   4  -5    8.90    1.30
  -6  -4   6   64.59    2.70
  -6  -4   6   70.19    3.40
  -6  -4   6   62.69    3.30
  -6  -4   6   63.29    3.30
   6   4  -6   70.49    3.40
   6   4  -6   73.19    4.10
  -6  -4   7   27.60    2.10
  -6  -4   7   27.00    2.40
  -6  -4   7   27.60    2.50
  -6  -4   7   30.20    2.60
   6   4  -7   33.60    3.30
   6   4  -7   33.40    2.70
  -6  -4   8    3.10    1.30
  -6  -4   8    2.70    1.10
  -6  -4   8    2.20    1.20
   6   4  -8    2.40    1.80
   6   4  -8    2.00    1.20
  -6  -4   9   -0.60    1.10
  -6  -4   9    3.40    1.30
  -6  -4   9    2.70    1.30
   6   4  -9    2.50    1.30
   6   4  -9    1.60    1.90
  -6  -4  10   -0.30    1.20
  -6  -4  10    0.70    1.20
  -6  -4  10    0.80    1.20
   6   4 -10   -1.80    1.30
   6   4 -10   -1.00    1.80
   6   4 -10    2.30    1.50
  -6  -4  11   -0.30    1.30
  -6  -4  11    0.70    1.40
  -6  -4  11    0.70    1.30
   6   4 -11    0.90    1.50
   6   4 -11   -3.30    1.80
   6   4 -11   -3.30    1.20
  -5  -5  -9    1.10    1.40
  -5  -5  -9    2.70    2.00
  -5  -5  -8    4.20    1.90
  -5  -5  -8    2.80    1.40
  -5  -5  -7    2.50    1.30
  -5  -5  -7    1.70    1.70
  -5  -5  -6    2.20    1.10
  -5  -5  -6   -0.50    1.50
  -5  -5  -5    1.80    1.40
  -5  -5  -5    1.60    1.00
  -5  -5  -4   52.19    2.80
  -5  -5  -4   47.40    3.70
   5   5   4   52.69    2.70
  -5  -5  -3   39.40    3.40
  -5  -5  -3   41.10    2.20
  -5  -5  -3   43.30    2.40
   5   5   3   38.80    2.30
  -5  -5  -2    5.00    1.60
  -5  -5  -2    9.10    1.50
  -5  -5  -2    3.80    0.90
   5   5   2    5.50    1.10
  -5  -5  -1   25.40    1.50
  -5  -5  -1   23.90    1.60
  -5  -5  -1   23.10    1.50
  -5  -5  -1   23.30    1.90
  -5  -5  -1   27.00    3.00
   5   5   1   24.70    1.90
   5   5   1   23.00    1.60
  -5  -5   0   19.90    2.80
  -5  -5   0   18.80    1.60
  -5  -5   0   19.10    1.80
   5   5   0   18.20    1.90
   5   5   0   19.70    1.70
  -5  -5   1    3.20    1.00
  -5  -5   1    2.90    1.00
  -5  -5   1    3.40    1.00
  -5  -5   1    3.20    1.50
   5   5  -1    3.60    1.00
   5   5  -1    2.00    0.90
   5   5  -1    4.50    1.00
   5   5  -1    3.40    1.40
  -5  -5   2   13.50    1.60
  -5  -5   2    9.90    1.70
  -5  -5   2   11.10    2.40
  -5  -5   2   13.60    1.80
   5   5  -2   11.90    2.30
   5   5  -2   14.60    1.80
   5   5  -2   13.70    1.80
   5   5  -2   11.10    1.70
  -5  -5   3    4.80    1.10
  -5  -5   3    4.00    1.60
  -5  -5   3    4.80    1.20
  -5  -5   3    5.70    1.20
   5   5  -3    7.40    1.30
   5   5  -3    3.90    1.20
   5   5  -3    2.60    1.40
   5   5  -3    2.90    1.10
  -5  -5   4    0.10    0.90
  -5  -5   4    0.80    1.00
  -5  -5   4    0.30    0.90
   5   5  -4   -0.60    1.00
   5   5  -4   -0.30    1.00
   5   5  -4    1.10    1.30
   5   5  -4   -0.10    0.90
  -5  -5   5    3.10    1.20
  -5  -5   5    3.90    1.20
  -5  -5   5    5.00    1.30
   5   5  -5    2.80    1.50
   5   5  -5    2.00    1.20
   5   5  -5    3.60    1.30
  -5  -5   6   14.40    1.50
  -5  -5   6   14.60    2.20
  -5  -5   6   14.70    2.20
  -5  -5   6   15.00    2.20
   5   5  -6   18.00    2.30
   5   5  -6   14.50    2.20
   5   5  -6   12.30    2.60
  -5  -5   7   23.20    2.50
  -5  -5   7   19.80    1.90
  -5  -5   7   21.00    2.40
   5   5  -7   19.30    3.10
   5   5  -7   25.70    2.70
   5   5  -7   26.70    2.70
  -5  -5   8   -1.40    0.80
  -5  -5   8    2.00    1.30
  -5  -5   8    1.90    1.20
   5   5  -8   -1.50    1.60
   5   5  -8   -1.30    1.30
   5   5  -8    1.40    1.40
  -5  -5   9   -0.40    1.10
  -5  -5   9    0.80    1.30
  -5  -5   9   -0.20    1.10
   5   5  -9   -2.40    1.20
   5   5  -9   -1.10    1.80
   5   5  -9   -2.70    1.30
  -4  -6  -6   -0.60    1.10
  -4  -6  -6   -1.70    1.40
  -4  -6  -5    0.10    1.00
  -4  -6  -5    2.60    1.70
  -4  -6  -4    6.40    1.30
  -4  -6  -4    3.70    1.80
  -4  -6  -3    8.10    2.00
  -4  -6  -3    4.70    1.10
  -4  -6  -2   15.30    1.70
  -4  -6  -2   13.80    3.00
  -4  -6  -1    5.00    0.90
  -4  -6  -1    6.70    2.00
   4   6   1    6.70    1.40
  -4  -6   0    6.50    1.90
   4   6   0    6.50    1.80
   4   6   0    6.00    1.60
   4   6   0    4.50    1.30
  -4  -6   1   11.10    1.50
  -4  -6   1   13.00    2.70
  -4  -6   1   18.20    2.10
   4   6  -1   12.90    1.90
   4   6  -1   12.40    2.40
   4   6  -1   12.40    1.80
   4   6  -1   11.60    2.10
  -4  -6   2    4.80    1.40
  -4  -6   2    2.40    1.60
  -4  -6   2    2.40    1.10
  -4  -6   2    5.50    1.30
   4   6  -2    4.50    1.20
   4   6  -2    3.00    1.60
   4   6  -2    5.90    1.30
   4   6  -2    5.60    1.30
  -4  -6   3    0.90    1.10
  -4  -6   3   -0.50    1.40
  -4  -6   3   -0.30    1.10
  -4  -6   3    0.20    1.10
   4   6  -3    1.30    1.10
   4   6  -3    0.50    1.10
   4   6  -3    0.20    1.10
   4   6  -3    1.60    1.40
  -4  -6   4   -0.60    1.10
  -4  -6   4   -0.20    1.10
  -4  -6   4   -0.50    1.10
   4   6  -4   -0.90    1.20
   4   6  -4   -1.00    1.40
   4   6  -4    1.90    1.20
   4   6  -4   -1.00    1.00
  -4  -6   5    0.90    1.20
  -4  -6   5    1.40    1.20
   4   6  -5    0.30    1.30
   4   6  -5    0.10    1.20
   4   6  -5   -0.20    1.20
   4   6  -5    1.60    1.50
  -4  -6   6   -0.30    1.20
  -4  -6   6    1.50    1.40
   4   6  -6    0.20    1.50
   4   6  -6   -0.80    1.30
   4   6  -6   -0.10    1.20
   4   6  -6    0.60    1.60
  -4  -6   7    0.10    1.40
  -4  -6   7    2.50    0.90
  -4  -6   7    1.40    1.40
   4   6  -7    0.50    1.60
   4   6  -7    3.10    1.50
   4   6  -7    3.40    1.90
 -18   6  -1    1.30    1.30
 -18   6   0   -0.40    1.20
 -18   6   0    1.40    1.60
  18  -6   0    2.30    1.30
 -18   6   1    1.90    1.70
 -18   6   1    4.10    1.40
  18  -6  -1    1.40    1.30
 -18   6   2   -3.00    1.40
 -18   6   2    1.30    1.10
  18  -6  -2    1.60    1.30
 -18   6   3   -1.10    1.50
  18  -6  -3   -1.20    1.10
 -17   5  -6   11.70    2.10
 -17   5  -6    8.90    2.10
 -17   5  -6    7.90    1.70
  17  -5   6    7.70    1.70
  17  -5   6    7.00    1.90
 -17   5  -5    5.50    1.70
 -17   5  -5    5.70    1.70
 -17   5  -5    6.10    1.50
  17  -5   5    4.70    1.50
  17  -5   5    3.10    1.60
 -17   5  -4    2.40    1.10
 -17   5  -4   -1.80    1.20
 -17   5  -4   -1.80    1.20
  17  -5   4   -1.00    1.30
  17  -5   4   -1.70    1.00
 -17   5  -3    3.00    1.50
 -17   5  -3    3.40    1.50
 -17   5  -3    7.40    1.60
  17  -5   3    5.00    1.70
  17  -5   3    4.00    1.30
 -17   5  -2    3.60    1.50
 -17   5  -2    5.30    1.50
  17  -5   2    5.80    1.40
 -17   5  -1    5.70    1.60
 -17   5  -1    9.00    1.60
  17  -5   1    4.60    1.30
 -17   5   0   -1.50    1.00
 -17   5   0    1.10    1.40
  17  -5   0   -0.30    1.00
 -17   5   1    5.10    1.30
 -17   5   1    7.50    1.60
  17  -5  -1    5.60    1.40
 -17   5   2    2.30    1.40
 -17   5   2    1.80    1.10
  17  -5  -2    2.70    1.30
 -17   5   3    0.30    1.30
 -17   5   3    2.90    1.10
  17  -5  -3    2.90    1.30
 -17   5   4    2.90    1.10
 -17   5   4    3.60    1.50
  17  -5  -4    3.90    1.40
 -17   5   5    1.10    1.40
 -17   5   5    0.20    0.90
 -17   5   6    0.00    1.40
  17  -5  -6    2.40    1.30
 -17   5   7    1.80    1.60
  17  -5  -7   -0.20    1.30
 -17   5   8    6.30    1.90
  17  -5  -8    4.40    1.70
 -16   4  -8    4.10    1.50
 -16   4  -8    0.50    1.50
 -16   4  -8    2.30    1.50
  16  -4   8   -0.90    1.30
  16  -4   8    3.20    1.50
 -16   4  -7   15.50    2.80
 -16   4  -7   14.30    2.40
 -16   4  -7   20.30    2.70
  16  -4   7   17.20    2.80
  16  -4   7   19.50    2.80
 -16   4  -6   47.50    3.40
 -16   4  -6   46.10    3.30
 -16   4  -6   43.70    3.00
  16  -4   6   43.30    3.20
  16  -4   6   39.10    3.20
 -16   4  -5   26.90    2.80
 -16   4  -5   28.60    2.40
 -16   4  -5   27.80    2.70
  16  -4   5   27.20    2.90
  16  -4   5   24.80    2.60
 -16   4  -4   -0.40    1.20
 -16   4  -4   -0.30    1.10
 -16   4  -4    0.30    0.90
  16  -4   4   -0.90    0.90
  16  -4   4   -1.30    1.10
 -16   4  -3   34.40    2.30
 -16   4  -3   37.50    2.70
 -16   4  -3   36.70    2.80
  16  -4   3   37.60    2.80
  16  -4   3   31.20    2.60
 -16   4  -2   42.10    3.00
 -16   4  -2   40.50    2.30
 -16   4  -2   40.20    2.80
  16  -4   2   38.30    2.90
  16  -4   2   35.90    2.60
 -16   4  -1   79.69    3.10
 -16   4  -1   74.49    3.80
 -16   4  -1   74.89    3.60
  16  -4   1   75.99    3.60
 -16   4   0    8.50    1.20
 -16   4   0    8.20    1.60
 -16   4   0    7.80    1.30
  16  -4   0   12.20    1.80
 -16   4   1    9.80    1.70
 -16   4   1    7.20    1.50
  16  -4  -1   10.40    1.80
 -16   4   2    8.90    1.60
 -16   4   2    8.40    1.50
  16  -4  -2    9.00    1.90
 -16   4   3    7.80    1.20
 -16   4   3    5.00    1.30
  16  -4  -3    7.00    1.40
 -16   4   4    6.00    1.40
 -16   4   4    5.50    1.10
  16  -4  -4    5.30    1.30
 -16   4   5    1.90    1.20
 -16   4   5    1.40    0.90
  16  -4  -5    0.40    1.00
 -16   4   6    2.50    1.40
 -16   4   6    2.40    1.00
  16  -4  -6    1.90    1.20
 -16   4   7    7.30    1.20
 -16   4   7    7.80    1.60
  16  -4  -7    6.60    1.60
 -16   4   8    6.30    1.70
  16  -4  -8    7.40    1.70
 -16   4   9   -1.00    1.40
  16  -4  -9   -0.50    1.30
 -16   4  10   -0.90    1.50
  16  -4 -10    1.40    1.50
 -15   3 -10    0.60    1.30
 -15   3 -10    1.70    1.50
  15  -3  10    1.00    1.40
  15  -3  10   -0.60    1.30
 -15   3  -9    2.10    1.40
 -15   3  -9    2.50    1.30
  15  -3   9    2.10    1.30
  15  -3   9    3.10    1.50
 -15   3  -8    9.90    1.70
 -15   3  -8    6.70    1.60
  15  -3   8    6.70    1.60
  15  -3   8    5.10    1.50
 -15   3  -7    0.60    1.30
 -15   3  -7    0.60    1.10
  15  -3   7    0.80    1.20
  15  -3   7    0.70    1.20
 -15   3  -6   24.10    2.30
 -15   3  -6   20.20    2.50
  15  -3   6   21.40    2.50
  15  -3   6   18.20    2.40
 -15   3  -5   12.70    1.80
 -15   3  -5    9.90    1.50
 -15   3  -5   12.60    1.80
  15  -3   5   10.50    2.00
  15  -3   5    8.70    1.60
 -15   3  -4    3.80    1.00
 -15   3  -4    5.20    1.30
 -15   3  -4    4.60    1.20
  15  -3   4    4.80    1.30
  15  -3   4    3.40    1.10
 -15   3  -3   55.59    2.60
 -15   3  -3   58.89    2.90
 -15   3  -3   53.59    3.00
  15  -3   3   50.09    2.90
  15  -3   3   57.29    3.10
 -15   3  -2  112.69    4.30
 -15   3  -2  113.69    3.90
 -15   3  -2  108.99    4.40
  15  -3   2  104.99    4.30
  15  -3   2  110.49    4.40
 -15   3  -1  133.09    5.00
 -15   3  -1  138.59    4.90
 -15   3  -1  139.49    4.50
  15  -3   1  135.29    5.00
  15  -3   1  137.19    5.10
 -15   3   0    7.90    1.40
 -15   3   0    8.50    1.00
 -15   3   0    6.50    1.20
  15  -3   0    7.40    1.40
 -15   3   1   18.60    1.90
 -15   3   1   17.60    1.60
 -15   3   1   20.00    1.20
  15  -3  -1   21.20    1.70
 -15   3   2   23.70    1.10
 -15   3   2   20.00    1.60
 -15   3   2   19.20    1.80
  15  -3  -2   17.70    1.80
 -15   3   3   26.90    1.80
 -15   3   3   27.80    1.10
 -15   3   3   27.20    2.10
  15  -3  -3   28.10    2.10
  15  -3  -3   28.80    1.40
 -15   3   4   56.09    2.50
 -15   3   4   48.60    2.80
  15  -3  -4   51.39    2.40
  15  -3  -4   59.39    3.00
 -15   3   5   22.30    1.70
 -15   3   5   18.10    2.10
  15  -3  -5   21.90    2.10
  15  -3  -5   20.40    1.70
 -15   3   6    5.40    1.00
 -15   3   6    3.30    1.20
  15  -3  -6    5.40    1.20
  15  -3  -6    3.40    1.20
 -15   3   7   12.90    1.70
 -15   3   7    8.60    1.60
  15  -3  -7    6.90    1.50
  15  -3  -7   14.30    2.40
 -15   3   8   11.10    1.70
 -15   3   8   10.80    1.80
  15  -3  -8   12.50    1.90
  15  -3  -8   16.10    2.20
 -15   3   9    7.10    1.30
 -15   3   9    5.80    1.60
  15  -3  -9    6.90    1.70
  15  -3  -9    5.70    1.60
 -15   3  10   -1.30    1.30
  15  -3 -10    0.20    1.10
  15  -3 -10    1.30    1.40
 -15   3  11   -0.50    1.50
  15  -3 -11    3.30    1.60
 -15   3  12    2.60    1.70
  15  -3 -12    2.50    1.70
 -14   2 -11   -0.40    1.20
 -14   2 -11    0.90    1.20
  14  -2  11    0.60    1.30
  14  -2  11    2.60    1.60
 -14   2 -10    6.60    1.50
 -14   2 -10    5.80    1.70
 -14   2 -10    5.40    1.50
  14  -2  10    6.40    1.60
  14  -2  10    7.60    1.80
 -14   2  -9    6.90    1.40
 -14   2  -9    4.00    1.50
 -14   2  -9    4.60    1.40
  14  -2   9    4.20    1.30
  14  -2   9    7.30    1.60
 -14   2  -8    2.20    1.00
 -14   2  -8   -0.70    1.00
 -14   2  -8    0.10    1.10
  14  -2   8   -0.50    1.00
  14  -2   8    0.50    1.20
 -14   2  -7   52.99    3.20
 -14   2  -7   59.99    3.10
 -14   2  -7   58.09    3.10
  14  -2   7   48.20    3.10
  14  -2   7   55.49    3.50
 -14   2  -6   -0.40    0.80
 -14   2  -6    1.60    0.90
 -14   2  -6    0.70    0.90
  14  -2   6   -2.60    0.80
  14  -2   6    0.50    1.00
 -14   2  -5   73.59    3.20
 -14   2  -5   74.89    3.30
 -14   2  -5   76.39    3.30
  14  -2   5   70.19    3.50
  14  -2   5   77.19    3.40
 -14   2  -4  105.29    3.90
 -14   2  -4  105.99    4.00
 -14   2  -4  100.39    3.70
  14  -2   4  110.19    4.30
  14  -2   4  103.19    4.10
 -14   2  -3   46.40    2.20
 -14   2  -3   42.40    2.20
 -14   2  -3   42.90    2.30
 -14   2  -3   50.99    2.00
 -14   2  -3   46.60    2.40
  14  -2   3   43.60    2.50
  14  -2   3   48.80    2.00
  14  -2   3   47.50    2.50
  14  -2   3   49.00    2.50
 -14   2  -2  889.01   24.80
 -14   2  -2  891.81   24.70
 -14   2  -2  891.21   24.60
 -14   2  -2  881.51   24.80
  14  -2   2  886.81   24.90
  14  -2   2  880.61   25.00
  14  -2   2  886.01   24.90
 -14   2  -1  155.48    5.10
 -14   2  -1  151.68    5.00
 -14   2  -1  150.08    5.10
 -14   2  -1  149.49    4.80
  14  -2   1  159.08    5.30
  14  -2   1  150.38    5.20
  14  -2   1  158.28    5.20
 -14   2   0  415.36   11.70
 -14   2   0  414.96   12.10
 -14   2   0  410.56   12.00
 -14   2   0  417.96   12.00
  14  -2   0  421.96   12.20
  14  -2   0  407.36   12.20
 -14   2   1   62.29    2.60
 -14   2   1   56.49    2.60
 -14   2   1   63.39    2.50
 -14   2   1   64.39    2.20
  14  -2  -1   65.09    2.80
  14  -2  -1   60.19    2.70
 -14   2   2   16.00    1.40
 -14   2   2   14.70    1.30
 -14   2   2   15.40    0.90
 -14   2   2   13.20    1.40
  14  -2  -2   15.80    0.90
  14  -2  -2   13.40    1.40
  14  -2  -2   16.40    1.50
  14  -2  -2   15.90    0.90
 -14   2   3  146.99    4.90
 -14   2   3  157.58    5.00
 -14   2   3  155.58    5.20
 -14   2   3  153.28    4.50
 -14   2   3  152.48    5.20
  14  -2  -3  166.38    5.40
  14  -2  -3  157.28    5.40
  14  -2  -3  150.78    4.80
  14  -2  -3  157.88    4.50
 -14   2   4  140.69    4.90
 -14   2   4  142.89    4.70
 -14   2   4  132.49    4.80
 -14   2   4  138.09    4.00
  14  -2  -4  140.19    4.00
  14  -2  -4  140.59    5.00
  14  -2  -4  137.69    4.70
 -14   2   5   31.60    1.20
 -14   2   5   31.00    1.80
 -14   2   5   32.70    2.10
 -14   2   5   27.10    2.00
  14  -2  -5   32.10    1.20
  14  -2  -5   30.70    1.10
  14  -2  -5   33.00    2.10
 -14   2   6   46.50    2.60
 -14   2   6   44.00    2.20
 -14   2   6   39.90    2.40
  14  -2  -6   40.60    2.60
  14  -2  -6   47.80    2.70
  14  -2  -6   44.30    1.50
 -14   2   7    2.40    0.80
 -14   2   7    2.20    1.10
  14  -2  -7    2.00    1.00
  14  -2  -7    0.30    1.10
 -14   2   8   72.99    3.80
 -14   2   8   73.89    3.20
  14  -2  -8   59.39    4.00
  14  -2  -8   85.69    4.00
 -14   2   9    5.60    1.20
 -14   2   9    7.80    1.70
  14  -2  -9    5.90    1.70
  14  -2  -9    5.90    1.40
 -14   2  10    2.20    1.40
 -14   2  10    2.50    1.00
  14  -2 -10    4.10    1.80
  14  -2 -10    2.10    1.70
 -14   2  11   -1.20    1.40
  14  -2 -11    1.80    1.60
 -14   2  12   -0.40    1.40
  14  -2 -12    1.70    1.60
  14  -2 -13    1.30    1.70
 -13   1 -11    1.70    1.10
 -13   1 -11    3.60    1.60
 -13   1 -11    2.10    1.20
  13  -1  11    1.40    1.20
  13  -1  11    3.20    2.30
 -13   1 -10    9.10    2.00
 -13   1 -10   13.60    2.10
 -13   1 -10    9.70    1.50
  13  -1  10   11.00    1.90
  13  -1  10    6.60    1.60
 -13   1  -9   12.40    2.00
 -13   1  -9   12.80    1.90
 -13   1  -9   12.60    2.40
  13  -1   9    9.10    1.60
  13  -1   9   13.40    2.50
 -13   1  -8    6.20    1.60
 -13   1  -8   11.60    2.00
 -13   1  -8    8.20    1.30
  13  -1   8    7.40    1.40
  13  -1   8   12.80    2.40
 -13   1  -7   25.00    2.00
 -13   1  -7   26.80    2.10
 -13   1  -7   26.00    2.40
  13  -1   7   24.80    2.50
  13  -1   7   21.70    2.10
 -13   1  -6   89.29    3.60
 -13   1  -6   91.49    3.90
 -13   1  -6   85.39    3.50
  13  -1   6   93.39    4.10
  13  -1   6   87.69    3.70
 -13   1  -5   55.19    2.80
 -13   1  -5   53.49    2.50
 -13   1  -5   53.29    2.50
 -13   1  -5   55.89    2.70
  13  -1   5   56.79    2.60
  13  -1   5   52.69    2.90
 -13   1  -4   95.39    3.70
 -13   1  -4  102.59    3.70
 -13   1  -4   95.29    3.50
 -13   1  -4   92.99    3.50
  13  -1   4   94.39    3.50
  13  -1   4   99.39    4.00
 -13   1  -3  370.66   10.60
 -13   1  -3  354.96   10.80
 -13   1  -3  361.86   10.60
 -13   1  -3  349.07   10.60
  13  -1   3  353.56   10.90
  13  -1   3  365.36   10.70
  13  -1   3  394.76   11.70
 -13   1  -2  168.48    5.60
 -13   1  -2  162.08    5.40
 -13   1  -2  175.08    5.50
 -13   1  -2  175.08    5.30
 -13   1  -2  173.38    5.40
  13  -1   2  180.18    5.50
  13  -1   2  173.38    5.70
  13  -1   2  170.08    5.80
  13  -1   2  186.58    5.40
 -13   1  -1  904.61   24.70
 -13   1  -1  898.61   24.50
 -13   1  -1  873.61   24.70
 -13   1  -1  890.41   24.90
 -13   1  -1  912.81   24.80
  13  -1   1  870.31   24.70
  13  -1   1  921.01   24.50
  13  -1   1  898.11   25.00
  13  -1   1  894.71   25.00
 -13   1   0  540.95   15.30
 -13   1   0  543.65   15.40
 -13   1   0  548.95   15.60
 -13   1   0  540.35   15.40
 -13   1   0  561.24   15.10
  13  -1   0  550.14   15.70
  13  -1   0  550.14   15.70
  13  -1   0  562.64   15.10
  13  -1   0  547.55   15.10
 -13   1   1  380.66   10.60
 -13   1   1  374.06   11.00
 -13   1   1  380.66   10.90
 -13   1   1  375.06   10.90
  13  -1  -1  374.66   11.10
  13  -1  -1  363.36   10.50
  13  -1  -1  384.56   11.10
  13  -1  -1  392.26   10.60
 -13   1   2  226.38    6.90
 -13   1   2  229.58    7.10
 -13   1   2  227.98    6.90
 -13   1   2  227.48    6.60
 -13   1   2  227.58    6.70
  13  -1  -2  236.28    6.80
  13  -1  -2  225.68    7.10
  13  -1  -2  226.78    6.70
 -13   1   3   97.39    3.20
 -13   1   3  100.19    3.70
 -13   1   3  101.49    3.60
 -13   1   3  107.29    3.50
  13  -1  -3   99.09    3.70
  13  -1  -3  106.69    3.60
 -13   1   4  107.79    3.30
 -13   1   4  104.99    3.90
 -13   1   4  102.69    3.60
 -13   1   4   99.59    3.70
  13  -1  -4  106.69    3.90
  13  -1  -4  103.09    3.80
 -13   1   5   25.10    1.20
 -13   1   5   23.60    1.50
 -13   1   5   25.20    1.70
 -13   1   5   25.10    1.80
  13  -1  -5   23.60    1.90
  13  -1  -5   26.00    1.80
 -13   1   6   64.99    2.90
 -13   1   6   67.79    3.10
 -13   1   6   61.29    2.30
 -13   1   6   64.09    2.60
  13  -1  -6   65.69    3.00
  13  -1  -6   60.19    3.20
  13  -1  -6   64.29    2.30
 -13   1   7   36.80    2.10
 -13   1   7   40.40    2.40
 -13   1   7   38.90    2.50
 -13   1   7   38.20    1.70
  13  -1  -7   41.40    2.50
  13  -1  -7   38.20    1.70
  13  -1  -7   35.30    2.80
 -13   1   8    7.00    1.40
 -13   1   8   11.30    1.60
 -13   1   8   12.30    1.90
  13  -1  -8    5.40    1.60
  13  -1  -8   10.60    1.10
  13  -1  -8   11.60    1.90
 -13   1   9    7.30    1.20
 -13   1   9   12.50    2.10
 -13   1   9    6.50    1.50
  13  -1  -9   11.50    1.90
  13  -1  -9    5.80    1.80
  13  -1  -9   10.10    1.30
 -13   1  10    2.80    1.30
 -13   1  10    4.60    1.10
  13  -1 -10    4.30    1.90
  13  -1 -10    3.40    1.00
 -13   1  11    0.20    1.30
 -13   1  11    0.90    1.00
  13  -1 -11    1.10    1.70
 -13   1  12   -0.10    1.00
 -13   1  12    0.00    1.30
  13  -1 -12    1.50    1.70
 -13   1  13   -0.50    1.60
  13  -1 -13    0.50    1.90
 -12   0 -12    2.20    1.20
 -12   0 -12   -0.10    1.50
  12   0  12   -0.90    1.20
 -12   0 -11    0.90    1.50
 -12   0 -11    1.70    1.10
  12   0  11    0.70    1.10
 -12   0 -10    7.00    1.90
 -12   0 -10    5.40    1.30
  12   0  10   11.80    2.20
 -12   0  -9  118.19    4.40
 -12   0  -9  123.59    4.90
 -12   0  -9  109.99    5.60
  12   0   9  120.59    4.90
  12   0   9  132.99    5.60
 -12   0  -8   55.59    2.60
 -12   0  -8   51.49    3.60
 -12   0  -8   58.09    3.00
  12   0   8   48.70    2.90
  12   0   8   58.99    3.50
 -12   0  -7    9.10    1.10
 -12   0  -7   11.60    1.90
 -12   0  -7    9.20    1.30
 -12   0  -7   11.00    2.10
  12   0   7   10.90    1.70
  12   0   7   13.90    2.10
 -12   0  -6   48.10    2.20
 -12   0  -6   48.80    2.70
 -12   0  -6   49.10    2.90
 -12   0  -6   49.80    2.50
  12   0   6   51.09    2.90
  12   0   6   53.29    2.40
 -12   0  -5  195.88    6.70
 -12   0  -5  190.68    6.20
 -12   0  -5  191.48    6.00
 -12   0  -5  195.38    6.50
  12   0   5  193.48    6.10
  12   0   5  198.28    6.60
 -12   0  -4  131.29    4.70
 -12   0  -4  125.49    4.30
 -12   0  -4  125.39    4.60
 -12   0  -4  127.79    4.10
  12   0   4  133.89    4.20
  12   0   4  127.89    4.70
 -12   0  -3    0.90    0.70
 -12   0  -3    3.00    0.80
 -12   0  -3    0.80    0.60
 -12   0  -3    2.90    0.60
  12   0   3    2.10    0.60
  12   0   3    0.00    0.70
 -12   0  -2  762.12   20.90
 -12   0  -2  727.33   21.30
 -12   0  -2  744.73   21.00
 -12   0  -2  796.82   21.30
  12   0   2  765.22   20.90
  12   0   2  756.72   21.30
 -12   0  -1  225.68    7.00
 -12   0  -1  230.98    6.80
 -12   0  -1  224.48    6.70
 -12   0  -1  232.08    6.60
 -12   0  -1  232.18    6.60
 -12   0  -1  229.28    6.90
  12   0   1  231.68    7.10
  12   0   1  230.58    6.60
 -12   0   0  724.13   20.60
 -12   0   0  764.72   20.50
 -12   0   0  739.73   20.40
 -12   0   0  743.13   20.70
 -12   0   0  748.13   20.30
 -12   0   0  764.02   20.30
  12   0   0  727.93   20.30
  12   0   0  712.53   20.70
 -12   0   1  455.05   12.80
 -12   0   1  457.75   12.90
 -12   0   1  452.85   13.00
 -12   0   1  459.05   13.00
 -12   0   1  451.95   12.60
 -12   0   1  452.45   12.70
  12   0  -1  449.26   12.90
  12   0  -1  458.15   12.80
  12   0  -1  450.95   13.00
 -12   0   2  694.53   19.10
 -12   0   2  671.33   19.00
 -12   0   2  665.43   18.80
 -12   0   2  679.63   19.00
 -12   0   2  685.93   18.70
 -12   0   2  666.23   18.70
  12   0  -2  684.93   19.00
  12   0  -2  682.33   19.00
 -12   0   3   83.19    2.80
 -12   0   3   83.99    2.90
 -12   0   3   82.49    3.10
 -12   0   3   84.79    2.90
 -12   0   3   80.99    3.10
  12   0  -3   82.29    3.10
  12   0  -3   83.79    3.20
 -12   0   4  109.39    4.00
 -12   0   4  110.59    3.70
 -12   0   4  113.99    3.60
 -12   0   4  106.49    3.70
  12   0  -4  111.39    4.10
  12   0  -4  108.09    3.90
 -12   0   5    5.10    0.90
 -12   0   5    3.30    0.60
 -12   0   5    3.20    0.80
 -12   0   5    3.80    0.90
  12   0  -5    5.00    1.10
  12   0  -5    3.30    0.80
 -12   0   6   49.80    2.10
 -12   0   6   50.09    2.40
 -12   0   6   52.09    2.60
 -12   0   6   50.69    2.30
  12   0  -6   53.59    2.10
  12   0  -6   53.59    2.50
  12   0  -6   49.40    2.90
 -12   0   7   23.20    1.50
 -12   0   7   21.10    1.80
 -12   0   7   19.10    1.60
 -12   0   7   25.30    2.00
  12   0  -7   24.10    1.80
  12   0  -7   21.00    2.30
  12   0  -7   25.00    1.50
 -12   0   8    0.10    0.70
 -12   0   8    1.20    0.90
 -12   0   8    2.90    1.00
 -12   0   8    2.10    0.70
  12   0  -8    2.70    0.80
  12   0  -8    1.50    0.80
  12   0  -8   -0.60    1.10
 -12   0   9    8.20    1.50
 -12   0   9   10.90    1.70
 -12   0   9   14.50    2.00
  12   0  -9    7.00    1.80
  12   0  -9    9.30    1.50
 -12   0  10   -0.20    1.10
 -12   0  10   -0.10    1.10
 -12   0  10   -1.00    0.90
  12   0 -10   -0.80    0.70
  12   0 -10    0.50    1.60
 -12   0  11   -1.30    1.00
 -12   0  11   -0.90    1.30
 -12   0  11    0.10    1.10
  12   0 -11   -1.50    1.70
  12   0 -11   -0.50    0.80
 -12   0  12   -2.10    0.90
 -12   0  12   -1.60    1.10
 -12   0  12   -2.10    1.10
  12   0 -12    0.10    1.90
  12   0 -12    0.20    0.90
 -12   0  13    0.30    1.20
 -12   0  13    0.30    1.50
  12   0 -13    2.30    2.10
 -11  -1 -12    1.80    1.80
 -11  -1 -12   -0.50    1.10
  11   1  12   -0.40    1.20
 -11  -1 -11   -0.10    1.00
 -11  -1 -11    1.10    1.60
  11   1  11    1.80    1.20
 -11  -1 -10    3.50    1.70
 -11  -1 -10    2.50    1.10
  11   1  10    2.80    1.30
 -11  -1  -9   14.60    2.80
 -11  -1  -9   15.00    2.00
  11   1   9   16.20    2.10
 -11  -1  -8  197.28    8.00
 -11  -1  -8  212.28    7.00
 -11  -1  -8  206.68    6.60
 -11  -1  -8  232.18    7.80
  11   1   8  206.38    7.00
 -11  -1  -7    7.70    1.20
 -11  -1  -7    9.20    1.10
 -11  -1  -7    4.70    1.50
 -11  -1  -7   10.40    1.90
  11   1   7    7.10    1.30
  11   1   7    7.20    1.10
 -11  -1  -6   40.50    2.20
 -11  -1  -6   38.80    1.70
 -11  -1  -6   41.60    2.60
 -11  -1  -6   40.10    2.80
  11   1   6   43.60    2.60
  11   1   6   42.10    2.10
 -11  -1  -5   16.60    1.80
 -11  -1  -5   18.90    1.10
 -11  -1  -5   16.20    1.70
 -11  -1  -5   16.40    1.40
  11   1   5   18.80    1.70
  11   1   5   17.40    1.30
 -11  -1  -4   63.49    2.60
 -11  -1  -4   58.09    2.90
 -11  -1  -4   63.69    3.10
 -11  -1  -4   65.09    2.20
  11   1   4   68.89    2.30
  11   1   4   62.59    2.80
 -11  -1  -3  160.88    5.30
 -11  -1  -3  146.99    5.40
 -11  -1  -3  152.68    4.60
 -11  -1  -3  159.38    5.00
 -11  -1  -3  160.58    5.30
 -11  -1  -3  155.88    4.70
  11   1   3  153.88    4.60
  11   1   3  160.38    5.20
 -11  -1  -2  277.37    8.50
 -11  -1  -2  270.67    8.10
 -11  -1  -2  276.17    7.80
 -11  -1  -2  276.57    8.30
 -11  -1  -2  257.87    8.20
 -11  -1  -2  281.27    7.60
  11   1   2  282.97    7.60
  11   1   2  272.97    8.20
 -11  -1  -1   24.30    1.70
 -11  -1  -1   23.00    1.50
 -11  -1  -1   23.40    1.20
 -11  -1  -1   23.60    1.50
 -11  -1  -1   23.90    1.40
  11   1   1   24.90    1.40
 -11  -1   0  686.83   19.50
 -11  -1   0  724.43   19.30
 -11  -1   0  703.53   19.80
 -11  -1   0  722.13   19.60
  11   1   0  663.63   19.40
 -11  -1   1  196.78    6.00
 -11  -1   1  199.58    5.50
 -11  -1   1  190.98    5.90
 -11  -1   1  198.58    6.00
 -11  -1   1  192.58    6.30
 -11  -1   1  197.88    5.80
  11   1  -1  196.08    5.50
  11   1  -1  191.78    5.90
 -11  -1   2  448.96   12.30
 -11  -1   2  435.06   12.60
 -11  -1   2  442.86   12.50
 -11  -1   2  433.86   12.90
 -11  -1   2  447.86   12.50
 -11  -1   2  427.06   12.60
  11   1  -2  443.76   12.90
  11   1  -2  459.05   12.30
 -11  -1   3  275.67    8.10
 -11  -1   3  268.87    8.00
 -11  -1   3  273.27    7.90
 -11  -1   3  266.77    8.40
 -11  -1   3  273.27    8.00
 -11  -1   3  271.87    7.80
  11   1  -3  270.27    7.90
  11   1  -3  262.37    8.40
 -11  -1   4  380.66   10.90
 -11  -1   4  383.56   11.10
 -11  -1   4  384.96   11.00
 -11  -1   4  375.96   11.00
 -11  -1   4  389.96   11.10
  11   1  -4  373.96   11.50
  11   1  -4  382.56   10.90
 -11  -1   5   29.60    1.70
 -11  -1   5   30.10    1.60
 -11  -1   5   29.70    1.80
 -11  -1   5   30.60    1.70
  11   1  -5   29.90    1.60
  11   1  -5   32.10    2.20
 -11  -1   6   15.90    1.50
 -11  -1   6   19.00    1.40
 -11  -1   6   18.90    1.60
 -11  -1   6   18.50    1.40
 -11  -1   6   20.90    1.70
  11   1  -6   16.70    1.40
  11   1  -6   18.30    1.40
  11   1  -6   16.90    1.90
 -11  -1   7   93.99    3.70
 -11  -1   7   90.69    3.30
 -11  -1   7   83.59    3.40
 -11  -1   7   77.59    3.50
 -11  -1   7   93.39    3.70
  11   1  -7   90.19    3.40
  11   1  -7   88.39    3.30
  11   1  -7   71.69    4.10
 -11  -1   8   44.30    2.70
 -11  -1   8   33.00    2.40
 -11  -1   8   42.10    2.20
 -11  -1   8   36.70    2.30
  11   1  -8   28.00    2.90
  11   1  -8   39.70    2.30
 -11  -1   9    6.80    1.40
 -11  -1   9   14.00    2.10
 -11  -1   9    8.50    1.40
  11   1  -9    4.90    1.80
  11   1  -9   11.90    1.80
 -11  -1  10    2.00    1.10
 -11  -1  10    1.20    1.20
 -11  -1  10    0.50    1.20
  11   1 -10    0.50    1.60
  11   1 -10    1.30    1.00
 -11  -1  11   -0.80    1.20
 -11  -1  11   -0.50    1.20
 -11  -1  11   -0.60    1.00
  11   1 -11   -1.30    1.00
  11   1 -11   -2.70    1.60
 -11  -1  12   -0.70    1.10
 -11  -1  12    0.40    1.40
 -11  -1  12   -0.80    1.30
  11   1 -12    1.30    1.10
  11   1 -12    1.10    2.10
 -11  -1  13   -0.80    1.50
 -11  -1  13    1.60    1.50
 -11  -1  13   -0.80    1.30
  11   1 -13    0.60    1.20
  11   1 -13    2.10    2.20
 -10  -2 -11    0.20    1.70
 -10  -2 -11    1.20    1.00
 -10  -2 -10    1.70    1.70
 -10  -2 -10    1.20    1.00
  10   2  10    0.30    1.10
 -10  -2  -9   12.20    2.80
 -10  -2  -9   19.10    2.60
 -10  -2  -9   14.90    1.90
  10   2   9   15.10    1.90
 -10  -2  -8   99.49    3.90
 -10  -2  -8   88.99    5.00
 -10  -2  -8  106.39    4.70
  10   2   8   97.09    3.90
 -10  -2  -7   16.30    2.10
 -10  -2  -7   13.60    1.60
 -10  -2  -7   12.70    2.30
  10   2   7   14.40    1.50
 -10  -2  -6   19.70    2.20
 -10  -2  -6   22.60    2.00
 -10  -2  -6   20.60    1.60
  10   2   6   20.90    1.50
 -10  -2  -5   12.00    0.60
 -10  -2  -5   12.30    1.90
 -10  -2  -5   10.40    1.20
 -10  -2  -5    8.40    1.50
  10   2   5    8.50    1.30
  10   2   5   11.30    1.10
 -10  -2  -4  108.29    3.10
 -10  -2  -4  103.29    4.00
 -10  -2  -4  108.49    4.50
 -10  -2  -4  105.29    3.10
 -10  -2  -4  109.09    4.10
 -10  -2  -4  101.49    3.70
  10   2   4  107.19    3.90
  10   2   4  102.99    3.10
  10   2   4  107.99    3.40
 -10  -2  -3   70.29    2.30
 -10  -2  -3   69.49    2.90
 -10  -2  -3   70.99    3.40
 -10  -2  -3   68.29    2.20
 -10  -2  -3   70.39    2.90
 -10  -2  -3   69.99    2.70
  10   2   3   70.99    2.20
  10   2   3   72.29    2.30
  10   2   3   73.09    2.80
 -10  -2  -2  307.87    9.30
 -10  -2  -2  307.67    9.40
 -10  -2  -2  320.07    9.20
 -10  -2  -2  319.77    8.80
 -10  -2  -2  301.27    9.90
  10   2   2  317.97    8.80
  10   2   2  331.07    9.10
 -10  -2  -1  123.89    4.60
 -10  -2  -1  117.89    4.00
 -10  -2  -1  122.29    4.00
 -10  -2  -1  120.19    3.70
 -10  -2  -1  116.79    4.00
  10   2   1  119.69    3.70
 -10  -2   0   73.59    2.60
 -10  -2   0   69.69    2.60
 -10  -2   0   72.39    2.50
 -10  -2   0   70.39    2.60
 -10  -2   1  132.09    4.20
 -10  -2   1  135.29    3.90
 -10  -2   1  130.99    4.30
 -10  -2   1  136.39    4.20
 -10  -2   1  129.99    4.20
 -10  -2   1  133.89    4.90
  10   2  -1  133.89    3.90
 -10  -2   2  402.76   12.60
 -10  -2   2  415.16   11.90
 -10  -2   2  424.46   11.90
 -10  -2   2  427.06   12.10
 -10  -2   2  406.66   12.00
 -10  -2   2  423.16   11.80
  10   2  -2  416.36   12.60
  10   2  -2  467.05   12.00
 -10  -2   3  147.49    4.70
 -10  -2   3  148.99    4.70
 -10  -2   3  135.69    5.20
 -10  -2   3  143.89    4.50
 -10  -2   3  144.89    4.50
  10   2  -3  143.19    5.30
 -10  -2   4   53.59    2.30
 -10  -2   4   51.89    2.20
 -10  -2   4   53.59    2.20
 -10  -2   4   53.59    2.20
 -10  -2   4   50.69    2.30
  10   2  -4   47.70    2.80
 -10  -2   5   12.00    1.20
 -10  -2   5   14.50    1.30
 -10  -2   5   13.00    1.30
 -10  -2   5   15.20    1.30
 -10  -2   5   14.60    1.30
  10   2  -5   13.10    1.30
  10   2  -5   11.00    1.70
 -10  -2   6   38.70    2.10
 -10  -2   6   39.10    2.10
 -10  -2   6   38.10    2.10
 -10  -2   6   36.50    2.10
 -10  -2   6   40.80    2.10
  10   2  -6   35.20    2.00
  10   2  -6   33.50    2.50
 -10  -2   7   25.40    2.00
 -10  -2   7   27.70    2.10
 -10  -2   7   33.30    2.10
 -10  -2   7   32.90    2.10
  10   2  -7   22.40    2.60
  10   2  -7   31.50    2.10
 -10  -2   8   88.69    3.70
 -10  -2   8   91.79    4.00
 -10  -2   8   95.19    4.00
 -10  -2   8   87.99    3.80
  10   2  -8   75.29    4.60
  10   2  -8   91.59    3.70
 -10  -2   9   67.89    3.30
 -10  -2   9   66.59    3.50
 -10  -2   9   58.19    3.40
 -10  -2   9   73.29    3.70
  10   2  -9   50.89    4.20
  10   2  -9   62.59    3.40
 -10  -2  10   -0.60    1.10
 -10  -2  10   -1.10    1.00
 -10  -2  10   -0.90    1.10
  10   2 -10   -1.00    1.70
  10   2 -10   -0.20    1.00
 -10  -2  11   -1.50    1.10
 -10  -2  11    0.70    1.30
 -10  -2  11    0.00    1.20
  10   2 -11   -0.90    1.10
  10   2 -11   -1.30    1.70
 -10  -2  12   -0.50    1.30
 -10  -2  12    0.40    1.40
 -10  -2  12    0.00    1.20
  10   2 -12   -0.10    1.20
  10   2 -12   -0.20    2.00
 -10  -2  13    0.40    1.60
 -10  -2  13    0.00    1.60
 -10  -2  13    0.40    1.40
  10   2 -13    0.00    2.30
  10   2 -13   -1.70    1.20
  -9  -3 -11    2.60    1.90
  -9  -3 -10    1.60    1.70
  -9  -3 -10    3.30    1.50
  -9  -3  -9   13.60    1.80
  -9  -3  -9   15.90    2.60
  -9  -3  -9   16.90    3.00
  -9  -3  -8   49.40    3.50
  -9  -3  -8   49.70    4.00
  -9  -3  -8   54.19    2.70
   9   3   8   53.09    2.90
  -9  -3  -7   -0.80    1.30
  -9  -3  -7    0.00    0.70
  -9  -3  -7   -2.40    0.80
   9   3   7    1.60    0.80
  -9  -3  -6   11.70    2.30
  -9  -3  -6    8.60    1.80
  -9  -3  -6    9.60    1.30
   9   3   6    9.80    1.30
  -9  -3  -5    2.50    1.30
  -9  -3  -5    2.10    0.90
  -9  -3  -5    2.90    0.80
   9   3   5    1.80    0.60
  -9  -3  -4    9.10    1.50
  -9  -3  -4    9.00    1.90
  -9  -3  -4   10.30    1.20
   9   3   4   11.40    1.10
  -9  -3  -3   35.70    2.10
  -9  -3  -3   40.60    2.00
  -9  -3  -3   41.20    2.70
  -9  -3  -3   40.80    2.10
   9   3   3   40.60    1.60
  -9  -3  -2  106.39    3.80
  -9  -3  -2  107.19    3.70
  -9  -3  -2  105.09    3.20
  -9  -3  -2   97.99    4.40
  -9  -3  -2  113.59    3.80
   9   3   2  104.69    3.20
   9   3   2  112.09    3.30
   9   3   2  103.79    3.30
  -9  -3  -1  148.89    4.80
  -9  -3  -1  148.49    5.70
  -9  -3  -1  157.48    5.00
  -9  -3  -1  155.48    4.90
  -9  -3  -1  151.68    4.60
   9   3   1  155.78    4.50
   9   3   1  148.99    4.50
  -9  -3   0  152.48    4.90
  -9  -3   0  144.69    5.60
  -9  -3   0  153.78    4.60
  -9  -3   0  143.69    4.60
  -9  -3   0  150.08    4.60
   9   3   0  153.38    4.50
  -9  -3   1  250.37    8.40
  -9  -3   1  247.18    7.30
  -9  -3   1  252.17    7.20
  -9  -3   1  248.28    7.40
  -9  -3   1  245.68    7.20
  -9  -3   1  253.47    7.60
   9   3  -1  255.17    7.30
  -9  -3   2  203.48    6.30
  -9  -3   2  201.38    7.10
  -9  -3   2  207.48    6.40
  -9  -3   2  209.08    5.90
  -9  -3   2  200.78    6.20
  -9  -3   2  206.88    5.90
   9   3  -2  199.38    7.00
  -9  -3   3  167.28    6.20
  -9  -3   3  166.58    5.50
  -9  -3   3  177.48    5.00
  -9  -3   3  161.28    5.40
  -9  -3   3  171.18    5.00
  -9  -3   3  162.38    5.30
   9   3  -3  163.98    6.10
  -9  -3   4    6.90    1.40
  -9  -3   4    9.60    1.40
  -9  -3   4    9.40    1.20
  -9  -3   4    8.00    1.30
  -9  -3   4   10.90    1.00
  -9  -3   4   10.50    1.00
   9   3  -4    7.30    1.40
  -9  -3   5   10.30    1.50
  -9  -3   5   13.40    1.50
  -9  -3   5   10.90    1.10
  -9  -3   5   10.50    1.30
  -9  -3   5   11.10    1.20
   9   3  -5    9.70    1.40
   9   3  -5   10.80    1.90
  -9  -3   6   40.80    2.20
  -9  -3   6   41.70    2.20
  -9  -3   6   44.70    2.40
  -9  -3   6   41.30    2.40
  -9  -3   6   42.70    2.40
   9   3  -6   44.70    2.40
   9   3  -6   41.20    3.10
  -9  -3   7   67.79    3.20
  -9  -3   7   58.59    3.10
  -9  -3   7   58.49    2.90
  -9  -3   7   62.39    3.20
   9   3  -7   59.19    3.90
   9   3  -7   63.49    3.20
  -9  -3   8   16.90    2.20
  -9  -3   8   21.00    2.20
  -9  -3   8   20.10    2.20
  -9  -3   8   20.40    2.40
   9   3  -8   11.10    2.20
   9   3  -8   15.70    2.20
  -9  -3   9   29.50    2.60
  -9  -3   9   32.20    2.60
  -9  -3   9   30.80    2.60
   9   3  -9   29.50    2.70
   9   3  -9   24.90    3.60
  -9  -3  10    7.00    1.50
  -9  -3  10   11.00    2.10
  -9  -3  10    9.00    1.60
   9   3 -10   13.60    2.30
   9   3 -10    6.50    2.30
  -9  -3  11   -1.50    1.30
  -9  -3  11    0.10    1.20
  -9  -3  11    0.40    1.30
   9   3 -11   -3.10    1.70
   9   3 -11    1.50    1.20
  -9  -3  12    2.40    1.50
  -9  -3  12    0.70    1.50
  -9  -3  12    2.30    1.50
   9   3 -12    0.80    1.40
   9   3 -12   -0.30    2.00
  -8  -4 -10    2.40    1.60
  -8  -4 -10    0.30    1.70
  -8  -4  -9    7.30    2.20
  -8  -4  -9    7.00    1.80
  -8  -4  -8    3.80    1.50
  -8  -4  -8    3.90    1.90
  -8  -4  -7    6.00    1.90
  -8  -4  -7    4.40    1.30
  -8  -4  -6   -1.20    1.20
  -8  -4  -6    0.60    0.70
  -8  -4  -6    0.70    1.00
  -8  -4  -5   -0.80    0.80
  -8  -4  -5   -0.10    0.70
  -8  -4  -5    1.60    1.40
   8   4   5    1.60    0.80
  -8  -4  -4    5.50    1.60
  -8  -4  -4    4.20    0.90
  -8  -4  -4    2.90    1.00
   8   4   4    3.80    0.80
  -8  -4  -3   30.40    2.80
  -8  -4  -3   27.80    1.90
  -8  -4  -3   29.60    1.90
   8   4   3   28.60    1.70
  -8  -4  -2   16.70    1.50
  -8  -4  -2   15.90    1.40
  -8  -4  -2   18.20    1.10
  -8  -4  -2   18.70    2.40
  -8  -4  -2   16.70    1.40
   8   4   2   15.10    1.10
   8   4   2   17.10    1.30
  -8  -4  -1   25.00    1.50
  -8  -4  -1   24.70    1.70
  -8  -4  -1   21.40    1.40
  -8  -4  -1   26.80    2.50
  -8  -4  -1   20.10    1.30
   8   4   1   22.80    1.30
   8   4   1   24.90    1.50
  -8  -4   0   46.20    1.90
  -8  -4   0   47.90    1.90
  -8  -4   0   46.10    3.20
  -8  -4   0   49.30    2.10
  -8  -4   0   50.89    2.40
   8   4   0   46.60    2.10
  -8  -4   1  166.88    6.30
  -8  -4   1  159.38    5.40
  -8  -4   1  158.68    5.20
  -8  -4   1  161.28    5.20
   8   4  -1  156.38    5.10
  -8  -4   2   60.09    3.60
  -8  -4   2   60.99    2.70
  -8  -4   2   65.09    2.90
  -8  -4   2   61.99    2.70
   8   4  -2   61.29    3.50
   8   4  -2   61.39    2.70
  -8  -4   3   33.40    2.00
  -8  -4   3   35.10    2.10
  -8  -4   3   37.90    2.20
  -8  -4   3   39.30    3.00
   8   4  -3   35.80    2.80
  -8  -4   4    6.80    1.10
  -8  -4   4    6.50    1.60
  -8  -4   4    6.40    1.20
  -8  -4   4    8.70    1.50
   8   4  -4    6.40    1.50
   8   4  -4    8.00    1.20
  -8  -4   5    1.30    0.60
  -8  -4   5    2.80    1.00
  -8  -4   5    0.50    0.90
  -8  -4   5    0.50    0.60
  -8  -4   5    1.50    0.90
   8   4  -5    0.10    1.20
   8   4  -5    1.10    1.00
  -8  -4   6   47.10    2.40
  -8  -4   6   43.10    2.90
  -8  -4   6   47.90    2.80
  -8  -4   6   51.69    2.90
   8   4  -6   53.79    3.00
   8   4  -6   46.00    3.50
  -8  -4   7   10.50    1.70
  -8  -4   7   15.00    2.00
  -8  -4   7   14.70    1.80
  -8  -4   7   12.30    2.00
   8   4  -7   16.20    2.90
   8   4  -7   16.00    2.20
  -8  -4   8    0.80    1.10
  -8  -4   8    1.90    1.20
  -8  -4   8    1.50    1.00
  -8  -4   8    0.70    1.20
   8   4  -8   -0.40    1.20
   8   4  -8    0.10    1.60
  -8  -4   9   -2.30    1.00
  -8  -4   9   -1.10    1.00
  -8  -4   9    0.20    1.10
   8   4  -9   -1.50    1.20
   8   4  -9   -0.90    1.70
  -8  -4  10   -0.90    1.20
  -8  -4  10    0.30    1.10
  -8  -4  10    2.20    1.30
   8   4 -10   -2.50    1.90
   8   4 -10    0.90    1.40
  -8  -4  11   -0.10    1.20
  -8  -4  11   -0.70    1.40
  -8  -4  11   -1.00    1.30
   8   4 -11    2.10    1.50
   8   4 -11    1.00    2.10
  -7  -5  -8    2.50    1.40
  -7  -5  -8    1.70    1.80
  -7  -5  -7    1.50    1.30
  -7  -5  -7   -0.50    1.60
  -7  -5  -6    1.80    1.70
  -7  -5  -6    1.40    1.10
  -7  -5  -5    0.40    1.40
  -7  -5  -5    1.40    1.00
  -7  -5  -4    4.80    1.70
  -7  -5  -4    2.30    1.00
  -7  -5  -3    1.10    0.90
  -7  -5  -3    5.20    1.70
  -7  -5  -3    2.60    0.90
  -7  -5  -2   15.50    2.70
  -7  -5  -2   16.50    1.60
  -7  -5  -2   17.20    1.70
   7   5   2   18.00    1.70
  -7  -5  -1    1.50    0.70
  -7  -5  -1    3.40    1.50
  -7  -5  -1    2.70    0.90
   7   5   1    2.30    0.90
  -7  -5   0    4.70    1.10
  -7  -5   0    5.50    1.80
  -7  -5   0    5.50    1.00
   7   5   0    5.10    1.00
   7   5   0    6.60    1.00
  -7  -5   1   24.20    2.90
  -7  -5   1   24.00    1.80
  -7  -5   1   25.00    2.00
   7   5  -1   22.10    1.80
   7   5  -1   24.70    1.90
   7   5  -1   29.60    2.80
  -7  -5   2   27.90    3.00
  -7  -5   2   30.60    2.10
  -7  -5   2   29.70    2.20
  -7  -5   2   30.30    2.10
   7   5  -2   28.10    2.10
   7   5  -2   29.80    2.20
   7   5  -2   28.60    2.90
   7   5  -2   35.10    2.20
  -7  -5   3    0.10    0.80
  -7  -5   3   -1.30    1.20
  -7  -5   3    1.70    1.00
  -7  -5   3   -1.30    0.90
   7   5  -3    0.40    0.90
   7   5  -3   -0.30    0.90
   7   5  -3   -1.40    0.80
   7   5  -3    0.20    1.30
  -7  -5   4    2.10    1.10
  -7  -5   4    1.50    1.50
  -7  -5   4    1.70    1.10
  -7  -5   4    1.10    1.00
   7   5  -4    2.10    1.50
   7   5  -4    3.10    1.10
   7   5  -4    1.00    1.10
   7   5  -4    3.70    1.20
  -7  -5   5    3.20    1.20
  -7  -5   5    2.60    1.20
  -7  -5   5    2.90    1.20
   7   5  -5    5.10    1.70
   7   5  -5    5.20    1.30
   7   5  -5    3.80    1.30
  -7  -5   6    7.10    1.40
  -7  -5   6    8.10    1.40
  -7  -5   6   10.50    1.60
  -7  -5   6    6.30    1.50
   7   5  -6    7.00    1.90
   7   5  -6    8.10    1.60
   7   5  -6    5.30    1.50
  -7  -5   7   14.70    1.80
  -7  -5   7   20.70    2.30
  -7  -5   7   20.30    2.40
  -7  -5   7   15.10    2.40
   7   5  -7   18.00    3.30
   7   5  -7   16.20    2.30
   7   5  -7   24.60    2.70
  -7  -5   8   -0.20    1.20
  -7  -5   8   -0.60    1.00
  -7  -5   8    1.00    1.00
   7   5  -8    0.70    1.30
   7   5  -8    1.00    1.30
   7   5  -8   -2.10    1.70
  -7  -5   9    0.20    1.20
  -7  -5   9   -2.20    1.00
  -7  -5   9   -0.70    1.20
   7   5  -9   -1.10    1.80
   7   5  -9   -1.00    1.30
   7   5  -9   -0.50    1.30
  -6  -6  -6    0.30    1.20
  -6  -6  -6    0.70    1.80
  -6  -6  -5    3.10    1.20
  -6  -6  -5    4.20    1.80
  -6  -6  -4    3.80    1.80
  -6  -6  -4    2.60    1.10
  -6  -6  -3    3.20    1.70
  -6  -6  -3    2.60    1.00
  -6  -6  -2    2.80    0.90
  -6  -6  -2    2.40    1.70
  -6  -6  -1    0.90    0.70
  -6  -6  -1    0.50    1.60
  -6  -6   0   -0.60    1.50
  -6  -6   0    1.80    1.00
   6   6   0    0.90    1.40
   6   6   0   -0.80    0.80
  -6  -6   1    1.60    1.10
  -6  -6   1   -0.30    1.50
   6   6  -1    3.40    1.60
   6   6  -1   -0.20    1.30
   6   6  -1    0.60    1.00
  -6  -6   2   10.60    1.80
  -6  -6   2    9.00    1.50
  -6  -6   2    9.00    1.60
  -6  -6   2    6.30    2.00
   6   6  -2    6.00    1.40
   6   6  -2    8.30    1.40
   6   6  -2    6.30    1.80
   6   6  -2    7.80    1.40
  -6  -6   3    1.10    1.60
  -6  -6   3    3.70    1.30
  -6  -6   3    2.80    1.20
  -6  -6   3    2.40    1.20
   6   6  -3    1.20    1.10
   6   6  -3    1.80    1.20
   6   6  -3    0.90    1.50
   6   6  -3    1.10    1.20
  -6  -6   4   -0.10    1.10
  -6  -6   4   -1.00    1.00
  -6  -6   4    0.00    1.10
   6   6  -4   -2.30    1.00
   6   6  -4   -0.80    1.50
   6   6  -4   -1.10    1.10
   6   6  -4   -0.20    1.10
  -6  -6   5   -0.40    1.10
  -6  -6   5    1.60    1.20
  -6  -6   5    0.50    1.20
   6   6  -5    0.40    1.20
   6   6  -5    0.80    1.50
   6   6  -5    1.00    1.20
   6   6  -5   -0.50    1.10
  -6  -6   6    0.80    1.20
  -6  -6   6   -0.70    1.10
   6   6  -6    0.10    1.60
   6   6  -6    0.90    1.40
   6   6  -6    0.50    1.40
   6   6  -6    0.40    1.30
  -6  -6   7    6.90    1.80
  -6  -6   7    5.20    1.70
  -6  -6   7    2.90    1.00
   6   6  -7    9.10    1.90
   6   6  -7    9.30    1.80
   6   6  -7    4.70    2.00
 -19   5  -5    6.90    2.00
 -19   5  -5    4.00    1.70
 -19   5  -5    6.70    1.50
  19  -5   5    7.90    1.80
  19  -5   5    7.70    1.90
 -19   5  -4    0.90    1.40
 -19   5  -4   -0.30    1.40
 -19   5  -4   -0.60    1.10
  19  -5   4   -1.70    1.10
  19  -5   4    0.40    1.40
 -19   5  -3    2.20    1.40
 -19   5  -3    0.90    1.40
  19  -5   3    2.70    1.30
  19  -5   3    2.40    1.50
 -19   5  -2    2.90    1.50
 -19   5  -2    3.40    1.50
  19  -5   2    3.10    1.30
 -19   5  -1    3.30    1.50
 -19   5  -1    0.60    1.20
  19  -5   1    1.00    1.10
 -19   5   0    3.10    1.60
 -19   5   0    4.00    1.30
  19  -5   0    2.00    1.20
 -19   5   1    1.00    1.40
 -19   5   1    0.20    1.10
  19  -5  -1    1.90    1.30
 -19   5   2    2.50    1.10
 -19   5   2   -0.10    1.40
  19  -5  -2    2.40    1.30
 -19   5   3    0.20    1.00
 -19   5   3    3.10    1.50
  19  -5  -3   -0.10    1.10
 -19   5   4    8.50    1.80
 -19   5   4    7.40    1.40
  19  -5  -4    8.10    1.70
 -19   5   5    0.40    1.00
 -19   5   5   -1.30    1.30
  19  -5  -5    0.00    1.20
 -19   5   6   -1.50    1.50
  19  -5  -6   -0.50    1.20
 -19   5   7    0.00    1.40
  19  -5  -7    0.70    1.40
 -18   4  -7   18.90    2.70
 -18   4  -7   12.20    2.10
 -18   4  -7   16.60    2.40
  18  -4   7   13.00    2.70
  18  -4   7   18.10    2.80
 -18   4  -6   16.40    2.40
 -18   4  -6   14.90    2.70
 -18   4  -6   19.40    2.60
  18  -4   6   18.90    2.80
  18  -4   6   17.20    2.70
 -18   4  -5   14.30    2.50
 -18   4  -5   18.70    2.40
 -18   4  -5   13.60    2.60
  18  -4   5   13.00    2.40
  18  -4   5   12.90    2.10
 -18   4  -4   21.70    2.60
 -18   4  -4   21.80    2.20
 -18   4  -4   17.30    2.40
  18  -4   4   18.80    2.40
  18  -4   4   19.80    2.50
 -18   4  -3    1.40    1.30
 -18   4  -3    3.60    1.40
 -18   4  -3    1.20    0.90
  18  -4   3    3.50    1.30
  18  -4   3    2.30    1.20
 -18   4  -2   26.20    2.50
 -18   4  -2   26.40    2.70
 -18   4  -2   28.20    2.00
  18  -4   2   22.40    2.40
  18  -4   2   25.50    2.70
 -18   4  -1   48.10    2.40
 -18   4  -1   43.10    3.20
 -18   4  -1   40.30    2.90
  18  -4   1   47.40    3.00
 -18   4   0   13.50    1.50
 -18   4   0   11.60    1.60
 -18   4   0    8.90    1.70
  18  -4   0   14.40    2.00
 -18   4   1   13.80    1.70
 -18   4   1   10.40    1.70
  18  -4  -1   12.10    2.00
 -18   4   2   30.20    2.70
 -18   4   2   31.60    2.30
  18  -4  -2   32.30    2.70
 -18   4   3    6.70    1.20
 -18   4   3    5.90    1.40
  18  -4  -3    5.80    1.40
 -18   4   4    9.50    1.60
 -18   4   4   10.40    1.70
  18  -4  -4    6.30    1.50
 -18   4   5    7.60    1.30
 -18   4   5    7.70    1.60
  18  -4  -5   12.90    2.40
 -18   4   6    4.40    1.60
 -18   4   6    5.60    1.20
  18  -4  -6    8.30    1.60
 -18   4   7   17.90    2.80
 -18   4   7   17.80    2.00
  18  -4  -7   17.00    2.60
 -18   4   8    6.50    1.70
  18  -4  -8    8.00    1.80
 -18   4   9   -2.50    1.30
  18  -4  -9    0.10    1.30
 -18   4  10    0.90    1.60
  18  -4 -10    1.20    1.50
 -17   3  -9   -1.30    1.00
 -17   3  -9   -0.90    1.20
  17  -3   9    0.40    1.30
  17  -3   9   -1.40    1.30
 -17   3  -8    6.90    1.50
 -17   3  -8    7.10    1.60
  17  -3   8    7.50    1.70
  17  -3   8    6.70    1.70
 -17   3  -7   20.80    2.40
 -17   3  -7   15.80    2.30
  17  -3   7   16.00    2.40
  17  -3   7   16.60    2.70
 -17   3  -6   62.69    3.70
 -17   3  -6   63.49    3.40
 -17   3  -6   67.39    3.60
  17  -3   6   65.79    3.70
  17  -3   6   63.79    3.80
 -17   3  -5   16.70    2.20
 -17   3  -5   20.00    2.10
 -17   3  -5   17.00    2.30
  17  -3   5   15.90    2.30
  17  -3   5   15.80    2.30
 -17   3  -4   22.40    2.00
 -17   3  -4   23.80    2.30
 -17   3  -4   24.00    2.30
  17  -3   4   25.20    2.40
  17  -3   4   21.50    2.30
 -17   3  -3   89.49    4.00
 -17   3  -3   89.39    3.90
 -17   3  -3   91.39    3.70
  17  -3   3   90.79    4.10
  17  -3   3   91.49    4.10
 -17   3  -2    7.90    1.40
 -17   3  -2   10.10    1.60
 -17   3  -2    6.60    1.30
  17  -3   2    4.90    1.20
  17  -3   2    6.90    1.30
 -17   3  -1  210.28    7.10
 -17   3  -1  209.58    6.50
 -17   3  -1  209.18    6.90
  17  -3   1  207.08    7.10
 -17   3   0   33.50    1.70
 -17   3   0   24.80    2.00
 -17   3   0   26.90    2.30
  17  -3   0   33.00    2.20
 -17   3   1   10.70    1.50
 -17   3   1    9.80    1.70
 -17   3   1   11.40    1.10
  17  -3  -1   13.30    1.70
 -17   3   2    0.00    0.70
 -17   3   2   -1.00    0.80
 -17   3   2    0.50    0.40
  17  -3  -2    0.20    0.80
 -17   3   3    2.70    1.10
 -17   3   3    3.90    0.90
 -17   3   3    2.50    0.50
  17  -3  -3    4.30    1.10
 -17   3   4   11.90    1.80
 -17   3   4   10.20    1.60
  17  -3  -4   13.10    1.90
 -17   3   5    5.20    1.20
 -17   3   5    6.10    1.10
  17  -3  -5    4.20    1.20
  17  -3  -5    5.10    1.00
 -17   3   6    5.00    1.10
 -17   3   6    6.20    1.40
  17  -3  -6    3.90    1.10
  17  -3  -6    4.10    1.30
 -17   3   7    1.30    1.20
 -17   3   7    1.70    1.00
  17  -3  -7    1.90    1.10
  17  -3  -7    0.30    1.10
 -17   3   8    3.50    1.10
 -17   3   8    3.00    1.40
  17  -3  -8    5.10    1.40
  17  -3  -8    5.10    1.40
 -17   3   9   15.90    2.70
 -17   3   9   15.00    1.90
  17  -3  -9   11.70    2.00
  17  -3  -9   13.20    2.40
 -17   3  10   -0.60    1.50
  17  -3 -10    0.20    1.30
  17  -3 -10   -0.60    1.10
 -17   3  11   -0.60    1.50
  17  -3 -11    1.10    1.40
 -16   2 -10    5.50    1.40
 -16   2 -10    4.70    1.50
  16  -2  10    4.30    1.50
  16  -2  10    3.70    1.70
 -16   2  -9    1.00    1.10
 -16   2  -9    2.30    1.30
  16  -2   9    2.00    1.30
  16  -2   9    0.40    1.30
 -16   2  -8    2.00    1.20
 -16   2  -8    0.00    1.20
 -16   2  -8    2.80    1.20
  16  -2   8    1.10    1.10
  16  -2   8    0.60    1.20
 -16   2  -7    8.00    1.80
 -16   2  -7    9.10    1.50
 -16   2  -7    5.80    1.30
  16  -2   7    5.60    1.50
  16  -2   7    7.00    1.40
 -16   2  -6   33.90    2.50
 -16   2  -6   34.20    2.40
 -16   2  -6   35.80    2.40
  16  -2   6   29.70    2.80
  16  -2   6   33.40    2.50
 -16   2  -5    1.50    0.80
 -16   2  -5    1.00    0.90
 -16   2  -5    0.60    0.90
  16  -2   5   -0.20    0.90
  16  -2   5    0.30    0.90
 -16   2  -4    1.10    0.80
 -16   2  -4    0.70    0.70
 -16   2  -4    0.50    0.90
 -16   2  -4    1.50    0.90
  16  -2   4   -0.40    0.90
  16  -2   4   -0.80    0.80
 -16   2  -3  152.78    5.30
 -16   2  -3  155.98    5.40
 -16   2  -3  157.38    4.90
 -16   2  -3  156.08    5.20
  16  -2   3  155.38    5.40
  16  -2   3  151.18    5.60
 -16   2  -2    2.70    0.80
 -16   2  -2    2.40    0.80
 -16   2  -2    2.10    0.70
 -16   2  -2    1.40    0.80
  16  -2   2    2.40    0.90
  16  -2   2    2.50    0.90
  16  -2   2    2.90    0.90
 -16   2  -1  121.59    4.40
 -16   2  -1  115.19    4.30
 -16   2  -1  120.79    4.30
 -16   2  -1  118.89    4.10
  16  -2   1  122.69    4.40
  16  -2   1  115.69    4.40
  16  -2   1  125.39    4.60
 -16   2   0  132.59    4.70
 -16   2   0  132.09    4.30
 -16   2   0  133.79    4.60
 -16   2   0  132.79    4.60
  16  -2   0  132.29    4.80
  16  -2   0  133.29    4.80
 -16   2   1   15.60    1.40
 -16   2   1   13.20    1.00
 -16   2   1   12.60    1.30
 -16   2   1   12.10    1.40
  16  -2  -1   14.80    1.50
  16  -2  -1   13.40    1.50
 -16   2   2    4.90    1.00
 -16   2   2    5.70    0.80
 -16   2   2    3.90    0.80
 -16   2   2    6.40    1.10
  16  -2  -2    4.60    1.00
  16  -2  -2    4.40    1.00
 -16   2   3   46.20    2.00
 -16   2   3   46.80    2.30
 -16   2   3   48.60    2.50
 -16   2   3   45.20    2.40
 -16   2   3   49.50    1.80
  16  -2  -3   46.90    2.60
  16  -2  -3   47.00    2.00
  16  -2  -3   48.00    2.00
 -16   2   4    6.00    0.70
 -16   2   4    4.30    0.90
 -16   2   4    3.50    0.90
 -16   2   4    3.90    0.90
  16  -2  -4    6.10    1.10
  16  -2  -4    7.30    1.60
 -16   2   5   37.00    2.30
 -16   2   5   39.30    1.50
 -16   2   5   39.70    2.40
 -16   2   5   40.20    2.10
  16  -2  -5   38.30    2.30
 -16   2   6   12.90    1.80
 -16   2   6   16.90    2.10
 -16   2   6   13.30    1.50
 -16   2   6   13.10    0.90
  16  -2  -6   13.70    0.90
  16  -2  -6   10.80    1.80
  16  -2  -6   14.20    2.00
 -16   2   7    2.70    0.90
 -16   2   7    2.70    1.20
  16  -2  -7    2.40    1.20
  16  -2  -7    2.50    1.10
 -16   2   8   12.00    1.80
 -16   2   8   14.50    2.30
  16  -2  -8   14.90    2.50
  16  -2  -8   17.40    2.40
 -16   2   9    2.10    1.40
 -16   2   9    1.40    0.90
  16  -2  -9    4.00    1.50
  16  -2  -9    2.10    1.10
 -16   2  10    3.10    1.10
 -16   2  10    2.70    1.60
  16  -2 -10    2.20    1.60
 -16   2  11    0.60    1.00
 -16   2  11    1.50    1.50
  16  -2 -11    1.30    1.50
 -16   2  12   -1.60    1.40
  16  -2 -12    1.20    1.60
 -15   1 -11    2.00    1.70
 -15   1 -11    3.80    1.40
  15  -1  11    2.30    1.30
 -15   1 -10    3.10    1.20
 -15   1 -10    3.50    1.50
 -15   1 -10    2.40    1.20
  15  -1  10    2.60    1.30
  15  -1  10    3.20    1.60
 -15   1  -9    4.60    1.20
 -15   1  -9    1.60    1.10
 -15   1  -9    3.10    1.40
  15  -1   9    3.70    1.40
  15  -1   9    0.90    1.10
 -15   1  -8    8.00    1.70
 -15   1  -8   11.10    1.60
 -15   1  -8   10.60    1.80
  15  -1   8    8.80    1.80
  15  -1   8    8.50    1.50
 -15   1  -7   35.20    2.30
 -15   1  -7   39.70    2.60
 -15   1  -7   38.90    2.90
  15  -1   7   32.80    2.40
  15  -1   7   45.40    3.10
 -15   1  -6   12.30    1.80
 -15   1  -6   10.90    1.50
 -15   1  -6   10.60    1.50
  15  -1   6    9.30    1.60
  15  -1   6   12.40    2.00
 -15   1  -5   33.00    2.00
 -15   1  -5   36.20    2.30
 -15   1  -5   36.00    2.10
 -15   1  -5   36.40    2.30
  15  -1   5   34.60    2.10
  15  -1   5   36.40    2.50
 -15   1  -4  100.39    4.00
 -15   1  -4   95.49    3.70
 -15   1  -4  106.59    3.90
 -15   1  -4  101.19    3.80
  15  -1   4  106.39    3.80
  15  -1   4  101.69    4.20
 -15   1  -3  301.47    8.90
 -15   1  -3  298.67    8.90
 -15   1  -3  293.17    9.20
 -15   1  -3  305.67    8.90
 -15   1  -3  301.57    8.90
  15  -1   3  287.47    9.30
  15  -1   3  297.77    8.90
 -15   1  -2 2074.49   55.89
 -15   1  -2 2088.69   55.99
 -15   1  -2 2066.29   55.79
 -15   1  -2 2069.59   55.99
 -15   1  -2 2042.20   56.19
  15  -1   2 2000.50   56.29
  15  -1   2 2049.20   55.99
 -15   1  -1    6.80    0.90
 -15   1  -1    7.00    1.00
 -15   1  -1    7.70    1.20
 -15   1  -1    6.00    1.20
 -15   1  -1    7.60    1.10
  15  -1   1    7.40    1.30
  15  -1   1    6.50    0.90
  15  -1   1    6.20    1.10
 -15   1   0   50.79    2.10
 -15   1   0   48.10    2.20
 -15   1   0   49.99    2.40
 -15   1   0   50.79    2.20
 -15   1   0   51.19    1.90
  15  -1   0   47.30    2.40
  15  -1   0   50.79    1.90
  15  -1   0   49.60    1.90
 -15   1   1  326.77    9.20
 -15   1   1  325.97    9.70
 -15   1   1  312.67    9.40
 -15   1   1  318.37    9.40
  15  -1  -1  308.57    9.10
  15  -1  -1  329.67    9.70
  15  -1  -1  324.97    9.20
 -15   1   2  196.88    6.20
 -15   1   2  202.48    6.40
 -15   1   2  204.28    5.90
 -15   1   2  199.68    6.20
  15  -1  -2  194.38    6.00
  15  -1  -2  207.78    6.50
  15  -1  -2  195.38    6.00
 -15   1   3   73.99    3.00
 -15   1   3   75.69    2.60
 -15   1   3   77.69    2.90
 -15   1   3   77.09    3.20
  15  -1  -3   78.79    3.00
  15  -1  -3   78.59    3.20
 -15   1   4   60.49    2.20
 -15   1   4   58.99    2.60
 -15   1   4   63.59    2.80
 -15   1   4   60.79    2.50
  15  -1  -4   58.49    2.70
  15  -1  -4   61.99    2.80
 -15   1   5    3.80    0.90
 -15   1   5    2.30    0.80
 -15   1   5    1.90    0.70
 -15   1   5    2.80    0.50
  15  -1  -5    1.50    0.90
  15  -1  -5    1.60    0.80
 -15   1   6   31.50    1.90
 -15   1   6   37.00    2.40
 -15   1   6   32.80    1.50
 -15   1   6   30.40    2.10
  15  -1  -6   32.20    2.20
  15  -1  -6   27.40    2.40
  15  -1  -6   32.10    1.50
 -15   1   7   12.20    1.50
 -15   1   7   12.20    1.10
 -15   1   7   13.40    1.90
 -15   1   7   11.30    1.80
  15  -1  -7   10.40    1.00
  15  -1  -7   10.60    1.80
  15  -1  -7    9.10    2.00
 -15   1   8   76.29    3.80
 -15   1   8   80.99    3.40
 -15   1   8   86.09    3.00
 -15   1   8   90.29    4.00
  15  -1  -8   79.09    3.00
  15  -1  -8   63.79    4.20
  15  -1  -8   88.09    3.90
 -15   1   9    0.00    0.90
 -15   1   9    1.30    1.20
 -15   1   9    1.70    1.20
  15  -1  -9    2.90    0.70
  15  -1  -9    5.00    2.00
  15  -1  -9    2.60    1.60
 -15   1  10   22.40    2.70
 -15   1  10   20.30    2.10
  15  -1 -10   10.90    2.30
 -15   1  11    1.90    1.40
 -15   1  11   -0.70    1.00
  15  -1 -11    1.80    1.80
 -15   1  12    0.00    1.40
 -15   1  12   -1.70    0.90
  15  -1 -12   -0.30    1.60
 -15   1  13    5.30    1.90
  15  -1 -13    1.80    1.90
 -14   0 -11    0.80    1.20
 -14   0 -11    0.00    1.40
  14   0  11    0.00    1.10
 -14   0 -10   43.50    2.90
 -14   0 -10   38.60    3.60
  14   0  10   40.50    2.90
 -14   0  -9   -0.20    0.80
 -14   0  -9    1.10    1.30
 -14   0  -9    0.80    1.00
  14   0   9    0.20    1.00
 -14   0  -8   37.00    2.20
 -14   0  -8   31.30    3.10
 -14   0  -8   40.30    2.60
  14   0   8   39.40    2.50
  14   0   8   41.80    3.20
 -14   0  -7   31.20    2.30
 -14   0  -7   39.40    3.10
 -14   0  -7   31.30    2.80
 -14   0  -7   33.10    2.00
  14   0   7   36.90    2.80
  14   0   7   28.30    2.10
 -14   0  -6   10.00    1.30
 -14   0  -6   10.30    1.90
 -14   0  -6   13.90    1.80
 -14   0  -6   14.10    1.50
  14   0   6   12.50    1.40
  14   0   6   14.50    2.00
 -14   0  -5   43.30    2.30
 -14   0  -5   45.20    2.00
 -14   0  -5   43.90    2.60
 -14   0  -5   41.30    2.60
  14   0   5   45.70    2.60
  14   0   5   43.40    2.10
 -14   0  -4    4.00    1.00
 -14   0  -4    5.80    1.00
 -14   0  -4    5.00    0.90
 -14   0  -4    5.30    1.10
  14   0   4    6.00    1.00
  14   0   4    5.80    1.10
 -14   0  -3   10.00    1.10
 -14   0  -3    9.50    1.10
 -14   0  -3   10.10    1.30
 -14   0  -3   10.30    1.40
  14   0   3   11.20    1.50
  14   0   3    9.30    1.00
 -14   0  -2 1178.48   32.30
 -14   0  -2 1182.08   32.80
 -14   0  -2 1178.38   32.70
 -14   0  -2 1149.19   32.20
  14   0   2 1178.18   32.20
  14   0   2 1216.88   32.80
 -14   0  -1  587.04   16.10
 -14   0  -1  585.34   16.30
 -14   0  -1  587.94   16.50
 -14   0  -1  589.84   16.70
 -14   0  -1  572.04   16.30
  14   0   1  572.24   16.10
  14   0   1  585.64   16.70
 -14   0   0    3.30    0.60
 -14   0   0    3.80    0.60
 -14   0   0    3.80    0.70
 -14   0   0    4.40    0.80
 -14   0   0    3.90    0.80
  14   0   0    4.20    0.80
 -14   0   1    0.90    0.50
 -14   0   1    0.70    0.50
 -14   0   1    0.70    0.60
 -14   0   1    0.50    0.50
 -14   0   1    0.90    0.60
  14   0  -1    1.00    0.60
  14   0  -1    1.50    0.60
 -14   0   2   18.60    1.30
 -14   0   2   19.60    1.40
 -14   0   2   19.50    1.20
 -14   0   2   17.60    1.50
 -14   0   2   18.60    1.20
  14   0  -2   19.80    1.50
  14   0  -2   19.60    1.50
 -14   0   3   83.29    3.00
 -14   0   3   88.19    2.90
 -14   0   3   85.99    3.10
 -14   0   3   83.89    3.30
  14   0  -3   83.49    3.30
  14   0  -3   88.19    3.30
 -14   0   4   51.09    2.50
 -14   0   4   50.89    2.20
 -14   0   4   50.29    2.20
 -14   0   4   49.80    2.00
  14   0  -4   50.39    2.40
  14   0  -4   53.49    2.50
 -14   0   5   89.09    3.10
 -14   0   5   86.59    3.40
 -14   0   5   93.39    3.60
 -14   0   5   88.79    3.30
  14   0  -5   87.09    3.80
  14   0  -5   95.09    3.50
 -14   0   6   21.20    1.40
 -14   0   6   25.80    2.00
 -14   0   6   23.10    1.60
 -14   0   6   20.40    1.60
  14   0  -6   25.20    1.80
  14   0  -6   20.90    2.20
 -14   0   7    1.30    0.60
 -14   0   7    3.20    1.00
 -14   0   7    3.60    0.90
 -14   0   7    1.10    0.80
  14   0  -7    1.70    0.70
  14   0  -7    1.20    1.10
  14   0  -7    1.30    0.80
 -14   0   8   56.99    3.20
 -14   0   8   56.29    2.40
 -14   0   8   43.00    2.80
 -14   0   8   53.99    2.70
  14   0  -8   41.10    3.30
  14   0  -8   58.69    3.00
  14   0  -8   50.39    2.40
 -14   0   9   -0.20    0.70
 -14   0   9    1.20    1.10
 -14   0   9    0.10    1.00
 -14   0   9   -0.10    0.90
  14   0  -9    0.60    0.80
  14   0  -9   -1.20    1.30
 -14   0  10    4.90    1.30
 -14   0  10    7.30    1.60
 -14   0  10    5.40    1.20
  14   0 -10    3.90    1.90
  14   0 -10   10.80    1.70
 -14   0  11   -0.70    1.10
 -14   0  11    1.00    1.10
 -14   0  11    0.80    1.30
  14   0 -11    1.20    1.90
  14   0 -11    0.60    0.90
 -14   0  12   -0.90    1.30
 -14   0  12   -1.80    1.00
  14   0 -12   -0.80    0.90
  14   0 -12   -0.50    1.90
 -14   0  13   -1.20    1.50
 -14   0  13    0.00    1.10
  14   0 -13    0.70    1.90
 -13  -1 -11    0.20    1.60
 -13  -1 -11    2.40    1.20
 -13  -1 -10    9.10    2.10
 -13  -1 -10    9.20    1.50
  13   1  10    9.70    1.50
 -13  -1  -9   14.00    1.90
 -13  -1  -9   12.50    2.60
  13   1   9   10.10    1.80
 -13  -1  -8   10.50    1.70
 -13  -1  -8    6.60    1.80
 -13  -1  -8   18.00    2.30
  13   1   8    8.50    1.30
 -13  -1  -7   25.60    2.40
 -13  -1  -7   26.80    2.80
 -13  -1  -7   23.10    1.50
 -13  -1  -7   19.90    2.00
  13   1   7   27.90    1.90
  13   1   7   24.90    2.40
 -13  -1  -6   89.79    3.10
 -13  -1  -6   84.79    3.50
 -13  -1  -6   88.79    4.00
 -13  -1  -6   88.39    4.30
  13   1   6   89.79    3.30
  13   1   6   88.59    3.90
 -13  -1  -5   50.29    2.50
 -13  -1  -5   53.99    2.90
 -13  -1  -5   55.59    3.10
 -13  -1  -5   53.29    2.10
  13   1   5   58.39    2.90
  13   1   5   56.69    2.30
 -13  -1  -4   96.69    3.60
 -13  -1  -4   97.39    3.90
 -13  -1  -4   97.29    3.20
 -13  -1  -4   98.89    4.10
  13   1   4   96.69    3.90
  13   1   4   99.59    3.20
 -13  -1  -3  365.86   10.30
 -13  -1  -3  354.06   11.10
 -13  -1  -3  373.96   10.10
 -13  -1  -3  354.66   10.50
 -13  -1  -3  353.76   10.90
  13   1   3  365.46   10.80
  13   1   3  359.86   10.10
 -13  -1  -2  180.38    5.00
 -13  -1  -2  178.08    6.00
 -13  -1  -2  176.38    4.90
 -13  -1  -2  176.88    5.30
 -13  -1  -2  172.18    5.80
 -13  -1  -2  167.58    5.50
 -13  -1  -2  172.78    5.80
  13   1   2  166.88    5.70
  13   1   2  179.98    5.00
 -13  -1  -1  904.11   24.70
 -13  -1  -1  899.31   25.10
 -13  -1  -1  901.01   25.30
 -13  -1  -1  889.91   24.90
 -13  -1  -1  913.21   25.10
  13   1   1  895.11   25.00
 -13  -1   0  543.35   15.40
 -13  -1   0  549.85   15.80
 -13  -1   0  546.25   15.50
 -13  -1   0  552.04   15.20
 -13  -1   0  553.04   15.60
  13   1   0  531.05   15.40
 -13  -1   1  374.16   10.80
 -13  -1   1  382.96   11.20
 -13  -1   1  385.16   10.40
 -13  -1   1  379.76   11.00
 -13  -1   1  373.16   10.80
 -13  -1   1  372.96   10.90
  13   1  -1  363.96   10.40
  13   1  -1  377.46   10.80
 -13  -1   2  226.88    6.90
 -13  -1   2  222.38    7.30
 -13  -1   2  227.68    7.00
 -13  -1   2  232.58    6.90
 -13  -1   2  232.88    6.60
 -13  -1   2  238.78    7.10
  13   1  -2  235.98    6.60
  13   1  -2  221.58    6.90
  13   1  -2  231.28    7.30
 -13  -1   3  103.79    3.50
 -13  -1   3   98.49    3.60
 -13  -1   3  103.99    3.70
 -13  -1   3  102.39    4.00
 -13  -1   3  100.89    3.50
 -13  -1   3  104.99    3.40
  13   1  -3  100.19    3.50
  13   1  -3  102.59    4.00
 -13  -1   4  105.89    3.60
 -13  -1   4  107.89    3.80
 -13  -1   4  102.49    3.70
 -13  -1   4  107.29    3.60
 -13  -1   4  107.29    3.80
  13   1  -4   98.69    4.10
  13   1  -4  106.19    3.60
 -13  -1   5   25.30    1.60
 -13  -1   5   24.50    1.60
 -13  -1   5   25.00    1.70
 -13  -1   5   24.30    1.70
 -13  -1   5   23.50    1.50
  13   1  -5   23.50    2.10
  13   1  -5   26.60    1.50
 -13  -1   6   62.99    2.60
 -13  -1   6   59.79    2.70
 -13  -1   6   57.29    2.70
 -13  -1   6   64.69    2.90
  13   1  -6   62.79    3.30
  13   1  -6   60.89    2.60
 -13  -1   7   37.90    2.30
 -13  -1   7   38.10    2.10
 -13  -1   7   37.30    2.50
 -13  -1   7   41.50    2.10
  13   1  -7   37.60    2.10
  13   1  -7   39.50    2.10
  13   1  -7   37.60    2.90
 -13  -1   8    9.20    1.50
 -13  -1   8    5.30    1.30
 -13  -1   8    7.20    1.20
 -13  -1   8   12.80    2.10
  13   1  -8    4.40    1.60
  13   1  -8   12.20    1.60
 -13  -1   9   10.50    2.00
 -13  -1   9   13.00    1.90
 -13  -1   9   13.90    2.30
 -13  -1   9   13.40    1.80
  13   1  -9    5.40    1.90
  13   1  -9   11.70    1.80
 -13  -1  10    2.90    1.40
 -13  -1  10    3.00    1.20
 -13  -1  10    4.40    1.40
  13   1 -10    2.30    1.10
  13   1 -10    3.40    1.90
 -13  -1  11    1.20    1.20
 -13  -1  11    1.40    1.30
 -13  -1  11   -0.60    1.20
  13   1 -11   -1.30    1.00
  13   1 -11    0.70    1.90
 -13  -1  12   -0.30    1.10
 -13  -1  12    0.20    1.30
 -13  -1  12    1.00    1.40
  13   1 -12   -0.10    1.10
  13   1 -12   -1.30    2.00
 -13  -1  13   -0.50    1.40
 -13  -1  13    1.20    1.60
 -13  -1  13   -1.40    1.10
  13   1 -13   -1.30    1.20
  13   1 -13    0.90    2.30
 -12  -2 -11    2.50    1.10
 -12  -2 -11    0.50    1.60
 -12  -2 -10    1.40    1.60
 -12  -2 -10    2.00    1.00
 -12  -2  -9    2.50    1.00
 -12  -2  -9    2.80    1.30
 -12  -2  -9    0.70    1.40
 -12  -2  -8   18.70    2.00
 -12  -2  -8   20.40    2.60
 -12  -2  -8   17.40    2.70
  12   2   8   16.70    1.80
 -12  -2  -7    1.10    0.90
 -12  -2  -7    1.50    1.50
 -12  -2  -7    3.50    1.20
  12   2   7    3.40    0.90
 -12  -2  -6    2.80    0.90
 -12  -2  -6    4.10    1.10
 -12  -2  -6    1.90    1.20
  12   2   6    2.90    0.70
 -12  -2  -5   33.60    2.40
 -12  -2  -5   37.10    2.00
 -12  -2  -5   33.90    1.30
 -12  -2  -5   31.10    2.70
  12   2   5   36.70    1.70
  12   2   5   36.90    2.60
 -12  -2  -4   15.70    1.70
 -12  -2  -4   16.50    1.00
 -12  -2  -4   14.60    1.50
 -12  -2  -4   15.90    1.40
 -12  -2  -4   18.20    2.00
 -12  -2  -4   15.50    0.90
  12   2   4   16.60    1.00
  12   2   4   16.80    0.90
  12   2   4   14.70    1.50
 -12  -2  -3  166.68    5.70
 -12  -2  -3  174.88    5.50
 -12  -2  -3  169.98    4.90
 -12  -2  -3  165.08    5.70
 -12  -2  -3  166.08    6.20
  12   2   3  169.38    5.50
 -12  -2  -2   40.00    1.90
 -12  -2  -2   36.70    1.50
 -12  -2  -2   37.30    2.40
 -12  -2  -2   38.30    2.10
 -12  -2  -2   39.20    2.10
  12   2   2   39.00    1.90
 -12  -2  -1  226.08    7.10
 -12  -2  -1  233.28    6.80
 -12  -2  -1  240.78    7.20
 -12  -2  -1  228.98    7.10
 -12  -2  -1  238.28    7.70
  12   2   1  230.38    6.90
 -12  -2   0  131.79    4.40
 -12  -2   0  142.19    4.50
 -12  -2   0  131.39    4.20
 -12  -2   0  136.19    5.00
 -12  -2   0  134.19    4.40
  12   2   0  132.49    4.10
 -12  -2   1  126.29    4.10
 -12  -2   1  127.49    4.00
 -12  -2   1  124.29    4.80
 -12  -2   1  128.79    3.60
 -12  -2   1  119.39    4.10
 -12  -2   1  118.19    4.20
  12   2  -1  127.59    3.60
 -12  -2   2  264.57    8.00
 -12  -2   2  260.97    8.60
 -12  -2   2  265.57    7.90
 -12  -2   2  267.37    7.60
 -12  -2   2  274.97    7.90
 -12  -2   2  263.97    7.90
  12   2  -2  278.47    7.60
  12   2  -2  250.97    8.50
 -12  -2   3   34.00    1.80
 -12  -2   3   33.10    1.50
 -12  -2   3   36.30    1.80
 -12  -2   3   36.90    1.70
 -12  -2   3   30.70    2.20
 -12  -2   3   35.20    1.70
  12   2  -3   28.00    2.30
 -12  -2   4  173.38    5.60
 -12  -2   4  178.18    5.60
 -12  -2   4  174.88    5.50
 -12  -2   4  176.28    5.50
 -12  -2   4  178.58    5.60
  12   2  -4  166.88    6.20
 -12  -2   5   37.10    2.00
 -12  -2   5   37.60    2.00
 -12  -2   5   40.70    2.10
 -12  -2   5   36.00    2.00
 -12  -2   5   38.70    2.00
  12   2  -5   34.70    2.60
 -12  -2   6    9.20    1.30
 -12  -2   6    9.10    1.30
 -12  -2   6   11.00    1.40
 -12  -2   6    7.70    1.30
 -12  -2   6   10.60    1.30
  12   2  -6    9.20    1.40
  12   2  -6   11.20    2.00
 -12  -2   7   19.90    1.90
 -12  -2   7   22.00    2.00
 -12  -2   7   21.70    1.90
 -12  -2   7   20.90    1.80
  12   2  -7   20.70    2.50
  12   2  -7   21.30    1.90
 -12  -2   8   10.20    1.50
 -12  -2   8    9.20    1.50
 -12  -2   8   11.10    1.80
 -12  -2   8    7.00    1.40
  12   2  -8   11.30    2.10
  12   2  -8    7.60    1.30
 -12  -2   9   11.60    2.10
 -12  -2   9   12.10    2.10
 -12  -2   9   10.30    1.60
 -12  -2   9   11.20    2.30
  12   2  -9    9.00    1.50
  12   2  -9    8.20    2.30
 -12  -2  10   -1.50    1.10
 -12  -2  10    1.50    1.20
 -12  -2  10    1.60    1.20
  12   2 -10   -2.10    1.60
  12   2 -10    0.30    1.10
 -12  -2  11    0.50    1.20
 -12  -2  11    0.30    1.30
 -12  -2  11    4.20    1.30
  12   2 -11   -1.70    1.80
  12   2 -11    0.50    1.10
 -12  -2  12    1.30    1.40
 -12  -2  12   -0.60    1.20
 -12  -2  12   -0.70    1.30
  12   2 -12   -1.50    2.00
  12   2 -12    1.20    1.30
 -12  -2  13   -0.20    1.40
 -12  -2  13   -0.20    1.50
 -12  -2  13    0.30    1.50
  12   2 -13    2.10    1.40
  12   2 -13    0.50    2.30
 -11  -3 -10    2.90    1.80
 -11  -3 -10    1.00    1.40
 -11  -3 -10    2.20    1.20
 -11  -3  -9   -0.20    1.20
 -11  -3  -9    1.10    1.60
 -11  -3  -9    0.40    0.80
 -11  -3  -8   29.50    3.00
 -11  -3  -8   27.40    3.40
 -11  -3  -8   28.20    2.10
 -11  -3  -7   13.40    2.80
 -11  -3  -7   16.60    2.40
 -11  -3  -7   14.40    1.70
 -11  -3  -6    6.80    1.30
 -11  -3  -6    7.80    1.80
 -11  -3  -6    5.40    1.00
  11   3   6   10.20    1.70
 -11  -3  -5   18.00    2.40
 -11  -3  -5   20.20    1.70
 -11  -3  -5   17.50    2.00
  11   3   5   16.70    1.30
 -11  -3  -4   18.20    1.80
 -11  -3  -4   15.00    1.50
 -11  -3  -4   15.70    2.30
  11   3   4   18.30    1.10
 -11  -3  -3   51.39    2.60
 -11  -3  -3   52.89    3.10
 -11  -3  -3   50.49    1.70
 -11  -3  -3   49.80    2.50
 -11  -3  -3   50.09    2.30
  11   3   3   47.70    2.00
  11   3   3   55.49    1.90
 -11  -3  -2   55.19    3.30
 -11  -3  -2   57.09    2.60
 -11  -3  -2   62.29    2.60
 -11  -3  -2   60.89    2.10
 -11  -3  -2   59.09    2.60
  11   3   2   60.79    2.00
 -11  -3  -1    6.00    1.00
 -11  -3  -1    7.00    1.00
 -11  -3  -1    6.70    1.40
 -11  -3  -1    5.80    0.80
 -11  -3  -1    6.80    0.90
  11   3   1    6.90    0.60
  11   3   1    5.70    0.60
 -11  -3   0   36.70    1.70
 -11  -3   0   37.10    1.70
 -11  -3   0   35.90    1.90
 -11  -3   0   39.20    2.60
 -11  -3   0   34.10    1.70
  11   3   0   37.00    1.40
  11   3   0   35.20    1.40
 -11  -3   1   28.30    1.30
 -11  -3   1   30.80    1.80
 -11  -3   1   28.30    1.60
 -11  -3   1   28.90    1.50
 -11  -3   1   28.50    1.50
 -11  -3   1   27.80    2.40
  11   3  -1   28.40    1.30
 -11  -3   2   12.00    1.00
 -11  -3   2   16.10    1.90
 -11  -3   2   13.30    1.40
 -11  -3   2   14.00    1.30
 -11  -3   2   14.20    1.10
 -11  -3   2   15.00    1.10
  11   3  -2   15.60    1.80
 -11  -3   3    5.00    0.90
 -11  -3   3    5.90    0.90
 -11  -3   3    3.40    1.20
 -11  -3   3    4.10    0.90
 -11  -3   3    3.70    0.70
 -11  -3   3    4.60    0.90
  11   3  -3    5.40    1.30
 -11  -3   4    0.90    0.50
 -11  -3   4    0.90    0.60
 -11  -3   4    0.60    0.60
 -11  -3   4   -0.30    0.90
 -11  -3   4   -0.30    0.70
 -11  -3   4    0.30    0.70
  11   3  -4    0.20    1.00
 -11  -3   5   -0.50    0.50
 -11  -3   5    0.20    0.60
 -11  -3   5    1.10    0.60
 -11  -3   5    1.00    0.80
 -11  -3   5   -0.20    0.70
  11   3  -5   -1.50    0.90
  11   3  -5   -1.40    0.70
 -11  -3   6   39.30    2.30
 -11  -3   6   40.00    2.30
 -11  -3   6   38.40    2.20
 -11  -3   6   40.90    2.30
  11   3  -6   36.70    2.40
  11   3  -6   39.90    3.10
 -11  -3   7   92.09    3.90
 -11  -3   7   81.59    3.70
 -11  -3   7   85.09    3.90
 -11  -3   7   89.89    3.90
  11   3  -7   90.59    3.90
  11   3  -7   98.19    4.90
 -11  -3   8    3.40    1.10
 -11  -3   8    0.80    1.20
 -11  -3   8    2.40    1.20
 -11  -3   8    1.20    1.10
  11   3  -8    0.90    1.70
  11   3  -8    0.00    1.20
 -11  -3   9   12.60    1.70
 -11  -3   9   13.90    2.30
 -11  -3   9   11.20    1.70
 -11  -3   9    8.60    1.60
  11   3  -9   11.90    1.70
  11   3  -9   10.10    2.30
 -11  -3  10    1.40    1.30
 -11  -3  10    1.10    1.20
 -11  -3  10    3.30    1.40
  11   3 -10    1.70    2.00
  11   3 -10    1.60    1.30
 -11  -3  11    0.90    1.30
 -11  -3  11   -1.70    1.10
 -11  -3  11   -0.50    1.10
  11   3 -11   -3.10    1.80
  11   3 -11    1.90    1.40
 -11  -3  12    1.30    1.50
 -11  -3  12   -1.60    1.30
 -11  -3  12   -0.60    1.40
  11   3 -12    1.30    1.30
  11   3 -12   -1.80    2.00
 -10  -4  -9    4.60    2.20
 -10  -4  -9    7.40    1.90
 -10  -4  -8    6.00    1.60
 -10  -4  -8    7.80    2.10
 -10  -4  -7    3.20    1.00
 -10  -4  -7    3.70    1.40
 -10  -4  -7    2.10    1.60
 -10  -4  -6    1.00    1.00
 -10  -4  -6   -0.10    0.80
 -10  -4  -6    0.10    1.40
 -10  -4  -5    9.00    1.40
 -10  -4  -5    5.90    1.30
 -10  -4  -5    7.80    1.80
 -10  -4  -4   42.60    2.30
 -10  -4  -4   39.50    2.60
 -10  -4  -4   46.80    3.50
 -10  -4  -3   30.20    2.10
 -10  -4  -3   29.80    2.00
 -10  -4  -3   31.40    3.00
  10   4   3   29.20    2.00
 -10  -4  -2   47.20    2.40
 -10  -4  -2   48.90    2.40
 -10  -4  -2   48.60    2.00
 -10  -4  -2   47.50    3.30
  10   4   2   48.30    2.00
 -10  -4  -1   62.79    2.60
 -10  -4  -1   65.59    2.90
 -10  -4  -1   65.79    2.70
 -10  -4  -1   61.29    2.40
 -10  -4  -1   64.09    3.80
  10   4   1   63.69    2.40
 -10  -4   0    5.60    1.00
 -10  -4   0    6.40    1.60
 -10  -4   0    5.90    1.00
 -10  -4   0    6.10    1.00
 -10  -4   0    7.70    1.10
  10   4   0    6.10    1.00
 -10  -4   1   57.59    2.40
 -10  -4   1   57.59    2.70
 -10  -4   1   57.29    2.20
 -10  -4   1   58.29    3.50
 -10  -4   1   55.49    2.50
  10   4  -1   55.49    2.30
 -10  -4   2   13.20    1.40
 -10  -4   2   14.30    1.00
 -10  -4   2   11.40    2.10
 -10  -4   2   14.00    1.00
 -10  -4   2   12.40    1.60
 -10  -4   2   12.90    1.30
  10   4  -2   12.90    2.20
  10   4  -2   11.40    1.40
 -10  -4   3    1.80    0.80
 -10  -4   3    2.10    0.90
 -10  -4   3    0.50    1.10
 -10  -4   3    2.10    0.50
 -10  -4   3    0.80    0.80
  10   4  -3    0.30    1.20
 -10  -4   4    1.10    0.90
 -10  -4   4    1.50    0.90
 -10  -4   4    0.60    0.70
 -10  -4   4    1.10    0.50
 -10  -4   4    1.10    0.50
 -10  -4   4   -0.50    1.20
  10   4  -4    0.30    0.90
  10   4  -4    1.30    1.30
 -10  -4   5    5.60    1.10
 -10  -4   5    5.40    1.20
 -10  -4   5    4.60    0.80
 -10  -4   5    5.70    1.20
  10   4  -5    5.90    1.20
  10   4  -5    5.00    1.60
 -10  -4   6   25.00    2.30
 -10  -4   6   17.30    2.00
 -10  -4   6   19.70    1.80
 -10  -4   6   18.60    2.20
  10   4  -6   24.90    2.40
  10   4  -6   19.20    2.80
 -10  -4   7   14.90    2.10
 -10  -4   7   20.10    2.40
 -10  -4   7   19.60    2.20
 -10  -4   7   17.50    1.90
  10   4  -7   19.10    3.10
  10   4  -7   13.20    2.20
 -10  -4   8   17.80    2.50
 -10  -4   8   18.10    2.20
 -10  -4   8   17.80    2.20
 -10  -4   8   16.80    2.30
  10   4  -8   15.20    2.50
  10   4  -8   14.30    3.20
 -10  -4   9    1.40    1.20
 -10  -4   9    0.40    1.20
 -10  -4   9   -0.70    1.10
 -10  -4   9    1.30    1.30
  10   4  -9   -0.30    1.80
  10   4  -9   -0.90    1.20
 -10  -4  10    0.50    1.20
 -10  -4  10    2.40    1.40
 -10  -4  10    1.50    1.20
  10   4 -10    1.00    2.00
  10   4 -10   -0.10    1.30
 -10  -4  11    1.70    1.30
 -10  -4  11   -0.30    1.30
 -10  -4  11    0.40    1.30
  10   4 -11   -1.10    2.00
  10   4 -11    0.60    1.50
  -9  -5  -8    1.10    1.80
  -9  -5  -8   -1.10    1.30
  -9  -5  -7    1.70    1.80
  -9  -5  -7    0.80    1.30
  -9  -5  -6    3.30    1.70
  -9  -5  -6    0.20    1.10
  -9  -5  -5    0.40    1.50
  -9  -5  -5    1.10    1.00
  -9  -5  -4    2.00    1.00
  -9  -5  -4    4.00    1.70
  -9  -5  -4    3.80    1.10
  -9  -5  -3    3.10    1.00
  -9  -5  -3    2.20    0.90
  -9  -5  -3    4.00    1.60
  -9  -5  -2   16.30    1.70
  -9  -5  -2   18.40    1.80
  -9  -5  -2   17.60    2.80
  -9  -5  -1   10.00    1.30
  -9  -5  -1    8.10    1.30
  -9  -5  -1    9.90    2.10
  -9  -5   0    2.80    0.70
  -9  -5   0    0.70    0.90
  -9  -5   0    3.10    0.80
  -9  -5   0    2.00    1.50
   9   5   0    2.00    0.90
   9   5   0    0.90    0.80
  -9  -5   1    4.80    1.00
  -9  -5   1    4.20    1.10
  -9  -5   1    5.10    1.70
   9   5  -1    5.00    1.50
   9   5  -1    4.10    0.90
   9   5  -1    5.90    1.00
  -9  -5   2    8.80    1.50
  -9  -5   2    6.50    1.80
  -9  -5   2    7.70    1.20
  -9  -5   2    8.20    1.30
   9   5  -2    5.80    1.10
   9   5  -2    5.30    1.60
  -9  -5   3    1.40    1.50
  -9  -5   3    3.60    1.10
  -9  -5   3    3.30    1.00
  -9  -5   3    2.10    1.00
   9   5  -3    1.80    1.00
   9   5  -3    3.70    1.20
   9   5  -3    2.50    1.50
  -9  -5   4    2.70    1.10
  -9  -5   4    0.10    1.00
  -9  -5   4    0.60    1.50
  -9  -5   4    0.60    0.90
   9   5  -4    2.80    1.50
   9   5  -4    0.40    1.00
   9   5  -4    1.30    1.10
  -9  -5   5    0.50    1.00
  -9  -5   5    0.20    1.10
  -9  -5   5    0.90    1.10
   9   5  -5    2.10    1.40
   9   5  -5   -0.10    1.10
  -9  -5   6   -1.20    0.90
  -9  -5   6    1.10    0.70
  -9  -5   6    0.70    1.10
  -9  -5   6    1.50    1.20
   9   5  -6    0.40    1.30
   9   5  -6    2.30    1.50
  -9  -5   7    2.80    1.20
  -9  -5   7    3.80    1.40
  -9  -5   7    3.30    1.00
  -9  -5   7    3.60    1.50
   9   5  -7    8.70    2.30
   9   5  -7    3.80    1.50
  -9  -5   8   -0.80    1.10
  -9  -5   8    0.20    1.00
  -9  -5   8    2.40    1.20
  -9  -5   8    2.10    1.40
   9   5  -8    4.50    1.50
   9   5  -8    2.50    1.80
  -9  -5   9    2.70    1.30
  -9  -5   9    4.40    1.50
  -9  -5   9    1.40    1.20
   9   5  -9   -0.40    1.90
   9   5  -9    0.80    1.40
   9   5  -9    1.60    1.40
  -8  -6  -5   -0.80    1.50
  -8  -6  -5    0.50    1.00
  -8  -6  -4    1.70    1.10
  -8  -6  -4    0.00    1.60
  -8  -6  -3    1.80    1.00
  -8  -6  -3    0.90    1.60
  -8  -6  -2    0.40    1.60
  -8  -6  -2    2.10    0.90
  -8  -6  -1    4.60    1.90
  -8  -6  -1    3.10    0.90
  -8  -6   0    0.10    1.00
  -8  -6   0    0.80    1.60
   8   6   0   -0.90    1.40
  -8  -6   1    0.50    1.60
  -8  -6   1    0.40    1.10
   8   6  -1    0.10    1.00
   8   6  -1   -0.70    1.40
  -8  -6   2    1.30    1.70
  -8  -6   2    5.80    1.30
  -8  -6   2    6.50    1.30
   8   6  -2    5.80    1.40
   8   6  -2    3.70    1.70
   8   6  -2    5.40    1.30
  -8  -6   3   -0.20    1.10
  -8  -6   3    1.40    1.70
  -8  -6   3    2.60    1.20
   8   6  -3    0.30    1.10
   8   6  -3    2.10    1.10
   8   6  -3   -0.70    1.50
  -8  -6   4   -1.90    1.30
  -8  -6   4   -0.50    1.10
  -8  -6   4    1.80    1.20
   8   6  -4    0.60    1.60
   8   6  -4   -0.30    1.10
   8   6  -4   -0.50    1.30
   8   6  -4    0.00    1.20
  -8  -6   5    1.50    1.20
  -8  -6   5   -0.50    1.20
  -8  -6   5   -0.20    1.10
   8   6  -5    0.20    1.60
   8   6  -5    0.70    1.20
   8   6  -5   -0.20    1.20
   8   6  -5    0.20    1.20
  -8  -6   6    0.60    1.30
  -8  -6   6    2.10    1.30
  -8  -6   6   -1.80    1.20
   8   6  -6   -0.50    1.30
   8   6  -6   -0.70    1.20
   8   6  -6    0.80    1.30
   8   6  -6   -0.30    1.70
   8   6  -7    4.90    2.30
 -21   5  -4    1.30    1.50
 -21   5  -4   -3.20    1.20
  21  -5   4    0.00    1.40
  21  -5   4   -0.90    1.20
 -21   5  -3    0.50    1.30
 -21   5  -3   -0.80    1.40
  21  -5   3    0.70    1.20
 -21   5  -2    4.50    1.50
 -21   5  -2    4.50    1.80
  21  -5   2    6.00    1.60
 -21   5  -1   -0.40    1.30
 -21   5  -1    1.40    1.30
  21  -5   1    0.80    1.20
 -21   5   0    6.00    1.50
 -21   5   0    4.90    1.70
  21  -5   0    4.60    1.40
 -21   5   1    2.70    1.60
 -21   5   1    1.00    1.20
  21  -5  -1    3.00    1.40
 -21   5   2    5.50    1.50
 -21   5   2    2.20    1.50
  21  -5  -2    4.80    1.60
 -21   5   3    1.30    1.50
 -21   5   3    0.10    1.10
  21  -5  -3   -0.40    1.10
 -21   5   4    2.10    1.20
 -21   5   4    4.40    1.70
  21  -5  -4    3.30    1.50
 -21   5   5   -0.10    1.40
 -21   5   5   -0.10    1.00
  21  -5  -5    2.10    1.50
 -21   5   6   -1.50    1.40
  21  -5  -6    0.30    1.40
 -20   4  -7   14.00    2.40
 -20   4  -7    8.70    1.90
 -20   4  -7    5.50    1.80
  20  -4   7    6.80    1.80
  20  -4   7    7.70    1.90
 -20   4  -6   16.50    2.40
 -20   4  -6   11.30    2.00
 -20   4  -6   15.30    2.30
  20  -4   6   13.40    2.70
  20  -4   6   13.70    2.30
 -20   4  -5   10.20    1.90
 -20   4  -5   16.30    2.10
 -20   4  -5   10.70    1.90
  20  -4   5   15.40    2.50
  20  -4   5   14.90    2.60
 -20   4  -4    4.30    1.20
 -20   4  -4    4.70    1.40
 -20   4  -4    5.70    1.60
  20  -4   4    4.90    1.50
  20  -4   4    6.10    1.60
 -20   4  -3    1.10    1.30
 -20   4  -3    2.40    1.00
 -20   4  -3    1.00    1.20
  20  -4   3    4.40    1.40
  20  -4   3    2.80    1.50
 -20   4  -2    4.80    1.50
 -20   4  -2    5.50    1.10
 -20   4  -2    4.10    1.30
  20  -4   2    5.80    1.40
 -20   4  -1    2.10    1.30
 -20   4  -1    3.80    1.30
 -20   4  -1    2.40    0.90
  20  -4   1    2.70    1.20
 -20   4   0   37.10    2.60
 -20   4   0   35.00    3.00
  20  -4   0   39.70    2.90
 -20   4   1   11.30    1.80
 -20   4   1    8.00    1.60
  20  -4  -1   12.40    2.10
 -20   4   2    2.10    1.30
 -20   4   2    4.20    1.20
  20  -4  -2    1.90    1.20
 -20   4   3   11.90    1.90
 -20   4   3   15.70    1.90
  20  -4  -3   15.10    2.50
 -20   4   4   26.50    2.30
 -20   4   4   23.30    2.70
  20  -4  -4   28.10    2.90
 -20   4   5    6.50    1.30
 -20   4   5    6.70    1.60
  20  -4  -5    9.50    1.70
 -20   4   6    0.00    1.30
 -20   4   6    2.10    1.10
 -20   4   7    8.80    1.40
 -20   4   7    7.00    1.80
  20  -4  -7    5.80    1.60
 -20   4   8    7.10    1.90
  20  -4  -8    7.50    1.90
 -20   4   9    1.90    1.70
  20  -4  -9    0.90    1.40
 -19   3  -8    8.90    1.60
 -19   3  -8    8.50    1.70
  19  -3   8    3.60    1.60
  19  -3   8    6.00    1.70
 -19   3  -7    4.10    1.40
 -19   3  -7    2.60    1.20
 -19   3  -7    0.40    1.30
  19  -3   7    2.20    1.30
  19  -3   7    2.30    1.40
 -19   3  -6   29.10    2.50
 -19   3  -6   31.30    2.90
 -19   3  -6   28.00    2.60
  19  -3   6   30.50    3.10
  19  -3   6   30.60    2.80
 -19   3  -5   45.60    3.10
 -19   3  -5   49.00    3.20
 -19   3  -5   56.29    3.00
  19  -3   5   48.30    3.40
  19  -3   5   51.19    3.30
 -19   3  -4    9.90    1.70
 -19   3  -4    7.30    1.30
 -19   3  -4    9.10    1.50
  19  -3   4    6.80    1.50
  19  -3   4    7.20    1.50
 -19   3  -3   21.00    1.90
 -19   3  -3   21.50    2.10
 -19   3  -3   24.40    2.30
  19  -3   3   19.60    2.20
  19  -3   3   18.90    2.30
 -19   3  -2   26.10    2.30
 -19   3  -2   26.30    1.90
 -19   3  -2   27.80    2.20
  19  -3   2   24.40    2.40
  19  -3   2   29.20    2.40
 -19   3  -1    4.30    1.20
 -19   3  -1    6.40    1.30
 -19   3  -1    5.60    1.00
  19  -3   1    3.60    1.20
 -19   3   0   94.19    4.00
 -19   3   0   91.89    3.80
 -19   3   0   88.79    3.30
  19  -3   0   89.19    4.10
 -19   3   1   24.70    2.20
 -19   3   1   23.30    1.50
 -19   3   1   25.60    2.00
  19  -3  -1   26.20    2.30
 -19   3   2    9.50    1.70
 -19   3   2    7.60    1.20
 -19   3   2    8.90    1.00
  19  -3  -2    8.60    1.40
 -19   3   3    4.60    1.20
 -19   3   3    5.20    1.10
  19  -3  -3    4.40    1.20
 -19   3   4   26.30    2.30
 -19   3   4   25.40    2.00
  19  -3  -4   25.10    2.40
 -19   3   5   82.89    4.20
 -19   3   5   91.19    3.80
  19  -3  -5  101.59    4.50
 -19   3   6   14.70    2.40
 -19   3   6   11.10    1.80
  19  -3  -6   13.70    2.50
 -19   3   7    8.70    1.70
 -19   3   7   13.70    1.80
  19  -3  -7   13.30    2.40
 -19   3   8   -1.40    1.20
 -19   3   8   -1.20    0.80
  19  -3  -8    1.30    1.20
 -19   3   9   15.20    2.90
 -19   3   9   17.20    2.00
  19  -3  -9   13.90    2.60
 -19   3  10   -0.40    1.50
 -19   3  11   -0.10    1.70
 -18   2 -10    2.30    1.30
 -18   2 -10    0.10    1.10
  18  -2  10   -0.40    1.30
  18  -2  10    0.80    1.40
 -18   2  -9    5.80    1.50
 -18   2  -9    4.40    1.40
  18  -2   9    4.60    1.50
  18  -2   9    4.70    1.70
 -18   2  -8   12.90    2.10
 -18   2  -8    5.70    1.40
  18  -2   8    6.40    1.70
  18  -2   8    6.60    1.50
 -18   2  -7    7.80    1.40
 -18   2  -7    7.00    1.40
  18  -2   7    7.80    1.60
  18  -2   7    7.30    1.50
 -18   2  -6   30.40    2.50
 -18   2  -6   29.10    2.40
  18  -2   6   31.30    2.90
  18  -2   6   29.40    2.50
 -18   2  -5   73.69    3.40
 -18   2  -5   69.59    3.40
 -18   2  -5   72.59    3.50
  18  -2   5   69.89    3.50
  18  -2   5   72.09    3.90
 -18   2  -4  106.79    4.30
 -18   2  -4  101.79    4.30
 -18   2  -4  110.19    4.20
 -18   2  -4  116.39    4.50
  18  -2   4  112.29    4.80
  18  -2   4  109.79    4.40
 -18   2  -3   73.39    3.30
 -18   2  -3   75.79    2.80
 -18   2  -3   76.39    3.30
 -18   2  -3   72.99    3.10
  18  -2   3   74.09    3.60
  18  -2   3   74.99    3.30
 -18   2  -2   82.19    3.30
 -18   2  -2   85.19    3.50
 -18   2  -2   84.19    3.50
  18  -2   2   86.19    3.50
  18  -2   2   83.09    3.80
 -18   2  -1  120.09    4.10
 -18   2  -1  117.99    4.40
 -18   2  -1  117.19    4.40
 -18   2  -1  122.09    4.40
  18  -2   1  116.29    4.60
 -18   2   0   34.00    1.70
 -18   2   0   36.40    2.00
 -18   2   0   32.90    2.10
 -18   2   0   31.10    2.00
  18  -2   0   35.00    2.30
 -18   2   1   85.69    3.00
 -18   2   1   87.79    3.50
 -18   2   1   85.59    3.50
 -18   2   1   87.19    3.40
  18  -2  -1   86.29    3.70
 -18   2   2   53.49    2.50
 -18   2   2   53.59    2.60
 -18   2   2   51.79    2.60
 -18   2   2   50.99    2.10
  18  -2  -2   55.89    2.90
 -18   2   3   -0.30    0.70
 -18   2   3    0.90    0.70
 -18   2   3   -0.20    0.40
 -18   2   3    0.20    0.70
 -18   2   3    0.60    0.60
  18  -2  -3    0.40    0.80
  18  -2  -3   -0.80    0.70
  18  -2  -3    0.60    0.50
 -18   2   4   23.40    1.20
 -18   2   4   23.70    2.00
 -18   2   4   21.60    1.80
 -18   2   4   23.30    1.70
  18  -2  -4   26.20    2.20
  18  -2  -4   21.90    1.60
 -18   2   5    7.20    0.80
 -18   2   5    5.40    1.00
 -18   2   5    2.60    1.00
 -18   2   5    5.30    1.30
  18  -2  -5    6.00    1.20
  18  -2  -5    5.40    1.10
 -18   2   6   59.39    3.20
 -18   2   6   63.69    2.90
  18  -2  -6   68.49    3.50
  18  -2  -6   59.19    3.20
 -18   2   7   12.00    1.70
 -18   2   7    7.70    1.50
  18  -2  -7    9.00    1.60
  18  -2  -7   11.50    2.00
 -18   2   8    6.10    1.50
 -18   2   8    5.90    1.20
  18  -2  -8   10.40    2.20
  18  -2  -8    7.60    1.70
 -18   2   9    5.50    1.20
 -18   2   9    6.60    1.70
  18  -2  -9    4.50    1.30
  18  -2  -9    4.40    1.60
 -18   2  10    2.30    1.10
 -18   2  10    2.60    1.70
  18  -2 -10    1.90    1.60
 -18   2  11   -1.40    0.90
 -18   2  11   -2.00    1.30
  18  -2 -11    2.10    1.70
 -18   2  12    1.80    1.60
  18  -2 -12    1.40    1.70
 -17   1 -10    5.60    1.40
 -17   1 -10    9.50    1.70
 -17   1 -10    5.30    1.80
  17  -1  10    4.80    1.40
 -17   1  -9    2.70    1.30
 -17   1  -9    2.90    1.10
 -17   1  -9    2.10    1.40
  17  -1   9    2.60    1.30
  17  -1   9    3.00    1.50
 -17   1  -8   12.00    2.20
 -17   1  -8   14.10    1.90
 -17   1  -8   14.10    1.90
  17  -1   8   12.80    2.00
  17  -1   8   14.50    2.50
 -17   1  -7   11.60    1.50
 -17   1  -7   10.90    2.10
 -17   1  -7   10.90    1.80
  17  -1   7   10.90    2.30
  17  -1   7    8.70    1.40
 -17   1  -6   36.40    2.60
 -17   1  -6   33.50    2.30
 -17   1  -6   31.40    2.20
  17  -1   6   33.10    2.20
  17  -1   6   34.00    2.80
 -17   1  -5   10.90    1.60
 -17   1  -5   14.10    1.70
 -17   1  -5   12.10    1.50
  17  -1   5   11.10    1.90
  17  -1   5   12.80    1.60
 -17   1  -4   20.30    1.80
 -17   1  -4   14.80    1.60
 -17   1  -4   16.60    1.50
 -17   1  -4   17.00    1.70
 -17   1  -4   16.00    1.60
  17  -1   4   16.70    1.60
  17  -1   4   16.30    2.00
 -17   1  -3   94.79    3.90
 -17   1  -3   99.09    3.60
 -17   1  -3   96.79    3.70
 -17   1  -3   99.19    3.60
 -17   1  -3   97.29    3.70
  17  -1   3   96.79    3.60
  17  -1   3  106.49    4.20
 -17   1  -2   28.60    1.70
 -17   1  -2   24.90    1.90
 -17   1  -2   26.00    1.70
 -17   1  -2   25.60    1.60
 -17   1  -2   24.70    1.50
  17  -1   2   27.20    2.00
  17  -1   2   23.20    1.60
 -17   1  -1   25.30    1.50
 -17   1  -1   22.60    1.40
 -17   1  -1   20.90    1.60
 -17   1  -1   20.60    1.50
 -17   1  -1   26.00    1.80
  17  -1   1   25.60    1.90
  17  -1   1   23.50    1.40
 -17   1   0  127.29    4.00
 -17   1   0  122.09    4.30
 -17   1   0  123.89    4.30
 -17   1   0  126.59    4.10
 -17   1   0  121.09    4.50
  17  -1   0  129.29    4.60
  17  -1   0  126.39    4.00
  17  -1   0  126.99    4.00
 -17   1   1   48.00    2.20
 -17   1   1   48.00    2.50
 -17   1   1   51.19    2.20
 -17   1   1   48.90    2.00
  17  -1  -1   46.90    1.90
  17  -1  -1   46.50    2.50
  17  -1  -1   51.69    2.00
 -17   1   2   14.50    1.30
 -17   1   2   17.80    1.40
 -17   1   2   15.20    1.10
 -17   1   2   15.30    1.60
  17  -1  -2   17.20    1.70
  17  -1  -2   17.00    1.30
 -17   1   3   81.59    3.20
 -17   1   3   82.59    2.90
 -17   1   3   87.79    3.50
 -17   1   3   79.89    3.20
  17  -1  -3   81.49    3.20
  17  -1  -3   85.79    3.50
 -17   1   4   11.30    1.40
 -17   1   4   13.80    1.60
 -17   1   4   11.70    1.30
 -17   1   4   13.00    1.00
  17  -1  -4   14.40    1.60
  17  -1  -4   12.10    1.50
 -17   1   5   36.60    2.20
 -17   1   5   43.50    2.50
 -17   1   5   40.70    1.70
 -17   1   5   39.80    2.10
  17  -1  -5   33.80    2.30
 -17   1   6    3.50    0.70
 -17   1   6    3.20    1.00
 -17   1   6    3.70    0.90
 -17   1   6    3.90    1.10
  17  -1  -6    4.10    1.20
  17  -1  -6    3.40    1.00
 -17   1   7    6.60    1.30
 -17   1   7   10.60    2.00
 -17   1   7    9.30    1.20
 -17   1   7   10.30    1.60
  17  -1  -7    5.90    1.50
  17  -1  -7    8.50    1.10
  17  -1  -7   10.60    1.80
 -17   1   8    3.80    1.20
 -17   1   8    3.90    1.10
 -17   1   8    1.40    1.10
 -17   1   8    4.10    0.80
  17  -1  -8    3.60    1.20
  17  -1  -8    3.70    0.80
  17  -1  -8    3.00    1.50
 -17   1   9    1.00    1.10
 -17   1   9    2.00    1.30
 -17   1   9    1.00    1.00
  17  -1  -9   -1.10    1.40
  17  -1  -9    1.20    0.90
 -17   1  10    5.70    1.30
 -17   1  10    2.80    1.50
  17  -1 -10    2.80    1.80
 -17   1  11    0.10    1.30
 -17   1  11   -0.60    1.00
  17  -1 -11   -0.30    1.60
 -17   1  12    2.40    1.20
 -17   1  12   -0.20    1.50
  17  -1 -12    0.90    1.80
 -17   1  13    1.10    1.70
  17  -1 -13    3.90    2.10
 -16   0 -11   -0.20    1.10
 -16   0 -11   -0.50    1.40
 -16   0 -10    1.20    1.40
 -16   0 -10   -2.30    0.90
  16   0  10    0.60    1.10
 -16   0  -9   33.30    3.30
 -16   0  -9   32.30    2.70
  16   0   9   30.60    2.50
 -16   0  -8    0.50    0.90
 -16   0  -8    2.10    1.40
 -16   0  -8    3.50    1.20
  16   0   8    1.80    1.30
  16   0   8    0.90    1.00
 -16   0  -7   89.99    4.50
 -16   0  -7   94.39    4.00
 -16   0  -7   90.29    3.60
  16   0   7   88.29    3.70
  16   0   7   95.59    4.50
 -16   0  -6   41.50    2.10
 -16   0  -6   38.40    2.80
 -16   0  -6   38.50    2.40
 -16   0  -6   45.70    2.80
  16   0   6   36.80    2.20
  16   0   6   39.40    2.70
 -16   0  -5    3.30    1.00
 -16   0  -5    5.90    0.90
 -16   0  -5    7.00    1.50
 -16   0  -5    4.20    0.90
  16   0   5    5.40    1.20
  16   0   5    5.00    0.90
 -16   0  -4   72.99    3.40
 -16   0  -4   75.39    3.40
 -16   0  -4   75.29    2.90
  16   0   4   74.89    2.80
  16   0   4   73.39    3.50
 -16   0  -3  168.58    5.70
 -16   0  -3  163.28    5.80
 -16   0  -3  162.48    5.30
 -16   0  -3  170.58    5.20
  16   0   3  166.68    5.80
  16   0   3  165.18    5.20
 -16   0  -2  604.74   17.50
 -16   0  -2  612.24   16.90
 -16   0  -2  600.34   17.20
 -16   0  -2  609.94   17.10
 -16   0  -2  615.34   17.50
  16   0   2  597.04   17.60
  16   0   2  619.74   16.90
 -16   0  -1  105.29    3.90
 -16   0  -1  105.89    3.50
 -16   0  -1  115.99    4.20
 -16   0  -1  111.09    3.80
 -16   0  -1  113.89    3.80
  16   0   1  115.19    4.20
 -16   0   0   27.90    1.60
 -16   0   0   28.10    1.70
 -16   0   0   26.30    1.40
 -16   0   0   26.90    1.50
 -16   0   0   27.40    1.80
  16   0   0   28.90    1.80
 -16   0   1  126.59    4.10
 -16   0   1  125.49    4.00
 -16   0   1  125.69    4.50
 -16   0   1  128.49    4.40
 -16   0   1  120.19    4.20
  16   0  -1  127.19    4.50
  16   0  -1  127.39    4.30
 -16   0   2    0.60    0.60
 -16   0   2    0.00    0.50
 -16   0   2    1.30    0.70
 -16   0   2    0.40    0.50
 -16   0   2    0.10    0.60
  16   0  -2    0.80    0.60
  16   0  -2    1.00    0.70
 -16   0   3    9.30    1.00
 -16   0   3    8.10    1.10
 -16   0   3    9.40    1.10
 -16   0   3    8.70    1.30
  16   0  -3    9.50    1.30
  16   0  -3   10.50    1.30
 -16   0   4  112.89    4.00
 -16   0   4  115.69    3.80
 -16   0   4  120.49    4.30
 -16   0   4  118.29    4.00
  16   0  -4  104.69    4.30
 -16   0   5   44.60    2.20
 -16   0   5   45.80    2.50
 -16   0   5   46.60    2.20
 -16   0   5   46.60    2.00
  16   0  -5   46.30    2.40
  16   0  -5   40.60    2.60
 -16   0   6  102.69    3.90
 -16   0   6  105.99    3.70
 -16   0   6   98.29    4.00
 -16   0   6  111.79    4.30
  16   0  -6  100.39    4.50
  16   0  -6  110.79    4.20
 -16   0   7   32.50    2.30
 -16   0   7   39.30    2.00
 -16   0   7   37.10    2.20
 -16   0   7   44.10    2.70
  16   0  -7   43.30    2.40
  16   0  -7   30.30    2.90
  16   0  -7   39.60    2.00
 -16   0   8   28.60    2.40
 -16   0   8   38.50    2.00
 -16   0   8   38.20    2.40
 -16   0   8   47.10    3.00
  16   0  -8   28.30    3.10
  16   0  -8   36.90    2.10
 -16   0   9    4.40    1.10
 -16   0   9    2.70    1.30
 -16   0   9    3.80    0.90
 -16   0   9    2.30    1.20
  16   0  -9    1.50    1.60
  16   0  -9    2.20    0.90
 -16   0  10   14.00    2.50
 -16   0  10   13.60    2.10
 -16   0  10   19.80    2.60
  16   0 -10    6.90    2.20
  16   0 -10   16.10    1.90
 -16   0  11   -0.60    1.20
 -16   0  11    0.10    1.30
 -16   0  11   -1.80    0.90
  16   0 -11   -0.20    1.90
  16   0 -11   -0.10    0.80
 -16   0  12    3.00    1.60
 -16   0  12    2.00    1.20
  16   0 -12    0.50    2.00
 -16   0  13    0.80    1.30
 -16   0  13    1.40    1.60
  16   0 -13    2.40    2.30
 -15  -1 -11    2.20    1.20
 -15  -1 -11    3.90    2.00
 -15  -1 -10    0.20    1.50
 -15  -1 -10    2.30    1.20
 -15  -1  -9    2.80    1.50
 -15  -1  -9    4.20    1.20
  15   1   9    2.80    1.30
 -15  -1  -8    8.60    1.40
 -15  -1  -8   10.50    2.00
  15   1   8    9.30    1.60
 -15  -1  -7   42.70    2.60
 -15  -1  -7   36.40    2.00
 -15  -1  -7   34.80    3.10
 -15  -1  -7   42.60    3.00
  15   1   7   41.00    2.20
 -15  -1  -6   11.00    1.20
 -15  -1  -6   11.10    2.10
 -15  -1  -6   10.20    1.50
 -15  -1  -6   11.00    1.60
  15   1   6   12.30    1.30
  15   1   6   13.00    1.90
 -15  -1  -5   34.80    1.70
 -15  -1  -5   39.50    2.50
 -15  -1  -5   36.20    2.60
 -15  -1  -5   36.80    2.20
  15   1   5   33.90    1.80
  15   1   5   39.80    2.50
 -15  -1  -4  103.99    4.20
 -15  -1  -4  100.39    3.80
 -15  -1  -4  105.69    3.40
 -15  -1  -4  101.69    4.40
  15   1   4  103.79    3.30
  15   1   4   94.89    4.00
 -15  -1  -3  294.87    9.30
 -15  -1  -3  306.67    8.40
 -15  -1  -3  303.17    8.60
 -15  -1  -3  287.97    9.40
 -15  -1  -3  280.67    8.90
  15   1   3  293.17    9.20
  15   1   3  299.37    8.30
 -15  -1  -2 1819.12   55.19
 -15  -1  -2 2140.59   54.39
 -15  -1  -2 2004.30   54.29
 -15  -1  -2 2024.60   54.69
 -15  -1  -2 2012.70   54.99
 -15  -1  -2 2047.60   55.49
  15   1   2 2109.49   55.29
  15   1   2 1981.20   54.29
 -15  -1  -1    7.60    1.20
 -15  -1  -1    6.60    1.20
 -15  -1  -1    7.10    1.40
 -15  -1  -1    4.80    0.80
 -15  -1  -1    7.10    1.00
  15   1   1    8.60    1.20
 -15  -1   0   48.80    2.50
 -15  -1   0   50.89    2.10
 -15  -1   0   52.19    2.40
 -15  -1   0   47.40    2.10
 -15  -1   0   52.99    2.40
  15   1   0   47.30    2.30
 -15  -1   1  335.57   10.10
 -15  -1   1  317.97    9.80
 -15  -1   1  332.57    9.50
 -15  -1   1  325.97    9.80
 -15  -1   1  320.17    9.60
 -15  -1   1  335.97    9.10
  15   1  -1  324.97    9.70
  15   1  -1  321.27    9.10
 -15  -1   2  206.18    6.40
 -15  -1   2  201.28    6.60
 -15  -1   2  201.88    6.30
 -15  -1   2  191.78    6.10
 -15  -1   2  197.08    5.80
 -15  -1   2  196.28    6.10
  15   1  -2  203.88    6.20
  15   1  -2  182.48    6.50
 -15  -1   3   74.49    2.80
 -15  -1   3   72.69    3.30
 -15  -1   3   74.69    3.00
 -15  -1   3   78.99    3.10
 -15  -1   3   71.49    2.60
 -15  -1   3   72.49    2.80
  15   1  -3   67.69    3.30
  15   1  -3   73.69    2.90
 -15  -1   4   59.99    2.40
 -15  -1   4   62.99    2.80
 -15  -1   4   59.79    2.60
 -15  -1   4   63.49    2.70
 -15  -1   4   64.39    2.50
  15   1  -4   62.99    2.50
  15   1  -4   54.39    3.00
 -15  -1   5    2.60    0.80
 -15  -1   5    1.80    0.70
 -15  -1   5    2.30    0.70
 -15  -1   5    2.00    0.70
 -15  -1   5    2.70    0.80
  15   1  -5    0.80    0.90
  15   1  -5    2.00    0.70
 -15  -1   6   34.40    1.90
 -15  -1   6   33.70    2.10
 -15  -1   6   32.10    2.00
 -15  -1   6   34.10    2.10
 -15  -1   6   30.90    2.20
  15   1  -6   35.20    2.00
  15   1  -6   27.70    2.50
 -15  -1   7   10.00    1.80
 -15  -1   7   12.30    1.60
 -15  -1   7   11.50    1.50
 -15  -1   7   11.70    1.50
  15   1  -7   11.90    1.50
  15   1  -7   10.40    2.20
 -15  -1   8   80.79    3.60
 -15  -1   8   73.09    3.70
 -15  -1   8   89.79    4.00
 -15  -1   8   88.09    3.40
  15   1  -8   67.09    4.40
  15   1  -8   84.19    3.40
 -15  -1   9    1.30    0.90
 -15  -1   9    0.80    1.10
 -15  -1   9    1.20    1.10
 -15  -1   9    3.30    1.10
  15   1  -9    1.90    1.70
  15   1  -9    1.90    1.00
 -15  -1  10   17.80    2.50
 -15  -1  10   23.10    2.20
 -15  -1  10   21.70    2.40
 -15  -1  10   27.30    3.00
  15   1 -10   23.80    2.30
 -15  -1  11   -0.30    1.20
 -15  -1  11    0.40    1.10
 -15  -1  11   -1.10    1.10
  15   1 -11   -0.40    1.10
  15   1 -11   -0.40    1.80
 -15  -1  12   -0.50    1.30
 -15  -1  12   -0.30    1.30
 -15  -1  12   -0.50    1.10
  15   1 -12    0.50    1.10
  15   1 -12   -1.60    2.00
 -15  -1  13    0.40    1.50
 -15  -1  13    0.70    1.50
 -15  -1  13   -0.20    1.30
  15   1 -13    1.30    2.40
  15   1 -13    2.10    1.30
 -14  -2 -11   -0.50    1.50
 -14  -2 -11    1.40    1.20
 -14  -2 -10    5.90    1.40
 -14  -2 -10    4.50    1.90
 -14  -2  -9    5.10    1.30
 -14  -2  -9    6.40    1.90
 -14  -2  -9    5.60    1.50
 -14  -2  -8    0.10    0.90
 -14  -2  -8    0.10    1.30
 -14  -2  -8   -0.40    1.00
 -14  -2  -7   65.19    3.70
 -14  -2  -7   54.09    3.90
 -14  -2  -7   57.89    3.00
 -14  -2  -6   -0.30    1.10
 -14  -2  -6   -0.10    0.80
 -14  -2  -6    0.00    0.90
  14   2   6   -0.50    0.60
 -14  -2  -5   69.29    3.90
 -14  -2  -5   77.39    3.20
 -14  -2  -5   70.79    2.50
 -14  -2  -5   80.99    3.70
  14   2   5   73.19    2.60
 -14  -2  -4  105.59    4.30
 -14  -2  -4  107.29    4.70
 -14  -2  -4  106.39    3.90
 -14  -2  -4  106.79    3.40
  14   2   4  107.29    4.30
  14   2   4  105.39    3.30
 -14  -2  -3   43.20    2.40
 -14  -2  -3   48.10    1.80
 -14  -2  -3   47.50    2.90
 -14  -2  -3   47.10    2.50
 -14  -2  -3   43.70    2.20
  14   2   3   45.60    2.30
 -14  -2  -2  902.81   24.40
 -14  -2  -2  881.21   24.80
 -14  -2  -2  863.21   25.00
 -14  -2  -2  887.11   25.00
 -14  -2  -2  942.41   25.60
  14   2   2  848.72   24.70
 -14  -2  -1  157.68    5.80
 -14  -2  -1  156.68    5.20
 -14  -2  -1  155.48    4.80
 -14  -2  -1  160.08    5.30
 -14  -2  -1  148.99    5.10
  14   2   1  157.18    5.00
 -14  -2   0  415.96   11.70
 -14  -2   0  410.46   12.00
 -14  -2   0  391.96   12.00
 -14  -2   0  413.06   12.10
 -14  -2   0  422.56   12.70
  14   2   0  417.96   11.70
 -14  -2   1   63.49    2.60
 -14  -2   1   61.89    2.60
 -14  -2   1   62.69    2.50
 -14  -2   1   63.59    3.20
 -14  -2   1   62.29    2.60
 -14  -2   2   16.00    0.90
 -14  -2   2   13.40    1.30
 -14  -2   2   14.00    1.30
 -14  -2   2   15.70    1.30
 -14  -2   2   14.10    1.70
 -14  -2   2   13.00    1.30
  14   2  -2   14.90    0.90
  14   2  -2   13.50    1.80
 -14  -2   3  155.78    5.10
 -14  -2   3  163.38    5.20
 -14  -2   3  155.58    4.80
 -14  -2   3  152.68    5.10
 -14  -2   3  152.38    5.10
 -14  -2   3  152.28    5.70
  14   2  -3  151.78    5.80
 -14  -2   4  138.59    4.60
 -14  -2   4  136.89    5.50
 -14  -2   4  146.79    4.80
 -14  -2   4  146.99    4.80
 -14  -2   4  137.39    4.80
 -14  -2   4  148.99    4.80
  14   2  -4  127.39    5.40
 -14  -2   5   33.80    2.00
 -14  -2   5   30.80    1.90
 -14  -2   5   31.90    1.90
 -14  -2   5   32.60    1.80
 -14  -2   5   32.30    1.90
  14   2  -5   28.30    2.50
 -14  -2   6   46.80    2.40
 -14  -2   6   45.90    2.40
 -14  -2   6   41.60    2.30
 -14  -2   6   46.80    2.50
  14   2  -6   34.70    2.80
 -14  -2   7   -0.70    0.80
 -14  -2   7    1.90    0.90
 -14  -2   7    1.90    0.90
 -14  -2   7    1.80    1.00
  14   2  -7    1.60    0.90
  14   2  -7    0.80    1.30
 -14  -2   8   82.89    3.80
 -14  -2   8   77.89    3.50
 -14  -2   8   65.99    3.60
 -14  -2   8   87.39    4.00
  14   2  -8   79.49    3.50
  14   2  -8   64.99    4.50
 -14  -2   9    5.60    1.40
 -14  -2   9    6.50    1.30
 -14  -2   9    6.50    1.50
 -14  -2   9    6.70    1.40
  14   2  -9    6.40    1.30
  14   2  -9    7.00    2.00
 -14  -2  10    1.60    1.40
 -14  -2  10    3.60    1.40
 -14  -2  10    4.30    1.50
 -14  -2  10    4.00    1.30
  14   2 -10    1.60    1.90
  14   2 -10    3.30    1.30
 -14  -2  11   -0.10    1.30
 -14  -2  11   -0.50    1.10
 -14  -2  11   -0.60    1.10
  14   2 -11   -1.80    1.10
  14   2 -11   -2.80    1.80
 -14  -2  12    0.90    1.40
 -14  -2  12    0.30    1.20
 -14  -2  12   -1.10    1.30
  14   2 -12   -0.40    1.20
  14   2 -12   -1.00    1.90
  14   2 -13   -0.80    2.40
 -13  -3 -10    3.50    2.00
 -13  -3 -10    3.30    1.20
 -13  -3  -9    3.80    1.10
 -13  -3  -9    3.30    1.60
 -13  -3  -9    2.90    1.70
 -13  -3  -8    3.00    1.80
 -13  -3  -8    3.30    1.40
 -13  -3  -8    3.40    1.10
 -13  -3  -7    1.20    1.60
 -13  -3  -7    0.40    1.20
 -13  -3  -7    0.20    0.80
 -13  -3  -6   20.50    2.40
 -13  -3  -6   13.50    2.60
 -13  -3  -6   16.90    1.80
 -13  -3  -5    5.80    1.10
 -13  -3  -5    8.50    1.80
 -13  -3  -5    7.90    1.40
 -13  -3  -4   39.40    2.50
 -13  -3  -4   34.20    2.90
 -13  -3  -4   43.10    2.30
 -13  -3  -3    3.60    1.00
 -13  -3  -3    3.50    0.90
 -13  -3  -3    4.00    0.70
 -13  -3  -3    3.00    1.20
 -13  -3  -2   20.30    1.60
 -13  -3  -2   18.10    1.70
 -13  -3  -2   19.10    2.30
 -13  -3  -2   22.30    1.80
 -13  -3  -2   19.00    1.10
 -13  -3  -1   60.09    2.60
 -13  -3  -1   56.89    2.60
 -13  -3  -1   58.09    2.60
 -13  -3  -1   60.59    3.40
 -13  -3  -1   60.39    2.30
 -13  -3   0   16.30    1.50
 -13  -3   0   20.60    1.50
 -13  -3   0   16.60    2.10
 -13  -3   0   20.70    1.50
 -13  -3   0   19.30    1.30
 -13  -3   1   47.20    2.20
 -13  -3   1   48.80    1.80
 -13  -3   1   50.89    2.20
 -13  -3   1   49.50    3.00
 -13  -3   1   43.60    2.10
 -13  -3   1   49.99    2.40
  13   3  -1   49.90    1.80
  13   3  -1   51.89    1.80
 -13  -3   2   26.80    1.30
 -13  -3   2   23.80    1.50
 -13  -3   2   24.20    1.50
 -13  -3   2   25.70    1.80
 -13  -3   2   25.90    2.30
 -13  -3   2   25.20    1.60
  13   3  -2   24.30    2.30
 -13  -3   3   69.69    2.90
 -13  -3   3   66.49    2.60
 -13  -3   3   67.59    2.70
 -13  -3   3   65.09    2.50
 -13  -3   3   67.29    3.60
 -13  -3   3   65.39    2.80
  13   3  -3   66.99    3.60
 -13  -3   4   48.00    2.20
 -13  -3   4   47.80    3.20
 -13  -3   4   47.50    2.40
 -13  -3   4   45.30    2.10
 -13  -3   4   48.60    2.20
 -13  -3   4   51.29    2.50
  13   3  -4   46.40    3.10
 -13  -3   5   12.70    1.50
 -13  -3   5   15.80    1.50
 -13  -3   5   15.20    1.70
 -13  -3   5   17.30    1.80
  13   3  -5   16.40    2.30
 -13  -3   6   24.30    1.90
 -13  -3   6   20.90    1.80
 -13  -3   6   21.00    1.80
 -13  -3   6   23.90    2.10
  13   3  -6   23.90    2.70
  13   3  -6   20.70    1.90
 -13  -3   7   53.89    3.00
 -13  -3   7   45.40    2.80
 -13  -3   7   51.99    2.90
 -13  -3   7   52.79    2.90
  13   3  -7   52.19    3.00
  13   3  -7   47.50    3.80
 -13  -3   8   19.20    2.20
 -13  -3   8   24.70    2.40
 -13  -3   8   17.00    2.30
 -13  -3   8   11.90    2.00
  13   3  -8   13.90    3.20
  13   3  -8   19.60    2.40
 -13  -3   9   10.40    1.60
 -13  -3   9   11.70    2.50
 -13  -3   9   10.90    1.70
 -13  -3   9   12.30    2.10
  13   3  -9   12.20    1.70
  13   3  -9    7.30    2.20
 -13  -3  10   -1.10    1.10
 -13  -3  10    1.40    1.30
 -13  -3  10   -0.20    1.10
 -13  -3  10   -1.50    1.10
  13   3 -10    0.20    1.20
  13   3 -10   -2.90    1.70
 -13  -3  11    1.50    1.40
 -13  -3  11    1.40    1.30
 -13  -3  11   -0.60    1.30
  13   3 -11   -2.60    1.90
  13   3 -11    1.80    1.30
 -13  -3  12   -0.30    1.40
 -13  -3  12    0.60    1.40
 -13  -3  12   -0.20    1.50
  13   3 -12   -0.50    1.30
  13   3 -12   -0.60    2.20
 -12  -4  -9    0.00    1.30
 -12  -4  -9    0.30    1.70
 -12  -4  -8    1.70    1.40
 -12  -4  -8    1.50    1.70
 -12  -4  -7   13.00    2.50
 -12  -4  -7   11.40    1.80
 -12  -4  -7   17.60    3.20
 -12  -4  -6   -1.20    0.80
 -12  -4  -6    0.40    1.10
 -12  -4  -6   -1.80    1.30
 -12  -4  -5    0.50    1.00
 -12  -4  -5    1.00    0.80
 -12  -4  -5    1.10    1.40
 -12  -4  -4   51.69    3.80
 -12  -4  -4   53.79    2.70
 -12  -4  -4   48.90    2.90
 -12  -4  -3   25.40    2.90
 -12  -4  -3   25.70    2.00
 -12  -4  -3   22.00    2.10
 -12  -4  -2   34.10    2.20
 -12  -4  -2   33.50    2.20
 -12  -4  -2   34.30    3.20
 -12  -4  -1   31.60    1.90
 -12  -4  -1   34.40    3.10
 -12  -4  -1   32.60    2.20
 -12  -4  -1   31.00    1.70
 -12  -4   0    1.20    0.70
 -12  -4   0    1.20    0.70
 -12  -4   0   -0.60    1.20
 -12  -4   0    0.90    0.60
 -12  -4   0    0.50    0.80
  12   4   0    0.70    0.60
 -12  -4   1   67.69    3.10
 -12  -4   1   71.89    2.70
 -12  -4   1   72.39    2.90
 -12  -4   1   71.69    2.60
 -12  -4   1   66.89    2.70
 -12  -4   1   71.29    4.00
  12   4  -1   67.29    2.60
 -12  -4   2   35.70    2.30
 -12  -4   2   35.30    1.80
 -12  -4   2   36.70    2.10
 -12  -4   2   35.30    1.80
 -12  -4   2   36.20    1.80
 -12  -4   2   31.50    2.90
  12   4  -2   33.60    2.90
  12   4  -2   38.00    1.90
 -12  -4   3   16.50    2.60
 -12  -4   3   25.70    1.50
 -12  -4   3   22.60    1.70
 -12  -4   3   24.90    1.50
 -12  -4   3   27.20    1.90
 -12  -4   3   24.70    2.00
  12   4  -3   19.90    2.60
 -12  -4   4   14.20    2.60
 -12  -4   4   15.30    1.30
 -12  -4   4   16.50    1.90
 -12  -4   4   15.50    1.50
 -12  -4   4   15.50    1.70
  12   4  -4   13.70    2.50
 -12  -4   5   15.70    1.90
 -12  -4   5   10.20    1.50
 -12  -4   5   13.80    1.60
 -12  -4   5   15.50    1.80
  12   4  -5   13.30    1.60
  12   4  -5   16.00    2.50
 -12  -4   6   11.80    2.00
 -12  -4   6    6.00    1.10
 -12  -4   6   11.90    1.90
 -12  -4   6   10.50    1.80
  12   4  -6    7.30    1.50
  12   4  -6   13.50    2.60
 -12  -4   7   34.50    2.70
 -12  -4   7   31.20    2.50
 -12  -4   7   34.70    2.70
 -12  -4   7   32.40    2.40
  12   4  -7   34.90    3.50
  12   4  -7   32.00    2.70
 -12  -4   8   14.50    2.20
 -12  -4   8   13.50    2.00
 -12  -4   8   12.70    2.10
 -12  -4   8   15.90    2.30
  12   4  -8    9.40    1.70
  12   4  -8   13.60    2.90
 -12  -4   9    1.40    1.10
 -12  -4   9    2.70    1.40
 -12  -4   9    2.40    1.20
 -12  -4   9   -0.90    1.20
  12   4  -9    1.60    1.30
  12   4  -9    1.20    2.00
 -12  -4  10    0.10    1.20
 -12  -4  10    1.50    1.30
 -12  -4  10    0.70    1.30
  12   4 -10   -2.00    1.80
  12   4 -10    1.90    1.40
 -12  -4  11   -0.50    1.20
 -12  -4  11   -0.20    1.40
 -12  -4  11   -2.30    1.20
  12   4 -11    1.70    1.50
  12   4 -11   -2.80    2.10
 -11  -5  -7    2.80    1.50
 -11  -5  -7    3.50    2.00
 -11  -5  -6    4.50    1.40
 -11  -5  -6    1.50    1.70
 -11  -5  -5    1.20    1.60
 -11  -5  -5   -0.70    1.00
 -11  -5  -4    2.10    1.00
 -11  -5  -4    3.10    1.70
 -11  -5  -4    2.30    1.00
 -11  -5  -3    3.00    1.00
 -11  -5  -3    5.30    1.80
 -11  -5  -3    4.20    1.10
 -11  -5  -2   14.20    1.90
 -11  -5  -2   11.60    2.30
 -11  -5  -2   13.50    1.70
 -11  -5  -1    2.40    1.00
 -11  -5  -1    5.50    1.80
 -11  -5  -1    3.70    0.90
 -11  -5   0    1.70    0.70
 -11  -5   0    1.80    1.00
 -11  -5   0    2.00    1.60
  11   5   0   -0.10    0.90
 -11  -5   1   11.40    1.80
 -11  -5   1   10.60    1.50
 -11  -5   1   11.80    2.70
  11   5  -1   10.40    2.00
 -11  -5   2   10.60    2.10
 -11  -5   2   10.40    1.80
 -11  -5   2   13.70    1.70
  11   5  -2    6.30    1.80
 -11  -5   3    4.60    1.10
 -11  -5   3    5.90    1.20
 -11  -5   3    4.60    1.20
 -11  -5   3    4.00    1.70
  11   5  -3    2.70    1.60
  11   5  -3    5.60    1.10
 -11  -5   4    4.50    1.90
 -11  -5   4    4.30    1.10
 -11  -5   4    3.40    1.20
 -11  -5   4    5.30    1.20
  11   5  -4    3.90    1.30
  11   5  -4    3.50    1.60
  11   5  -4    5.40    1.30
 -11  -5   5    6.70    1.50
 -11  -5   5    5.00    1.30
 -11  -5   5    4.60    1.20
 -11  -5   5    4.70    0.90
  11   5  -5    4.30    1.80
  11   5  -5    5.90    1.40
 -11  -5   6    0.30    1.00
 -11  -5   6    1.00    1.10
 -11  -5   6   -0.80    1.10
 -11  -5   6    0.60    0.70
  11   5  -6    1.20    1.50
  11   5  -6    0.80    1.20
 -11  -5   7   11.00    2.00
 -11  -5   7    9.50    1.80
 -11  -5   7    6.50    1.50
 -11  -5   7    8.50    1.70
  11   5  -7    7.60    2.10
  11   5  -7    8.10    1.70
 -11  -5   8    2.60    1.10
 -11  -5   8    6.10    1.50
 -11  -5   8    7.20    1.60
 -11  -5   8    2.20    1.40
  11   5  -8    3.50    2.00
  11   5  -8    2.20    1.40
 -11  -5   9   -1.60    1.30
 -11  -5   9   -0.30    1.10
 -11  -5   9    2.80    1.40
 -11  -5   9   -0.20    1.30
  11   5  -9    0.70    2.00
  11   5  -9   -0.30    1.30
 -10  -6  -5   -0.40    1.10
 -10  -6  -5   -1.50    1.60
 -10  -6  -4   -0.30    1.60
 -10  -6  -4    1.00    1.10
 -10  -6  -3    0.60    1.60
 -10  -6  -3    0.10    0.90
 -10  -6  -2    1.70    1.70
 -10  -6  -2    1.70    0.90
 -10  -6  -1    0.80    1.70
 -10  -6  -1    2.40    1.20
 -10  -6  -1    3.90    0.90
 -10  -6   0    0.40    1.10
 -10  -6   0    3.90    1.90
 -10  -6   0    2.20    0.80
  10   6   0    1.20    1.50
 -10  -6   1    8.70    1.50
 -10  -6   1    6.80    2.10
  10   6  -1    8.90    2.10
 -10  -6   2    8.20    2.20
 -10  -6   2    6.40    1.50
  10   6  -2    7.30    1.40
  10   6  -2    7.30    2.00
 -10  -6   3   -1.00    1.60
 -10  -6   3   -0.70    1.00
 -10  -6   3   -0.50    1.10
  10   6  -3    0.00    1.60
  10   6  -3   -0.40    1.10
  10   6  -3   -1.10    0.90
 -10  -6   4   -0.90    1.10
 -10  -6   4   -0.30    1.60
 -10  -6   4    1.30    1.10
  10   6  -4   -0.20    1.10
  10   6  -4   -0.30    1.10
  10   6  -4   -0.60    1.50
 -10  -6   5    0.70    1.30
 -10  -6   5   -0.20    1.10
  10   6  -5    0.30    1.20
  10   6  -5   -1.10    1.50
  10   6  -5    0.10    1.10
 -10  -6   6   -1.20    1.10
 -10  -6   6    0.60    1.20
  10   6  -6    2.70    1.40
  10   6  -6    0.60    1.30
  10   6  -6   -1.20    1.60
 -23   5  -2   -0.10    1.50
 -23   5  -2   -0.60    1.30
  23  -5   2   -0.60    1.20
 -23   5  -1    4.80    1.80
 -23   5  -1    7.60    1.70
  23  -5   1    5.60    1.60
 -23   5   0    1.70    1.60
 -23   5   0    2.40    1.40
  23  -5   0    1.70    1.40
 -23   5   1    1.80    1.20
 -23   5   1    2.10    1.50
  23  -5  -1   -0.60    1.30
 -23   5   2    3.90    1.70
 -23   5   2    5.70    1.50
  23  -5  -2    2.50    1.50
 -23   5   3    1.50    1.20
 -23   5   3    1.00    1.40
  23  -5  -3    2.50    1.50
 -23   5   4    2.70    1.60
 -23   5   4    1.50    1.30
  23  -5  -4    0.60    1.40
 -23   5   5    1.20    1.50
 -23   5   5    1.10    1.20
  23  -5  -5    1.90    1.50
 -22   4  -6    4.40    1.40
 -22   4  -6    5.20    1.60
 -22   4  -6    2.60    1.50
  22  -4   6    2.70    1.60
  22  -4   6    2.60    1.40
 -22   4  -5    4.60    1.60
 -22   4  -5    8.30    1.90
 -22   4  -5    5.90    1.40
  22  -4   5    8.50    1.80
  22  -4   5    4.00    1.60
 -22   4  -4    9.10    1.50
 -22   4  -4    9.40    1.80
 -22   4  -4    9.50    1.80
  22  -4   4    6.20    1.60
  22  -4   4    7.50    1.70
 -22   4  -3    2.50    1.00
 -22   4  -3    0.20    1.20
 -22   4  -3    0.30    1.10
  22  -4   3   -0.20    1.10
  22  -4   3   -1.10    1.20
 -22   4  -2    8.10    1.70
 -22   4  -2    8.30    1.60
 -22   4  -2   11.90    1.70
  22  -4   2    5.60    1.50
 -22   4  -1    8.00    1.70
 -22   4  -1    7.10    1.50
  22  -4   1    4.40    1.50
 -22   4   0   20.80    2.50
 -22   4   0   20.40    2.40
  22  -4   0   21.70    2.60
 -22   4   1   -1.10    1.00
 -22   4   1    1.70    1.30
  22  -4  -1    0.60    1.10
 -22   4   2    3.90    1.40
 -22   4   2    1.70    1.10
  22  -4  -2    2.00    1.30
 -22   4   3    4.40    1.50
 -22   4   3    3.60    1.20
  22  -4  -3    4.00    1.40
 -22   4   4    6.00    1.40
 -22   4   4    7.50    1.70
  22  -4  -4    9.30    1.80
 -22   4   5   11.10    1.90
 -22   4   5   10.00    1.60
  22  -4  -5   12.70    2.60
 -22   4   6    2.00    1.20
 -22   4   6    3.30    1.50
 -22   4   7    2.50    1.60
 -22   4   7    7.30    1.40
  22  -4  -7    3.70    1.60
 -22   4   8    2.70    1.90
 -22   4   8    1.30    1.60
  22  -4  -8    4.20    1.60
 -22   4   9    1.40    1.80
 -21   3  -8    0.90    1.40
 -21   3  -8    4.30    1.30
 -21   3  -8   -2.60    1.20
  21  -3   8    1.20    1.40
  21  -3   8    2.10    1.60
 -21   3  -7   18.70    2.40
 -21   3  -7   11.60    2.00
 -21   3  -7   14.00    2.10
  21  -3   7   14.40    2.50
  21  -3   7   14.60    2.80
 -21   3  -6    9.90    1.70
 -21   3  -6   11.30    1.70
 -21   3  -6   12.70    2.40
  21  -3   6    8.70    1.70
  21  -3   6    8.30    1.80
 -21   3  -5   70.99    3.80
 -21   3  -5   61.89    3.50
 -21   3  -5   72.79    3.80
  21  -3   5   69.69    4.10
  21  -3   5   69.79    3.90
 -21   3  -4   26.20    2.30
 -21   3  -4   29.70    2.60
 -21   3  -4   27.30    2.50
  21  -3   4   24.60    2.50
  21  -3   4   23.60    2.70
 -21   3  -3    3.90    1.10
 -21   3  -3    4.50    1.30
 -21   3  -3    5.00    1.30
  21  -3   3    5.20    1.40
  21  -3   3    3.10    1.30
 -21   3  -2   34.90    2.70
 -21   3  -2   36.60    2.70
 -21   3  -2   39.80    2.30
  21  -3   2   36.60    2.90
  21  -3   2   37.00    2.70
 -21   3  -1   89.49    3.90
 -21   3  -1   89.99    4.10
 -21   3  -1   87.69    3.50
  21  -3   1   90.09    4.30
 -21   3   0  157.28    5.90
 -21   3   0  164.18    5.80
 -21   3   0  156.88    5.20
  21  -3   0  158.48    6.10
 -21   3   1   23.50    2.30
 -21   3   1   25.10    2.10
 -21   3   1   25.90    1.60
  21  -3  -1   26.00    2.40
 -21   3   2    2.20    0.70
 -21   3   2    1.30    1.10
 -21   3   2    0.10    0.90
  21  -3  -2    2.60    1.20
 -21   3   3    7.90    1.30
 -21   3   3    7.60    1.40
  21  -3  -3    6.60    1.50
 -21   3   4   14.90    2.20
 -21   3   4   12.20    1.80
  21  -3  -4   17.40    2.40
 -21   3   5   15.20    2.30
 -21   3   5   13.20    1.90
  21  -3  -5   12.10    2.40
 -21   3   6    6.80    1.60
 -21   3   6    5.70    1.30
 -21   3   7    7.00    1.30
 -21   3   7    6.60    1.60
  21  -3  -7    6.50    1.50
 -21   3   8    1.60    1.10
 -21   3   8    3.30    1.60
  21  -3  -8    2.80    1.40
 -21   3   9    5.60    1.30
 -21   3   9    5.40    1.80
  21  -3  -9    6.30    1.70
 -21   3  10    1.30    1.60
 -20   2  -9    2.60    1.30
 -20   2  -9    2.50    1.40
  20  -2   9    1.10    1.50
  20  -2   9    0.40    1.20
 -20   2  -8    1.60    1.20
 -20   2  -8    4.50    1.30
  20  -2   8   -0.50    1.10
  20  -2   8    2.30    1.50
 -20   2  -7    8.10    1.50
 -20   2  -7    4.90    1.40
  20  -2   7    4.80    1.40
  20  -2   7    7.50    1.90
 -20   2  -6   13.70    2.00
 -20   2  -6   16.10    2.10
 -20   2  -6   13.60    2.20
  20  -2   6   11.50    2.00
  20  -2   6   13.50    2.60
 -20   2  -5   68.19    3.40
 -20   2  -5   66.19    3.30
 -20   2  -5   66.79    3.30
  20  -2   5   65.09    3.40
  20  -2   5   62.69    3.80
 -20   2  -4  102.69    4.10
 -20   2  -4   97.89    4.20
 -20   2  -4   96.79    4.10
  20  -2   4   95.19    4.20
  20  -2   4  100.39    4.60
 -20   2  -3   41.90    2.50
 -20   2  -3   46.10    2.40
 -20   2  -3   47.30    2.60
  20  -2   3   39.90    2.90
  20  -2   3   45.70    2.60
 -20   2  -2    8.40    1.50
 -20   2  -2    7.00    1.10
 -20   2  -2    6.50    1.20
  20  -2   2    6.00    1.10
  20  -2   2    6.20    1.30
 -20   2  -1  151.98    5.40
 -20   2  -1  150.48    5.10
 -20   2  -1  154.68    5.40
  20  -2   1  152.58    5.70
 -20   2   0   37.70    2.30
 -20   2   0   37.00    2.00
 -20   2   0   36.40    2.30
  20  -2   0   39.20    2.60
 -20   2   1  160.88    5.60
 -20   2   1  164.18    5.20
 -20   2   1  164.18    5.60
  20  -2  -1  160.98    5.90
 -20   2   2   20.20    2.90
 -20   2   2   16.40    1.30
 -20   2   2   17.70    1.80
 -20   2   2   17.40    1.70
  20  -2  -2   18.90    2.10
 -20   2   3   24.40    1.30
 -20   2   3   24.80    1.90
 -20   2   3   21.70    1.90
  20  -2  -3   23.30    2.20
  20  -2  -3   22.80    1.40
 -20   2   4   67.29    3.20
 -20   2   4   66.59    2.40
 -20   2   4   68.69    3.10
  20  -2  -4   70.29    3.50
  20  -2  -4   65.69    2.80
 -20   2   5    6.80    1.30
 -20   2   5    7.30    1.20
 -20   2   5    7.80    1.00
  20  -2  -5   11.10    2.10
  20  -2  -5    7.70    1.50
 -20   2   6    1.20    1.00
 -20   2   6    0.90    1.00
  20  -2  -6    0.10    1.10
  20  -2  -6    2.40    1.10
 -20   2   7    1.90    1.20
 -20   2   7    1.90    1.10
  20  -2  -7   -0.40    1.00
  20  -2  -7    1.60    1.20
 -20   2   8    6.00    1.60
 -20   2   8   10.50    1.80
  20  -2  -8    7.90    1.60
  20  -2  -8    6.80    1.60
 -20   2   9   16.90    2.70
 -20   2   9   17.40    2.10
  20  -2  -9   19.00    2.70
 -20   2  10    1.00    1.50
 -20   2  10    3.60    1.30
  20  -2 -10    3.60    1.60
 -20   2  11   -0.70    1.50
 -20   2  11   -1.40    1.00
  20  -2 -11    0.70    1.50
 -20   2  12    3.70    1.80
  20  -2 -12    3.80    1.80
 -19   1 -10   -1.10    1.10
  19  -1  10   -0.90    1.10
 -19   1  -9   20.50    2.40
 -19   1  -9   16.10    2.70
 -19   1  -9   13.00    2.00
  19  -1   9   17.10    2.30
 -19   1  -8    1.40    1.20
 -19   1  -8    1.70    1.10
 -19   1  -8    1.80    1.00
  19  -1   8    1.80    1.30
  19  -1   8   -0.20    1.00
 -19   1  -7    9.80    1.70
 -19   1  -7   15.40    2.10
 -19   1  -7   15.20    2.10
  19  -1   7   12.00    2.30
  19  -1   7   10.30    1.80
 -19   1  -6   25.00    2.30
 -19   1  -6   23.10    2.20
 -19   1  -6   27.00    2.10
  19  -1   6   29.40    2.80
  19  -1   6   24.60    2.10
 -19   1  -5   67.39    3.30
 -19   1  -5   70.99    3.40
 -19   1  -5   69.09    3.20
  19  -1   5   70.49    3.80
  19  -1   5   70.69    3.20
 -19   1  -4   66.19    3.00
 -19   1  -4   61.19    2.80
 -19   1  -4   61.89    3.00
 -19   1  -4   64.29    3.00
  19  -1   4   63.39    2.90
  19  -1   4   67.19    3.50
 -19   1  -3   26.40    2.10
 -19   1  -3   29.30    1.90
 -19   1  -3   30.30    1.90
 -19   1  -3   28.10    1.80
 -19   1  -3   28.00    1.80
  19  -1   3   27.70    2.30
  19  -1   3   28.10    1.80
 -19   1  -2   88.39    3.40
 -19   1  -2   91.79    3.50
 -19   1  -2   87.29    3.20
 -19   1  -2   84.39    3.70
 -19   1  -2   87.59    3.30
  19  -1   2   88.69    3.40
  19  -1   2   81.19    3.80
 -19   1  -1   42.80    2.20
 -19   1  -1   46.30    2.30
 -19   1  -1   45.70    2.50
 -19   1  -1   45.40    2.20
 -19   1  -1   46.20    2.00
  19  -1   1   44.30    2.60
 -19   1   0  132.69    4.70
 -19   1   0  135.89    5.00
 -19   1   0  141.39    4.40
 -19   1   0  135.99    4.60
 -19   1   0  133.49    4.50
  19  -1   0  137.89    4.40
  19  -1   0  137.49    5.10
 -19   1   1  244.48    7.30
 -19   1   1  242.38    7.40
 -19   1   1  231.18    7.40
 -19   1   1  237.08    7.80
  19  -1  -1  235.68    7.20
  19  -1  -1  246.88    7.80
 -19   1   2   15.30    1.40
 -19   1   2   19.10    1.30
 -19   1   2   19.00    1.50
 -19   1   2   18.50    1.70
  19  -1  -2   20.40    1.90
  19  -1  -2   18.40    1.40
 -19   1   3    1.70    0.80
 -19   1   3    1.80    0.60
 -19   1   3    1.00    0.70
 -19   1   3    1.80    0.80
  19  -1  -3    1.50    0.80
  19  -1  -3    2.50    0.80
 -19   1   4   26.50    1.80
 -19   1   4   27.70    1.90
 -19   1   4   28.60    2.20
 -19   1   4   29.30    1.50
  19  -1  -4   28.30    2.20
  19  -1  -4   27.60    2.00
 -19   1   5   55.49    2.90
 -19   1   5   49.20    2.10
 -19   1   5   50.39    2.50
 -19   1   5   46.20    2.50
  19  -1  -5   45.80    2.70
 -19   1   6   48.20    2.90
 -19   1   6   44.30    2.50
 -19   1   6   43.00    2.00
 -19   1   6   41.50    2.50
  19  -1  -6   46.80    2.80
  19  -1  -6   38.00    2.70
 -19   1   7    0.20    1.00
 -19   1   7   -0.10    0.90
 -19   1   7    0.30    1.10
 -19   1   7    0.70    0.60
  19  -1  -7    0.00    1.20
  19  -1  -7    1.60    1.00
 -19   1   8    2.10    1.10
 -19   1   8    2.00    1.20
 -19   1   8   -0.70    0.90
 -19   1   8   -0.80    0.60
  19  -1  -8    0.10    1.60
  19  -1  -8    1.80    0.70
  19  -1  -8    0.20    1.40
 -19   1   9    8.40    1.70
 -19   1   9   14.40    2.00
  19  -1  -9    7.40    2.00
 -19   1  10    2.90    1.20
 -19   1  10    1.80    1.50
  19  -1 -10    1.80    1.60
 -19   1  11   -0.10    1.30
 -19   1  11   -0.30    1.10
  19  -1 -11    2.20    1.80
 -19   1  12   -1.60    1.40
 -19   1  12    1.40    1.20
  19  -1 -12    1.60    1.90
 -18   0 -10    7.70    1.60
 -18   0 -10    3.60    1.70
 -18   0  -9    0.00    1.20
 -18   0  -9    0.00    1.00
  18   0   9    1.50    1.10
 -18   0  -8   19.30    2.20
 -18   0  -8   17.90    2.50
 -18   0  -8   22.30    1.90
  18   0   8   17.80    2.00
 -18   0  -7    1.40    1.00
 -18   0  -7    0.70    0.80
 -18   0  -7    2.50    1.30
  18   0   7   -0.20    0.80
  18   0   7    0.60    1.20
 -18   0  -6    9.00    1.20
 -18   0  -6    9.60    1.70
 -18   0  -6    9.60    1.40
  18   0   6   11.20    1.50
  18   0   6   11.40    2.10
 -18   0  -5   28.50    1.80
 -18   0  -5   26.30    2.30
 -18   0  -5   27.40    2.00
 -18   0  -5   30.40    2.40
  18   0   5   29.50    1.80
  18   0   5   28.80    2.50
 -18   0  -4   14.50    1.40
 -18   0  -4   13.00    1.70
 -18   0  -4   14.30    1.70
 -18   0  -4   10.60    1.40
  18   0   4   12.80    1.80
  18   0   4   15.20    1.30
 -18   0  -3   82.59    3.20
 -18   0  -3   88.59    3.40
 -18   0  -3   83.29    3.00
 -18   0  -3   83.99    3.60
 -18   0  -3   88.49    3.70
  18   0   3   89.59    3.80
  18   0   3   79.99    3.00
 -18   0  -2    0.50    0.70
 -18   0  -2    0.20    0.50
 -18   0  -2    0.60    0.60
 -18   0  -2    0.50    0.60
 -18   0  -2    1.50    0.80
  18   0   2    1.20    0.60
  18   0   2    0.70    0.80
 -18   0  -1   -0.40    0.50
 -18   0  -1    0.00    0.50
 -18   0  -1   -0.80    0.50
 -18   0  -1    0.80    0.70
 -18   0  -1   -0.10    0.60
  18   0   1   -0.30    0.70
 -18   0   0   56.69    2.80
 -18   0   0   55.59    2.40
 -18   0   0   58.29    2.50
 -18   0   0   59.59    2.70
 -18   0   0   58.29    2.20
  18   0   0   59.39    2.80
 -18   0   1   22.10    1.30
 -18   0   1   20.80    1.40
 -18   0   1   20.00    1.50
 -18   0   1   20.00    1.70
 -18   0   1   23.80    1.60
  18   0  -1   24.60    1.70
  18   0  -1   20.70    1.70
 -18   0   2   83.39    3.50
 -18   0   2   83.99    3.00
 -18   0   2   80.69    3.00
 -18   0   2   85.39    3.20
 -18   0   2   80.49    3.30
  18   0  -2   82.69    3.40
  18   0  -2   88.19    3.50
 -18   0   3   15.70    1.30
 -18   0   3   15.20    1.20
 -18   0   3   13.90    1.40
 -18   0   3   17.20    1.60
  18   0  -3   15.10    1.50
  18   0  -3   12.90    1.50
 -18   0   4   20.60    1.50
 -18   0   4   20.20    1.60
 -18   0   4   22.80    1.40
 -18   0   4   18.90    1.80
  18   0  -4   20.80    1.80
  18   0  -4   19.90    1.70
 -18   0   5    0.10    0.70
 -18   0   5    1.10    0.60
 -18   0   5    0.00    0.60
 -18   0   5   -0.40    0.60
  18   0  -5   -1.40    0.60
  18   0  -5   -0.40    0.80
 -18   0   6   -1.10    0.70
 -18   0   6   -0.10    0.80
 -18   0   6   -0.50    0.70
 -18   0   6    0.50    0.60
  18   0  -6    0.30    1.00
  18   0  -6    0.00    0.70
 -18   0   7   25.10    1.70
 -18   0   7   22.80    2.40
 -18   0   7   21.60    2.00
 -18   0   7   22.50    1.90
  18   0  -7   25.60    2.60
  18   0  -7   19.00    2.50
 -18   0   8    9.10    1.40
 -18   0   8    4.90    1.20
 -18   0   8    7.80    1.50
 -18   0   8    5.60    1.30
  18   0  -8    8.80    1.50
  18   0  -8    2.90    1.60
 -18   0   9    1.70    1.10
 -18   0   9    1.10    0.90
 -18   0   9    1.90    1.20
 -18   0   9    0.90    1.10
  18   0  -9    0.80    1.60
  18   0  -9    0.90    0.80
 -18   0  10    5.70    1.40
 -18   0  10    5.10    1.50
 -18   0  10    6.80    1.60
 -18   0  10    6.30    1.10
  18   0 -10    3.70    2.00
  18   0 -10   10.60    1.70
 -18   0  11   -2.40    1.10
 -18   0  11   -1.40    1.30
 -18   0  11   -1.00    1.00
  18   0 -11   -0.20    1.90
  18   0 -11   -1.20    0.90
 -18   0  12   -0.20    1.40
 -18   0  12   -1.10    1.10
  18   0 -12   -1.30    1.80
 -18   0  13    1.90    1.60
 -18   0  13    3.60    1.40
  18   0 -13    0.60    2.20
 -17  -1 -10    6.40    1.50
 -17  -1 -10    6.00    1.90
 -17  -1  -9    2.70    1.20
 -17  -1  -9    2.30    1.60
 -17  -1  -8   11.30    2.40
 -17  -1  -8   13.00    2.00
 -17  -1  -7   10.00    2.20
 -17  -1  -7   10.60    1.50
 -17  -1  -7   12.80    2.20
  17   1   7   10.70    1.70
 -17  -1  -6   35.80    2.90
 -17  -1  -6   31.50    2.30
 -17  -1  -6   35.70    1.90
 -17  -1  -6   27.70    2.60
  17   1   6   32.70    1.90
 -17  -1  -5    9.10    1.60
 -17  -1  -5   10.60    1.20
 -17  -1  -5    9.70    1.90
 -17  -1  -5   10.40    1.90
  17   1   5   11.40    1.10
  17   1   5   10.50    1.80
 -17  -1  -4   17.80    1.60
 -17  -1  -4   13.40    1.90
 -17  -1  -4   16.00    1.30
 -17  -1  -4   15.00    1.90
  17   1   4   18.00    1.20
  17   1   4   17.20    1.90
 -17  -1  -3   97.29    3.10
 -17  -1  -3   99.69    4.20
 -17  -1  -3   88.89    4.00
 -17  -1  -3   95.39    3.40
 -17  -1  -3  103.79    3.10
 -17  -1  -3  101.29    3.70
  17   1   3   96.39    3.10
  17   1   3  102.69    4.00
 -17  -1  -2   24.50    1.10
 -17  -1  -2   21.50    1.90
 -17  -1  -2   26.50    1.70
 -17  -1  -2   31.70    2.00
 -17  -1  -2   27.40    1.50
  17   1   2   28.70    2.00
 -17  -1  -1   28.50    1.90
 -17  -1  -1   23.00    2.00
 -17  -1  -1   25.70    1.50
 -17  -1  -1   27.50    1.70
  17   1   1   25.50    1.80
 -17  -1   0  130.19    4.70
 -17  -1   0  122.09    4.70
 -17  -1   0  126.29    4.30
 -17  -1   0  126.89    3.70
 -17  -1   0  128.09    4.20
 -17  -1   0  129.09    3.70
 -17  -1   0  119.89    4.50
  17   1   0  132.59    4.50
 -17  -1   1   48.10    2.20
 -17  -1   1   45.60    2.60
 -17  -1   1   50.79    1.80
 -17  -1   1   49.00    2.40
 -17  -1   1   51.19    2.20
 -17  -1   1   51.99    1.80
 -17  -1   1   51.29    2.50
  17   1  -1   47.70    2.30
  17   1  -1   50.79    1.80
 -17  -1   2   16.80    1.00
 -17  -1   2   16.10    1.30
 -17  -1   2   15.30    1.30
 -17  -1   2   15.10    1.70
 -17  -1   2   15.50    1.50
 -17  -1   2   17.60    1.50
  17   1  -2   14.90    1.40
  17   1  -2   18.20    1.80
 -17  -1   3   86.79    3.40
 -17  -1   3   83.99    2.90
 -17  -1   3   83.99    3.20
 -17  -1   3   81.09    3.20
 -17  -1   3   83.69    3.70
 -17  -1   3   90.79    3.50
  17   1  -3   79.49    3.70
 -17  -1   4   11.90    1.30
 -17  -1   4   14.40    1.30
 -17  -1   4   13.10    1.40
 -17  -1   4   14.30    1.10
 -17  -1   4   12.70    1.50
  17   1  -4   12.60    1.70
  17   1  -4   13.90    1.30
 -17  -1   5   42.30    2.10
 -17  -1   5   44.30    2.40
 -17  -1   5   42.10    2.10
 -17  -1   5   39.70    2.40
 -17  -1   5   42.00    2.30
  17   1  -5   40.40    2.70
  17   1  -5   44.80    2.20
 -17  -1   6    3.80    1.00
 -17  -1   6    5.40    1.00
 -17  -1   6    3.10    0.90
 -17  -1   6    4.00    0.90
  17   1  -6    4.10    1.30
 -17  -1   7    8.80    1.60
 -17  -1   7   12.30    2.00
 -17  -1   7    5.30    1.10
 -17  -1   7    9.20    1.50
  17   1  -7    6.00    1.60
 -17  -1   8    4.70    1.10
 -17  -1   8    1.40    1.20
 -17  -1   8    4.30    1.00
 -17  -1   8    3.40    1.10
  17   1  -8    1.40    1.60
  17   1  -8    3.20    1.00
 -17  -1   9    1.40    1.30
 -17  -1   9    0.20    1.00
 -17  -1   9    0.40    0.90
 -17  -1   9   -0.70    1.00
  17   1  -9    2.60    1.00
  17   1  -9    0.10    1.60
 -17  -1  10    5.10    1.40
 -17  -1  10    4.70    1.20
 -17  -1  10    3.60    1.30
 -17  -1  10    4.20    1.50
  17   1 -10    5.00    1.30
  17   1 -10    2.10    1.90
 -17  -1  11    0.60    1.30
 -17  -1  11    0.20    1.20
 -17  -1  11   -0.50    1.30
  17   1 -11   -0.20    1.00
  17   1 -11   -1.10    1.90
 -17  -1  12    1.40    1.30
 -17  -1  12    0.60    1.40
 -17  -1  12    3.50    1.50
  17   1 -12   -1.70    2.00
  17   1 -12   -0.70    1.10
 -17  -1  13   -0.10    1.50
 -17  -1  13    1.20    1.50
 -17  -1  13    2.30    1.50
  17   1 -13    3.10    2.60
  17   1 -13    0.40    1.30
 -16  -2 -10    4.00    1.30
 -16  -2 -10    5.00    2.00
 -16  -2  -9    0.50    1.50
 -16  -2  -9    1.10    1.00
 -16  -2  -8    2.90    1.30
 -16  -2  -8   -0.40    1.30
 -16  -2  -8    1.40    1.00
 -16  -2  -7    6.70    1.50
 -16  -2  -7    7.40    1.30
 -16  -2  -7    6.20    1.80
 -16  -2  -6   31.70    2.70
 -16  -2  -6   31.00    2.30
 -16  -2  -6   28.60    3.00
 -16  -2  -5    1.70    1.30
 -16  -2  -5    0.90    0.80
 -16  -2  -5    0.60    0.60
 -16  -2  -5    0.50    1.00
 -16  -2  -4    0.80    0.50
 -16  -2  -4    0.20    1.00
 -16  -2  -4    1.20    0.80
 -16  -2  -4    0.70    0.90
 -16  -2  -3  155.58    5.60
 -16  -2  -3  155.48    6.00
 -16  -2  -3  155.28    4.80
 -16  -2  -3  150.38    5.20
 -16  -2  -2    2.50    1.10
 -16  -2  -2    2.20    0.80
 -16  -2  -2    2.40    0.60
 -16  -2  -2    2.20    0.90
 -16  -2  -2    1.80    0.80
  16   2   2    1.40    0.70
 -16  -2  -1  126.29    4.10
 -16  -2  -1  119.89    4.90
 -16  -2  -1  122.19    4.60
 -16  -2  -1  125.49    4.40
 -16  -2  -1  124.19    4.60
  16   2   1  123.99    4.20
 -16  -2   0  127.19    4.50
 -16  -2   0  134.49    4.60
 -16  -2   0  129.09    4.30
 -16  -2   0  130.09    4.60
 -16  -2   0  132.59    5.20
  16   2   0  133.99    4.40
 -16  -2   1   11.30    1.30
 -16  -2   1   10.90    1.30
 -16  -2   1   12.10    1.80
 -16  -2   1   13.70    1.30
 -16  -2   1   13.70    1.20
  16   2  -1   11.10    1.10
 -16  -2   2    4.90    0.80
 -16  -2   2    5.30    0.70
 -16  -2   2    4.90    0.90
 -16  -2   2    6.40    1.30
 -16  -2   2    4.30    0.90
 -16  -2   2    3.90    0.80
  16   2  -2    4.30    1.10
  16   2  -2    6.30    0.70
  16   2  -2    5.00    0.80
 -16  -2   3   48.60    2.40
 -16  -2   3   48.00    2.30
 -16  -2   3   48.30    1.90
 -16  -2   3   47.80    2.40
 -16  -2   3   48.90    2.30
 -16  -2   3   47.30    2.90
  16   2  -3   44.40    2.90
  16   2  -3   47.70    2.70
 -16  -2   4    5.20    1.00
 -16  -2   4    4.20    0.90
 -16  -2   4    4.60    0.90
 -16  -2   4    4.70    0.90
 -16  -2   4    4.30    1.20
 -16  -2   4    6.20    1.00
  16   2  -4    4.90    1.30
 -16  -2   5   35.10    2.10
 -16  -2   5   38.80    2.30
 -16  -2   5   36.60    2.10
 -16  -2   5   37.60    2.00
  16   2  -5   37.80    2.70
 -16  -2   6   13.30    1.60
 -16  -2   6   11.80    1.50
 -16  -2   6   13.80    1.80
 -16  -2   6   14.00    1.60
  16   2  -6   12.20    2.10
 -16  -2   7    0.00    1.00
 -16  -2   7    2.10    1.00
 -16  -2   7    3.40    1.00
 -16  -2   7    2.50    1.00
  16   2  -7    1.40    1.00
  16   2  -7    2.00    1.40
 -16  -2   8   14.50    2.10
 -16  -2   8   17.80    2.60
 -16  -2   8   18.20    2.10
 -16  -2   8   18.60    2.20
  16   2  -8   14.30    2.90
  16   2  -8   15.50    2.10
 -16  -2   9    2.00    1.30
 -16  -2   9    0.60    1.10
 -16  -2   9    2.50    1.20
 -16  -2   9    2.50    1.30
  16   2  -9    2.80    1.10
  16   2  -9    2.00    1.90
 -16  -2  10    0.80    1.20
 -16  -2  10   -1.40    1.10
 -16  -2  10    3.90    1.30
 -16  -2  10    2.50    1.50
  16   2 -10    1.70    1.20
  16   2 -10   -1.30    1.80
 -16  -2  11    0.30    1.20
 -16  -2  11    0.90    1.30
 -16  -2  11    1.30    1.30
 -16  -2  11   -0.70    1.10
  16   2 -11   -1.40    1.80
  16   2 -11   -1.90    1.10
 -16  -2  12    1.10    1.40
 -16  -2  12    1.20    1.50
 -16  -2  12   -1.10    1.30
  16   2 -12   -0.20    1.20
  16   2 -12   -1.30    2.00
 -15  -3 -10    0.70    1.00
 -15  -3 -10    0.60    1.70
 -15  -3  -9    1.20    1.00
 -15  -3  -9    1.80    1.40
 -15  -3  -9    1.20    1.70
 -15  -3  -8    8.40    1.80
 -15  -3  -8    6.60    1.40
 -15  -3  -8    8.70    2.20
 -15  -3  -7   -0.20    1.20
 -15  -3  -7    2.00    1.50
 -15  -3  -7    0.60    0.90
 -15  -3  -6   22.40    2.10
 -15  -3  -6   21.90    3.00
 -15  -3  -6   24.80    2.80
 -15  -3  -5   10.90    1.70
 -15  -3  -5   11.20    2.20
 -15  -3  -5   10.50    2.40
 -15  -3  -4    3.70    1.40
 -15  -3  -4    5.40    1.00
 -15  -3  -4    3.90    1.10
 -15  -3  -3   54.59    2.70
 -15  -3  -3   57.69    3.60
 -15  -3  -3   55.19    2.10
 -15  -3  -3   55.89    3.00
 -15  -3  -2  100.69    4.20
 -15  -3  -2  116.39    4.10
 -15  -3  -2  108.99    3.60
 -15  -3  -2  107.49    4.90
 -15  -3  -1  137.79    4.80
 -15  -3  -1  132.99    4.30
 -15  -3  -1  133.09    4.80
 -15  -3  -1  134.59    5.60
 -15  -3   0    7.90    1.10
 -15  -3   0    6.20    1.50
 -15  -3   0    9.40    1.30
 -15  -3   0    7.00    1.00
 -15  -3   0    7.90    1.20
 -15  -3   1   20.60    1.50
 -15  -3   1   19.80    1.40
 -15  -3   1   19.30    1.50
 -15  -3   1   18.60    1.60
 -15  -3   1   20.30    2.30
 -15  -3   2   20.00    1.50
 -15  -3   2   19.30    1.50
 -15  -3   2   19.70    2.20
 -15  -3   2   19.90    1.50
 -15  -3   2   18.90    1.70
 -15  -3   2   21.50    1.10
  15   3  -2   19.30    2.30
 -15  -3   3   28.10    1.80
 -15  -3   3   28.80    1.50
 -15  -3   3   24.90    2.60
 -15  -3   3   26.60    1.70
 -15  -3   3   27.50    1.90
 -15  -3   3   28.10    1.80
  15   3  -3   29.40    2.60
 -15  -3   4   48.10    3.30
 -15  -3   4   54.79    2.30
 -15  -3   4   53.89    2.50
 -15  -3   4   57.09    2.70
 -15  -3   4   54.29    2.70
  15   3  -4   53.19    3.40
 -15  -3   5   20.90    1.60
 -15  -3   5   18.60    1.80
 -15  -3   5   20.90    1.90
 -15  -3   5   13.90    1.70
  15   3  -5   20.00    2.60
 -15  -3   6    5.70    1.00
 -15  -3   6    5.10    1.20
 -15  -3   6    3.40    1.10
 -15  -3   6    2.50    1.00
  15   3  -6    6.50    1.70
 -15  -3   7   14.70    1.90
 -15  -3   7    6.70    1.30
 -15  -3   7    7.80    1.50
 -15  -3   7   12.00    2.20
  15   3  -7   13.30    2.10
  15   3  -7    6.50    1.80
 -15  -3   8   13.50    1.90
 -15  -3   8   15.00    2.40
 -15  -3   8    9.60    1.60
 -15  -3   8   16.30    2.10
  15   3  -8   10.50    2.20
  15   3  -8   14.00    2.20
 -15  -3   9    6.90    1.50
 -15  -3   9    9.30    1.70
 -15  -3   9    7.70    1.50
 -15  -3   9   10.40    1.70
  15   3  -9    5.80    2.10
  15   3  -9    7.10    1.50
 -15  -3  10    0.70    1.30
 -15  -3  10    2.60    1.40
 -15  -3  10    1.00    1.20
 -15  -3  10    1.00    1.30
  15   3 -10    2.70    1.30
  15   3 -10    2.00    2.10
 -15  -3  11    1.80    1.40
[truncated: 130,767 more chars]
