# Supplementary material for: Direct synthesis of imino-C-nucleoside analogues and other biologically active iminosugars
Source: Nat Commun. 2015 Apr 23;6:6903. doi: 10.1038/ncomms7903 (PMC4558570; doi:10.1038/ncomms7903)
Supplement: Supplementary Data 6 — X Ray Structure (compound 40) [file ncomms7903-s7.cif]

 
data_mo_1MM037_0m_a
 
_audit_creation_method            SHELXL-2013
_chemical_name_systematic
;
 ?
;
_chemical_name_common             ?
_chemical_melting_point           ?
_chemical_formula_moiety          ?
_chemical_formula_sum
 'C14 H23 N O3' 
_chemical_formula_weight          253.33

loop_
 _atom_type_symbol
 _atom_type_description
 _atom_type_scat_dispersion_real
 _atom_type_scat_dispersion_imag
 _atom_type_scat_source
 'C'  'C'   0.0033   0.0016
 'International Tables Vol C Tables 4.2.6.8 and 6.1.1.4'
 'H'  'H'   0.0000   0.0000
 'International Tables Vol C Tables 4.2.6.8 and 6.1.1.4'
 'N'  'N'   0.0061   0.0033
 'International Tables Vol C Tables 4.2.6.8 and 6.1.1.4'
 'O'  'O'   0.0106   0.0060
 'International Tables Vol C Tables 4.2.6.8 and 6.1.1.4'
 
_space_group_crystal_system       tetragonal
_space_group_IT_number            92
_space_group_name_H-M_alt         'P 41 21 2'
_space_group_name_Hall            'P 4abw 2nw'
 
_shelx_space_group_comment
;
The symmetry employed for this shelxl refinement is uniquely defined
by the following loop, which should always be used as a source of
symmetry information in preference to the above space-group names.
They are only intended as comments.
;
 
loop_
 _space_group_symop_operation_xyz
 'x, y, z'
 '-x, -y, z+1/2'
 '-y+1/2, x+1/2, z+1/4'
 'y+1/2, -x+1/2, z+3/4'
 '-x+1/2, y+1/2, -z+1/4'
 'x+1/2, -y+1/2, -z+3/4'
 'y, x, -z'
 '-y, -x, -z+1/2'
 
_cell_length_a                    12.8285(6)
_cell_length_b                    12.8285(6)
_cell_length_c                    18.0935(9)
_cell_angle_alpha                 90
_cell_angle_beta                  90
_cell_angle_gamma                 90
_cell_volume                      2977.7(3)
_cell_formula_units_Z             8
_cell_measurement_temperature     296(2)
_cell_measurement_reflns_used     3652
_cell_measurement_theta_min       2.51
_cell_measurement_theta_max       22.87
 
_exptl_crystal_description        'Block' 
_exptl_crystal_colour             'colourless' 
_exptl_crystal_density_meas       ? 
_exptl_crystal_density_method     ?              
_exptl_crystal_density_diffrn     1.130          
_exptl_crystal_F_000              1104
_exptl_transmission_factor_min    ?                                             
_exptl_transmission_factor_max    ?                                             
_exptl_crystal_size_max           0.602
_exptl_crystal_size_mid           0.230
_exptl_crystal_size_min           0.108
_exptl_absorpt_coefficient_mu     0.079
_shelx_estimated_absorpt_T_min    0.954
_shelx_estimated_absorpt_T_max    0.992
_exptl_absorpt_correction_type    Multi-scan 
_exptl_absorpt_correction_T_min   0.7189 
_exptl_absorpt_correction_T_max   0.7452 
_exptl_absorpt_process_details    '(Sheldrich , 1996)'
 
_exptl_special_details
;
 ?
;
 
_diffrn_ambient_temperature       296(2)
_diffrn_radiation_wavelength      0.71073
_diffrn_radiation_type            MoK\a
_diffrn_source                    ?                       
_diffrn_measurement_device_type   'Bruker APEX-II CCD'
_diffrn_measurement_method        '\f and \w scans' 
_diffrn_detector_area_resol_mean  ? 
_diffrn_reflns_number             9902
_diffrn_reflns_av_unetI/netI      0.0336
_diffrn_reflns_av_R_equivalents   0.0305
_diffrn_reflns_limit_h_min        -15
_diffrn_reflns_limit_h_max        5
_diffrn_reflns_limit_k_min        -14
_diffrn_reflns_limit_k_max        14
_diffrn_reflns_limit_l_min        -21
_diffrn_reflns_limit_l_max        21
_diffrn_reflns_theta_min          1.946
_diffrn_reflns_theta_max          25.347
_diffrn_reflns_theta_full         25.242
_diffrn_measured_fraction_theta_max   0.999
_diffrn_measured_fraction_theta_full  0.999
_diffrn_reflns_Laue_measured_fraction_max    0.999
_diffrn_reflns_Laue_measured_fraction_full   0.999
_diffrn_reflns_point_group_measured_fraction_max   1.000
_diffrn_reflns_point_group_measured_fraction_full  0.999
_reflns_number_total              2736
_reflns_number_gt                 2018
_reflns_threshold_expression      'I > 2\s(I)'
_reflns_Friedel_coverage          0.681
_reflns_Friedel_fraction_max      1.000
_reflns_Friedel_fraction_full     0.999
 
_reflns_special_details
;
 Reflections were merged by SHELXL according to the crystal
 class for the calculation of statistics and refinement.
 
 _reflns_Friedel_fraction is defined as the number of unique
 Friedel pairs measured divided by the number that would be
 possible theoretically, ignoring centric projections and
 systematic absences.
;
 
_computing_data_collection       'Bruker APEX2'
_computing_cell_refinement       'Bruker SAINT'
_computing_data_reduction        'Bruker SAINT'
_computing_structure_solution    'SHELXS-97 (Sheldrick 2008)'
_computing_structure_refinement  'SHELXL-2014 (Sheldrick 2014)'
_computing_molecular_graphics    'Bruker SHELXTL'
_computing_publication_material  'Bruker SHELXTL'
 
_refine_special_details
;
 ?
;
_refine_ls_structure_factor_coef  Fsqd
_refine_ls_matrix_type            full
_refine_ls_weighting_scheme       calc
_refine_ls_weighting_details
;
 w=1/[\s^2^(Fo^2^)+(0.0382P)^2^+0.1986P]
 where P=(Fo^2^+2Fc^2^)/3
;
_atom_sites_solution_primary      ?
_atom_sites_solution_secondary    ?
_atom_sites_solution_hydrogens    geom
_refine_ls_hydrogen_treatment     mixed
_refine_ls_extinction_method      SHELXL
_refine_ls_extinction_coef        0.0046(9)
_refine_ls_extinction_expression
 'Fc^*^=kFc[1+0.001xFc^2^\l^3^/sin(2\q)]^-1/4^'
_refine_ls_abs_structure_details
;
 Flack x determined using 677 quotients [(I+)-(I-)]/[(I+)+(I-)]
 (Parsons and Flack (2004), Acta Cryst. A60, s61).
;
_refine_ls_abs_structure_Flack    0.5(7)
_chemical_absolute_configuration  syn
_refine_ls_number_reflns          2736
_refine_ls_number_parameters      168
_refine_ls_number_restraints      141
_refine_ls_R_factor_all           0.0633
_refine_ls_R_factor_gt            0.0386
_refine_ls_wR_factor_ref          0.0883
_refine_ls_wR_factor_gt           0.0793
_refine_ls_goodness_of_fit_ref    1.021
_refine_ls_restrained_S_all       1.007
_refine_ls_shift/su_max           0.000
_refine_ls_shift/su_mean          0.000
 
loop_
 _atom_site_label
 _atom_site_type_symbol
 _atom_site_fract_x
 _atom_site_fract_y
 _atom_site_fract_z
 _atom_site_U_iso_or_equiv
 _atom_site_adp_type
 _atom_site_occupancy
 _atom_site_site_symmetry_order  
 _atom_site_calc_flag
 _atom_site_refinement_flags_posn
 _atom_site_refinement_flags_adp
 _atom_site_refinement_flags_occupancy
 _atom_site_disorder_assembly
 _atom_site_disorder_group
O1 O 0.25768(15) 0.84621(17) 0.59789(11) 0.0723(6) Uani 1 1 d . U . . .
N1 N 0.46250(14) 0.78069(15) 0.45985(10) 0.0418(5) Uani 1 1 d . U . . .
C1 C 0.2893(2) 0.8082(2) 0.52685(15) 0.0611(8) Uani 1 1 d . U . . .
H1A H 0.2667 0.8554 0.4882 0.073 Uiso 1 1 calc R U . . .
H1B H 0.2594 0.7400 0.5176 0.073 Uiso 1 1 calc R U . . .
O2 O 0.41216(14) 0.94297(14) 0.61719(9) 0.0604(5) Uani 1 1 d . U . . .
C2 C 0.40693(19) 0.80196(19) 0.52905(12) 0.0452(6) Uani 1 1 d . U . . .
H2 H 0.4285 0.7516 0.5668 0.054 Uiso 1 1 calc R U . . .
C3 C 0.44952(18) 0.9075(2) 0.54782(12) 0.0451(6) Uani 1 1 d . U . . .
H3 H 0.4272 0.9568 0.5096 0.054 Uiso 1 1 calc R U . . .
O3 O 0.60943(14) 0.83785(14) 0.60243(9) 0.0554(5) Uani 1 1 d . U . . .
H3A H 0.639(2) 0.8828(16) 0.6324(13) 0.083 Uiso 1 1 calc R U . . .
C4 C 0.56614(19) 0.89182(19) 0.54111(11) 0.0434(6) Uani 1 1 d . U . . .
H4 H 0.6022 0.9580 0.5324 0.052 Uiso 1 1 calc R U . . .
C5 C 0.57156(18) 0.82024(19) 0.47249(12) 0.0415(6) Uani 1 1 d . U . . .
H5 H 0.6172 0.7610 0.4835 0.050 Uiso 1 1 calc R U . . .
C9 C 0.4589(2) 0.6701(2) 0.43902(13) 0.0511(7) Uani 1 1 d . U . . .
H9A H 0.3877 0.6453 0.4437 0.061 Uiso 1 1 calc R U . . .
H9B H 0.5016 0.6305 0.4733 0.061 Uiso 1 1 calc R U . . .
C8 C 0.7584(3) 1.0034(3) 0.40601(17) 0.0769(9) Uani 1 1 d . U . . .
H8A H 0.7126 1.0575 0.3951 0.092 Uiso 1 1 calc R U . . .
H8B H 0.8290 1.0170 0.4122 0.092 Uiso 1 1 calc R U . . .
C7 C 0.7238(2) 0.9093(3) 0.41258(14) 0.0591(7) Uani 1 1 d . U . . .
H7 H 0.7721 0.8576 0.4235 0.071 Uiso 1 1 calc R U . . .
C6 C 0.61303(19) 0.8767(2) 0.40415(13) 0.0511(7) Uani 1 1 d . U . . .
H6A H 0.6070 0.8310 0.3617 0.061 Uiso 1 1 calc R U . . .
H6B H 0.5705 0.9378 0.3949 0.061 Uiso 1 1 calc R U . . .
C00E C 0.3001(2) 0.9444(3) 0.61919(16) 0.0698(8) Uani 1 1 d . U . . .
C00G C 0.2561(3) 1.0327(3) 0.5727(2) 0.0912(11) Uani 1 1 d . U . . .
H00A H 0.2775 1.0239 0.5223 0.137 Uiso 1 1 calc R U . . .
H00B H 0.2817 1.0981 0.5911 0.137 Uiso 1 1 calc R U . . .
H00C H 0.1814 1.0318 0.5755 0.137 Uiso 1 1 calc R U . . .
C00I C 0.2721(3) 0.9557(3) 0.70068(17) 0.1035(13) Uani 1 1 d . U . . .
H00D H 0.3028 1.0183 0.7199 0.155 Uiso 1 1 calc R U . . .
H00E H 0.2982 0.8967 0.7276 0.155 Uiso 1 1 calc R U . . .
H00F H 0.1977 0.9592 0.7059 0.155 Uiso 1 1 calc R U . . .
C10 C 0.4958(2) 0.6497(2) 0.36247(15) 0.0562(7) Uani 1 1 d . U . . .
H10 H 0.4667 0.6899 0.3250 0.067 Uiso 1 1 calc R U . . .
C11 C 0.5644(3) 0.5815(3) 0.34323(19) 0.0887(11) Uani 1 1 d . U . . .
H11A H 0.5956 0.5395 0.3788 0.106 Uiso 1 1 calc R U . . .
H11B H 0.5827 0.5743 0.2938 0.106 Uiso 1 1 calc R U . . .
 
loop_
 _atom_site_aniso_label
 _atom_site_aniso_U_11
 _atom_site_aniso_U_22
 _atom_site_aniso_U_33
 _atom_site_aniso_U_23
 _atom_site_aniso_U_13
 _atom_site_aniso_U_12
O1 0.0554(12) 0.0933(16) 0.0681(12) -0.0107(12) 0.0174(10) -0.0128(11)
N1 0.0419(12) 0.0449(12) 0.0386(11) -0.0025(9) -0.0052(9) -0.0039(9)
C1 0.0503(17) 0.075(2) 0.0580(17) -0.0039(15) 0.0035(14) -0.0112(14)
O2 0.0533(12) 0.0786(13) 0.0492(10) -0.0164(9) 0.0046(8) -0.0001(10)
C2 0.0451(15) 0.0536(16) 0.0368(13) 0.0012(11) -0.0029(11) -0.0038(12)
C3 0.0444(15) 0.0526(16) 0.0382(12) -0.0026(12) 0.0004(11) 0.0025(12)
O3 0.0616(12) 0.0587(11) 0.0459(9) -0.0011(9) -0.0188(9) -0.0018(9)
C4 0.0456(14) 0.0461(14) 0.0386(12) -0.0022(12) -0.0060(11) -0.0014(11)
C5 0.0371(14) 0.0456(14) 0.0419(12) -0.0047(11) -0.0037(11) 0.0023(11)
C9 0.0552(17) 0.0498(16) 0.0484(14) -0.0027(13) -0.0101(13) -0.0043(12)
C8 0.063(2) 0.082(2) 0.086(2) -0.004(2) 0.0027(18) -0.0139(17)
C7 0.0465(17) 0.074(2) 0.0565(17) -0.0027(16) 0.0077(13) 0.0027(15)
C6 0.0499(16) 0.0601(17) 0.0432(13) -0.0044(12) 0.0005(13) -0.0017(13)
C00E 0.0501(18) 0.094(2) 0.0653(19) -0.0168(17) 0.0112(14) 0.0008(16)
C00G 0.062(2) 0.102(3) 0.110(3) -0.010(2) 0.000(2) 0.0197(19)
C00I 0.084(3) 0.149(4) 0.077(2) -0.029(2) 0.028(2) 0.002(2)
C10 0.0572(18) 0.0551(17) 0.0562(16) -0.0112(14) -0.0050(14) -0.0069(14)
C11 0.084(2) 0.089(3) 0.093(2) -0.021(2) 0.001(2) 0.016(2)
 
_geom_special_details
;
 All esds (except the esd in the dihedral angle between two l.s. planes)
 are estimated using the full covariance matrix.  The cell esds are taken
 into account individually in the estimation of esds in distances, angles
 and torsion angles; correlations between esds in cell parameters are only
 used when they are defined by crystal symmetry.  An approximate (isotropic)
 treatment of cell esds is used for estimating esds involving l.s. planes.
;
 
loop_
 _geom_bond_atom_site_label_1
 _geom_bond_atom_site_label_2
 _geom_bond_distance
 _geom_bond_site_symmetry_2
 _geom_bond_publ_flag
O1 C00E 1.425(4) . ?
O1 C1 1.433(3) . ?
N1 C2 1.466(3) . ?
N1 C9 1.469(3) . ?
N1 C5 1.506(3) . ?
C1 C2 1.512(3) . ?
O2 C3 1.419(3) . ?
O2 C00E 1.439(3) . ?
C2 C3 1.499(3) . ?
C3 C4 1.514(3) . ?
O3 C4 1.421(3) . ?
C4 C5 1.546(3) . ?
C5 C6 1.529(3) . ?
C9 C10 1.487(3) . ?
C8 C7 1.291(4) . ?
C7 C6 1.489(4) . ?
C00E C00G 1.519(4) . ?
C00E C00I 1.524(4) . ?
C10 C11 1.289(4) . ?
 
loop_
 _geom_angle_atom_site_label_1
 _geom_angle_atom_site_label_2
 _geom_angle_atom_site_label_3
 _geom_angle
 _geom_angle_site_symmetry_1
 _geom_angle_site_symmetry_3
 _geom_angle_publ_flag
C00E O1 C1 115.8(2) . . ?
C2 N1 C9 112.55(19) . . ?
C2 N1 C5 105.03(17) . . ?
C9 N1 C5 113.20(18) . . ?
O1 C1 C2 106.1(2) . . ?
C3 O2 C00E 111.34(19) . . ?
N1 C2 C3 100.62(18) . . ?
N1 C2 C1 118.2(2) . . ?
C3 C2 C1 108.8(2) . . ?
O2 C3 C2 111.55(19) . . ?
O2 C3 C4 116.56(19) . . ?
C2 C3 C4 102.8(2) . . ?
O3 C4 C3 112.84(19) . . ?
O3 C4 C5 108.67(19) . . ?
C3 C4 C5 100.81(18) . . ?
N1 C5 C6 111.11(18) . . ?
N1 C5 C4 106.28(18) . . ?
C6 C5 C4 112.6(2) . . ?
N1 C9 C10 113.5(2) . . ?
C8 C7 C6 125.5(3) . . ?
C7 C6 C5 112.5(2) . . ?
O1 C00E O2 111.3(2) . . ?
O1 C00E C00G 111.6(3) . . ?
O2 C00E C00G 111.5(3) . . ?
O1 C00E C00I 104.8(3) . . ?
O2 C00E C00I 105.1(2) . . ?
C00G C00E C00I 112.2(3) . . ?
C11 C10 C9 126.0(3) . . ?
 
_refine_diff_density_max    0.090
_refine_diff_density_min   -0.094
_refine_diff_density_rms    0.024

_shelxl_version_number 2013-2

_shelx_res_file
;
REM Solution 1  R1  0.159  Rweak  0.038,  Alpha = 0.0017  in P4(1)2(1)2
REM Flack x =  0.459 ( 0.625 ) from Parsons' quotients
REM Formula:  C12 N2 O4
TITL mo_1MM037_0m in P4(3)2(1)2
CELL  0.71073  12.8285  12.8285  18.0935   90.000   90.000   90.000
ZERR    8.00   0.00060   0.00060   0.00090   0.0000   0.0000   0.0000
LATT -1
SYMM -X, -Y, 1/2+Z
SYMM 1/2-Y, 1/2+X, 1/4+Z
SYMM 1/2+Y, 1/2-X, 3/4+Z
SYMM 1/2-X, 1/2+Y, 1/4-Z
SYMM 1/2+X, 1/2-Y, 3/4-Z
SYMM Y, X, -Z
SYMM -Y, -X, 1/2-Z
SFAC C H N O
UNIT 112 184 8 24
TEMP 23.000
SIZE 0.108 0.23 0.602
L.S. 10
BOND
acta
LIST 6
FMAP 2
PLAN 20
RIGU
WGHT    0.038200    0.198600
EXTI    0.004614
FVAR       0.65422
O1    4    0.257684    0.846205    0.597885    11.00000    0.05538    0.09328 =
         0.06815   -0.01068    0.01743   -0.01283
N1    3    0.462503    0.780686    0.459855    11.00000    0.04191    0.04494 =
         0.03860   -0.00251   -0.00517   -0.00388
C1    1    0.289260    0.808220    0.526848    11.00000    0.05028    0.07516 =
         0.05799   -0.00395    0.00354   -0.01117
AFIX  23
H1A   2    0.266659    0.855424    0.488155    11.00000   -1.20000
H1B   2    0.259419    0.739989    0.517567    11.00000   -1.20000
AFIX   0
O2    4    0.412164    0.942967    0.617195    11.00000    0.05330    0.07863 =
         0.04915   -0.01641    0.00456   -0.00011
C2    1    0.406931    0.801957    0.529051    11.00000    0.04510    0.05356 =
         0.03680    0.00116   -0.00292   -0.00382
AFIX  13
H2    2    0.428479    0.751572    0.566788    11.00000   -1.20000
AFIX   0
C3    1    0.449519    0.907468    0.547819    11.00000    0.04440    0.05256 =
         0.03821   -0.00264    0.00041    0.00246
AFIX  13
H3    2    0.427213    0.956846    0.509638    11.00000   -1.20000
AFIX   0
O3    4    0.609427    0.837852    0.602426    11.00000    0.06155    0.05868 =
         0.04590   -0.00110   -0.01879   -0.00177
AFIX 148
H3A   2    0.639325    0.882760    0.632441    11.00000   -1.50000
AFIX   0
C4    1    0.566141    0.891823    0.541109    11.00000    0.04559    0.04608 =
         0.03863   -0.00218   -0.00600   -0.00138
AFIX  13
H4    2    0.602178    0.958044    0.532368    11.00000   -1.20000
AFIX   0
C5    1    0.571563    0.820245    0.472491    11.00000    0.03710    0.04560 =
         0.04186   -0.00474   -0.00368    0.00227
AFIX  13
H5    2    0.617184    0.760976    0.483514    11.00000   -1.20000
AFIX   0
C9    1    0.458879    0.670055    0.439023    11.00000    0.05515    0.04977 =
         0.04840   -0.00273   -0.01014   -0.00427
AFIX  23
H9A   2    0.387732    0.645317    0.443696    11.00000   -1.20000
H9B   2    0.501554    0.630512    0.473266    11.00000   -1.20000
AFIX   0
C8    1    0.758357    1.003381    0.406011    11.00000    0.06332    0.08156 =
         0.08573   -0.00379    0.00266   -0.01394
AFIX  93
H8A   2    0.712612    1.057477    0.395108    11.00000   -1.20000
H8B   2    0.829021    1.017034    0.412180    11.00000   -1.20000
AFIX   0
C7    1    0.723761    0.909321    0.412583    11.00000    0.04654    0.07431 =
         0.05650   -0.00266    0.00767    0.00271
AFIX  43
H7    2    0.772121    0.857561    0.423514    11.00000   -1.20000
AFIX   0
C6    1    0.613033    0.876686    0.404150    11.00000    0.04989    0.06014 =
         0.04321   -0.00439    0.00048   -0.00167
AFIX  23
H6A   2    0.607007    0.830987    0.361653    11.00000   -1.20000
H6B   2    0.570492    0.937809    0.394863    11.00000   -1.20000
AFIX   0
C00E  1    0.300074    0.944392    0.619195    11.00000    0.05008    0.09388 =
         0.06529   -0.01677    0.01122    0.00084
C00G  1    0.256123    1.032650    0.572719    11.00000    0.06197    0.10193 =
         0.10971   -0.00969   -0.00002    0.01966
AFIX 137
H00A  2    0.277516    1.023903    0.522255    11.00000   -1.50000
H00B  2    0.281680    1.098054    0.591061    11.00000   -1.50000
H00C  2    0.181395    1.031777    0.575465    11.00000   -1.50000
AFIX   0
C00I  1    0.272107    0.955685    0.700684    11.00000    0.08413    0.14896 =
         0.07732   -0.02866    0.02779    0.00154
AFIX 137
H00D  2    0.302822    1.018309    0.719905    11.00000   -1.50000
H00E  2    0.298170    0.896675    0.727576    11.00000   -1.50000
H00F  2    0.197717    0.959183    0.705891    11.00000   -1.50000
AFIX   0
C10   1    0.495794    0.649716    0.362473    11.00000    0.05724    0.05513 =
         0.05619   -0.01119   -0.00495   -0.00693
AFIX  43
H10   2    0.466691    0.689925    0.325011    11.00000   -1.20000
AFIX   0
C11   1    0.564396    0.581515    0.343229    11.00000    0.08425    0.08902 =
         0.09272   -0.02055    0.00096    0.01650
AFIX  93
H11A  2    0.595602    0.539533    0.378816    11.00000   -1.20000
H11B  2    0.582690    0.574286    0.293758    11.00000   -1.20000
AFIX   0
HKLF 4

REM  mo_1MM037_0m in P4(3)2(1)2
REM R1 =  0.0386 for    2018 Fo > 4sig(Fo)  and  0.0633 for all    2736 data
REM    168 parameters refined using    141 restraints

END

WGHT      0.0382      0.1986

REM Highest difference peak  0.090,  deepest hole -0.094,  1-sigma level  0.024
Q1    1   0.3058  0.8734  0.7222  11.00000  0.05    0.09
Q2    1   0.2853  0.8689  0.7105  11.00000  0.05    0.09
Q3    1   0.2813  1.1434  0.6495  11.00000  0.05    0.09
Q4    1   0.2491  1.0042  0.5160  11.00000  0.05    0.09
Q5    1   0.4531  0.8434  0.5540  11.00000  0.05    0.08
Q6    1   0.4322  0.8041  0.4105  11.00000  0.05    0.08
Q7    1   0.2625  0.9779  0.6645  11.00000  0.05    0.08
Q8    1   0.2477  0.6341  0.4320  11.00000  0.05    0.08
Q9    1   0.4202  0.7370  0.6489  11.00000  0.05    0.08
Q10   1   0.4265  0.8727  0.6551  11.00000  0.05    0.07
Q11   1   0.4195  1.0765  0.5828  11.00000  0.05    0.07
Q12   1   0.3652  0.6649  0.4420  11.00000  0.05    0.07
Q13   1   0.2975  1.1036  0.5006  11.00000  0.05    0.07
Q14   1   0.2099  0.8986  0.7159  11.00000  0.05    0.07
Q15   1   0.3157  1.0755  0.5447  11.00000  0.05    0.07
Q16   1   0.6399  0.7620  0.5696  11.00000  0.05    0.07
Q17   1   0.4452  0.9915  0.6585  11.00000  0.05    0.07
Q18   1   0.3019  1.0971  0.6014  11.00000  0.05    0.07
Q19   1   0.5144  0.9687  0.4301  11.00000  0.05    0.07
Q20   1   0.3023  0.7602  0.6267  11.00000  0.05    0.07
;
_shelx_res_checksum   81441

_shelx_hkl_file
;
   0  -1   0   -0.40    0.50
   0   1   0    0.10    0.50
  -1   0   0   -0.40    0.50
   1  -1   0 8845.12  143.59
   1   1   0 8685.33  143.39
  -1   1   0 8704.63  144.59
  -1  -1   0 8584.34  143.19
  -1   2   0  155.98    4.10
   1  -2   0  153.68    4.00
   2   1   0  150.38    4.30
  -2  -1   0  151.18    4.40
   0   2   0  224.18    4.80
   0  -2   0  227.18    4.80
  -1  -2   0  154.68    3.80
  -1  -2   0  148.99    3.90
   1   2   0  152.08    3.90
   1   2   0  147.69    3.90
  -2   1   0  148.09    4.40
   2  -2   0 9871.51  162.18
  -2   2   0 9999.00  163.08
   2   2   0 9877.21  161.88
  -2  -2   0 9964.00  161.88
  -3  -2   0  170.78    5.40
  -2   3   0  175.18    5.40
   2  -3   0  160.78    5.20
  -3  -1   0 3319.17   56.49
   3   1   0 3433.06   57.59
  -1   3   0 3409.76   55.99
   1  -3   0 3241.78   55.79
   0  -3   0   -5.30    1.30
   0   3   0   -3.70    1.40
  -3   0   0   -2.60    1.90
   1   3   0 3297.37   54.79
  -1  -3   0 3304.47   54.69
  -1  -3   0 3287.67   54.79
  -3   1   0 3298.07   55.89
   2   3   0  165.08    4.90
  -2  -3   0  164.98    4.90
  -3   2   0  157.48    5.50
  -2  -3   0  162.88    4.80
  -3  -3   0 2378.46   41.30
  -3   3   0 2417.36   42.00
  -4  -3   0 3361.36   58.69
  -3   4   0 3496.75   58.99
  -2   4   0  101.09    4.40
  -4  -2   0   83.79    4.40
   1  -4   0   64.39    3.30
  -4  -1   0   71.99    4.20
  -1   4   0   69.09    3.50
   0   4   0   74.89    3.50
   0  -4   0   77.09    3.40
  -4   0   0   83.29    4.60
  -1  -4   0   70.69    3.40
   1   4   0   75.49    3.40
  -4   1   0   69.79    4.40
  -1  -4   0   67.89    3.30
  -2  -4   0   90.29    3.90
   2   4   0   91.09    3.90
  -2  -4   0   97.79    4.10
  -4   3   0 3269.17   57.19
  -3  -4   0 3342.87   56.19
  -4   4   0  231.58    7.60
  -4  -4   0  224.98    7.00
  -4   5   0  108.89    5.70
  -5  -4   0  117.49    5.60
  -5  -3   0  614.44   13.80
  -3   5   0  604.14   13.60
  -5  -2   0  111.29    5.30
  -2   5   0  107.69    4.80
  -5  -1   0   73.59    4.60
  -1   5   0   67.09    3.90
   0   5   0    1.40    1.80
   0  -5   0   -1.00    1.60
  -5   0   0   -0.70    2.10
   1   5   0   66.19    3.60
  -1  -5   0   73.09    3.70
  -5   1   0   70.59    4.80
  -1  -5   0   76.89    3.60
  -5   2   0  107.39    5.60
  -2  -5   0  105.79    4.50
   2   5   0  119.19    4.50
  -5   3   0  594.04   14.20
  -3  -5   0  608.64   12.80
  -5   4   0  112.59    6.10
  -4  -5   0  116.99    5.20
  -5  -5   0   86.59    5.10
  -5   5   0   89.99    5.50
  -5   6   0   95.69    5.90
  -6  -5   0   85.39    5.60
  -6  -4   0  141.39    6.50
  -4   6   0  133.49    6.30
  -6  -3   0  649.54   14.90
  -3   6   0  609.14   14.20
  -6  -2   0  500.05   12.60
  -2   6   0  490.85   11.60
  -6  -1   0  140.09    6.40
  -1   6   0  129.19    5.30
  -6   0   0 2960.00   52.89
   0   6   0 2967.30   50.89
  -6   1   0  128.09    6.40
  -1  -6   0  131.69    4.90
   1   6   0  119.19    4.90
   2   6   0  499.05   11.20
  -6   2   0  509.95   13.10
  -2  -6   0  504.75   11.10
  -6   3   0  612.04   15.00
  -3  -6   0  609.44   13.20
  -6   4   0  126.59    6.60
  -4  -6   0  135.39    5.80
  -5  -6   0   96.29    5.30
  -6   5   0   97.29    6.10
  -6  -6   0   41.40    4.60
  -6   6   0   40.00    5.10
  -7  -6   0   77.89    5.80
  -6   7   0   73.09    6.00
  -5   7   0  157.58    7.40
  -7  -5   0  156.28    7.40
  -7  -4   0   63.69    5.20
  -4   7   0   67.99    5.40
  -7  -3   0   34.10    4.60
  -3   7   0   32.70    4.30
  -2   7   0   26.10    4.00
  -7  -2   0   16.10    3.20
  -1   7   0 2493.35   44.00
  -7  -1   0 2492.45   46.10
   0   7   0   -2.70    2.00
  -7   0   0   -0.10    2.70
  -1  -7   0 2551.44   44.00
   1   7   0 2521.85   44.20
  -7   1   0 2500.85   46.70
  -7   2   0   20.10    3.80
   2   7   0   13.30    2.60
  -2  -7   0   16.60    2.70
  -3  -7   0   37.00    3.80
  -7   3   0   31.90    4.30
  -4  -7   0   60.39    4.60
  -7   4   0   67.79    5.70
  -5  -7   0  165.18    6.90
  -7   5   0  167.68    8.10
  -7   6   0   80.39    6.70
  -6  -7   0   75.79    5.50
  -7  -7   0  167.48    7.90
  -7   7   0  187.88    9.20
  -7   8   0    3.00    3.60
  -8  -7   0    2.40    3.30
  -8  -6   0  368.86   12.10
  -6   8   0  394.36   12.70
  -8  -5   0   17.30    3.80
  -5   8   0   14.90    3.60
  -4   8   0    1.00    2.90
  -8  -4   0    3.20    2.90
  -8  -3   0  443.96   13.00
  -3   8   0  443.46   12.00
  -2   8   0   20.80    3.20
  -8  -2   0   23.70    4.00
  -8  -1   0   63.89    5.70
  -1   8   0   56.39    4.50
  -8   0   0  190.78    8.50
   0   8   0  194.88    6.70
  -8   1   0   63.39    5.80
  -1  -8   0   55.69    4.10
   1   8   0   56.59    4.30
  -8   2   0   11.20    3.60
   2   8   0   24.50    3.60
  -2  -8   0   29.70    3.70
  -8   3   0  463.65   13.80
  -3  -8   0  454.85   11.30
  -8   4   0    3.80    3.10
  -4  -8   0   -2.60    2.30
  -8   5   0    9.00    3.60
  -5  -8   0   15.10    3.10
  -6  -8   0  381.26   11.40
  -8   6   0  384.16   13.00
  -7  -8   0   -5.90    2.70
  -8   7   0   -3.50    3.30
  -8  -8   0  299.07   11.00
  -8   8   0  290.77   11.90
  -8   9   0   -3.30    3.90
  -9  -8   0    7.90    4.00
  -7   9   0    0.90    3.60
  -9  -7   0   11.90    4.10
  -6   9   0  109.69    7.80
  -9  -6   0   98.79    7.40
  -9  -5   0   35.40    4.90
  -5   9   0   41.30    5.70
  -4   9   0   42.30    5.40
  -9  -4   0   44.10    6.00
  -9  -3   0   70.79    6.60
  -3   9   0   64.29    5.50
  -2   9   0    4.30    2.80
  -9  -2   0    4.20    3.40
  -1   9   0  245.98    8.20
  -9  -1   0  250.67   10.20
  -9   0   0    1.60    3.20
   0   9   0   -4.30    2.10
   1   9   0  256.27    8.10
  -1  -9   0  250.37    7.90
  -9   1   0  253.47   10.40
  -2  -9   0    6.10    2.50
  -9   2   0    4.40    3.50
   2   9   0    0.40    2.30
  -9   3   0   61.29    6.60
  -3  -9   0   74.79    5.00
  -4  -9   0   44.90    4.70
  -9   4   0   30.00    4.80
  -5  -9   0   30.80    4.80
  -9   5   0   44.30    7.00
  -9   6   0   92.09    8.00
  -6  -9   0  109.79    6.80
  -7  -9   0    4.90    3.40
  -9   7   0   10.10    4.60
  -8  -9   0    3.70    3.60
  -9   8   0    1.10    4.00
  -9  -9   0  166.08    9.00
  -9   9   0  160.18   10.30
  -9  10   0   13.50    5.00
 -10  -9   0   16.30    4.60
 -10  -8   0  104.49    8.30
  -8  10   0   99.89    8.80
  -7  10   0   -0.20    3.80
 -10  -7   0   -1.30    3.60
  -6  10   0    0.50    3.70
 -10  -6   0    0.40    3.90
  -5  10   0   40.60    5.90
 -10  -5   0   42.10    5.60
  -4  10   0    6.00    3.30
 -10  -4   0    2.90    3.90
  -3  10   0   49.00    5.60
 -10  -3   0   41.90    6.30
 -10  -2   0   -6.80    3.20
  -2  10   0    5.00    2.90
  -1  10   0   58.59    5.20
 -10  -1   0   60.19    6.80
   0  10   0   -5.70    2.40
 -10   0   0   -2.60    3.40
  -1 -10   0   62.69    4.90
 -10   1   0   64.59    7.20
   1  10   0   57.79    4.90
  -2 -10   0    3.70    2.50
   2  10   0   -1.10    2.50
 -10   2   0    2.70    3.50
 -10   3   0   45.50    6.80
  -3 -10   0   49.10    4.80
 -10   4   0   12.30    4.30
  -4 -10   0    4.60    2.90
 -10   5   0   41.20    6.10
  -5 -10   0   47.90    5.20
 -10   6   0    7.90    4.70
  -6 -10   0   -0.20    3.00
 -10   7   0   -1.80    4.20
  -7 -10   0   -0.60    3.20
  -8 -10   0  110.59   10.00
 -10   8   0  100.39    9.00
 -10   9   0    7.70    4.90
 -10  10   0   31.40    6.20
 -10  11   0    4.20    5.10
 -11  -9   0   13.90    4.70
  -9  11   0   12.20    4.90
  -8  11   0    6.10    4.20
 -11  -8   0   11.40    4.50
  -7  11   0   -6.60    3.50
 -11  -7   0   -5.50    3.70
  -6  11   0   70.99    7.40
 -11  -6   0   82.79    8.10
  -5  11   0   19.50    4.60
 -11  -5   0   24.80    5.20
 -11  -4   0   -4.00    3.50
  -4  11   0   -0.10    3.20
 -11  -3   0   10.60    4.30
  -3  11   0    8.40    3.40
  -2  11   0   20.60    4.00
 -11  -2   0   36.60    5.80
  -1  11   0   13.60    3.30
 -11  -1   0    8.40    4.40
   0 -11   0    3.50    2.70
   0  11   0   -5.60    2.60
 -11   0   0   -8.60    3.40
 -11   1   0   -0.60    3.90
   1  11   0    6.10    3.00
  -1 -11   0    1.50    2.80
   2  11   0   18.50    4.50
 -11   2   0   25.50    5.20
  -2 -11   0   15.40    4.30
 -11   3   0    2.80    4.20
 -11   4   0   -0.40    3.80
 -11   5   0   17.30    5.20
 -11   6   0   74.99    8.70
 -11   7   0    2.50    4.50
 -11   8   0    0.90    4.80
 -11   9   0    7.40    5.10
 -11  10   0   -4.70    4.70
  -9  12   0    8.50    5.20
 -12  -9   0   10.30    6.60
 -12  -8   0    6.60    4.70
  -8  12   0    6.50    4.50
 -12  -7   0    3.70    4.30
  -7  12   0    4.60    4.30
  -6  12   0    7.30    4.40
 -12  -6   0    4.70    4.40
 -12  -5   0   82.89    8.40
  -5  12   0   93.49   11.80
 -12  -4   0   10.80    4.80
 -12  -3   0    6.20    4.70
 -12  -2   0   20.70    5.30
 -12  -1   0   24.70    5.40
 -12   0   0   15.60    5.20
 -12   1   0   25.00    5.60
 -12   2   0   27.00    5.90
 -12   3   0   15.30    5.30
 -12   4   0   17.30    5.40
 -12   5   0   71.29    9.40
 -12   6   0    6.70    5.00
 -12   7   0   -1.10    4.70
 -12   8   0    0.40    4.70
 -12   9   0   10.40    5.60
 -13  -8   0   15.60    5.30
 -13  -7   0    8.80    4.80
 -13  -6   0   -0.90    4.00
 -13  -5   0    0.30    4.40
 -13  -3   0   -4.10    4.20
 -13  -2   0   21.70    5.80
 -13  -1   0    3.00    5.00
 -13   0   0    0.40    4.70
 -13   1   0    5.50    5.00
 -13   2   0   19.70    5.60
 -13   3   0    1.30    4.80
 -13   4   0   -2.00    4.60
 -13   5   0    5.40    5.00
 -13   6   0   -1.70    4.90
 -13   7   0   -1.40    4.90
 -13   8   0    1.30    5.20
 -14  -6   0   -2.10    4.70
 -14  -5   0    3.20    4.80
 -14  -4   0    1.70    5.10
 -14  -3   0    1.90    5.00
 -14  -2   0    1.00    4.60
 -14  -1   0   13.30    5.80
 -14   0   0   -1.90    4.90
 -14   1   0    4.70    5.20
 -14   2   0   12.60    5.70
 -14   3   0    1.50    4.90
 -14   4   0   -2.80    5.00
 -14   5   0   -5.10    4.70
 -14   6   0    0.60    5.10
 -15  -3   0    3.80    5.40
 -15  -2   0  -10.50    4.50
 -15  -1   0    0.30    5.10
 -15   0   0   -9.50    4.60
 -15   1   0    4.60    5.80
 -15   2   0    4.40    5.50
 -15   3   0    4.10    5.80
  -1   0  -1  837.42   15.30
  -1   0   1  799.82   15.20
   0   1   1 1015.90   15.50
  -1   1  -1 3014.80   49.00
   1   1  -1 2941.41   48.70
  -1  -1  -1 2946.81   49.20
   1   1   1 2996.50   49.40
   1  -1   1 2982.30   49.00
  -1  -1   1 2921.71   48.70
   1   1   1 3023.80   49.40
   2   1  -1  351.26    7.20
  -1   2  -1  345.67    6.80
  -2  -1  -1  343.67    7.60
   1  -2  -1  332.67    7.40
   2   1   1  359.26    7.60
  -2  -1   1  343.77    7.20
   1  -2   1  336.77    6.80
  -1   2   1  339.57    7.40
   0   2  -1 7342.97  119.89
   0  -2  -1 7433.56  120.29
  -2   0  -1 7324.07  120.49
   2   0  -1 7243.18  120.39
   0   2   1 7484.35  120.29
   0  -2   1 7469.35  119.89
  -2   0   1 7223.98  120.49
  -1  -2  -1  350.16    7.50
   1   2  -1  352.86    6.60
  -2   1  -1  352.26    7.60
  -1  -2  -1  350.66    7.50
   2  -1   1  359.96    7.70
   1   2   1  348.07    7.50
  -1  -2   1  360.06    6.60
   1   2   1  343.67    7.40
  -1  -2   1  345.87    6.60
  -2   1   1  357.76    7.80
  -2   2  -1  617.04   11.80
   2   2  -1  610.64   11.40
  -2  -2  -1  595.04   12.00
  -2  -2  -1  605.34   11.90
   2  -2  -1  600.34   12.10
   2   2   1  585.44   11.90
  -2  -2   1  607.64   11.40
   2  -2   1  610.74   11.80
  -2   2   1  601.34   12.20
  -3  -2  -1 2228.78   38.80
  -2   3  -1 2226.38   38.30
   3   2  -1 2243.68   38.40
  -2   3   1 2237.08   38.90
  -3  -2   1 2213.08   38.40
   2  -3   1 2263.07   38.20
  -1   3  -1 1444.06   24.90
   3   1  -1 1460.35   25.90
   1  -3  -1 1422.06   25.70
  -3  -1  -1 1473.95   26.20
  -1   3   1 1435.26   25.70
  -3  -1   1 1451.95   25.90
   1  -3   1 1472.65   25.00
   0  -3  -1 3441.06   58.39
  -3   0  -1 3543.15   59.09
   0   3  -1 3551.14   57.39
   0  -3   1 3528.05   57.39
  -3   0   1 3408.06   58.89
   0   3   1 3504.55   58.49
  -1  -3  -1 1430.06   25.30
   1   3  -1 1428.06   24.20
  -3   1  -1 1425.06   25.80
  -1  -3  -1 1412.36   25.20
   1   3   1 1447.56   25.40
  -3   1   1 1419.76   25.90
  -1  -3   1 1455.45   24.30
  -1  -3   1 1455.65   24.20
  -2  -3  -1 2275.17   39.00
  -3   2  -1 2269.57   39.10
   2   3  -1 2248.88   37.90
  -2  -3  -1 2239.68   38.70
   2   3   1 2237.18   38.80
  -2  -3   1 2198.88   37.90
   2   3   1 2222.18   38.70
  -2  -3   1 2275.77   38.00
  -3   2   1 2275.07   39.50
  -3   3  -1 1442.46   25.70
   3   3  -1 1403.96   25.10
  -3  -3  -1 1386.26   25.50
  -3   3   1 1377.36   26.00
  -3  -3   1 1403.16   25.00
  -3   4  -1  459.35   10.50
  -4  -3  -1  454.45   10.90
  -3   4   1  448.76   10.90
  -4  -3   1  449.95   10.40
  -2   4  -1  250.77    6.50
  -4  -2  -1  238.58    7.30
  -2   4   1  251.17    7.10
  -4  -2   1  233.18    6.90
   2  -4   1  248.58    7.10
  -4  -1  -1   32.50    3.80
  -1   4  -1   34.40    2.80
  -1   4   1   29.50    3.30
   1  -4   1   29.10    2.50
  -4  -1   1   26.80    3.40
  -4   0  -1   56.59    3.80
   0   4  -1   58.39    2.80
   0  -4  -1   61.09    3.50
   0   4   1   60.99    3.60
  -4   0   1   60.29    4.10
   0  -4   1   51.49    2.60
  -4   1  -1   27.30    3.60
  -1  -4  -1   26.90    3.10
  -1  -4  -1   24.40    3.10
   1   4  -1   29.60    2.30
  -1  -4   1   30.10    2.40
  -1  -4   1   27.80    2.30
  -4   1   1   30.10    3.60
   1   4   1   29.10    3.20
   2   4  -1  234.48    5.80
  -2  -4  -1  231.68    6.60
  -4   2  -1  251.97    7.50
  -2  -4   1  239.58    5.90
  -4   2   1  235.08    7.30
   2   4   1  234.88    6.70
  -2  -4   1  243.88    5.80
  -4   3  -1  458.55   11.00
  -3  -4  -1  478.85   10.70
  -3  -4   1  443.76    9.90
  -4   3   1  441.26   11.20
  -3  -4   1  479.25   11.00
  -4  -4  -1   37.10    3.80
  -4   4  -1   33.90    3.90
  -4  -4   1   31.40    3.40
  -4   4   1   35.80    4.10
  -4   5  -1  219.28    7.30
  -5  -4  -1  189.18    7.00
  -5  -4   1  189.48    6.80
  -4   5   1  194.48    7.40
  -5  -3  -1   68.39    4.70
  -3   5  -1   59.49    4.10
  -3   5   1   69.39    4.80
  -5  -3   1   74.79    4.70
  -2   5  -1  441.36   10.10
  -5  -2  -1  431.06   11.20
  -2   5   1  451.15   10.80
  -5  -2   1  444.46   11.00
  -5  -1  -1   59.59    4.60
  -1   5  -1   63.89    3.50
  -1   5   1   58.99    4.20
  -5  -1   1   67.19    4.50
   1  -5   1   59.09    3.20
   0   5  -1 4587.74   76.29
  -5   0  -1 4599.64   78.59
   0  -5   1 4648.23   76.29
   0   5   1 4639.14   77.39
  -5   0   1 4558.74   78.49
   1   5  -1   58.89    3.10
  -5   1  -1   60.09    4.60
  -1  -5   1   55.39    3.10
   1   5   1   59.39    3.90
  -5   1   1   60.09    4.60
  -1  -5   1   57.59    3.00
  -2  -5  -1  426.86   10.10
  -5   2  -1  432.76   11.20
  -2  -5   1  451.35    9.40
   2   5   1  433.26   10.20
  -2  -5   1  441.36    9.20
  -5   2   1  437.66   11.40
  -5   3  -1   59.69    4.70
  -3  -5  -1   81.49    4.60
  -5   3   1   57.09    4.80
  -3  -5   1   66.69    3.70
  -5   4  -1  194.28    7.30
  -4  -5  -1  196.88    6.80
  -5   4   1  201.28    7.60
  -4  -5   1  195.58    6.40
  -5  -5  -1   -0.20    2.40
  -5   5  -1    1.30    2.40
  -5   5   1   -1.20    2.40
  -5  -5   1    1.60    2.20
  -5   6  -1    8.30    2.80
  -6  -5  -1    6.40    2.70
  -5   6   1   -1.20    2.60
  -6  -5   1    3.20    2.50
  -4   6  -1   12.90    2.80
  -6  -4  -1   22.40    3.30
  -6  -4   1   14.90    2.90
  -4   6   1   10.00    3.00
  -3   6  -1  429.46   10.80
  -6  -3  -1  445.06   11.80
  -6  -3   1  445.16   11.50
  -3   6   1  438.16   11.40
  -2   6  -1  731.23   15.20
  -6  -2  -1  749.13   16.80
  -6  -2   1  734.13   16.50
  -2   6   1  721.93   15.90
  -6  -1  -1  288.87    9.30
  -1   6  -1  298.97    7.70
  -6  -1   1  303.47    9.30
  -1   6   1  312.77    8.50
  -6   0  -1  836.92   18.60
   0   6  -1  852.91   16.30
   0   6   1  855.31   17.30
  -6   0   1  872.31   18.70
   0  -6   1  847.42   16.10
  -6   1  -1  318.27    9.60
   1   6  -1  302.97    7.30
  -1  -6   1  312.57    7.30
  -6   1   1  300.57    9.60
   1   6   1  297.97    8.30
  -1  -6   1  298.57    7.20
  -6   2  -1  717.93   16.70
  -2  -6  -1  739.63   15.40
  -6   2   1  745.93   17.10
  -2  -6   1  760.52   15.60
   2   6   1  734.53   15.50
  -2  -6   1  725.73   14.40
  -3  -6  -1  437.86   10.70
  -6   3  -1  410.86   11.80
  -6   3   1  426.66   12.00
  -3  -6   1  440.26    9.90
  -6   4  -1   16.30    3.30
  -4  -6  -1   18.00    3.00
  -6   4   1   14.20    3.20
  -4  -6   1   14.10    2.50
  -5  -6  -1    0.30    2.40
  -6   5  -1    3.40    2.70
  -5  -6   1    5.50    2.30
  -6   5   1    4.30    3.00
  -6  -6  -1  108.39    6.30
  -6   6  -1  111.19    6.60
  -6  -6   1   93.59    5.70
  -6   6   1  109.19    6.90
  -6   7  -1   24.30    4.00
  -7  -6  -1   20.20    3.70
  -6   7   1   18.80    3.90
  -7  -6   1   20.00    3.50
  -5   7  -1  184.38    7.50
  -7  -5  -1  169.78    7.90
  -7  -5   1  168.78    7.30
  -5   7   1  159.78    7.60
  -4   7  -1  301.07    9.40
  -7  -4  -1  290.97    9.90
  -4   7   1  300.77    9.80
  -7  -4   1  299.47    9.70
  -7  -3  -1  642.24   15.90
  -3   7  -1  625.34   14.40
  -7  -3   1  647.74   15.60
  -3   7   1  635.84   15.10
  -2   7  -1  228.78    7.30
  -7  -2  -1  221.78    8.60
  -7  -2   1  243.78    8.70
  -2   7   1  248.38    8.00
  -1   7  -1 1080.99   20.80
  -7  -1  -1 1108.19   23.30
  -1   7   1 1083.19   21.80
  -7  -1   1 1093.39   23.20
   0   7  -1   -2.20    1.80
  -7   0  -1    3.00    2.80
   0   7   1    0.30    2.30
  -7   0   1   -1.00    2.70
  -7   1  -1 1126.39   23.80
  -1  -7  -1 1121.29   21.70
   1   7  -1 1112.19   20.70
  -1  -7   1 1097.79   20.60
  -7   1   1 1097.49   23.80
   1   7   1 1107.69   21.90
   2   7  -1  244.08    6.70
  -2  -7  -1  220.78    7.40
  -7   2  -1  233.28    9.00
  -7   2   1  229.08    8.90
  -2  -7   1  231.38    6.60
   2   7   1  243.28    7.60
  -7   3  -1  639.84   15.90
  -3  -7  -1  619.54   14.10
  -3  -7   1  618.34   13.00
  -7   3   1  584.34   15.60
  -4  -7  -1  309.17    9.20
  -7   4  -1  294.97   10.30
  -7   4   1  287.67   10.50
  -4  -7   1  302.47    8.40
  -7   5  -1  178.48    8.10
  -5  -7  -1  180.88    7.40
  -5  -7   1  170.98    6.70
  -7   5   1  174.88    8.40
  -6  -7  -1   16.10    3.40
  -7   6  -1   16.00    3.80
  -6  -7   1   22.80    3.40
  -7   6   1   21.60    4.40
  -7   7  -1   93.59    6.90
  -7  -7  -1   89.69    6.50
  -7  -7   1   87.19    6.20
  -7   7   1   85.89    6.90
  -7   8  -1   16.70    4.30
  -8  -7  -1   28.70    4.60
  -7   8   1   19.50    4.60
  -8  -7   1   19.20    4.00
  -6   8  -1   52.19    6.00
  -8  -6  -1   48.90    6.00
  -8  -6   1   42.70    5.50
  -6   8   1   38.10    5.20
  -5   8  -1   23.30    3.80
  -8  -5  -1   17.40    3.90
  -5   8   1   24.10    4.20
  -8  -5   1   21.70    3.80
  -4   8  -1  241.48    8.70
  -8  -4  -1  257.97    9.90
  -8  -4   1  227.08    9.20
  -4   8   1  242.18    9.20
  -3   8  -1   29.70    4.10
  -8  -3  -1   26.60    4.10
  -3   8   1   20.10    3.60
  -8  -3   1   25.30    4.00
  -2   8  -1  189.08    6.70
  -8  -2  -1  168.78    8.10
  -8  -2   1  186.78    8.20
  -2   8   1  172.08    7.40
  -1   8  -1   64.49    4.30
  -8  -1  -1   60.99    5.80
  -8  -1   1   75.09    6.00
  -1   8   1   64.49    5.00
  -8   0  -1  189.08    8.40
   0   8  -1  183.88    6.10
  -8   0   1  188.88    8.50
   0   8   1  183.58    7.00
   1   8  -1   66.69    4.00
  -1  -8  -1   71.49    4.80
  -8   1  -1   57.99    5.90
  -1  -8   1   64.09    4.00
  -8   1   1   62.69    5.90
   1   8   1   62.79    4.80
   2   8  -1  178.48    5.90
  -8   2  -1  180.08    8.40
  -2  -8  -1  174.88    6.80
  -8   2   1  183.48    8.50
  -2  -8   1  177.88    5.90
   2   8   1  173.38    6.80
  -3  -8  -1   22.00    3.40
  -8   3  -1   29.70    4.40
  -3  -8   1   21.30    2.80
  -8   3   1   18.80    3.80
   3   8   1   27.70    3.50
  -8   4  -1  249.18   10.00
  -4  -8  -1  267.77    8.70
  -4  -8   1  237.98    7.70
  -8   4   1  273.37   10.60
  -5  -8  -1   20.50    3.70
  -8   5  -1   21.20    4.00
  -8   5   1   20.30    4.20
  -5  -8   1   19.20    3.20
  -8   6  -1   56.99    6.40
  -6  -8  -1   48.70    5.50
  -6  -8   1   40.60    4.80
  -8   6   1   45.40    6.50
  -8   7  -1   20.10    4.40
  -7  -8  -1   14.00    4.00
  -8   7   1   27.70    4.80
  -7  -8   1   17.20    3.70
  -8   8  -1   86.29    8.00
  -8  -8  -1   79.59    7.20
  -8  -8   1   77.79    6.70
  -8   8   1   88.79    8.30
  -9  -8  -1   46.80    6.80
  -8   9  -1   37.20    5.50
  -8   9   1   35.10    5.60
  -9  -8   1   34.70    5.10
  -7   9  -1  187.78    9.50
  -9  -7  -1  199.68   10.00
  -7   9   1  203.38   10.20
  -9  -7   1  193.78    9.30
  -6   9  -1   -2.80    3.20
  -9  -6  -1    4.60    3.90
  -9  -6   1    0.30    3.40
  -6   9   1    9.10    3.90
  -9  -5  -1    3.10    3.40
  -5   9  -1    2.60    3.20
  -9  -5   1    7.30    3.40
  -5   9   1    1.50    3.30
  -4   9  -1   27.90    4.10
  -9  -4  -1   22.00    4.20
  -9  -4   1   24.60    4.40
  -4   9   1   26.40    4.20
  -3   9  -1   53.69    5.00
  -9  -3  -1   56.99    6.10
  -3   9   1   47.70    5.60
  -9  -3   1   56.59    5.90
  -9  -2  -1   57.59    6.10
  -2   9  -1   47.00    4.70
  -9  -2   1   37.20    5.70
  -2   9   1   46.40    5.10
  -9  -1  -1   69.09    6.50
  -1   9  -1   67.19    4.70
  -9  -1   1   55.09    6.30
  -1   9   1   59.59    5.20
  -9   0  -1   79.19    6.70
   0   9  -1   80.59    4.60
  -9   0   1   79.09    6.80
   0   9   1   72.39    5.30
   1   9  -1   60.99    4.30
  -9   1  -1   67.99    6.70
  -1  -9  -1   72.99    5.10
  -9   1   1   69.19    6.60
  -1  -9   1   70.89    4.40
   1   9   1   65.49    5.20
  -9   2  -1   48.70    6.20
   2   9  -1   54.69    4.10
  -2  -9  -1   45.80    4.70
  -9   2   1   45.80    6.20
  -2  -9   1   63.79    4.30
   2   9   1   56.19    5.10
  -3  -9  -1   55.99    5.10
  -9   3  -1   55.19    6.30
  -9   3   1   47.80    6.30
   3   9   1   61.69    5.10
  -3  -9   1   50.59    4.20
  -9   4  -1   26.20    4.60
  -4  -9  -1   24.10    3.70
  -4  -9   1   20.00    3.00
  -9   4   1   25.60    4.80
  -5  -9  -1    0.30    3.10
  -9   5  -1    5.60    3.60
  -5  -9   1    9.70    2.80
  -9   5   1   10.70    4.20
  -9   6  -1   -5.30    3.20
  -6  -9  -1    2.30    3.30
  -6  -9   1    1.80    2.80
  -9   6   1   -4.40    3.50
  -7  -9  -1  194.58    9.20
  -9   7  -1  181.08   10.00
  -9   7   1  190.78   10.50
  -7  -9   1  181.58    8.20
  -9   8  -1   39.70    6.10
  -8  -9  -1   43.50    6.70
  -8  -9   1   39.70    6.00
  -9   8   1   39.90    6.10
  -9  -9  -1    6.20    4.20
  -9   9  -1    3.00    4.10
  -9   9   1    8.70    4.90
  -9  -9   1   -0.50    3.50
  -9  10  -1   14.60    4.80
 -10  -9  -1   23.30    5.10
 -10  -9   1   13.00    4.40
  -9  10   1   13.80    5.30
 -10  -8  -1   33.40    5.60
  -8  10  -1   29.70    5.30
 -10  -8   1   25.30    4.90
  -8  10   1   32.70    5.90
 -10  -7  -1    2.20    3.80
  -7  10  -1   -1.00    3.80
 -10  -7   1    0.20    3.60
  -7  10   1    3.80    3.90
 -10  -6  -1  113.29    8.50
  -6  10  -1  121.19    7.80
 -10  -6   1  119.09    8.50
  -6  10   1  101.19    8.10
  -5  10  -1   10.50    3.80
 -10  -5  -1    4.50    4.00
  -5  10   1    9.50    3.90
 -10  -5   1   12.80    4.20
 -10  -4  -1    8.70    4.00
  -4  10  -1    7.10    3.30
 -10  -4   1    8.90    3.90
  -4  10   1    8.40    3.40
 -10  -3  -1   49.10    6.60
  -3  10  -1   47.70    5.40
 -10  -3   1   55.99    6.60
  -3  10   1   47.70    5.90
 -10  -2  -1    7.40    3.90
  -2  10  -1   15.60    3.20
  -2  10   1    9.60    3.30
 -10  -2   1    8.50    4.10
 -10  -1  -1   26.60    5.00
  -1  10  -1   29.30    4.30
 -10  -1   1   24.50    4.80
  -1  10   1   23.60    3.80
 -10   0  -1    1.10    3.50
   0  10  -1   -1.80    2.30
   0  10   1    3.60    2.80
 -10   0   1    1.20    3.40
   1  10  -1   20.30    3.00
  -1 -10  -1   18.30    3.40
 -10   1  -1   26.40    4.90
  -1 -10   1   25.50    3.90
 -10   1   1   24.40    4.80
   1  10   1   33.70    4.90
 -10   2  -1   11.50    4.40
  -2 -10  -1    6.20    3.20
   2  10   1   15.40    3.40
  -2 -10   1   14.10    2.90
 -10   2   1   11.40    4.40
 -10   3  -1   44.30    6.70
  -3 -10  -1   47.80    5.20
 -10   3   1   51.99    6.90
  -3 -10   1   48.80    4.50
  -4 -10  -1    9.00    3.30
 -10   4  -1    7.20    4.20
 -10   4   1    3.30    4.00
  -4 -10   1    3.90    2.70
 -10   5  -1    9.20    4.30
  -5 -10  -1   10.80    3.60
 -10   5   1   11.80    4.70
  -5 -10   1   10.20    3.30
 -10   6  -1  127.99    9.60
  -6 -10  -1  120.69    7.30
 -10   6   1  116.99    9.50
  -7 -10  -1    3.70    3.60
 -10   7  -1    4.50    4.40
 -10   7   1   -1.30    4.10
 -10   8  -1   23.50    5.60
  -8 -10  -1   20.90    4.60
 -10   8   1   22.40    5.60
 -10   9  -1   19.20    5.40
  -9 -10  -1   16.70    4.80
 -10   9   1   18.30    5.50
 -10  10  -1    2.90    4.40
 -10  10   1   -2.60    4.80
 -10  11  -1    8.90    5.10
 -10  11   1    7.00    4.90
  -9  11  -1    1.80    4.70
 -11  -9  -1    2.50    4.20
  -9  11   1    9.00    4.60
  -8  11  -1    8.30    4.30
 -11  -8  -1    5.00    4.60
  -8  11   1    2.40    4.60
 -11  -8   1   12.40    4.40
 -11  -7  -1    7.20    4.60
  -7  11  -1   10.80    4.50
  -7  11   1    6.00    4.30
 -11  -7   1    9.10    4.10
 -11  -6  -1   17.40    5.10
  -6  11  -1   18.90    4.70
 -11  -6   1   19.10    4.80
  -6  11   1   14.90    4.60
 -11  -5  -1   37.20    6.00
  -5  11  -1   49.60    6.40
 -11  -5   1   55.09    7.50
  -5  11   1   61.99    7.20
  -4  11  -1   37.00    5.60
 -11  -4  -1   21.80    5.20
  -4  11   1   22.70    4.60
 -11  -4   1   29.90    5.30
  -3  11  -1    6.10    3.20
 -11  -3  -1   12.10    4.50
 -11  -3   1   11.20    4.40
  -3  11   1    0.40    3.30
  -2  11  -1   -2.20    2.70
 -11  -2  -1   -1.50    3.90
  -2  11   1   -0.10    3.00
 -11  -2   1   -6.90    3.30
 -11  -1  -1   17.60    5.00
  -1  11  -1   19.50    4.40
 -11  -1   1   18.60    4.90
  -1  11   1   19.50    4.00
 -11   0  -1    1.30    4.00
   0  11   1   -4.70    2.80
 -11   0   1    8.50    4.40
 -11   1  -1   12.50    4.60
  -1 -11  -1   18.10    3.60
 -11   1   1   19.20    5.00
   1  11   1   21.10    3.80
  -2 -11  -1   -3.70    2.70
 -11   2  -1   -2.90    3.70
   2  11   1    4.70    3.00
 -11   2   1   -6.50    3.80
 -11   3  -1    7.50    4.50
  -3 -11  -1    4.70    3.20
 -11   3   1   13.50    4.80
 -11   4  -1   33.90    6.30
  -4 -11  -1   33.40    4.40
 -11   4   1   23.90    5.40
  -5 -11  -1   49.80    7.70
 -11   5  -1   66.69    7.90
 -11   5   1   51.49    8.00
 -11   6  -1   16.10    5.20
 -11   6   1   17.30    5.30
 -11   7  -1   11.00    4.80
 -11   7   1    6.10    5.00
 -11   8  -1    2.90    4.60
 -11   8   1   -1.90    4.30
 -11   9  -1    5.70    4.50
 -11   9   1   -5.00    4.60
 -11  10  -1   13.40    5.50
 -11  10   1    5.20    4.90
 -12  -9  -1   10.30    5.10
  -9  12   1   -0.60    4.60
 -12  -8  -1   56.79    8.40
  -8  12   1   32.40    6.10
 -12  -8   1   45.50    6.40
 -12  -7  -1   -2.70    4.30
 -12  -7   1    7.00    4.40
  -7  12   1   10.90    4.90
 -12  -6  -1   11.60    5.10
 -12  -6   1    9.90    4.50
  -6  12   1    9.30    4.50
 -12  -5  -1    6.40    4.80
  -5  12   1    9.60    4.30
 -12  -5   1    6.10    4.60
 -12  -4  -1   11.00    4.90
 -12  -4   1    5.90    4.50
  -4  12   1    5.30    3.90
 -12  -3  -1    0.70    4.40
  -3  12   1    4.60    3.70
 -12  -3   1    0.50    4.10
 -12  -2  -1    0.50    4.20
 -12  -2   1    0.20    4.40
  -2  12   1   -9.40    3.10
 -12  -1  -1   26.00    5.70
 -12  -1   1   17.50    5.20
 -12   0  -1    9.30    4.60
 -12   0   1   14.00    4.90
 -12   1  -1   16.20    5.60
 -12   1   1   28.50    5.80
 -12   2  -1    0.60    4.20
 -12   2   1    0.80    4.30
 -12   3  -1    5.10    4.60
 -12   3   1    1.00    4.20
 -12   4  -1    0.40    4.40
 -12   4   1    6.60    4.80
 -12   5  -1    8.40    5.00
 -12   5   1   26.00    5.90
 -12   6  -1   16.90    5.50
 -12   6   1   10.20    5.20
 -12   7  -1    8.10    5.10
 -12   7   1    9.80    5.20
 -12   8  -1   36.10    6.90
 -12   8   1   34.10    6.90
 -12   9  -1    5.90    4.90
 -12   9   1    4.80    5.20
 -13  -8  -1    5.70    5.10
 -13  -8   1   12.50    5.20
 -13  -7  -1    8.50    5.10
 -13  -7   1    3.60    4.50
 -13  -6  -1    6.30    4.80
 -13  -6   1    6.40    4.90
 -13  -5  -1    4.20    4.80
 -13  -5   1    6.50    4.70
 -13  -4  -1    6.70    4.90
 -13  -4   1    3.90    4.60
 -13  -3  -1   19.40    5.70
 -13  -3   1   19.20    5.80
 -13  -2  -1   -2.20    4.50
 -13  -2   1    2.70    4.70
 -13  -1  -1    1.20    4.50
 -13  -1   1    2.20    4.70
 -13   0  -1    4.00    4.90
 -13   0   1    1.50    4.70
 -13   1  -1    2.50    4.60
 -13   1   1   11.10    5.20
 -13   2  -1   -1.50    4.40
 -13   2   1    9.60    5.10
 -13   3  -1   23.90    6.20
 -13   3   1   18.70    5.80
 -13   4  -1    4.20    5.10
 -13   4   1    6.60    5.10
 -13   5  -1    4.90    4.90
 -13   5   1   -4.40    4.80
 -13   6  -1    0.10    5.10
 -13   6   1   15.20    6.00
 -13   7  -1    7.00    5.40
 -13   7   1    6.60    5.10
 -13   8  -1    9.00    5.50
 -13   8   1    9.80    5.40
 -14  -6  -1    8.90    5.30
 -14  -6   1   14.50    5.30
 -14  -5  -1    0.50    4.60
 -14  -5   1    8.00    5.30
 -14  -4  -1   13.20    5.60
 -14  -4   1    0.80    5.10
 -14  -3  -1   -2.90    4.50
 -14  -3   1   10.30    5.20
 -14  -2  -1    5.40    5.30
 -14  -2   1   11.90    5.80
 -14  -1  -1   12.00    5.70
 -14  -1   1   19.80    6.00
 -14   0  -1   -1.00    4.90
 -14   0   1   13.30    5.80
 -14   1   1    8.30    5.40
 -14   2  -1    8.60    5.30
 -14   2   1    9.60    5.50
 -14   3  -1    6.60    5.30
 -14   3   1    2.30    5.10
 -14   4  -1    9.00    5.50
 -14   4   1   14.80    6.00
 -14   5  -1    2.40    5.10
 -14   5   1   10.00    5.90
 -14   6  -1    9.00    5.60
 -14   6   1    0.70    5.60
 -15  -3  -1    8.40    5.80
 -15  -3   1    7.30    5.60
 -15  -2  -1   17.70    6.40
 -15  -2   1   19.90    6.20
 -15  -1  -1    4.20    5.50
 -15  -1   1    6.00    5.60
 -15   0  -1    0.70    5.20
 -15   0   1    6.90    5.50
 -15   1  -1    1.20    5.10
 -15   1   1   14.00    6.30
 -15   2  -1    9.70    5.70
 -15   2   1   19.80    6.60
 -15   3  -1    9.20    6.20
 -15   3   1    5.80    5.90
   0   0  -2  -10.80    1.00
   0   0   2  -12.20    0.90
   1   0  -2  265.27    5.70
  -1   0  -2  272.27    5.80
  -1   0  -2  269.87    5.80
   0   1  -2  269.47    4.90
   0   1  -2  262.47    5.00
   1   0   2  257.87    6.30
  -1   0   2  266.97    5.70
   0  -1   2  273.47    5.00
   1   0   2  264.17    5.80
   1   1  -2  575.74   10.20
  -1   1  -2  575.24   10.50
  -1  -1  -2  570.44   11.00
   1  -1   2  571.44   10.50
   1   1   2  586.34   11.20
  -1   1   2  577.64   11.10
  -1  -1   2  581.44   10.20
   1  -2  -2 3489.75   58.69
   2   1  -2 3478.35   57.89
  -2  -1  -2 3450.15   58.59
  -1   2  -2 3515.15   57.49
   1  -2   2 3518.75   57.49
  -2  -1   2 3534.05   57.99
  -1   2   2 3471.55   58.59
   2   0  -2 3952.90   65.89
  -2   0  -2 3943.61   65.99
   0  -2  -2 3945.41   66.09
  -2   0   2 3989.90   65.99
   0   2   2 4014.90   66.09
  -2   1  -2 3606.64   58.49
   1   2  -2 3537.75   57.09
  -1  -2  -2 3453.45   58.59
  -1  -2  -2 3439.06   58.59
  -2   1   2 3500.35   58.79
   2  -1   2 3507.65   58.39
   1   2   2 3436.96   58.69
  -1  -2   2 3523.95   57.09
  -2  -2  -2  933.41   18.60
  -2  -2  -2  928.31   17.50
  -2   2  -2  947.21   16.90
   2   2  -2  922.81   16.30
  -2   2   2  905.01   17.60
   2  -2   2  902.91   16.80
  -2  -2   2  936.31   16.40
   2   2   2  908.91   17.50
  -3  -2  -2  236.78    6.90
   3   2  -2  241.98    6.20
  -2   3  -2  241.78    6.00
   2  -3   2  241.88    6.00
  -3  -2   2  235.28    6.10
  -2   3   2  237.18    7.00
  -3  -1  -2  791.42   15.70
   3   1  -2  805.12   15.30
  -1   3  -2  781.62   14.00
  -3  -1   2  793.82   15.20
  -1   3   2  784.52   15.60
   1  -3   2  784.92   14.00
   0  -3  -2 2265.47   39.80
  -3   0  -2 2323.87   39.90
   0   3   2 2296.47   39.70
  -3   0   2 2315.57   39.80
  -1  -3  -2  806.82   16.60
  -3   1  -2  796.12   15.60
  -1  -3  -2  784.32   15.40
   1   3   2  792.82   15.60
  -1  -3   2  806.62   13.50
  -3   1   2  780.82   15.80
  -1  -3   2  802.02   13.50
   2   3  -2  238.88    5.30
  -3   2  -2  237.68    6.60
  -2  -3  -2  244.88    6.80
   2   3   2  245.78    6.90
  -3   2   2  229.48    7.10
  -2  -3   2  242.18    5.40
   3   3  -2  300.97    7.00
  -3   3  -2  281.27    7.40
  -3  -3  -2  278.77    7.80
  -3   3   2  298.27    8.30
  -3  -3   2  287.57    6.90
  -4  -3  -2  486.15   11.60
  -3   4  -2  467.45   10.70
  -3   4   2  477.85   11.70
  -4  -3   2  478.65   10.70
  -2   4  -2  263.07    6.50
  -4  -2  -2  249.18    7.60
  -2   4   2  258.07    7.60
   2  -4   2  256.87    6.40
  -4  -2   2  254.67    7.10
  -4  -1  -2  146.49    5.80
  -1   4  -2  145.19    4.10
  -4  -1   2  143.09    5.30
   1  -4   2  141.19    3.90
  -1   4   2  139.49    5.50
   0   4  -2  301.17    5.90
  -4   0  -2  293.07    8.20
   0   4   2  289.37    7.70
  -4   0   2  292.07    8.00
   0  -4   2  294.97    5.80
  -4   1  -2  144.59    5.60
   1   4   2  140.19    5.20
  -1  -4   2  140.99    3.40
  -1  -4   2  142.39    3.40
  -2  -4  -2  268.87    7.40
  -4   2  -2  272.57    7.70
   2   4  -2  254.87    5.80
  -2  -4   2  266.37    5.80
   2   4   2  250.17    7.30
  -2  -4   2  255.57    5.80
  -4   2   2  265.77    8.00
  -4   3  -2  486.45   11.20
  -3  -4  -2  478.55   11.20
   3   4  -2  464.65    9.80
  -4   3   2  470.95   11.80
  -3  -4   2  471.15    9.90
  -4  -4  -2  426.46   10.70
  -4   4  -2  410.16   10.40
  -4  -4   2  420.16    9.70
  -4   4   2  423.06   11.20
  -4   5  -2    5.60    2.30
  -5  -4  -2    6.80    2.70
  -4   5   2    5.80    2.60
  -5  -4   2    4.40    2.10
  -3   5  -2  271.57    7.60
  -5  -3  -2  270.67    8.60
  -3   5   2  283.57    8.60
  -5  -3   2  257.27    7.80
  -2   5  -2 1856.11   32.70
  -5  -2  -2 1845.32   34.60
  -5  -2   2 1880.41   34.10
  -2   5   2 1880.21   34.30
  -5  -1  -2   87.99    5.30
  -1   5  -2   90.79    3.60
  -1   5   2   90.09    4.80
   1  -5   2   93.79    3.40
  -5  -1   2   91.29    4.90
  -5   0  -2  629.74   14.30
   0   5  -2  622.34   11.60
   0   5   2  642.94   13.70
  -5   0   2  626.44   14.20
   0  -5   2  623.04   11.50
   1   5  -2   92.99    3.00
  -1  -5   2   92.19    3.00
  -5   1   2   88.29    5.20
  -1  -5   2   88.19    3.00
   1   5   2   85.89    4.70
  -5   2  -2 1850.31   34.30
  -2  -5  -2 1860.91   33.60
  -2  -5   2 1858.61   31.80
  -2  -5   2 1847.72   31.60
   2   5   2 1878.81   33.80
  -3  -5  -2  274.27    8.30
  -5   3  -2  262.27    8.40
   3   5  -2  280.97    6.90
  -3  -5   2  276.27    6.80
   3   5   2  275.87    8.30
  -5   3   2  270.67    8.90
  -3  -5   2  275.97    6.90
  -4  -5  -2   12.50    2.80
  -5   4  -2    4.40    2.40
  -5   4   2    5.90    2.70
  -4  -5   2    6.90    2.00
  -5   5  -2    1.90    2.40
  -5  -5  -2    6.50    2.80
  -5  -5   2    5.00    2.00
  -5   5   2    4.40    2.70
  -6  -5  -2    7.20    3.00
  -5   6  -2   11.20    2.90
  -5   6   2    6.40    3.00
  -6  -5   2    6.50    2.40
  -6  -4  -2  115.79    6.50
  -4   6  -2  116.09    5.60
  -4   6   2  106.69    6.30
  -6  -4   2  113.59    5.60
  -3   6  -2  639.94   13.90
  -6  -3  -2  645.54   15.50
  -6  -3   2  648.94   14.90
  -3   6   2  643.44   15.20
  -2   6  -2  608.14   12.70
  -6  -2  -2  589.84   14.70
  -6  -2   2  596.74   14.20
  -2   6   2  608.44   14.20
  -1   6  -2  615.34   12.40
  -6  -1  -2  624.04   15.00
  -6  -1   2  631.24   14.70
  -1   6   2  612.54   14.10
   1  -6   2  640.04   12.30
  -6   0  -2  559.84   13.80
   0   6  -2  553.34   10.80
  -6   0   2  557.24   13.70
   0   6   2  550.34   12.90
   0  -6   2  546.75   10.70
  -6   1  -2  631.34   15.00
   1   6  -2  620.54   11.90
  -6   1   2  639.24   15.20
  -1  -6   2  626.84   11.90
  -1  -6   2  636.44   11.90
   1   6   2  617.94   14.00
  -2  -6  -2  609.24   13.70
  -6   2  -2  585.44   14.60
   2   6   2  593.54   13.70
  -2  -6   2  598.24   11.70
  -2  -6   2  612.54   11.80
  -6   2   2  619.64   15.00
  -3  -6  -2  641.14   14.60
  -6   3  -2  651.23   15.50
   3   6   2  648.74   14.70
  -3  -6   2  642.84   12.90
  -6   3   2  646.64   15.90
  -4  -6  -2  109.39    5.90
  -6   4  -2  113.49    6.20
  -6   4   2  111.79    6.50
  -4  -6   2  111.09    4.80
  -5  -6  -2    9.30    2.90
  -6   5  -2    7.70    2.90
  -5  -6   2    7.10    2.30
  -6   5   2    8.50    3.20
  -6  -6  -2   35.70    5.10
  -6   6  -2   50.59    5.30
  -6  -6   2   39.70    4.20
  -6   6   2   36.00    5.30
  -6   7  -2   27.70    4.10
  -7  -6  -2   26.60    4.20
  -7  -6   2   24.00    3.60
  -6   7   2   26.90    4.40
  -5   7  -2   63.39    5.30
  -7  -5  -2   56.09    5.60
  -5   7   2   73.19    6.00
  -7  -5   2   72.39    5.30
  -4   7  -2   73.39    5.10
  -7  -4  -2   65.59    5.60
  -7  -4   2   58.69    5.00
  -4   7   2   57.29    5.30
  -7  -3  -2  169.48    7.60
  -3   7  -2  156.38    6.10
  -3   7   2  157.78    7.10
  -7  -3   2  148.59    7.00
  -7  -2  -2  517.45   13.80
  -2   7  -2  508.85   11.50
  -7  -2   2  516.25   13.40
  -2   7   2  509.75   13.10
  -1   7  -2  384.76    9.00
  -7  -1  -2  396.66   11.70
  -7  -1   2  388.86   11.50
  -1   7   2  390.16   10.70
  -7   0  -2  103.49    6.20
   0   7  -2   88.99    3.80
  -7   0   2   99.49    6.20
   0  -7   2   87.49    3.60
   0   7   2   91.09    5.50
   1   7  -2  382.46    8.40
  -7   1  -2  383.56   11.60
  -1  -7   2  392.56    8.30
  -1  -7   2  385.56    8.30
  -7   1   2  383.36   11.50
   1   7   2  390.76   10.50
  -2  -7  -2  511.25   12.50
  -7   2  -2  501.95   13.70
   2   7   2  522.95   12.60
  -7   2   2  496.55   13.80
  -2  -7   2  509.55   10.60
  -2  -7   2  516.25   10.50
  -3  -7  -2  156.68    6.70
  -7   3  -2  161.68    7.50
   3   7   2  149.49    6.70
  -7   3   2  163.78    7.90
  -3  -7   2  157.68    5.20
  -4  -7  -2   59.39    5.10
  -7   4  -2   61.39    5.80
  -7   4   2   67.49    6.00
  -4  -7   2   58.59    3.90
  -5  -7  -2   56.69    5.20
  -7   5  -2   55.89    5.90
  -5  -7   2   66.49    4.40
  -7   5   2   61.09    6.10
  -6  -7  -2   22.30    4.00
  -7   6  -2   23.90    4.10
  -7   6   2   28.20    4.50
  -6  -7   2   27.30    4.10
  -7  -7  -2    2.70    3.10
  -7   7  -2    1.70    3.20
  -7   7   2    0.00    3.40
  -7  -7   2    2.00    2.60
  -8  -7  -2   10.40    3.90
  -7   8  -2   11.10    4.00
  -7   8   2   12.30    4.60
  -8  -7   2    7.60    3.30
  -6   8  -2   31.50    4.40
  -8  -6  -2   39.80    5.10
  -6   8   2   45.50    6.10
  -8  -6   2   42.70    5.30
  -8  -5  -2   10.50    3.90
  -5   8  -2   11.10    3.20
  -5   8   2   10.10    3.50
  -8  -5   2    5.60    3.10
  -8  -4  -2    8.40    3.50
  -4   8  -2    2.60    2.50
  -8  -4   2    6.60    3.00
  -4   8   2    8.50    3.20
  -8  -3  -2   38.20    5.30
  -3   8  -2   35.00    4.30
  -3   8   2   35.10    4.80
  -8  -3   2   33.30    4.80
  -2   8  -2  158.28    6.00
  -8  -2  -2  167.58    8.10
  -8  -2   2  161.18    7.70
  -2   8   2  158.58    7.30
  -8  -1  -2  195.08    8.60
  -1   8  -2  193.98    6.20
  -8  -1   2  193.98    8.50
  -1   8   2  183.38    7.50
   0   8  -2   94.49    4.20
  -8   0  -2   81.39    6.30
  -8   0   2   91.69    6.50
   0   8   2   70.99    5.20
  -1  -8  -2  194.78    7.50
  -8   1  -2  191.28    8.60
   1   8  -2  203.68    5.70
  -8   1   2  202.28    8.80
   1   8   2  205.08    7.70
  -1  -8   2  198.18    5.70
  -1  -8   2  193.78    6.30
  -8   2  -2  154.18    7.90
  -2  -8  -2  158.58    6.80
  -2  -8   2  161.58    5.10
   2   8   2  167.98    6.90
  -8   2   2  147.49    7.90
  -8   3  -2   26.30    4.20
  -3  -8  -2   33.60    4.70
   3   8   2   33.30    4.70
  -8   3   2   34.30    5.40
  -3  -8   2   38.70    3.30
  -4  -8  -2    7.50    3.00
  -8   4  -2    7.80    3.40
  -4  -8   2    3.70    2.10
  -8   4   2   10.80    3.60
  -5  -8  -2   12.50    3.30
  -8   5  -2   10.80    3.70
  -8   5   2   14.60    4.00
  -5  -8   2   12.40    2.70
  -8   6  -2   47.90    6.10
  -6  -8  -2   35.30    4.60
  -8   6   2   36.10    5.30
  -6  -8   2   39.20    4.50
  -8   7  -2    9.30    4.00
  -7  -8  -2   13.90    3.90
  -7  -8   2   10.10    3.20
  -8   7   2    9.00    4.20
  -8  -8  -2   52.39    6.80
  -8   8  -2   48.60    6.90
  -8   8   2   40.70    6.10
  -8  -8   2   48.80    5.80
  -9  -8  -2   10.30    4.40
  -8   9  -2   23.40    4.80
  -8   9   2   10.40    4.80
  -9  -8   2   10.00    3.70
  -9  -7  -2   11.00    4.40
  -7   9  -2   14.50    4.20
  -9  -7   2   11.10    3.80
  -7   9   2   17.80    4.70
  -6   9  -2  175.68    8.70
  -9  -6  -2  165.58    9.40
  -9  -6   2  183.08    8.70
  -6   9   2  176.08    9.70
  -9  -5  -2  137.59    8.70
  -5   9  -2  137.99    7.30
  -5   9   2  137.09    8.00
  -9  -5   2  132.09    7.70
  -9  -4  -2   91.69    7.30
  -4   9  -2   86.89    6.10
  -4   9   2   85.49    6.80
  -9  -4   2   84.79    6.60
  -9  -3  -2   39.50    5.80
  -3   9  -2   33.90    4.50
  -3   9   2   37.50    5.30
  -9  -3   2   29.00    4.50
  -9  -2  -2   61.69    6.40
  -2   9  -2   56.69    4.50
  -9  -2   2   53.89    5.90
  -2   9   2   55.39    5.50
  -1   9  -2  215.78    6.80
  -9  -1  -2  210.38    9.50
  -1   9   2  204.98    8.30
  -9  -1   2  223.88    9.60
  -9   0  -2   89.29    7.00
   0   9  -2   90.69    4.50
   0   9   2   88.29    6.00
  -9   0   2   90.39    6.90
  -1  -9  -2  217.88    8.20
   1   9  -2  209.68    6.20
  -9   1  -2  214.38    9.70
  -9   1   2  214.98    9.70
  -1  -9   2  210.18    6.30
   1   9   2  203.48    8.20
  -2  -9  -2   50.09    5.10
  -9   2  -2   50.89    6.30
  -9   2   2   63.39    6.50
  -2  -9   2   59.19    3.80
   2   9   2   65.69    5.50
  -9   3  -2   48.10    6.30
  -3  -9  -2   47.30    5.00
  -3  -9   2   33.50    3.50
   3   9   2   35.60    5.10
  -9   3   2   47.40    6.30
  -4  -9  -2   92.19    6.20
  -9   4  -2   77.79    7.00
  -4  -9   2   85.89    4.80
  -9   4   2   85.09    7.50
  -9   5  -2  140.79    8.70
  -5  -9  -2  144.89    7.40
  -9   5   2  142.59    8.90
  -5  -9   2  138.89    6.10
  -9   6  -2  176.48    9.60
  -6  -9  -2  169.98    8.50
  -6  -9   2  187.08    7.40
  -9   6   2  183.18   10.20
  -7  -9  -2   16.10    4.20
  -9   7  -2   12.00    4.50
  -7  -9   2   14.40    3.40
  -9   7   2    9.10    4.50
  -9   8  -2   17.90    4.90
  -8  -9  -2   10.80    4.40
  -9   8   2   13.80    4.90
  -8  -9   2   16.20    3.90
  -9  -9  -2   -0.40    4.10
  -9   9  -2    0.80    3.80
  -9   9   2   -3.70    4.00
  -9  10  -2    1.40    4.10
 -10  -9  -2    9.70    4.60
  -9  10   2    9.20    4.70
 -10  -8  -2   12.70    4.80
  -8  10  -2   20.20    4.80
 -10  -8   2   22.30    4.60
  -8  10   2   21.30    5.20
  -7  10  -2  105.09    8.20
 -10  -7  -2  107.29    8.90
  -7  10   2   96.39    8.70
 -10  -7   2   84.89    7.40
 -10  -6  -2   48.20    7.10
  -6  10  -2   49.20    6.40
 -10  -6   2   60.79    6.80
  -6  10   2   59.19    7.30
 -10  -5  -2  110.89    8.30
  -5  10  -2  103.19    7.20
 -10  -5   2  105.09    7.90
  -5  10   2  112.69    8.00
  -4  10  -2   44.10    5.40
 -10  -4  -2   47.60    6.70
 -10  -4   2   39.30    6.00
  -4  10   2   37.30    5.10
 -10  -3  -2   32.10    5.50
  -3  10  -2   29.50    4.70
 -10  -3   2   29.40    4.90
  -3  10   2   40.90    6.00
 -10  -2  -2   79.99    7.40
  -2  10  -2   84.59    5.40
  -2  10   2   80.79    6.50
 -10  -2   2   84.19    7.30
 -10  -1  -2  111.59    8.10
  -1  10  -2  109.69    5.40
 -10  -1   2  113.99    8.10
  -1  10   2  103.59    6.90
 -10   0  -2  132.69    8.60
   0  10  -2  127.29    5.50
 -10   0   2  129.99    8.40
   0 -10   2  131.59    5.40
   0  10   2  123.39    7.10
 -10   1  -2  119.69    8.40
  -1 -10  -2  109.99    6.70
   1  10  -2  107.99    4.90
  -1 -10   2  118.39    5.10
   1  10   2  105.39    6.80
 -10   1   2  102.79    8.10
  -2 -10  -2   80.79    6.10
 -10   2  -2   92.29    7.90
   2  10   2   89.39    6.30
 -10   2   2   83.69    7.70
 -10   3  -2   28.00    5.20
  -3 -10  -2   37.30    5.40
 -10   3   2   29.90    5.20
   3  10   2   38.10    5.30
 -10   4  -2   34.10    5.60
  -4 -10  -2   49.70    5.80
 -10   4   2   46.50    7.20
 -10   5  -2  108.99    8.50
  -5 -10  -2  105.19    6.90
 -10   5   2  108.59    8.80
 -10   6  -2   66.29    7.70
  -6 -10  -2   58.29    6.70
 -10   6   2   60.29    8.00
 -10   7  -2  103.69    9.10
  -7 -10  -2   95.29    7.90
 -10   7   2   70.39    8.50
  -8 -10  -2   13.50    4.60
 -10   8  -2   12.50    4.80
 -10   8   2   14.90    5.30
  -9 -10  -2    3.20    4.30
 -10   9  -2    8.70    4.80
 -10   9   2    6.00    4.60
 -10  10  -2    3.70    4.60
 -10 -10  -2    2.00    4.30
 -10  10   2   -2.50    4.70
 -10  11  -2   22.20    5.60
 -11 -10  -2   25.90    6.30
 -10  11   2   18.20    5.60
  -9  11  -2   13.10    5.00
 -11  -9  -2   19.20    5.30
  -9  11   2   15.20    5.40
 -11  -8  -2    5.20    4.60
  -8  11  -2    9.00    4.50
 -11  -8   2    0.90    4.00
  -8  11   2   11.40    4.80
  -7  11  -2   17.70    4.50
 -11  -7  -2   18.00    5.10
 -11  -7   2   14.00    4.60
  -7  11   2    3.60    4.50
  -6  11  -2   43.70    6.50
 -11  -6  -2   41.30    6.10
  -6  11   2   55.09    7.50
 -11  -6   2   50.99    7.10
  -5  11  -2    4.00    3.60
 -11  -5  -2    1.60    4.20
 -11  -5   2    0.70    3.80
  -5  11   2    4.10    4.10
  -4  11  -2   49.70    7.60
 -11  -4  -2   42.30    6.10
 -11  -4   2   30.40    5.50
  -4  11   2   33.10    5.30
 -11  -3  -2   12.00    4.70
 -11  -3   2   10.50    4.20
  -3  11   2    6.50    3.70
 -11  -2  -2   12.80    4.80
  -2  11   2   19.10    4.20
 -11  -2   2   23.00    5.00
 -11  -1  -2   20.10    5.00
 -11  -1   2   13.90    4.50
  -1  11   2   20.30    4.10
 -11   0  -2   56.89    7.50
   0  11   2   72.59    6.40
 -11   0   2   66.89    7.70
 -11   1  -2   10.00    4.60
 -11   1   2   10.40    4.60
   1  11   2   16.80    3.70
  -2 -11  -2   18.70    4.00
 -11   2  -2   10.70    5.00
   2  11   2   17.50    3.90
 -11   2   2   14.00    4.90
 -11   3  -2   12.00    4.80
  -3 -11  -2    1.80    3.50
   3  11   2   12.60    3.60
 -11   3   2   13.90    4.90
  -4 -11  -2   44.00    6.00
 -11   4  -2   37.90    6.00
 -11   4   2   43.60    6.70
 -11   5  -2    6.00    4.50
  -5 -11  -2    7.60    3.60
 -11   5   2   16.90    5.20
 -11   6  -2   38.60    6.20
  -6 -11  -2   38.00    5.10
 -11   6   2   39.00    6.70
 -11   7  -2    9.60    5.00
  -7 -11  -2   10.30    4.70
 -11   7   2   19.30    5.80
 -11   8  -2   -1.40    4.20
 -11   8   2    6.50    4.80
 -11   9  -2   16.60    5.30
 -11   9   2   13.40    5.70
 -11  10  -2   18.00    5.60
 -11  10   2   18.30    6.00
 -12  -9  -2    7.00    5.20
  -9  12   2    6.80    4.80
 -12  -8  -2    6.20    5.00
 -12  -8   2   11.60    4.70
  -8  12   2   14.60    5.50
 -12  -7  -2   10.00    5.00
 -12  -7   2    9.40    4.50
  -7  12   2    3.70    4.80
 -12  -6  -2   -0.70    4.40
 -12  -6   2    5.10    4.30
  -6  12   2    2.80    4.30
 -12  -5  -2   11.30    4.90
 -12  -5   2    2.30    4.10
  -5  12   2    9.00    4.50
 -12  -4  -2   29.10    5.90
  -4  12   2   32.20    5.50
 -12  -4   2   25.30    5.50
 -12  -3  -2    5.40    4.60
  -3  12   2    8.10    3.90
 -12  -3   2    3.20    4.40
 -12  -2  -2   13.60    5.00
  -2  12   2   14.10    4.20
 -12  -2   2    8.50    5.00
 -12  -1  -2   24.70    5.80
 -12  -1   2   16.70    5.30
  -1  12   2   30.10    4.60
 -12   0  -2   26.00    5.90
   0 -12  -2   22.20    4.30
 -12   0   2   31.90    6.10
   0  12   2   28.50    4.60
 -12   1  -2   21.30    5.40
  -1 -12  -2   29.20    4.80
 -12   1   2   22.90    5.70
   1  12   2   29.70    4.50
 -12   2  -2   11.40    5.10
 -12   2   2    8.00    4.60
 -12   3  -2    8.10    5.00
 -12   3   2    7.30    4.70
 -12   4  -2   38.30    6.60
 -12   4   2   24.00    5.80
 -12   5  -2    6.90    4.90
 -12   5   2    1.50    4.60
 -12   6  -2    3.30    4.60
 -12   6   2    2.50    5.00
 -12   7  -2    4.80    4.90
 -12   7   2   12.50    5.60
 -12   8  -2   13.70    5.40
 -12   8   2   14.10    5.40
 -12   9  -2    9.20    5.50
 -12   9   2   -4.30    5.10
 -13  -8  -2    5.80    5.10
 -13  -7  -2   -5.40    4.20
 -13  -7   2    1.60    4.50
 -13  -6  -2    6.60    4.90
 -13  -6   2   -0.90    4.50
 -13  -5  -2    7.30    4.90
 -13  -5   2    2.70    4.90
 -13  -4  -2   19.80    5.60
 -13  -4   2   25.00    5.80
 -13  -3  -2    3.30    4.80
 -13  -3   2   -4.80    4.30
 -13  -2  -2    2.00    4.60
 -13  -2   2    8.70    4.90
 -13  -1  -2    1.90    4.70
 -13  -1   2    9.90    5.10
 -13   0  -2   -7.10    4.30
 -13   0   2   -3.40    4.50
 -13   1  -2    9.20    5.30
 -13   1   2    1.30    4.90
 -13   2  -2    0.80    4.80
 -13   2   2    2.60    6.60
 -13   3  -2    3.90    4.90
 -13   3   2   -0.30    4.60
 -13   4  -2    8.80    5.30
 -13   4   2   22.20    6.10
 -13   5  -2    6.70    4.80
 -13   5   2    3.50    5.10
 -13   6  -2    2.00    4.60
 -13   6   2    4.60    5.50
 -13   7  -2   -3.40    4.90
 -13   7   2   -4.00    5.10
 -13   8  -2   -1.10    4.70
 -13   8   2    9.00    5.50
 -14  -6  -2   -5.40    4.20
 -14  -6   2   14.80    5.40
 -14  -5  -2   11.70    5.60
 -14  -5   2    6.70    5.10
 -14  -4  -2   36.00    6.60
 -14  -4   2   10.10    5.50
 -14  -3  -2   23.10    6.20
 -14  -3   2   16.20    5.80
 -14  -2  -2   -0.80    4.70
 -14  -2   2   11.10    5.40
 -14  -1  -2    7.40    5.60
 -14  -1   2    4.00    5.00
 -14   0  -2  -10.50    4.40
 -14   0   2    7.40    5.30
 -14   1  -2    6.80    5.40
 -14   1   2   11.40    5.40
 -14   2  -2   15.60    6.00
 -14   2   2  -13.00    4.30
 -14   3  -2   21.40    6.10
 -14   3   2   18.00    6.60
 -14   4  -2   25.40    6.80
 -14   4   2    9.40    5.90
 -14   5  -2    1.50    4.60
 -14   5   2    1.80    5.30
 -14   6  -2    4.50    5.40
 -14   6   2    1.00    5.30
 -15  -3  -2    3.00    5.30
 -15  -3   2    3.70    5.60
 -15  -2   2    3.50    5.50
 -15  -1  -2   -3.70    5.40
 -15  -1   2    5.30    5.50
 -15   0  -2    2.70    5.50
 -15   0   2    0.20    5.30
 -15   1  -2    5.80    5.60
 -15   1   2    6.10    5.70
 -15   2  -2    6.90    5.70
 -15   2   2    4.40    5.70
 -15   3  -2   -0.30    5.80
 -15   3   2    4.80    5.90
   0   0  -3   -4.80    1.30
   0   0   3   -0.50    1.30
  -1   0  -3 3998.70   69.09
   1   0  -3 4233.08   69.09
  -1   0  -3 4132.19   69.09
   0   1  -3 4196.88   68.49
   1   0   3 4089.99   69.19
  -1   0   3 4303.77   69.19
   1   0   3 4100.59   69.09
   0  -1   3 4208.98   68.49
   0   1   3 4282.57   69.49
  -1   1  -3 4790.42   79.79
  -1  -1  -3 4760.82   80.39
   1   1  -3 4983.50   79.49
  -1   1  -3 4763.12   79.69
   1   1   3 4792.12   80.59
  -1   1   3 4876.51   80.49
   1  -1   3 4820.12   79.69
  -1  -1   3 5003.50   79.59
  -1   2  -3 6123.39  100.99
  -2  -1  -3 6169.88  102.29
   2   1  -3 6270.77  101.49
   2   1   3 6102.99  102.39
  -1   2   3 6202.38  102.39
   1  -2   3 6034.20  100.89
  -2  -1   3 6342.07  101.59
   2   0  -3  132.69    4.50
   0   2  -3  148.69    3.20
   0   2  -3  141.69    3.20
  -2   0  -3  142.29    4.90
   0   2   3  142.89    5.10
  -2   0   3  135.99    4.60
   2   0   3  142.19    4.90
  -1  -2  -3 6211.58  101.89
   1   2  -3 6109.99   99.99
  -2   1  -3 6073.19  101.39
  -2   1   3 6218.18  101.99
   1   2   3 6261.77  101.99
  -1  -2   3 6389.96  100.09
   2  -1   3 5780.32  101.19
   2   2  -3   47.20    2.50
  -2   2  -3   51.19    3.20
  -2  -2  -3   58.89    4.10
   2  -2   3   51.99    3.20
  -2   2   3   55.29    4.10
   2   2   3   57.09    4.10
  -2  -2   3   49.80    2.60
  -2   3  -3 1632.14   28.60
  -3  -2  -3 1677.53   30.10
   3   2  -3 1613.74   28.80
  -3  -2   3 1672.43   28.90
   2  -3   3 1644.04   28.60
  -2   3   3 1635.24   30.10
  -1   3  -3 2701.83   44.30
  -3  -1  -3 2646.24   46.20
  -3  -1   3 2675.33   45.70
   1  -3   3 2669.03   44.30
  -1   3   3 2659.83   46.40
  -3   0  -3 4823.62   80.69
  -3   0   3 4831.02   80.49
   0   3   3 4777.72   80.69
  -3   1  -3 2657.73   45.50
  -3   1   3 2647.14   45.90
   1   3   3 2611.44   45.70
  -3   2  -3 1616.64   28.80
  -2  -3  -3 1613.34   29.30
   2   3  -3 1605.24   27.20
  -2  -3   3 1604.74   27.20
   2   3   3 1618.84   29.50
  -3   2   3 1604.44   29.60
   3   3  -3   64.99    3.30
  -3   3  -3   69.29    3.90
  -3  -3  -3   73.49    4.70
  -3   3   3   66.19    4.60
  -3  -3   3   71.09    3.20
  -3   4  -3   78.59    4.10
  -4  -3  -3   74.59    5.20
  -4  -3   3   82.59    4.10
  -3   4   3   79.49    5.10
  -2   4  -3   10.90    1.80
  -4  -2  -3   10.20    2.70
  -4  -2   3    9.40    2.20
   2  -4   3   13.60    1.90
  -2   4   3    9.50    2.80
  -4  -1  -3   58.89    4.50
  -1   4  -3   58.69    2.50
  -4  -1   3   54.69    3.80
   1  -4   3   53.69    2.50
  -1   4   3   66.09    4.70
  -4   0  -3    7.20    2.40
   0   4   3    5.50    2.40
  -4   0   3    5.80    2.20
  -4   1  -3   51.89    4.10
   1   4   3   48.70    4.30
  -4   1   3   56.09    4.30
  -4   2  -3    9.30    2.40
  -2  -4  -3   18.30    2.90
   2   4  -3   11.50    1.40
  -2  -4   3   11.70    1.60
  -4   2   3   15.00    2.90
   2   4   3   12.70    2.70
  -3  -4  -3   84.99    5.00
  -4   3  -3   81.49    4.70
   3   4  -3   80.59    3.40
  -3  -4   3   77.79    3.20
   3   4   3   84.49    4.90
  -4   3   3   70.99    5.10
  -4  -4  -3  260.67    8.40
  -4   4  -3  252.07    7.60
  -4   4   3  252.27    8.60
  -4  -4   3  249.68    6.80
  -4   5  -3  298.07    8.60
  -5  -4  -3  290.47    9.40
  -4   5   3  304.27    9.70
  -5  -4   3  301.17    8.30
  -5  -3  -3   22.60    3.50
  -3   5  -3   17.70    2.40
  -3   5   3   18.10    3.30
  -5  -3   3   19.40    2.70
  -5  -2  -3 1485.65   28.90
  -2   5  -3 1523.95   26.70
   2  -5   3 1510.55   26.60
  -5  -2   3 1511.75   28.20
  -2   5   3 1481.35   28.70
  -1   5  -3  374.96    7.70
  -5  -1  -3  374.66   10.30
   1  -5   3  366.66    7.50
  -5  -1   3  360.96    9.70
  -1   5   3  367.26    9.90
  -5   0  -3   57.89    4.70
  -5   0   3   59.89    4.50
   0   5   3   58.29    4.60
  -5   1  -3  360.16   10.10
   1   5   3  370.46    9.80
  -5   1   3  376.36   10.40
  -2  -5  -3 1525.05   28.40
  -5   2  -3 1505.45   28.70
   2   5   3 1510.55   28.60
  -2  -5   3 1497.85   25.50
  -5   2   3 1484.75   29.10
  -2  -5   3 1492.35   25.40
  -5   3  -3   13.80    3.00
  -3  -5  -3   18.10    3.20
   3   5  -3   21.30    2.50
  -3  -5   3   18.60    2.50
   3   5   3   16.70    3.10
  -5   3   3   15.20    3.20
  -3  -5   3   19.00    2.30
  -5   4  -3  294.47    9.00
  -4  -5  -3  298.37    9.20
  -4  -5   3  289.47    7.40
  -5   4   3  302.57    9.90
  -5   5  -3  249.28    8.30
  -5  -5  -3  249.08    8.70
  -5   5   3  257.17    9.30
  -5  -5   3  252.17    7.40
  -6  -5  -3  485.75   13.20
  -5   6  -3  472.25   12.40
  -5   6   3  475.65   13.70
  -6  -5   3  466.05   11.70
  -4   6  -3  125.99    5.70
  -6  -4  -3  111.39    6.40
  -6  -4   3  115.29    5.50
  -4   6   3  126.19    6.70
  -6  -3  -3  338.87   10.40
  -3   6  -3  319.37    8.60
  -3   6   3  318.97   10.20
  -6  -3   3  324.77    9.50
  -2   6  -3   70.89    3.70
  -6  -2  -3   70.69    5.50
  -6  -2   3   64.29    4.70
  -2   6   3   69.99    5.40
  -6  -1  -3  630.54   15.10
  -1   6  -3  638.24   12.10
  -1   6   3  609.54   14.50
  -6  -1   3  609.94   14.60
   1  -6   3  626.54   11.90
   0   6  -3  125.49    3.40
  -6   0  -3  120.79    6.40
   0  -6   3  122.99    3.30
  -6   0   3  126.49    6.20
   0   6   3  126.49    6.10
  -6   1  -3  655.33   15.30
   1   6   3  631.14   14.60
  -1  -6   3  619.74   11.20
  -6   1   3  632.54   15.40
  -2  -6  -3   57.89    4.70
  -6   2  -3   65.39    5.20
  -2  -6   3   66.89    2.70
  -6   2   3   62.29    5.30
  -2  -6   3   65.59    2.70
   2   6   3   68.19    5.10
  -6   3  -3  309.27    9.80
  -3  -6  -3  318.17    9.60
   3   6  -3  311.07    7.20
   3   6   3  325.27    9.80
  -3  -6   3  319.17    7.20
  -6   3   3  310.37   10.30
  -3  -6   3  322.97    7.30
  -4  -6  -3  111.49    6.30
  -6   4  -3  130.29    6.40
  -6   4   3  121.79    7.00
  -4  -6   3  112.99    4.50
  -6   5  -3  474.85   12.80
  -5  -6  -3  449.86   12.50
  -6   5   3  465.55   13.70
  -5  -6   3  457.75   10.90
  -6  -6  -3   72.09    6.10
  -6   6  -3   67.69    5.50
  -6   6   3   76.39    6.40
  -6  -6   3   65.49    4.60
  -6   7  -3   -1.00    2.70
  -7  -6  -3   -0.50    3.00
  -7  -6   3    7.10    2.70
  -6   7   3   -0.90    3.20
  -7  -5  -3  115.79    7.30
  -5   7  -3  116.09    6.20
  -7  -5   3  119.89    6.10
  -5   7   3  131.99    7.40
  -4   7  -3  189.38    7.10
  -7  -4  -3  179.88    8.20
  -4   7   3  176.48    8.10
  -7  -4   3  188.88    7.50
  -7  -3  -3   73.79    5.90
  -3   7  -3   63.69    4.20
  -7  -3   3   65.99    5.20
  -3   7   3   71.69    5.80
  -2   7  -3  318.47    8.20
  -7  -2  -3  325.17   10.80
  -2   7   3  325.97   10.20
  -7  -2   3  336.27   10.40
  -7  -1  -3   82.79    6.10
  -1   7  -3   91.59    3.80
   1  -7   3   89.39    3.40
  -1   7   3   83.19    5.60
  -7  -1   3   83.19    5.80
   0   7  -3  365.76    7.70
  -7   0   3  366.56   11.30
   0   7   3  382.36   10.80
   0  -7   3  370.96    7.60
  -7   1  -3   94.49    6.20
  -1  -7   3   84.49    2.80
  -7   1   3   82.69    5.80
   1   7   3   91.89    5.70
  -1  -7   3   80.79    2.90
  -2  -7  -3  310.77    9.70
  -7   2  -3  315.07   10.50
  -2  -7   3  320.87    6.90
   2   7   3  318.57    9.90
  -7   2   3  320.17   10.90
  -2  -7   3  338.07    6.90
  -3  -7  -3   62.69    5.20
  -7   3  -3   73.99    6.00
  -7   3   3   60.29    5.80
  -3  -7   3   66.79    3.30
   3   7   3   71.09    5.40
  -3  -7   3   65.79    3.30
  -7   4  -3  188.48    8.30
  -4  -7  -3  182.18    7.70
  -4  -7   3  175.98    5.60
  -7   4   3  180.08    8.60
  -5  -7  -3  122.79    7.00
  -7   5  -3  118.89    6.90
  -5  -7   3  119.19    5.20
  -7   5   3  119.79    7.50
  -6  -7  -3    5.80    3.50
  -7   6  -3   -0.10    2.80
  -7   6   3    4.40    3.50
  -6  -7   3    5.70    2.30
  -7  -7  -3   36.30    5.70
  -7   7  -3   42.80    5.90
  -7   7   3   44.70    5.90
  -7  -7   3   44.40    4.70
  -7   8  -3  193.28    9.30
  -8  -7  -3  183.28    9.70
  -7   8   3  190.68   10.10
  -8  -7   3  205.18    8.30
  -6   8  -3   34.00    4.60
  -8  -6  -3   27.40    4.90
  -6   8   3   26.90    4.90
  -8  -6   3   31.10    4.80
  -5   8  -3   67.49    5.60
  -8  -5  -3   49.80    6.40
  -8  -5   3   54.59    5.30
  -5   8   3   59.89    6.60
  -4   8  -3  101.59    5.80
  -8  -4  -3  115.59    7.40
  -4   8   3  113.19    7.40
  -8  -4   3  118.29    6.70
  -3   8  -3  131.99    5.70
  -8  -3  -3  142.09    7.80
  -3   8   3  133.69    7.40
  -8  -3   3  121.69    7.00
  -2   8  -3  124.79    5.00
  -8  -2  -3  118.89    7.30
  -2   8   3  112.69    6.50
  -8  -2   3  109.09    6.70
  -8  -1  -3  206.28    8.90
  -1   8  -3  210.58    6.00
  -1   8   3  212.28    8.40
  -8  -1   3  208.98    8.70
  -8   0  -3 1070.69   23.70
   0   8  -3 1037.40   18.90
   0  -8   3 1053.49   18.80
   0   8   3 1042.70   22.30
  -8   0   3 1018.70   23.30
  -8   1  -3  216.28    9.10
  -8   1   3  206.58    8.90
  -1  -8   3  208.88    5.20
  -1  -8   3  206.78    5.20
   1   8   3  214.18    8.30
  -8   2  -3  120.59    7.20
  -2  -8  -3  121.79    6.50
  -2  -8   3  118.39    3.90
  -8   2   3  113.79    7.30
   2   8   3  113.79    6.50
  -2  -8   3  122.29    3.90
  -8   3  -3  138.69    7.60
  -3  -8  -3  139.09    7.00
   3   8   3  124.29    6.80
  -3  -8   3  134.49    4.50
  -3  -8   3  128.49    4.50
  -8   3   3  135.49    7.80
  -8   4  -3  120.79    7.50
  -4  -8  -3  113.79    6.80
  -8   4   3  121.29    7.80
  -4  -8   3  115.79    4.70
  -8   5  -3   62.89    6.10
  -5  -8  -3   62.99    6.00
  -8   5   3   58.99    6.70
  -5  -8   3   59.29    4.20
  -8   6  -3   18.60    4.20
  -6  -8  -3   35.10    4.80
  -6  -8   3   29.30    4.10
  -8   6   3   18.30    4.60
  -7  -8  -3  172.28    9.30
  -8   7  -3  185.68    9.30
  -7  -8   3  195.48    7.70
  -8   7   3  208.68   10.50
  -8  -8  -3   16.70    4.80
  -8   8  -3   23.00    4.50
  -8   8   3    5.80    4.60
  -8  -8   3   18.50    3.60
  -8   9  -3   46.40    6.90
  -9  -8  -3   46.90    7.40
  -9  -8   3   44.40    5.80
  -8   9   3   39.10    6.20
  -9  -7  -3  191.48   10.30
  -7   9  -3  180.38    9.00
  -7   9   3  171.08   10.00
  -9  -7   3  187.68    8.60
  -9  -6  -3   44.00    6.80
  -6   9  -3   50.79    5.90
  -6   9   3   48.00    6.20
  -9  -6   3   51.69    5.90
  -5   9  -3   22.10    3.80
  -9  -5  -3   23.20    4.80
  -9  -5   3   18.50    4.00
  -5   9   3   25.40    4.80
  -9  -4  -3  352.46   12.50
  -4   9  -3  332.97   10.20
  -9  -4   3  353.56   11.90
  -4   9   3  336.77   12.10
  -9  -3  -3   16.60    4.30
  -3   9  -3   15.40    2.90
  -9  -3   3   16.50    3.90
  -3   9   3   12.00    3.80
  -9  -2  -3  126.49    8.00
  -2   9  -3  137.69    5.60
  -2   9   3  140.29    7.50
  -9  -2   3  128.09    7.70
  -9  -1  -3   60.99    6.40
  -1   9  -3   49.90    3.60
  -1   9   3   43.90    5.50
  -9  -1   3   51.89    6.00
   0   9  -3  237.68    6.20
  -9   0  -3  237.68   10.10
   0  -9   3  231.78    6.10
  -9   0   3  227.28   10.00
   0   9   3  223.38    8.90
  -1  -9  -3   51.19    5.50
  -9   1  -3   56.59    6.30
  -1  -9   3   36.90    2.90
   1   9   3   39.40    5.50
  -9   1   3   51.89    6.10
  -9   2  -3  146.59    8.40
  -2  -9  -3  132.69    7.10
   2   9   3  134.89    7.20
  -9   2   3  138.29    8.40
  -2  -9   3  134.39    4.40
  -3  -9  -3   12.70    3.50
  -9   3  -3   18.60    4.40
   3   9   3   15.40    3.50
  -9   3   3   18.80    4.50
  -9   4  -3  322.47   12.10
  -4  -9  -3  332.77   11.00
  -9   4   3  333.57   12.60
  -4  -9   3  324.67    8.30
  -9   5  -3   22.40    4.70
  -5  -9  -3   24.50    4.40
  -5  -9   3   23.70    3.20
  -9   5   3   21.60    4.80
  -6  -9  -3   54.99    6.50
  -9   6  -3   53.69    7.20
  -6  -9   3   45.00    6.80
  -9   6   3   45.60    7.10
  -9   7  -3  172.28    9.70
  -7  -9  -3  187.08    9.70
  -9   7   3  195.48   10.80
  -8  -9  -3   38.50    5.90
  -9   8  -3   45.40    7.10
  -9   8   3   50.09    6.80
  -9  -9  -3   -3.10    3.90
  -9   9  -3   -2.00    3.80
  -9   9   3   -1.20    4.80
 -10  -9  -3    0.20    4.30
  -9  10  -3    4.20    4.00
  -9  10   3   -0.60    4.20
  -8  10  -3   10.90    4.20
 -10  -8  -3    0.40    4.30
 -10  -8   3    6.30    3.60
  -8  10   3    9.30    5.00
  -7  10  -3   54.99    6.70
 -10  -7  -3   43.80    6.20
  -7  10   3   53.39    7.40
 -10  -7   3   60.49    6.50
 -10  -6  -3   34.90    5.80
  -6  10  -3   29.00    4.60
  -6  10   3   33.20    5.70
 -10  -6   3   33.00    5.00
  -5  10  -3   19.80    3.80
 -10  -5  -3   12.60    4.90
  -5  10   3   12.20    4.50
 -10  -5   3   18.90    4.40
 -10  -4  -3   41.80    5.80
  -4  10  -3   46.20    5.10
 -10  -4   3   47.00    6.60
  -4  10   3   51.99    6.80
 -10  -3  -3   34.50    5.60
  -3  10  -3   38.60    4.60
  -3  10   3   28.20    4.70
 -10  -3   3   28.40    5.10
 -10  -2  -3    6.10    4.10
  -2  10  -3   12.10    2.70
 -10  -2   3   10.70    4.00
  -2  10   3   10.20    3.80
  -1  10  -3   59.69    6.20
 -10  -1  -3   72.19    7.20
  -1  10   3   57.49    6.10
 -10  -1   3   60.99    7.20
 -10   0  -3   90.09    7.80
 -10   0   3   86.69    7.60
   0  10   3   86.79    6.60
  -1 -10  -3   62.89    6.20
 -10   1  -3   57.59    7.00
 -10   1   3   69.09    7.00
   1  10   3   56.79    6.00
 -10   2  -3   13.10    4.40
  -2 -10  -3   11.10    3.70
 -10   2   3    6.80    4.10
   2  10   3   11.10    3.60
  -3 -10  -3   35.60    4.60
 -10   3  -3   32.00    5.30
 -10   3   3   32.30    5.60
   3  10   3   33.70    4.60
 -10   4  -3   51.79    7.10
  -4 -10  -3   46.90    6.10
 -10   4   3   47.50    7.60
  -5 -10  -3   17.10    4.30
 -10   5  -3   15.40    4.80
 -10   5   3    6.50    4.80
 -10   6  -3   40.10    5.90
  -6 -10  -3   26.90    4.90
 -10   6   3   27.00    5.70
  -7 -10  -3   58.79    7.20
 -10   7  -3   37.70    6.00
 -10   7   3   39.20    6.50
  -8 -10  -3   13.60    4.70
 -10   8  -3    5.80    4.50
 -10   8   3    8.50    5.20
  -9 -10  -3    2.00    4.10
 -10   9  -3    0.90    4.00
 -10   9   3   -5.00    4.50
 -10 -10  -3   -1.00    4.20
 -10  10  -3    3.60    4.50
 -10  10   3   10.50    5.20
 -11 -10  -3    8.30    5.10
 -10  11   3   -3.10    4.80
 -11  -9  -3   24.20    5.90
  -9  11   3   22.40    6.00
 -11  -8  -3   14.60    5.30
  -8  11   3   18.40    5.20
 -11  -8   3   20.40    6.10
 -11  -7  -3   16.40    5.30
 -11  -7   3   13.60    4.40
  -7  11   3   17.00    5.20
 -11  -6  -3   97.89    9.60
  -6  11   3   87.69    8.70
 -11  -6   3   90.59    8.00
 -11  -5  -3   35.40    6.00
  -5  11   3   31.80    5.60
 -11  -5   3   42.30    5.90
 -11  -4  -3   27.20    5.40
 -11  -4   3   19.60    4.80
  -4  11   3   30.90    5.40
 -11  -3  -3   73.99    8.20
  -3  11   3   82.19    7.40
 -11  -3   3   97.19    8.10
 -11  -2  -3  116.39    9.00
  -2  11   3  115.69    8.10
 -11  -2   3  110.39    8.50
 -11  -1  -3   48.20    7.40
 -11  -1   3   51.99    7.70
  -1  11   3   40.00    6.00
 -11   0  -3   18.90    4.90
 -11   0   3   18.80    5.10
   0  11   3   18.90    4.30
 -11   1  -3   36.90    5.90
  -1 -11  -3   47.20    6.20
 -11   1   3   43.60    6.30
   1  11   3   39.00    6.20
  -2 -11  -3  102.99    7.20
 -11   2  -3  104.09    8.90
   2  11   3  101.09    7.20
 -11   2   3  114.99    9.10
  -3 -11  -3   80.39    7.10
 -11   3  -3   85.19    8.60
 -11   3   3   97.69    8.80
   3  11   3   90.19    7.20
  -4 -11  -3   23.90    4.60
 -11   4  -3   23.90    5.50
 -11   4   3   27.40    6.00
  -5 -11  -3   29.70    5.00
 -11   5  -3   28.50    5.70
 -11   5   3   31.40    6.20
 -11   6  -3   85.49    8.40
  -6 -11  -3   85.19    7.80
 -11   6   3   70.29    8.80
  -7 -11  -3   11.20    4.70
 -11   7  -3   10.00    5.10
 -11   7   3    8.80    5.20
 -11   8  -3   22.70    5.70
  -8 -11  -3   24.10    5.30
 -11   8   3   23.10    5.90
  -9 -11  -3   19.40    6.60
 -11   9  -3   17.70    5.40
 -11   9   3   18.70    6.00
 -11  10  -3   -4.00    4.40
 -11  10   3   -1.50    4.90
 -12  -9  -3   -4.20    4.40
  -9  12   3   -3.70    4.80
 -12  -8  -3   19.30    5.60
  -8  12   3   16.20    5.50
 -12  -7  -3    8.50    5.10
 -12  -7   3   14.50    5.00
  -7  12   3   14.30    5.30
 -12  -6  -3   17.90    5.50
  -6  12   3    7.40    4.90
 -12  -6   3    6.30    4.50
 -12  -5  -3   11.00    5.10
  -5  12   3   11.20    4.80
 -12  -5   3   21.90    5.40
 -12  -4  -3   -0.30    4.50
 -12  -4   3    0.00    4.00
  -4  12   3    2.30    4.10
 -12  -3  -3   41.70    6.60
 -12  -3   3   31.20    5.70
  -3  12   3   46.70    7.10
 -12  -2  -3    9.30    4.90
  -2  12   3   14.90    4.70
 -12  -2   3    9.90    4.60
 -12  -1  -3    0.80    4.30
 -12  -1   3    2.70    4.20
  -1  12   3   -1.20    3.70
 -12   0  -3   13.60    5.40
   0  12   3   18.60    4.60
 -12   0   3   15.60    5.40
 -12   1  -3   -3.10    4.30
  -1 -12  -3   -5.10    3.30
 -12   1   3   -2.20    4.00
   1  12   3    4.90    3.50
 -12   2  -3   12.50    5.10
  -2 -12  -3   13.10    4.30
 -12   2   3   10.50    5.00
   2  12   3   11.70    3.80
  -3 -12  -3   36.50    5.30
 -12   3  -3   33.70    6.40
 -12   3   3   27.70    5.90
   3  12   3   34.20    5.00
  -4 -12  -3    0.50    3.90
 -12   4  -3    1.90    4.50
 -12   5  -3   26.70    6.10
 -12   5   3   15.60    5.60
 -12   6  -3    8.10    4.70
 -12   6   3    9.40    5.50
 -12   7  -3    9.40    5.20
 -12   7   3   10.80    5.70
 -12   8  -3   21.90    6.00
 -12   8   3   22.90    6.20
 -12   9  -3   -2.00    4.80
 -12   9   3    4.00    5.40
 -13  -8  -3   -5.80    4.60
  -8  13   3    7.40    5.30
 -13  -7  -3   13.50    5.70
  -7  13   3    9.60    5.40
 -13  -7   3    7.90    4.70
 -13  -6  -3   14.40    5.60
 -13  -6   3    4.70    4.90
  -6  13   3    6.60    4.90
 -13  -5  -3    7.80    5.10
  -5  13   3   10.40    4.90
 -13  -5   3   12.00    5.10
 -13  -4  -3    9.90    5.50
 -13  -4   3   12.90    5.20
  -4  13   3    2.00    4.50
 -13  -3  -3    0.40    4.60
 -13  -3   3    0.90    4.40
  -3  13   3   -3.10    4.50
 -13  -2  -3   26.50    6.00
 -13  -2   3   12.40    5.30
 -13  -1  -3   17.00    5.60
 -13  -1   3   16.80    5.50
 -13   0  -3   18.50    5.50
 -13   0   3   20.20    5.70
 -13   1  -3    9.50    5.20
 -13   1   3   16.50    5.60
 -13   2  -3   20.40    6.20
 -13   2   3   19.20    5.80
 -13   3  -3   -3.10    4.40
 -13   3   3    4.70    5.00
 -13   4  -3   18.70    5.70
 -13   4   3   11.50    5.70
 -13   5  -3   17.30    5.60
 -13   5   3    4.30    5.50
 -13   6  -3    6.00    5.10
 -13   6   3    6.70    5.50
 -13   7  -3   23.00    5.90
 -13   7   3    5.90    5.70
 -13   8  -3   -0.40    5.10
 -13   8   3    8.60    5.60
 -14  -6  -3    3.50    5.20
 -14  -6   3   -1.40    4.40
 -14  -5  -3   -0.60    4.80
 -14  -5   3    6.70    5.10
 -14  -4  -3    6.90    5.30
 -14  -3  -3   -1.20    4.90
 -14  -3   3    7.60    5.30
 -14  -2  -3   36.20    7.00
 -14  -2   3   22.40    6.20
 -14  -1  -3   13.60    5.90
 -14  -1   3    9.30    5.60
 -14   0  -3    9.10    5.70
 -14   0   3   -1.90    4.50
 -14   1  -3   -6.20    4.70
 -14   1   3    7.60    5.40
 -14   2  -3   21.60    6.50
 -14   2   3   30.20    6.80
 -14   3  -3    8.80    5.60
 -14   3   3   -1.20    5.60
 -14   4  -3   -4.60    4.50
 -14   4   3  -10.20    4.60
 -14   5  -3    5.80    5.40
 -14   5   3    3.50    5.40
 -14   6  -3    2.40    5.20
 -14   6   3    2.80    5.50
 -15  -3  -3    6.90    5.90
 -15  -3   3    2.30    5.40
 -15  -2  -3   22.50    6.70
 -15  -2   3   20.50    6.60
 -15  -1  -3    4.80    5.70
 -15  -1   3    6.20    5.40
 -15   0  -3   -7.70    5.10
 -15   0   3   -1.80    4.80
 -15   1  -3   -0.80    5.30
 -15   1   3    8.60    6.10
 -15   2  -3   13.20    6.40
 -15   2   3   11.30    6.10
 -15   3  -3   -1.90    5.60
 -15   3   3    0.10    5.30
   0   0  -4 9636.74  156.58
   0   0   4 9519.15  156.68
   0  -1  -4  360.86    9.30
  -1   0  -4  342.37    8.00
   1   0  -4  354.36    7.90
  -1   0  -4  344.77    8.10
   0   1  -4  345.87    7.40
  -1   0   4  339.47    7.90
   1   0   4  334.97    8.00
   0   1   4  355.06    8.40
   0  -1   4  337.47    7.40
   1   0   4  345.87    7.90
  -1  -1  -4    5.40    2.20
  -1   1  -4    5.60    1.80
  -1   1  -4    6.50    1.90
   1   1  -4    5.90    1.60
  -1  -1   4    3.10    1.60
   1   1   4    5.20    2.10
   1  -1   4    6.90    1.90
   1  -1   4    8.80    1.80
  -1   1   4    6.10    2.10
  -1   2  -4 1402.06   24.20
   2   1  -4 1370.76   24.70
  -2  -1  -4 1404.56   25.70
  -1   2  -4 1400.46   24.20
  -1   2   4 1395.76   25.90
  -2  -1   4 1415.66   24.80
   2   1   4 1396.96   25.80
   1  -2   4 1416.06   24.20
   0   2  -4  550.94   10.10
  -2   0  -4  550.04   11.60
   0   2  -4  553.84   10.10
  -2   0   4  544.95   11.50
   0   2   4  544.45   12.00
   0  -2   4  545.35   10.10
  -1  -2  -4 1415.96   26.00
   1   2  -4 1414.06   24.10
  -2   1  -4 1381.56   25.30
  -2   1  -4 1506.45   26.70
   2  -1   4 1432.66   26.50
  -2   1   4 1400.96   26.00
   1   2   4 1391.66   26.20
  -1  -2   4 1417.16   24.20
  -2   2  -4   73.19    3.70
  -2  -2  -4   75.29    4.80
   2   2  -4   77.59    3.10
  -2  -2   4   79.89    3.20
  -2   2   4   82.79    4.70
   2   2   4   73.69    4.70
   2  -2   4   83.29    3.80
  -2   3  -4 1053.29   19.40
   3   2  -4 1054.79   19.60
  -3  -2  -4 1059.09   21.10
  -2   3   4 1074.59   21.30
  -3  -2   4 1080.49   19.80
   2  -3   4 1096.99   19.50
  -1   3  -4  104.09    3.20
  -3  -1  -4  104.79    5.10
   1  -3   4  104.89    3.30
  -1   3   4  107.29    5.30
  -3  -1   4  101.09    4.40
   0   3  -4  864.01   14.50
  -3   0  -4  863.31   17.10
   0   3   4  843.12   17.40
  -3   0   4  854.91   17.00
  -3   1  -4  105.39    4.70
  -3   1   4  103.69    5.10
   1   3   4  105.39    5.20
   2   3  -4 1064.79   18.60
  -3   2  -4 1090.79   20.40
  -2  -3  -4 1072.49   21.10
  -3   2   4 1062.49   21.30
  -2  -3   4 1078.19   18.70
   2   3   4 1069.89   21.20
  -3  -3  -4  891.51   18.20
   3   3  -4  851.21   16.10
  -3   3  -4  865.41   17.00
   3   3   4  883.31   18.30
  -3   3   4  850.81   18.20
  -3  -3   4  885.81   16.30
  -4  -3  -4  718.83   16.10
  -3   4  -4  723.83   14.50
  -3   4   4  704.43   16.30
  -4  -3   4  713.83   14.50
  -2   4  -4   82.79    3.50
  -4  -2  -4   84.79    5.30
  -2   4   4   80.09    5.10
  -4  -2   4   75.29    4.10
   2  -4   4   84.39    3.60
  -4  -1  -4  614.34   14.00
  -1   4  -4  605.24   11.10
  -1   4   4  592.54   13.80
  -4  -1   4  608.84   13.20
   1  -4   4  597.14   11.00
  -4   0  -4  531.85   12.30
  -4   0   4  507.85   12.00
   0   4   4  514.65   12.30
  -4   1  -4  593.24   13.40
  -4   1   4  621.04   13.80
   1   4   4  578.24   13.70
   2   4  -4   76.59    2.50
  -2  -4  -4   71.09    5.00
  -4   2  -4   83.79    4.70
  -2  -4   4   81.29    2.50
   2   4   4   77.19    5.30
  -4   3  -4  713.13   15.30
   3   4  -4  728.93   13.50
  -3  -4  -4  710.83   15.90
  -3  -4   4  732.33   13.60
   3   4   4  707.23   16.10
  -4   3   4  728.03   16.50
  -4  -4  -4   14.70    3.20
  -4   4  -4   16.00    2.70
  -4   4   4   16.40    3.50
  -4  -4   4   14.10    2.10
  -5  -4  -4   49.40    5.10
  -4   5  -4   46.50    4.00
  -4   5   4   47.70    5.10
  -5  -4   4   48.80    3.80
  -3   5  -4  514.95   11.50
  -5  -3  -4  540.15   13.50
  -5  -3   4  527.35   12.20
  -3   5   4  541.35   13.70
  -5  -2  -4  299.87    9.40
  -2   5  -4  293.77    7.10
   2  -5   4  312.67    7.20
  -5  -2   4  303.77    8.60
  -2   5   4  305.67    9.40
  -5  -1  -4  544.45   13.50
  -1   5  -4  551.24   10.30
  -1   5   4  560.54   13.50
  -5  -1   4  548.05   13.00
   1  -5   4  564.44   10.30
  -5   0   4  133.39    6.00
   0   5   4  116.49    6.10
  -5   1  -4  534.55   13.10
  -5   1   4  559.24   13.50
   1   5   4  545.15   13.20
  -5   2  -4  307.27    9.20
  -2  -5  -4  311.57    9.20
  -5   2   4  277.77    9.30
   2   5   4  302.07    9.30
   3   5  -4  515.55   10.20
  -5   3  -4  524.05   12.80
  -3  -5  -4  520.55   13.10
   3   5   4  524.55   13.20
  -3  -5   4  532.95   10.30
  -5   3   4  538.15   13.80
  -4  -5  -4   39.20    4.80
  -5   4  -4   48.70    4.60
  -5   4   4   39.90    5.10
  -4  -5   4   45.30    3.10
  -5   5  -4   18.00    3.10
  -5  -5  -4   21.30    3.70
  -5  -5   4   18.30    2.50
  -5   5   4   13.90    3.60
  -5   6  -4   36.80    4.60
  -6  -5  -4   45.00    5.80
  -6  -5   4   39.20    3.90
  -5   6   4   36.60    5.60
  -6  -4  -4   58.19    5.50
  -4   6  -4   53.29    4.10
  -4   6   4   57.39    5.70
  -6  -4   4   52.19    4.40
  -3   6  -4   17.40    2.40
  -6  -3  -4   19.80    3.70
  -3   6   4   22.60    3.80
  -6  -3   4   16.60    2.90
  -2   6  -4  184.38    5.40
  -6  -2  -4  181.38    7.80
   2  -6   4  193.48    5.40
  -2   6   4  185.38    7.70
  -6  -2   4  193.88    7.10
  -6  -1  -4  200.88    8.00
  -1   6  -4  198.68    4.80
  -6  -1   4  186.48    7.20
   1  -6   4  193.18    4.70
  -1   6   4  187.98    7.70
  -6   0  -4   14.20    3.20
  -6   0   4    7.20    2.80
   0   6   4   16.30    3.20
  -6   1  -4  177.78    7.60
  -6   1   4  196.28    7.90
   1   6   4  198.78    7.70
  -2  -6  -4  188.78    7.40
  -6   2  -4  188.28    7.60
  -6   2   4  187.18    7.90
   2   6   4  189.98    7.60
   3   6  -4   17.60    2.20
  -6   3  -4   15.70    3.30
  -3  -6  -4   15.10    3.20
  -6   3   4   12.60    3.30
   3   6   4   11.50    3.20
  -3  -6   4   17.30    2.20
  -3  -6   4   16.70    1.90
  -6   4  -4   54.49    5.00
  -4  -6  -4   62.29    5.40
  -6   4   4   48.90    5.40
  -4  -6   4   52.69    3.10
  -5  -6  -4   40.10    5.20
  -6   5  -4   39.40    4.90
  -6   5   4   44.80    5.70
  -5  -6   4   41.20    3.40
  -6   6  -4   17.90    3.50
  -6  -6  -4   11.10    3.60
  -6  -6   4   10.90    2.40
  -6   6   4    9.20    3.90
  -6   7  -4   66.49    5.60
  -7  -6  -4   72.19    6.60
  -6   7   4   72.49    6.80
  -7  -6   4   77.89    5.20
  -5   7  -4   28.70    4.50
  -7  -5  -4   28.50    4.50
  -7  -5   4   27.70    4.10
  -5   7   4   54.89    6.00
  -7  -4  -4   53.99    5.70
  -4   7  -4   57.19    4.40
  -4   7   4   49.40    5.70
  -7  -4   4   59.99    5.00
  -3   7  -4   60.09    4.00
  -7  -3  -4   60.39    5.80
  -7  -3   4   55.29    5.00
  -3   7   4   70.89    5.60
  -2   7  -4    3.60    1.70
  -7  -2  -4    7.50    3.00
  -7  -2   4    1.10    2.50
  -2   7   4   -1.00    2.70
  -7  -1  -4   40.60    5.30
  -1   7  -4   49.00    2.70
  -7  -1   4   51.09    5.00
   1  -7   4   52.29    2.50
  -1   7   4   53.89    5.40
  -7   0  -4    3.20    3.00
  -7   0   4    2.10    2.60
   0   7   4    3.90    2.90
  -7   1  -4   46.80    5.20
   1   7   4   55.19    5.30
  -7   1   4   46.80    5.20
  -7   2  -4    2.10    2.80
  -2  -7  -4    2.50    2.70
  -7   2   4    9.30    3.20
   2   7   4    3.00    2.90
  -7   3  -4   72.59    5.70
  -3  -7  -4   61.59    5.60
  -3  -7   4   59.59    2.90
   3   7   4   70.79    5.70
  -3  -7   4   65.99    2.70
  -7   3   4   61.79    6.00
  -4  -7  -4   45.90    5.40
  -7   4  -4   52.99    5.40
  -4  -7   4   54.69    3.10
   4   7   4   58.09    5.40
  -7   4   4   62.59    6.00
  -7   5  -4   28.70    4.20
  -5  -7  -4   29.40    4.40
  -7   5   4   33.30    4.80
  -5  -7   4   31.80    3.20
  -7   6  -4   68.99    6.20
  -6  -7  -4   77.99    6.90
  -6  -7   4   78.79    4.60
  -7   6   4   69.19    6.80
  -7   7  -4    2.90    3.10
  -7  -7  -4   -0.70    3.40
  -7   7   4   -0.40    3.70
  -7  -7   4    0.10    2.20
  -7   8  -4    5.40    3.40
  -8  -7  -4   -6.00    3.80
  -7   8   4    0.10    3.60
  -8  -7   4   -2.50    2.50
  -8  -6  -4  124.99    8.20
  -6   8  -4  137.09    7.20
  -8  -6   4  121.49    6.80
  -6   8   4  130.59    8.60
  -5   8  -4  280.87    9.40
  -8  -5  -4  292.17   11.20
  -8  -5   4  264.57    9.70
  -5   8   4  274.47   11.20
  -4   8  -4   40.20    4.50
  -8  -4  -4   39.70    6.20
  -4   8   4   46.10    6.30
  -8  -4   4   46.50    5.30
  -8  -3  -4   11.60    3.70
  -3   8  -4   13.40    2.60
  -8  -3   4   14.20    3.30
  -3   8   4   14.50    3.80
  -8  -2  -4   89.29    6.70
  -2   8  -4   97.69    4.40
  -8  -2   4   95.49    6.20
  -2   8   4   85.39    6.50
  -8  -1  -4   14.40    3.80
  -1   8  -4   18.60    2.50
  -8  -1   4   12.40    3.50
   1  -8   4   14.10    2.10
  -1   8   4    9.40    3.30
  -8   0  -4  374.76   12.20
   0   8   4  366.96   11.50
  -8   0   4  374.86   12.00
  -8   1  -4   17.10    3.80
  -8   1   4   14.50    3.90
   1   8   4   15.50    3.60
  -2  -8  -4   80.39    6.00
  -8   2  -4   91.89    6.70
   2   8   4  101.99    6.50
  -8   2   4   92.49    6.80
  -3  -8  -4    9.40    3.50
  -8   3  -4   15.20    3.80
  -8   3   4    4.40    3.40
   3   8   4   10.40    3.50
  -3  -8   4   12.80    2.70
  -3  -8   4   11.00    1.50
  -8   4  -4   33.20    4.90
  -4  -8  -4   42.80    5.50
   4   8   4   37.10    5.30
  -8   4   4   46.00    6.30
  -4  -8   4   48.60    3.00
  -5  -8  -4  293.77   10.70
  -8   5  -4  254.47   10.40
  -5  -8   4  276.57    7.60
  -8   5   4  284.47   11.60
  -6  -8  -4  126.79    7.70
  -8   6  -4  131.29    8.20
  -6  -8   4  129.69    5.70
  -8   6   4  134.09    8.90
  -8   7  -4    6.60    3.90
  -7  -8  -4   -3.70    3.80
  -7  -8   4    6.60    2.60
  -8   7   4    1.00    4.20
  -8   8  -4   31.40    5.20
  -8  -8  -4   28.90    5.50
  -8   8   4   37.00    6.10
  -8  -8   4   35.70    4.90
  -8   9  -4  104.29    7.90
  -9  -8  -4   80.79    8.60
  -8   9   4  103.59    9.60
  -9  -8   4  104.29    8.80
  -9  -7  -4   65.29    7.60
  -7   9  -4   72.89    6.80
  -7   9   4   67.39    8.40
  -9  -7   4   72.99    6.40
  -6   9  -4  193.88    8.70
  -9  -6  -4  186.58   10.00
  -9  -6   4  191.08    9.00
  -6   9   4  201.88   10.30
  -9  -5  -4    5.20    4.30
  -5   9  -4    4.00    2.80
  -9  -5   4    4.40    3.30
  -5   9   4   -0.80    3.60
  -4   9  -4   55.79    5.10
  -9  -4  -4   68.09    7.30
  -4   9   4   73.49    7.20
  -9  -4   4   60.59    6.30
  -3   9  -4   25.10    3.90
  -9  -3  -4   19.20    4.40
  -3   9   4   27.60    4.70
  -9  -3   4   21.70    4.10
  -9  -2  -4   94.89    7.50
  -2   9  -4   93.19    4.60
  -9  -2   4   83.29    6.70
  -2   9   4   90.29    7.00
  -9  -1  -4    9.70    3.90
  -1   9  -4    5.40    1.80
  -9  -1   4    3.90    3.30
  -1   9   4    4.80    3.30
  -9   0  -4   47.40    6.20
   0   9   4   43.60    5.70
  -9   0   4   51.49    6.00
  -1  -9  -4    1.30    3.00
  -9   1  -4    6.00    3.60
  -9   1   4    2.90    3.50
   1   9   4   -0.90    3.20
  -9   2  -4   96.79    7.30
  -2  -9  -4   97.09    6.80
   2   9   4   89.59    6.70
  -9   2   4   98.19    7.60
  -3  -9  -4   21.30    4.20
  -9   3  -4   22.20    4.60
   3   9   4   34.60    5.50
  -9   3   4   22.10    4.70
  -9   4  -4   63.29    6.80
  -4  -9  -4   62.69    6.70
   4   9   4   78.19    6.70
  -9   4   4   75.89    7.60
  -9   5  -4    4.20    3.70
  -5  -9  -4    2.60    3.70
  -9   5   4   -0.80    3.80
  -6  -9  -4  191.08    9.50
  -9   6  -4  204.98   10.00
  -9   6   4  190.98   10.80
  -9   7  -4   79.29    7.70
  -7  -9  -4   74.79    7.90
  -9   7   4   81.89    8.60
  -9   8  -4   85.89    8.00
  -8  -9  -4   84.99    8.60
  -9   8   4   96.49    9.30
  -9   9  -4   -1.10    3.80
  -9  -9  -4    4.60    4.50
  -9   9   4   -0.90    4.20
 -10  -9  -4    6.00    4.70
  -9  10  -4    2.90    4.10
  -9  10   4   -7.40    4.20
 -10  -8  -4    2.00    4.30
  -8  10  -4   -8.20    3.20
  -8  10   4   -7.40    4.10
 -10  -7  -4   63.69    8.60
  -7  10  -4   38.60    5.20
 -10  -7   4   47.70    6.50
  -7  10   4   46.40    6.70
  -6  10  -4    9.60    3.40
 -10  -6  -4   10.60    4.70
  -6  10   4    2.60    4.40
 -10  -6   4   14.50    4.30
 -10  -5  -4   34.40    5.80
  -5  10  -4   48.20    5.50
  -5  10   4   39.00    5.80
 -10  -5   4   33.10    5.10
  -4  10  -4   69.59    6.10
 -10  -4  -4   63.39    7.90
 -10  -4   4   69.39    7.10
  -4  10   4   66.49    7.10
 -10  -3  -4    8.50    4.40
 -10  -3   4    9.80    3.80
  -3  10   4    7.80    4.00
 -10  -2  -4   29.40    5.40
  -2  10   4   26.90    4.70
 -10  -2   4   24.40    4.90
 -10  -1  -4   24.00    4.80
 -10  -1   4   30.00    5.10
  -1  10   4   28.90    4.70
 -10   0  -4   52.29    6.80
   0  10   4   49.10    6.40
 -10   0   4   62.89    6.90
 -10   1  -4   30.90    5.50
  -1 -10  -4   25.90    4.40
 -10   1   4   30.70    5.20
   1  10   4   34.50    4.90
 -10   2  -4   21.50    5.10
  -2 -10  -4   33.10    4.70
   2  10   4   32.50    4.70
 -10   2   4   27.30    5.40
  -3 -10  -4   10.50    3.80
 -10   3  -4    6.40    4.10
   3  10   4   10.50    3.80
 -10   3   4    5.00    4.30
 -10   4  -4   78.89    7.80
  -4 -10  -4   61.09    7.20
   4  10   4   69.09    7.20
 -10   4   4   79.29    8.20
 -10   5  -4   40.90    5.90
  -5 -10  -4   55.29    6.90
 -10   5   4   38.00    6.30
 -10   6  -4    9.70    4.60
  -6 -10  -4    6.20    4.10
 -10   6   4    7.40    4.80
 -10   7  -4   53.79    7.20
  -7 -10  -4   65.29    7.70
 -10   7   4   45.00    6.80
 -10   8  -4   -5.40    3.70
  -8 -10  -4    1.10    4.60
 -10   8   4    2.80    4.70
 -10   9  -4    4.60    4.50
  -9 -10  -4   -4.00    4.30
 -10   9   4   -3.00    4.90
 -10  10  -4   37.70    6.20
 -10 -10  -4   40.70    6.60
 -10  10   4   37.40    6.80
 -11 -10  -4    9.10    5.30
 -10  11   4   -3.90    4.80
 -11  -9  -4   -1.30    4.80
  -9  11   4   12.00    5.30
 -11  -8  -4    4.70    4.80
  -8  11   4   11.50    5.40
 -11  -7  -4    0.50    4.70
  -7  11   4    2.40    4.60
 -11  -7   4    7.40    4.10
 -11  -6  -4   15.70    5.50
  -6  11   4   14.80    4.80
 -11  -6   4   22.50    4.80
 -11  -5  -4   34.00    6.20
 -11  -5   4   51.79    7.10
  -5  11   4   34.20    6.00
 -11  -4  -4   32.70    6.00
 -11  -4   4   43.80    6.00
  -4  11   4   38.10    5.80
 -11  -3  -4   41.00    6.30
  -3  11   4   59.19    7.30
 -11  -3   4   55.79    7.10
 -11  -2  -4   63.29    8.00
 -11  -2   4   60.99    7.50
  -2  11   4   71.09    7.40
 -11  -1  -4    6.90    4.50
 -11  -1   4    3.30    3.90
  -1  11   4    4.30    3.70
 -11   0  -4   48.70    6.80
   0  11   4   63.69    7.00
 -11   0   4   45.30    7.20
  -1 -11  -4    4.40    3.70
 -11   1  -4    0.80    4.30
 -11   1   4    4.40    4.30
   1  11   4    6.70    3.90
 -11   2  -4   61.09    8.00
  -2 -11  -4   59.59    6.80
   2  11   4   66.69    6.70
 -11   2   4   56.79    7.90
  -3 -11  -4   47.90    6.50
 -11   3  -4   34.60    6.10
   3  11   4   41.60    6.30
 -11   3   4   33.70    6.10
  -4 -11  -4   29.20    5.20
 -11   4  -4   34.90    6.20
 -11   4   4   48.80    6.90
  -5 -11  -4   40.70    5.80
 -11   5  -4   41.70    6.30
 -11   5   4   39.10    6.60
  -6 -11  -4   14.30    4.80
 -11   6  -4   17.10    5.00
 -11   6   4   21.20    5.70
  -7 -11  -4   10.50    4.60
 -11   7  -4    0.80    4.50
 -11   7   4   18.60    5.80
 -11   8  -4   11.40    4.90
  -8 -11  -4   12.00    5.30
 -11   8   4    5.20    5.00
  -9 -11  -4   -3.50    4.40
 -11   9  -4    2.00    4.40
 -11   9   4   -0.80    5.40
 -10 -11  -4    6.00    5.20
 -11  10  -4   -1.10    4.40
 -11  10   4    2.30    4.90
 -12  -9  -4   17.30    6.10
  -9  12   4   10.40    5.70
  -8  12   4    2.50    5.40
 -12  -7  -4    8.90    5.40
  -7  12   4    9.90    5.00
 -12  -6  -4    4.80    5.10
 -12  -6   4   -3.30    3.70
  -6  12   4   -4.00    4.50
 -12  -5  -4   15.50    5.40
 -12  -5   4   19.10    4.80
  -5  12   4   25.80    5.70
 -12  -4  -4    8.00    5.10
  -4  12   4    7.90    4.70
 -12  -4   4    8.30    4.80
 -12  -3  -4    9.20    5.00
 -12  -3   4   -0.30    4.10
  -3  12   4    8.90    4.60
 -12  -2  -4   19.60    5.50
  -2  12   4   22.90    5.00
 -12  -2   4   19.40    5.10
 -12  -1  -4   -8.30    4.00
 -12  -1   4    5.70    4.20
  -1  12   4    2.50    4.00
 -12   0  -4   52.99    8.30
 -12   0   4   50.39    7.90
   0  12   4   56.79    7.40
 -12   1  -4   -4.50    4.10
  -1 -12  -4   -1.50    3.70
 -12   1   4    5.80    4.50
   1  12   4    3.90    3.90
 -12   2  -4    7.10    5.10
  -2 -12  -4   13.00    4.40
   2  12   4   19.10    4.40
 -12   2   4   21.50    5.50
 -12   3  -4    3.00    4.70
  -3 -12  -4   -0.60    3.80
 -12   3   4    5.90    4.90
   3  12   4    5.20    4.00
 -12   4  -4    0.10    4.50
  -4 -12  -4    4.90    4.40
 -12   4   4    6.70    5.00
  -5 -12  -4   22.30    5.20
 -12   5  -4   21.40    5.70
 -12   5   4   13.20    5.50
  -6 -12  -4    8.30    4.70
 -12   6  -4   -0.30    4.20
 -12   6   4    0.40    4.90
 -12   7  -4   12.50    5.30
 -12   7   4    7.90    5.50
 -12   8  -4    4.10    5.10
 -12   8   4    5.50    5.50
 -12   9  -4   10.30    5.10
 -12   9   4    1.00    5.20
 -13  -7  -4   47.90    7.60
  -7  13   4   30.80    6.80
 -13  -6  -4   -4.90    4.50
 -13  -6   4    8.10    4.60
  -6  13   4   -4.40    4.40
 -13  -5  -4   26.50    6.50
 -13  -5   4   17.00    5.40
  -5  13   4    1.80    4.60
 -13  -4  -4   -0.60    4.70
 -13  -4   4    6.20    4.80
  -4  13   4   -0.30    4.50
 -13  -3  -4   -0.30    5.00
  -3  13   4   -1.20    4.50
 -13  -3   4    6.40    4.60
 -13  -2  -4   -0.80    4.80
  -2  13   4   13.20    4.40
 -13  -2   4    2.10    4.40
 -13  -1  -4   -1.70    4.70
  -1  13   4   13.10    4.80
 -13  -1   4    3.80    4.50
 -13   0  -4    3.10    5.00
   0 -13  -4   -3.00    4.10
 -13   0   4   -1.20    4.60
   0  13   4    5.80    4.50
 -13   1  -4    2.40    4.90
 -13   1   4    0.80    4.80
 -13   2  -4    3.50    5.20
 -13   2   4    2.70    4.90
 -13   3  -4    7.30    5.30
 -13   3   4   -2.90    4.70
 -13   4  -4    9.40    5.30
 -13   4   4   -3.30    4.90
 -13   5  -4    6.00    5.10
 -13   5   4    3.60    5.40
 -13   6  -4    2.40    4.80
 -13   6   4    8.20    5.60
 -13   7  -4   38.30    6.90
 -13   7   4   33.20    7.10
 -14  -5  -4   -3.90    4.70
 -14  -5   4    2.10    4.70
 -14  -4  -4   16.00    6.10
 -14  -4   4   19.10    6.10
 -14  -3  -4    6.10    5.50
 -14  -2  -4    4.60    5.10
 -14  -2   4    7.90    5.10
 -14  -1  -4    7.90    5.30
 -14  -1   4    0.90    4.80
 -14   0  -4    4.20    5.30
 -14   0   4    1.00    4.80
 -14   1  -4    7.30    5.50
 -14   1   4    8.50    5.40
 -14   2  -4   -0.40    5.10
 -14   2   4    6.70    5.50
 -14   3   4    2.80    5.10
 -14   4  -4    7.60    5.20
 -14   4   4    2.90    5.70
 -14   5  -4    5.50    5.20
 -14   5   4   -9.40    5.10
 -15  -2  -4    0.90    5.70
 -15  -2   4   10.20    5.80
 -15  -1  -4    8.80    6.00
 -15  -1   4   15.50    6.20
 -15   0  -4   -0.70    5.60
 -15   0   4   -5.40    4.90
 -15   1  -4    9.80    6.40
 -15   1   4   18.20    6.30
 -15   2  -4    5.30    6.30
 -15   2   4    7.50    6.10
   0   0   5    1.50    2.10
  -1   0  -5 1799.72   31.40
   0   1  -5 1792.12   30.80
   1   0   5 1801.82   31.60
  -1   0   5 1743.03   31.40
   0   1   5 1745.33   31.80
   0  -1   5 1767.82   30.80
  -1   1  -5   26.20    3.10
  -1   1  -5   36.30    3.20
  -1  -1  -5   23.50    3.60
   1   1  -5   26.30    2.90
   1  -1   5   28.60    3.10
   1   1   5   26.80    3.70
  -1   1   5   34.30    3.70
  -1  -1   5   30.30    2.90
  -1   2  -5  351.66    7.90
   2   1  -5  358.76    9.00
  -2  -1  -5  370.66    9.40
  -1   2  -5  362.36    8.00
   1  -2   5  367.86    7.90
   2   1   5  353.06    9.40
  -2  -1   5  356.56    8.40
  -1   2   5  387.86    9.70
   0   2  -5   61.69    3.00
   0   2  -5   66.69    3.00
  -2   0  -5   64.29    4.10
   0  -2   5   65.29    3.00
   2   0   5   61.19    4.20
   0   2   5   61.39    4.50
  -2   0   5   60.59    3.90
   1   2  -5  349.96    7.50
  -2   1  -5  356.36    8.60
   1   2   5  364.56    9.60
  -2   1   5  357.06    9.30
  -1  -2   5  358.56    7.60
   2   2  -5  238.48    5.80
  -2  -2  -5  241.28    7.60
  -2   2  -5  237.48    6.40
  -2  -2   5  236.68    6.00
  -2   2   5  229.48    7.50
   2   2   5  225.48    7.50
  -3  -2  -5 1924.21   35.30
  -2   3  -5 1904.41   33.40
  -3  -2   5 1964.90   33.90
   2  -3   5 1945.91   33.60
  -2   3   5 1921.31   35.60
   3   2   5 1898.91   35.50
  -3  -1  -5   61.59    4.70
  -1   3  -5   66.39    3.00
  -1   3  -5   71.09    3.10
  -3  -1   5   65.19    4.00
   1  -3   5   67.59    3.00
  -1   3   5   68.29    4.50
   0   3  -5   19.40    1.90
  -3   0  -5   20.60    3.00
   0   3  -5   22.50    1.90
  -3   0   5   23.20    3.50
   0   3   5   16.60    2.90
   1   3  -5   69.79    2.40
  -3   1  -5   73.39    4.30
  -1  -3   5   65.49    2.50
   1   3   5   69.89    4.90
  -3   1   5   57.09    4.50
  -2  -3  -5 1934.01   35.70
   2   3  -5 1960.80   33.00
  -3   2  -5 1907.11   34.70
   2   3   5 1980.80   36.00
  -3   2   5 1947.71   35.90
  -2  -3   5 1962.90   33.10
   3   3  -5  226.88    5.90
  -3  -3  -5  230.48    7.90
  -3   3  -5  223.48    6.60
  -3  -3   5  224.88    5.90
   3   3   5  218.48    8.00
  -3   3   5  234.68    8.10
  -3   4  -5  190.58    5.90
  -4  -3  -5  179.18    7.40
  -4  -3   5  177.58    5.80
  -3   4   5  184.98    7.60
  -4  -2  -5   18.50    3.30
  -2   4  -5   26.60    2.60
   2  -4   5   21.90    2.70
  -4  -2   5   19.70    3.10
  -2   4   5   25.40    3.60
  -1   4  -5  217.38    5.10
  -1   4  -5  218.88    5.10
  -4  -1  -5  238.48    7.90
  -4  -1   5  231.18    7.20
   1  -4   5  226.38    5.10
  -1   4   5  219.18    7.80
  -4   0  -5  110.09    5.60
  -4   0   5  110.09    5.40
   0   4   5  110.79    5.80
  -4   1  -5  223.78    7.40
  -4   1   5  229.38    7.70
   1   4   5  222.38    7.90
   2   4  -5   25.40    1.80
  -4   2  -5   24.60    3.90
  -2  -4  -5   14.40    3.30
  -4   2   5   14.70    2.90
   2   4   5   22.00    3.40
  -2  -4   5   23.60    1.80
  -4   3  -5  184.08    6.40
   3   4  -5  182.18    4.90
  -3  -4  -5  184.18    7.50
   3   4   5  195.58    7.60
  -4   3   5  177.48    7.50
  -3  -4   5  184.18    5.00
  -4  -4  -5   70.29    5.60
  -4   4  -5   69.19    4.40
  -4  -4   5   73.39    3.70
  -4   4   5   70.49    5.60
  -4   5  -5   19.80    2.80
  -5  -4  -5   19.60    3.70
  -4   5   5   21.40    3.80
  -5  -4   5   16.70    2.50
  -5  -3  -5  130.49    6.80
  -3   5  -5  127.09    4.90
  -5  -3   5  122.39    5.40
  -3   5   5  122.59    6.70
  -2   5  -5  434.06    9.10
  -5  -2  -5  419.26   11.80
  -5  -2   5  414.66   10.70
   2  -5   5  430.76    9.10
  -2   5   5  413.86   11.80
  -1   5  -5   37.10    2.10
  -5  -1  -5   39.90    4.90
  -5  -1   5   42.90    4.10
   1  -5   5   42.30    2.20
  -1   5   5   37.60    4.60
  -5   0  -5  816.72   17.90
   0   5   5  796.22   18.00
  -5   0   5  812.82   17.70
  -5   1  -5   38.70    4.50
  -5   1   5   39.00    4.50
   1   5   5   38.30    4.70
  -2  -5  -5  431.56   11.60
  -5   2  -5  410.36   11.10
   2   5   5  408.36   11.60
  -5   2   5  424.56   11.90
  -5   3  -5  129.79    6.20
   3   5  -5  129.99    3.80
  -3  -5  -5  124.39    6.70
  -3  -5   5  122.69    3.70
  -5   3   5  133.49    7.00
   3   5   5  124.79    6.60
  -5   4  -5   19.40    3.20
  -4  -5  -5   24.10    4.00
  -4  -5   5   21.50    2.60
  -5   4   5   18.30    3.80
   4   5   5   23.60    3.90
  -5  -5  -5   55.09    5.60
  -5   5  -5   62.69    4.80
  -5  -5   5   60.39    3.80
  -5   5   5   58.09    5.80
  -6  -5  -5   -0.40    3.00
  -5   6  -5    2.50    2.40
  -6  -5   5    1.10    2.00
  -5   6   5    8.60    3.70
  -4   6  -5   78.19    4.70
  -6  -4  -5   74.19    6.10
  -6  -4   5   71.39    4.60
  -4   6   5   69.49    6.20
  -6  -3  -5   65.99    5.70
  -3   6  -5   59.99    3.80
  -6  -3   5   61.99    4.50
  -3   6   5   71.19    5.80
  -6  -2  -5  222.18    8.70
  -2   6  -5  211.58    5.70
   2  -6   5  212.38    5.70
  -2   6   5  208.18    8.50
  -6  -2   5  210.78    7.70
  -6  -1  -5   94.49    6.20
  -1   6  -5   94.99    3.00
   1  -6   5   94.39    2.90
  -1   6   5   95.79    6.00
  -6  -1   5  100.59    5.70
  -6   0  -5    2.60    2.70
  -6   0   5    0.00    2.40
   0   6   5    1.60    2.70
  -6   1  -5   84.09    5.80
  -6   1   5   92.99    6.00
   1   6   5   95.49    6.30
  -2  -6  -5  206.28    8.20
  -6   2  -5  194.68    7.80
   2   6   5  211.08    8.30
  -6   2   5  217.18    8.50
   3   6  -5   57.99    2.50
  -6   3  -5   61.49    5.40
  -3  -6  -5   61.69    5.50
  -3  -6   5   60.69    2.50
  -3  -6   5   60.49    2.40
  -6   3   5   61.99    5.70
   3   6   5   69.09    5.50
  -4  -6  -5   71.79    6.20
  -6   4  -5   75.69    5.60
   4   6  -5   78.69    3.80
  -6   4   5   68.69    6.20
   4   6   5   67.59    6.00
  -4  -6   5   77.29    3.40
  -6   5  -5   -0.20    2.50
  -5  -6  -5    4.70    3.30
  -6   5   5   -0.10    3.00
  -5  -6   5   -2.20    1.60
  -6  -6  -5  132.89    7.70
  -6   6  -5  149.19    7.00
  -6   6   5  125.29    8.00
  -6  -6   5  143.59    5.80
  -7  -6  -5    1.90    3.70
  -6   7  -5    6.10    2.80
  -6   7   5    4.50    3.90
  -7  -6   5   -0.70    2.30
  -7  -5  -5  100.79    7.30
  -5   7  -5   97.19    5.80
  -7  -5   5   96.89    5.50
  -5   7   5   96.89    7.20
  -7  -4  -5    9.50    3.50
  -4   7  -5   20.00    2.90
  -4   7   5   12.70    3.90
  -7  -4   5   13.20    3.00
  -3   7  -5  116.29    4.90
  -7  -3  -5  110.79    7.10
  -7  -3   5  112.19    6.20
  -3   7   5  116.59    7.10
  -2   7  -5   34.40    2.80
  -7  -2  -5   30.40    4.50
  -2   7   5   21.70    4.00
   2  -7   5   29.30    2.60
  -7  -2   5   31.60    4.60
  -7  -1  -5  196.48    8.50
  -1   7   5  200.88    8.60
  -7  -1   5  208.28    8.20
   1  -7   5  187.38    4.50
  -7   0  -5  616.74   15.70
   0   7   5  599.34   15.30
  -7   0   5  568.64   15.30
  -7   1  -5  184.48    8.20
   1   7   5  176.78    7.90
  -7   1   5  185.88    8.20
  -2  -7  -5   31.10    4.90
  -7   2  -5   37.70    5.00
   2   7   5   31.80    4.30
  -7   2   5   19.90    3.90
  -3  -7  -5  111.79    7.10
  -7   3  -5  111.19    6.90
  -7   3   5  123.59    7.30
   3   7   5  113.59    7.00
   4   7  -5   17.60    2.50
  -7   4  -5   16.70    3.60
  -4  -7  -5   17.10    3.90
  -7   4   5   16.60    3.80
   4   7   5   11.30    3.60
  -4  -7   5   17.20    2.50
  -4  -7   5   15.20    2.20
  -5  -7  -5   88.69    6.80
  -7   5  -5   91.69    6.50
  -5  -7   5   97.19    4.20
  -7   5   5   84.79    7.20
  -7   6  -5    4.10    3.00
  -6  -7  -5   -1.90    3.60
  -6  -7   5    3.90    2.10
  -7   6   5    1.40    3.70
  -7  -7  -5    3.00    4.10
  -7   7  -5    2.50    3.10
  -7   7   5    0.10    3.70
  -7  -7   5    0.60    2.20
  -7   8  -5   48.10    6.00
  -8  -7  -5   33.50    5.80
  -8  -7   5   46.50    4.90
  -7   8   5   24.70    5.40
  -8  -6  -5   84.29    7.70
  -6   8  -5   69.69    6.20
  -8  -6   5   82.19    5.80
  -6   8   5   81.69    7.60
  -8  -5  -5  233.68   10.50
  -5   8  -5  222.08    8.20
  -8  -5   5  232.48    8.80
  -5   8   5  207.78   10.10
  -4   8  -5  254.17    8.10
  -8  -4  -5  241.08   10.50
  -8  -4   5  241.98    9.30
  -4   8   5  231.78   10.10
  -8  -3  -5   58.29    6.40
  -3   8  -5   65.79    4.20
  -3   8   5   67.79    6.50
  -8  -3   5   55.89    5.30
  -2   8  -5   97.69    4.10
  -8  -2  -5  100.79    7.30
   2  -8   5  100.69    5.10
  -8  -2   5  102.89    6.60
  -2   8   5   97.89    6.80
  -8  -1  -5  150.78    8.10
  -1   8   5  156.88    7.80
  -8  -1   5  149.19    7.70
  -8   0  -5   13.80    3.70
   0   8   5   13.40    3.70
  -8   0   5   14.90    3.80
  -8   1  -5  156.58    8.10
  -8   1   5  160.18    8.30
   1   8   5  153.28    7.80
  -8   2  -5   93.09    6.80
  -2  -8  -5   99.89    6.60
  -8   2   5   80.89    6.80
   2   8   5   96.09    6.60
  -3  -8  -5   66.39    6.50
  -8   3  -5   66.99    6.20
  -8   3   5   52.39    6.50
   3   8   5   63.39    6.20
  -8   4  -5  230.28    9.80
  -4  -8  -5  261.37   10.30
  -4  -8   5  239.48    6.10
   4   8   5  238.58    9.80
  -8   4   5  240.08   10.60
  -8   5  -5  228.28    9.90
  -5  -8  -5  227.98   10.00
  -5  -8   5  216.18    6.80
  -8   5   5  220.98   10.60
  -8   6  -5   96.59    7.30
  -6  -8  -5   82.19    7.40
  -6  -8   5   83.79    7.10
  -8   6   5   75.49    7.90
  -8   7  -5   33.90    5.00
  -7  -8  -5   30.90    5.60
  -8   7   5   40.20    6.10
  -8  -8  -5   15.60    4.90
  -8   8  -5   11.70    4.00
  -8   8   5    5.70    4.50
  -9  -8  -5   19.50    5.30
  -8   9  -5   17.30    4.40
  -8   9   5   24.10    5.70
  -9  -7  -5   71.19    8.00
  -7   9  -5   72.69    6.60
  -9  -7   5   70.39    6.10
  -7   9   5   77.19    8.50
  -6   9  -5   29.30    4.30
  -9  -6  -5   37.80    5.90
  -6   9   5   30.90    5.70
  -9  -6   5   36.90    5.50
  -9  -5  -5  154.88    9.50
  -5   9  -5  159.28    7.50
  -5   9   5  151.18    9.80
  -9  -5   5  159.58    8.10
  -4   9  -5  108.09    5.70
  -9  -4  -5   96.49    8.20
  -9  -4   5  105.99    7.10
  -4   9   5  101.79    7.90
  -3   9  -5   97.19    5.10
  -9  -3  -5  110.79    8.20
  -9  -3   5  101.09    6.90
  -3   9   5  110.69    8.10
  -2   9  -5  358.06    8.60
  -9  -2  -5  363.96   12.80
  -2   9   5  344.57   12.40
  -9  -2   5  349.57   12.00
  -9  -1  -5   31.70    5.00
  -1   9   5   39.60    6.10
  -9  -1   5   35.80    5.00
  -9   0  -5    8.60    3.80
   0   9   5   20.80    4.10
  -9   0   5    5.90    3.40
  -9   1  -5   43.50    6.30
  -1  -9  -5   44.10    5.70
   1   9   5   38.40    5.60
  -9   1   5   42.10    5.60
  -2  -9  -5  351.66   11.80
  -9   2  -5  344.87   12.50
   2   9   5  356.66   12.10
  -9   2   5  346.17   12.80
  -3  -9  -5  100.99    7.70
  -9   3  -5  101.39    7.70
  -9   3   5   95.59    8.00
   3   9   5  106.49    7.50
  -4  -9  -5   95.99    7.90
  -9   4  -5   97.39    7.70
  -9   4   5   96.69    8.20
   4   9   5  100.99    7.80
  -9   5  -5  159.18    9.50
  -5  -9  -5  172.18    9.30
  -9   5   5  173.18   10.20
  -6  -9  -5   30.10    5.40
  -9   6  -5   34.80    5.40
  -9   6   5   35.90    6.00
  -7  -9  -5   70.09    8.10
  -9   7  -5   65.49    7.50
  -9   7   5   99.49    9.30
  -8  -9  -5   13.40    4.90
  -9   8  -5   23.40    4.90
  -9   8   5   19.20    5.50
  -9   9  -5    2.20    3.90
  -9  -9  -5    7.10    4.80
  -9   9   5   -0.40    4.50
 -10  -9  -5   -2.40    4.70
  -9  10  -5    9.30    4.60
  -9  10   5    9.40    5.20
  -8  10  -5   15.40    4.60
 -10  -8  -5   17.10    5.30
  -8  10   5    9.20    4.80
  -7  10  -5    8.50    5.50
 -10  -7  -5    2.30    4.70
 -10  -7   5   10.90    3.50
  -7  10   5   16.50    5.20
 -10  -6  -5   17.30    5.20
  -6  10   5   13.20    5.10
 -10  -6   5   16.00    4.00
 -10  -5  -5   74.49    8.50
 -10  -5   5   77.09    6.90
  -5  10   5   74.39    8.50
 -10  -4  -5   44.70    6.50
  -4  10   5   61.79    7.90
 -10  -4   5   53.49    6.70
 -10  -3  -5   31.70    5.80
 -10  -3   5   26.40    4.70
  -3  10   5   29.00    5.20
 -10  -2  -5   89.19    8.30
 -10  -2   5   90.49    7.70
  -2  10   5  108.69    7.80
 -10  -1  -5  149.79    9.50
  -1  10   5  174.18    9.20
 -10  -1   5  174.78    9.50
 -10   0  -5   53.29    7.20
 -10   0   5   51.49    6.90
   0  10   5   42.50    6.50
  -1 -10  -5  173.68    9.10
 -10   1  -5  182.58    9.90
   1  10   5  165.18    9.10
 -10   1   5  169.78    9.80
 -10   2  -5   88.49    7.90
  -2 -10  -5   94.69    7.70
   2  10   5   93.39    7.60
 -10   2   5   94.39    8.30
  -3 -10  -5   29.50    4.90
 -10   3  -5   31.80    5.40
 -10   3   5   17.50    5.10
   3  10   5   35.10    5.10
  -4 -10  -5   49.60    7.20
 -10   4  -5   56.89    7.80
 -10   4   5   55.89    7.90
   4  10   5   60.99    7.10
  -5 -10  -5   65.79    7.10
 -10   5  -5   71.69    7.70
 -10   5   5   63.89    8.20
  -6 -10  -5   20.00    5.20
 -10   6  -5   21.80    5.00
 -10   6   5   16.80    5.40
 -10   7  -5    8.20    4.30
  -7 -10  -5    5.50    4.80
 -10   7   5   12.10    5.20
  -8 -10  -5   12.60    5.20
 -10   8  -5   11.50    4.60
 -10   8   5    5.80    5.10
 -10   9  -5    5.50    4.40
  -9 -10  -5   13.80    5.10
 -10   9   5    4.80    5.00
 -10 -10  -5    1.10    4.80
 -10  10  -5    8.70    4.90
 -10  10   5   10.70    5.70
 -11 -10  -5    4.90    5.20
 -10  11   5   14.40    6.00
 -11  -9  -5   -0.20    5.10
  -9  11   5   -1.90    4.70
 -11  -8  -5    7.20    5.30
  -8  11   5    8.60    5.40
 -11  -7  -5   15.60    5.70
  -7  11   5   21.20    5.60
 -11  -7   5   23.00    4.80
 -11  -6  -5   62.79    8.50
 -11  -6   5   93.89    8.00
  -6  11   5   71.19    9.20
 -11  -5  -5   61.99    8.60
  -5  11   5   56.59    8.50
 -11  -5   5   58.29    7.30
 -11  -4  -5  103.69   10.00
 -11  -4   5  103.79    8.40
  -4  11   5  116.19    8.90
 -11  -3  -5  219.28   11.60
  -3  11   5  182.78   10.20
 -11  -3   5  207.28   10.50
 -11  -2  -5    6.10    4.50
 -11  -2   5    7.70    4.20
  -2  11   5   15.00    4.70
 -11  -1  -5  104.49    9.00
 -11  -1   5  108.19    8.70
  -1  11   5  106.39    8.40
 -11   0  -5    0.50    4.40
 -11   0   5    1.00    4.20
   0  11   5    4.10    4.00
  -1 -11  -5  115.69    8.70
 -11   1  -5  110.49    9.10
   1  11   5  130.09    8.70
 -11   1   5  123.39    9.40
  -2 -11  -5    8.80    4.40
 -11   2  -5    6.90    4.80
   2  11   5   10.70    4.40
 -11   2   5    8.80    4.50
 -11   3  -5  192.68   10.90
  -3 -11  -5  188.28    9.80
 -11   3   5  191.18   11.30
   3  11   5  205.48   10.00
  -4 -11  -5   99.29    8.40
 -11   4  -5   97.89    8.90
   4  11   5   99.19    8.40
 -11   4   5  119.29    9.80
 -11   5  -5   52.89    8.30
  -5 -11  -5   57.19    7.60
 -11   5   5   43.00    6.70
  -6 -11  -5   72.89    8.40
 -11   6  -5   79.59    8.40
 -11   6   5   95.39    9.70
  -7 -11  -5   26.10    5.80
 -11   7  -5   28.70    5.70
 -11   7   5   17.30    6.00
 -11   8  -5   10.40    4.70
  -8 -11  -5    1.60    4.80
 -11   8   5   13.80    5.90
  -9 -11  -5   -3.30    4.70
 -11   9  -5    1.40    4.50
 -11   9   5    4.00    5.00
 -10 -11  -5    1.50    5.20
 -11  10  -5    9.50    6.00
 -11  10   5   14.00    6.10
 -12  -9  -5    0.20    5.00
  -9  12   5    7.40    5.70
 -12  -8  -5   12.70    5.70
  -8  12   5    7.90    5.70
 -12  -7  -5   22.70    6.40
  -7  12   5   15.50    6.00
 -12  -6  -5    3.50    5.20
 -12  -6   5    3.70    3.90
  -6  12   5   -3.60    4.70
 -12  -5  -5   24.40    6.20
 -12  -5   5   27.10    5.30
  -5  12   5   36.40    6.30
 -12  -4  -5   -9.00    4.40
  -4  12   5   11.50    5.00
 -12  -4   5    6.40    4.10
 -12  -3  -5   20.60    5.80
 -12  -3   5   15.60    4.70
  -3  12   5    7.70    4.70
 -12  -2  -5   13.70    5.40
  -2  12   5   17.30    4.90
 -12  -2   5   24.90    5.40
 -12  -1  -5   12.20    5.20
 -12  -1   5   22.70    5.40
  -1  12   5    9.00    4.40
 -12   0  -5  141.39   10.30
   0  12   5  140.59    9.30
 -12   0   5  114.69    9.80
  -1 -12  -5   12.70    4.60
 -12   1  -5   11.00    5.10
 -12   1   5    5.50    4.90
   1  12   5    8.20    4.50
 -12   2  -5   13.50    5.30
  -2 -12  -5    8.50    4.40
 -12   2   5    7.50    4.80
   2  12   5    4.30    4.20
 -12   3  -5    8.60    5.30
  -3 -12  -5   12.80    4.60
 -12   3   5    9.60    5.20
   3  12   5   12.90    4.70
  -4 -12  -5    0.10    4.40
 -12   4  -5   -6.30    4.10
   4  12   5    2.90    3.90
 -12   4   5    5.30    5.10
 -12   5  -5   33.10    6.40
  -5 -12  -5   29.30    5.50
 -12   5   5    8.00    5.60
 -12   6  -5   -9.70    3.90
  -6 -12  -5   -0.90    4.50
 -12   6   5   10.30    5.50
 -12   7  -5   37.60    6.30
  -7 -12  -5   30.20    6.30
 -12   7   5   34.60    7.10
  -8 -12  -5   14.70    8.70
 -12   8  -5   18.90    5.50
 -12   8   5   11.50    6.00
 -12   9  -5   -3.70    4.10
 -12   9   5    9.50    5.90
 -13  -7  -5    9.60    5.50
  -7  13   5   11.80    5.90
 -13  -6  -5   17.00    6.00
  -6  13   5    4.40    5.50
 -13  -6   5   13.90    4.90
 -13  -5  -5   -8.60    4.50
 -13  -5   5    2.40    4.40
  -5  13   5    9.70    4.90
 -13  -4  -5    0.50    5.00
  -4  13   5   15.60    5.40
 -13  -4   5    6.80    4.40
 -13  -3  -5    0.20    4.80
  -3  13   5    2.60    4.80
 -13  -3   5    5.10    4.40
 -13  -2  -5   13.00    5.70
 -13  -2   5   19.00    5.60
  -2  13   5   16.60    5.10
 -13  -1  -5   17.00    5.90
  -1  13   5   29.10    5.70
 -13  -1   5   18.70    5.80
   0 -13  -5   -6.60    3.80
 -13   0  -5    3.60    4.80
 -13   0   5   -2.90    4.10
   0  13   5    1.40    4.40
  -1 -13  -5    7.80    4.60
 -13   1  -5   28.10    6.40
   1  13   5   13.50    4.80
 -13   1   5   34.70    6.80
 -13   2  -5   20.20    5.90
  -2 -13  -5    7.60    4.60
   2  13   5    6.30    4.40
 -13   2   5   14.60    5.70
 -13   3  -5   -3.50    4.70
  -3 -13  -5   -1.30    5.20
 -13   3   5   -1.90    4.60
 -13   4  -5    9.40    5.50
 -13   4   5   13.00    6.00
 -13   5  -5    0.20    4.50
 -13   5   5   -4.40    4.90
 -13   6  -5   14.70    5.50
 -13   6   5    7.00    5.70
 -13   7  -5   -2.10    4.60
 -13   7   5   -0.50    5.50
 -14  -5  -5    6.40    5.60
 -14  -5   5   12.40    5.10
 -14  -4  -5   -4.10    4.70
 -14  -4   5   -5.20    4.20
 -14  -3  -5   -1.00    5.00
 -14  -3   5   -0.20    4.30
 -14  -2  -5   14.10    5.80
 -14  -2   5   11.50    5.70
 -14  -1  -5   -1.70    5.00
 -14  -1   5    1.40    5.00
 -14   0  -5   15.90    5.80
 -14   0   5    8.00    5.40
 -14   1  -5   -0.40    5.20
 -14   1   5   -4.70    4.60
 -14   2  -5    6.00    5.30
 -14   2   5    2.30    5.20
 -14   3  -5    4.60    5.30
 -14   3   5   -6.40    5.00
 -14   4  -5    4.30    5.10
 -14   4   5   -6.40    5.30
 -14   5  -5   10.50    5.50
 -14   5   5   10.50    6.20
 -15  -1  -5   11.90    6.10
 -15  -1   5   11.80    6.00
 -15   0  -5   -0.70    5.40
 -15   0   5   -0.90    5.20
 -15   1  -5   21.10    7.00
 -15   1   5   18.00    6.20
   0   0   6   -5.00    1.90
  -1   0  -6 2122.29   37.30
   0  -1   6 2088.69   36.80
   0   1   6 2116.99   37.90
  -1   0   6 2104.39   37.40
   1   0   6 2136.39   37.60
  -1   1  -6  269.57    7.10
   1  -1   6  258.17    7.10
  -1   1   6  252.87    7.90
  -1  -1   6  256.87    6.90
  -1   2  -6  485.85   10.20
  -1   2  -6  502.45   11.30
  -2  -1  -6  490.85   11.70
  -1   2   6  462.75   11.80
  -2  -1   6  481.15   10.70
   2   1   6  466.25   11.60
   1  -2   6  463.35   10.20
   0   2  -6 1267.47   22.70
   0   2  -6 1292.27   22.80
  -2   0  -6 1283.67   24.10
   0   2   6 1256.67   24.70
  -2   0   6 1249.38   24.00
   2   0   6 1287.07   24.40
   0  -2   6 1286.67   22.90
   1   2  -6  494.85   10.10
  -2   1  -6  479.15   11.00
  -2   1   6  489.75   11.80
   1   2   6  485.35   12.00
  -1  -2   6  479.25   10.10
   2   2  -6 1663.43   29.30
  -2   2  -6 1646.04   29.70
  -2  -2  -6 1678.33   31.20
  -2   2   6 1621.44   31.20
  -2  -2   6 1680.83   29.40
   2   2   6 1691.53   31.40
  -3  -2  -6  124.29    6.30
  -2   3  -6  124.69    4.60
   3   2   6  118.39    6.30
  -3  -2   6  127.59    4.90
  -2   3   6  124.39    6.30
  -3  -1  -6   42.20    4.50
  -1   3  -6   41.60    2.90
  -1   3  -6   40.50    2.80
   1  -3   6   45.10    2.80
  -1   3   6   35.30    4.50
  -3  -1   6   37.00    3.70
   0   3  -6  183.18    4.70
  -3   0  -6  181.78    6.60
   0   3  -6  177.78    4.60
  -3   0   6  183.48    6.70
   0  -3   6  175.88    4.70
   1   3  -6   42.90    2.50
  -3   1  -6   47.10    3.90
  -1  -3   6   40.10    2.60
  -3   1   6   36.70    4.20
   1   3   6   41.30    4.60
  -3   2  -6  126.69    5.30
   2   3  -6  124.59    3.90
  -2  -3  -6  127.99    6.00
   2   3   6  116.49    6.20
  -2  -3   6  130.59    4.10
  -3   2   6  128.89    6.20
  -3  -3  -6  228.28    8.40
  -3   3  -6  239.08    6.90
   3   3   6  238.78    8.60
  -3   3   6  222.48    8.40
  -3  -3   6  240.48    6.40
  -3   4  -6  470.85   10.80
  -4  -3   6  474.25   10.80
  -3   4   6  479.65   13.00
  -4  -2  -6 1500.15   29.40
  -2   4  -6 1481.95   26.60
  -2   4   6 1520.55   29.80
  -4  -2   6 1490.55   27.90
   2  -4   6 1513.45   27.80
  -1   4  -6  858.11   15.60
  -4  -1  -6  872.21   18.70
  -1   4  -6  876.81   15.60
  -4  -1   6  849.52   17.80
  -1   4   6  846.32   18.80
   1  -4   6  831.92   15.50
  -4   0  -6  270.27    8.50
   0   4  -6  261.97    5.50
   0   4  -6  266.47    5.40
  -4   0   6  254.87    8.30
  -4   1  -6  836.32   17.90
  -4   1   6  847.32   18.40
   1   4   6  834.72   18.60
  -4   2  -6 1465.55   27.90
  -2  -4  -6 1485.55   28.90
   2   4  -6 1456.25   25.00
   2   4   6 1490.25   29.20
  -4   2   6 1451.15   29.00
  -2  -4   6 1482.85   25.20
  -3  -4  -6  495.05   13.10
   3   4  -6  473.05    9.90
  -4   3  -6  504.05   11.80
   3   4   6  481.05   13.10
  -3  -4   6  486.25   10.00
  -4  -4  -6    7.90    3.40
  -4   4  -6    8.80    2.40
  -4   4   6    5.50    3.10
  -4  -4   6    6.00    1.80
   4   4   6    5.70    3.30
  -4   5  -6   45.40    4.00
  -5  -4  -6   46.80    5.50
  -4   5   6   39.80    5.50
  -5  -4   6   39.20    3.60
  -5  -3  -6  523.05   13.80
  -3   5  -6  514.65   11.40
  -5  -3   6  530.45   12.20
  -3   5   6  514.25   14.10
  -5  -2  -6  262.17    9.40
  -2   5  -6  272.97    6.70
  -2   5   6  267.87    9.60
   2  -5   6  275.37    6.70
  -5  -2   6  287.47    8.50
  -1   5  -6  329.27    6.80
  -1   5  -6  329.47    6.90
  -5  -1  -6  338.87   10.50
  -1   5   6  327.77   10.50
   1  -5   6  327.67    6.80
  -5  -1   6  338.87    9.70
  -5   0  -6   86.19    5.80
  -5   0   6   91.79    5.50
   0   5   6   91.99    6.00
  -5   1  -6  339.27   10.20
  -5   1   6  338.87   10.40
   1   5   6  334.27   10.60
  -5   2  -6  272.17    9.10
  -2  -5  -6  283.87    9.60
   2   5   6  295.67    9.90
  -5   2   6  284.77    9.70
   3   5  -6  536.95   10.20
  -5   3  -6  522.25   13.20
  -3  -5  -6  529.15   14.20
  -3  -5   6  544.85   10.30
  -5   3   6  521.25   14.30
   3   5   6  542.05   14.40
  -5   4  -6   39.40    4.40
  -4  -5  -6   38.30    5.30
  -4  -5   6   40.70    2.90
   4   5   6   33.00    5.10
  -5   4   6   35.20    4.60
  -5  -5  -6  495.25   14.20
  -5   5  -6  507.05   12.70
  -5   5   6  500.75   14.70
  -5  -5   6  520.25   11.60
  -5   6  -6  122.89    6.00
  -6  -5  -6  120.69    7.90
  -5   6   6  128.59    7.90
  -6  -5   6  129.19    5.70
  -6  -4  -6   98.89    6.80
  -4   6  -6   90.79    4.90
  -4   6   6   95.79    6.90
  -6  -4   6   87.49    5.10
  -6  -3  -6   13.90    3.60
  -3   6  -6   17.90    2.40
  -3   6   6   16.80    3.80
  -6  -3   6   13.10    2.70
  -6  -2  -6   56.19    5.50
  -2   6  -6   55.29    3.10
   2  -6   6   55.59    3.10
  -6  -2   6   55.59    4.70
  -2   6   6   56.19    5.90
  -6  -1  -6  328.37   10.70
  -6  -1   6  329.87   10.00
  -1   6   6  312.37   10.70
  -6   0  -6   88.19    6.10
   0   6   6   85.19    6.10
  -6   0   6   90.99    6.10
  -6   1  -6  322.77   10.40
   1   6   6  310.07   10.50
  -6   1   6  327.17   10.50
  -2  -6  -6   64.69    5.80
  -6   2  -6   57.59    5.30
  -6   2   6   57.99    5.50
   2   6   6   47.50    5.70
  -6   3  -6   15.80    3.40
  -3  -6  -6   18.10    3.80
  -6   3   6   14.20    3.70
   3   6   6   17.00    3.80
  -6   4  -6   96.29    5.80
  -4  -6  -6   92.79    6.70
   4   6  -6   99.89    3.80
  -4  -6   6   95.79    3.70
  -6   4   6   90.69    6.90
   4   6   6   98.29    6.70
  -5  -6  -6  123.39    7.50
  -6   5  -6  117.49    6.50
  -5  -6   6  127.39    4.80
  -6   5   6  120.39    7.70
  -6   6  -6   61.49    5.60
  -6  -6  -6   65.09    7.00
  -6   6   6   57.59    6.70
  -6  -6   6   66.79    4.40
  -6   7  -6   85.09    6.10
  -7  -6  -6   86.69    7.50
  -7  -6   6   82.59    5.20
  -6   7   6   83.39    7.60
  -7  -5  -6   18.60    4.70
  -5   7  -6   17.40    3.10
  -7  -5   6   19.90    3.10
  -5   7   6   17.20    4.40
  -4   7  -6  122.29    5.60
  -7  -4  -6  129.19    7.90
  -4   7   6  122.29    7.80
  -7  -4   6  116.59    6.30
  -3   7  -6   41.00    3.50
  -7  -3  -6   40.80    5.70
  -7  -3   6   39.40    4.60
  -3   7   6   33.50    4.80
  -7  -2  -6   56.99    6.00
  -2   7  -6   57.49    3.10
   2  -7   6   50.09    3.00
  -2   7   6   64.69    6.00
  -7  -2   6   61.59    5.10
  -7  -1  -6   72.49    6.30
  -7  -1   6   69.69    5.50
  -1   7   6   77.59    6.10
  -7   0  -6   64.79    5.90
  -7   0   6   66.89    5.80
   0   7   6   70.59    6.30
  -7   1  -6   89.69    6.50
   1   7   6   74.89    6.20
  -7   1   6   75.39    6.10
  -2  -7  -6   63.99    6.00
  -7   2  -6   61.59    5.60
   2   7   6   49.99    5.70
  -7   2   6   51.99    5.70
  -3  -7  -6   39.60    5.50
  -7   3  -6   38.70    5.10
  -7   3   6   45.40    5.80
   3   7   6   30.50    4.50
  -7   4  -6  134.29    7.10
  -4  -7  -6  132.39    7.70
   4   7   6  122.39    7.90
  -4  -7   6  126.69    3.90
  -7   4   6  128.69    8.00
  -5  -7  -6   20.00    4.30
  -7   5  -6   20.00    3.80
  -7   5   6   27.20    5.10
  -5  -7   6   15.90    2.20
  -6  -7  -6   73.99    7.60
  -7   6  -6   86.79    6.50
  -6  -7   6   84.29    4.60
  -7   6   6   90.79    7.80
  -7   7  -6    6.20    3.30
  -7  -7  -6    7.50    4.20
  -7  -7   6    4.60    2.50
  -7   7   6    6.50    4.30
  -8  -7  -6   60.49    7.90
  -7   8  -6   69.49    6.60
  -7   8   6   50.39    8.10
  -8  -7   6   58.99    5.30
  -6   8  -6   72.39    6.10
  -8  -6  -6   63.29    7.60
  -6   8   6   69.49    7.90
  -8  -6   6   64.29    5.30
  -8  -5  -6  124.89    8.70
  -5   8  -6  126.59    6.40
  -5   8   6  129.79    8.70
  -8  -5   6  116.29    6.70
  -8  -4  -6   63.19    6.90
  -4   8  -6   63.19    4.80
  -8  -4   6   62.69    5.70
  -4   8   6   80.29    7.30
  -3   8  -6  507.65   11.70
  -8  -3  -6  525.45   15.70
  -3   8   6  525.85   15.70
  -8  -3   6  544.25   14.70
  -2   8  -6   55.69    3.20
  -8  -2  -6   62.39    6.50
  -2   8   6   66.39    6.40
  -8  -2   6   46.20    5.40
  -8  -1  -6  122.69    7.80
  -8  -1   6  110.09    7.20
  -1   8   6  112.59    7.20
  -8   0  -6   47.30    6.10
  -8   0   6   42.60    5.90
   0   8   6   54.59    6.20
  -8   1  -6  127.09    7.70
  -8   1   6  116.69    7.80
   1   8   6  119.69    7.50
  -8   2  -6   65.79    6.60
  -2  -8  -6   51.99    6.10
  -8   2   6   53.19    6.20
   2   8   6   49.00    5.90
  -8   3  -6  553.24   15.30
  -3  -8  -6  547.45   15.40
   3   8   6  505.45   15.20
  -8   3   6  507.15   15.80
  -8   4  -6   56.49    6.10
  -4  -8  -6   55.69    6.50
   4   8   6   73.09    6.90
  -8   4   6   70.09    7.20
  -8   5  -6  133.89    8.20
  -5  -8  -6  127.19    8.40
  -8   5   6  148.99    9.40
  -6  -8  -6   70.79    7.50
  -8   6  -6   74.89    7.10
  -8   6   6   68.99    8.30
  -7  -8  -6   52.29    7.80
  -8   7  -6   53.89    6.60
  -8   7   6   61.89    8.00
  -8  -8  -6   42.30    6.40
  -8   8  -6   39.70    5.40
  -8   8   6   37.40    6.30
  -9  -8  -6   11.50    5.20
  -8   9  -6    1.60    3.60
  -8   9   6   14.70    5.20
  -7   9  -6   -2.00    3.10
  -9  -7  -6    1.60    4.60
  -9  -7   6    1.70    3.00
  -7   9   6    1.70    4.50
  -6   9  -6   11.60    3.60
  -9  -6  -6   14.90    5.00
  -6   9   6   16.30    5.20
  -9  -6   6   18.00    3.80
  -9  -5  -6  192.88   10.70
  -5   9  -6  193.58    8.00
  -9  -5   6  198.38    8.80
  -5   9   6  204.28   10.70
  -9  -4  -6  206.78   10.70
  -4   9  -6  208.88    7.50
  -4   9   6  198.88   10.50
  -9  -4   6  211.98    9.30
  -9  -3  -6   97.99    8.10
  -3   9   6  111.39    8.10
  -9  -3   6   96.89    6.90
  -9  -2  -6   19.70    4.70
  -9  -2   6   22.80    4.30
  -2   9   6   26.60    4.80
  -9  -1  -6  142.39    8.60
  -9  -1   6  122.19    7.90
  -1   9   6  145.89    8.80
  -9   0  -6   38.70    5.50
   0   9   6   54.99    6.30
  -9   0   6   57.19    6.40
  -1  -9  -6  145.69    8.20
  -9   1  -6  154.48    8.80
   1   9   6  144.29    8.70
  -9   1   6  151.98    8.90
  -2  -9  -6   25.50    4.70
  -9   2  -6   19.60    4.60
  -9   2   6   23.20    5.00
   2   9   6   21.00    4.60
  -3  -9  -6   89.09    7.90
  -9   3  -6  100.69    7.70
  -9   3   6  105.69    8.30
   3   9   6  106.29    8.10
  -4  -9  -6  211.28   10.30
  -9   4  -6  213.08   10.10
   4   9   6  196.78   10.20
  -9   4   6  204.58   10.90
  -5  -9  -6  185.08    9.80
  -9   5  -6  182.88    9.90
  -9   5   6  190.68   10.90
  -6  -9  -6   18.70    5.10
  -9   6  -6   16.80    4.70
  -9   6   6   15.90    5.10
  -7  -9  -6   -3.70    4.10
  -9   7  -6   -3.20    3.50
  -9   7   6   -0.40    4.40
  -8  -9  -6   20.50    5.40
  -9   8  -6   13.40    4.30
  -9   8   6    2.80    4.50
  -9  -9  -6   -9.00    4.60
  -9   9  -6    7.60    4.30
  -9   9   6    0.00    4.60
 -10  -9  -6    0.30    4.80
  -9  10   6    1.80    5.10
 -10  -8  -6   16.90    5.60
  -8  10   6   15.60    5.60
 -10  -7  -6   10.20    5.20
  -7  10   6   16.50    5.60
 -10  -6  -6  177.18   11.30
 -10  -6   6  164.48    8.70
  -6  10   6  160.48   10.40
 -10  -5  -6   33.20    6.30
 -10  -5   6   38.90    6.00
  -5  10   6   36.70    6.40
 -10  -4  -6   18.60    5.50
  -4  10   6   17.60    4.90
 -10  -4   6    9.00    3.70
 -10  -3  -6   27.70    5.80
 -10  -3   6   20.40    4.60
  -3  10   6   23.20    5.30
 -10  -2  -6  146.99    9.80
 -10  -2   6  154.48    8.90
  -2  10   6  139.69    9.20
 -10  -1  -6   29.90    5.70
 -10  -1   6   40.70    6.50
  -1  10   6   41.20    5.70
 -10   0  -6  106.99    8.60
   0  10   6   99.29    8.10
 -10   0   6   90.29    7.80
 -10   1  -6   30.90    5.50
  -1 -10  -6   58.39    7.20
 -10   1   6   29.30    5.40
   1  10   6   40.40    5.70
  -2 -10  -6  127.59    8.50
 -10   2  -6  134.19    9.10
 -10   2   6  143.09    9.60
   2  10   6  141.19    8.60
  -3 -10  -6   23.10    5.00
 -10   3  -6   20.70    5.10
   3  10   6   27.20    5.00
 -10   3   6   29.00    5.60
  -4 -10  -6   19.80    5.10
 -10   4  -6    6.60    4.60
   4  10   6   13.00    4.70
 -10   4   6   17.10    4.90
 -10   5  -6   42.00    6.00
  -5 -10  -6   32.50    5.60
 -10   5   6   36.10    6.10
 -10   6  -6  164.58   10.00
  -6 -10  -6  155.08    9.80
 -10   6   6  174.78   11.20
  -7 -10  -6   16.00    5.20
 -10   7  -6   21.20    4.90
 -10   7   6   10.10    5.80
  -8 -10  -6    9.70    5.30
 -10   8  -6   14.10    4.80
 -10   8   6   13.00    5.50
 -10   9  -6   -2.70    4.00
  -9 -10  -6    0.40    5.00
 -10   9   6    1.60    4.90
 -10 -10  -6   -9.00    4.60
 -10  10   6    6.20    5.30
 -11  -9  -6   40.20    7.20
  -9  11   6   44.50    7.40
 -11  -8  -6    1.60    4.90
  -8  11   6    3.30    5.00
 -11  -7  -6    1.80    5.30
  -7  11   6    7.10    4.80
 -11  -6  -6    2.50    5.10
  -6  11   6   -8.00    4.10
 -11  -6   6   -1.80    3.40
 -11  -5  -6    1.30    4.90
  -5  11   6   -0.80    4.70
 -11  -5   6    8.90    4.00
 -11  -4  -6   13.20    5.50
  -4  11   6   17.20    5.30
 -11  -4   6   15.10    4.50
 -11  -3  -6   10.70    5.20
 -11  -3   6   21.00    5.00
  -3  11   6   14.50    5.10
 -11  -2  -6    5.90    4.90
 -11  -2   6   20.80    4.90
  -2  11   6    9.50    5.00
 -11  -1  -6  243.78   12.20
  -1  11   6  242.38   11.20
 -11  -1   6  256.87   11.90
 -11   0  -6   18.80    5.20
   0  11   6    5.00    4.40
 -11   0   6    1.10    4.10
 -11   1  -6  242.48   12.00
  -1 -11  -6  262.67   11.60
   1  11   6  254.37   11.70
 -11   1   6  262.37   12.40
  -2 -11  -6    9.50    4.50
 -11   2  -6   20.70    5.40
   2  11   6   11.80    4.60
 -11   2   6   14.20    5.20
 -11   3  -6   13.40    5.20
  -3 -11  -6   23.60    5.30
   3  11   6   14.80    4.70
 -11   3   6   16.60    5.30
 -11   4  -6   11.20    4.90
  -4 -11  -6   13.10    5.00
 -11   4   6   14.50    5.50
   4  11   6   23.40    5.20
 -11   5  -6    5.90    4.70
  -5 -11  -6   13.20    5.10
 -11   5   6   -0.60    4.50
  -6 -11  -6   -1.50    4.40
 -11   6  -6   -5.50    4.10
 -11   6   6   -5.30    4.50
 -11   7  -6    2.70    4.20
  -7 -11  -6   -3.90    4.40
 -11   7   6   11.50    5.60
  -8 -11  -6    4.10    5.00
 -11   8  -6    0.00    4.10
 -11   8   6    2.70    5.50
 -11   9  -6   24.50    5.80
  -9 -11  -6   33.70    6.80
 -11   9   6   37.30    7.30
 -12  -8  -6    9.10    5.50
  -8  12   6    1.60    5.10
 -12  -7  -6    5.10    5.10
  -7  12   6    1.00    5.20
 -12  -6  -6   -4.50    5.00
  -6  12   6    2.10    5.10
 -12  -6   6    3.50    3.90
 -12  -5  -6   -7.60    5.00
 -12  -5   6   17.30    4.80
  -5  12   6    7.50    4.90
 -12  -4  -6   25.90    6.30
  -4  12   6   36.10    6.40
 -12  -4   6   28.20    5.70
 -12  -3  -6    2.90    4.90
 -12  -3   6    4.20    4.00
  -3  12   6    1.70    4.40
 -12  -2  -6   16.80    5.80
 -12  -2   6   17.00    4.90
  -2  12   6    7.80    4.70
 -12  -1  -6   19.10    5.70
  -1  12   6   20.10    5.10
 -12  -1   6   19.00    5.30
 -12   0  -6   12.00    5.30
   0  12   6   18.40    5.20
 -12   0   6    4.40    4.40
 -12   1  -6   14.50    5.40
  -1 -12  -6   23.70    5.30
 -12   1   6   27.10    6.00
   1  12   6   19.40    5.30
  -2 -12  -6    9.80    4.80
 -12   2  -6   11.60    5.10
   2  12   6   22.60    5.30
 -12   2   6   14.00    5.30
 -12   3  -6   -0.40    4.50
  -3 -12  -6    0.70    4.30
   3  12   6    5.30    4.20
 -12   3   6    1.20    4.80
  -4 -12  -6   32.40    6.00
 -12   4  -6   28.90    6.30
   4  12   6   43.80    6.30
 -12   4   6   40.00    7.30
  -5 -12  -6    6.60    4.70
 -12   5  -6    7.40    4.90
 -12   5   6    4.80    5.00
  -6 -12  -6    2.10    4.50
 -12   6  -6    5.30    4.50
 -12   6   6    1.10    4.90
 -12   7  -6    6.90    4.80
  -7 -12  -6    1.50    4.80
 -12   7   6   16.10    6.30
  -8 -12  -6    3.30    5.20
 -12   8  -6   12.10    5.10
 -12   8   6    4.80    5.70
 -13  -7  -6   12.10    6.20
  -7  13   6   22.60    6.70
 -13  -6  -6    1.30    5.00
  -6  13   6    1.10    5.00
 -13  -6   6    2.90    5.50
 -13  -5  -6    5.70    5.60
  -5  13   6   -3.10    4.60
 -13  -5   6    8.20    4.40
 -13  -4  -6    5.10    5.30
  -4  13   6   11.00    5.40
 -13  -4   6    2.60    4.70
 -13  -3  -6   21.10    6.40
  -3  13   6    5.80    5.20
 -13  -3   6   25.20    5.80
 -13  -2  -6   -3.30    5.00
  -2  13   6   11.00    5.00
 -13  -2   6   -3.20    3.90
 -13  -1  -6   12.10    5.60
  -1  13   6   13.00    5.10
 -13  -1   6    3.00    4.50
   0 -13  -6   59.99    8.20
 -13   0  -6   54.09    7.60
 -13   0   6   49.00    7.30
   0  13   6   55.89    8.00
  -1 -13  -6   12.40    5.10
 -13   1  -6    7.40    5.30
 -13   1   6   14.50    5.50
   1  13   6    9.10    4.70
 -13   2  -6    5.00    5.30
  -2 -13  -6    0.90    4.40
   2  13   6   -5.00    3.60
 -13   2   6    3.30    4.90
  -3 -13  -6    7.50    4.90
 -13   3  -6   17.80    5.90
   3  13   6   13.60    5.20
 -13   3   6    7.20    5.40
 -13   4  -6   -3.30    4.90
  -4 -13  -6    1.50    4.80
 -13   4   6    1.50    5.20
   4  13   6    1.10    4.40
  -5 -13  -6    2.90    7.40
 -13   5  -6   -1.10    4.60
 -13   5   6   14.10    5.80
 -13   6  -6    1.80    5.10
 -13   6   6   10.80    5.90
 -13   7  -6   13.00    5.20
 -13   7   6   21.50    7.00
 -14  -4  -6    5.90    5.70
 -14  -4   6   -0.70    4.50
  -4  14   6    1.90    5.50
 -14  -3  -6   -7.20    5.00
  -3  14   6    5.20    5.50
 -14  -3   6    2.80    4.80
 -14  -2  -6   17.70    6.10
  -2  14   6   11.20    6.40
 -14  -2   6    0.40    4.90
 -14  -1  -6    8.00    5.50
 -14  -1   6    7.40    5.00
 -14   0  -6   20.90    6.30
 -14   0   6   22.10    6.20
 -14   1  -6   -5.70    4.60
 -14   1   6   14.20    5.70
 -14   2  -6   23.20    6.50
 -14   2   6    8.80    5.80
 -14   3  -6    4.20    5.70
 -14   3   6    2.60    5.70
 -14   4  -6   12.90    6.00
 -14   4   6    5.50    5.70
   0   0   7    1.10    2.10
  -1   0  -7  686.93   14.90
  -1   0   7  702.33   15.00
   0  -1   7  710.13   14.60
   1   0   7  709.53   15.20
   0   1   7  697.63   15.40
  -1  -1  -7   10.90    2.70
  -1   1  -7    6.10    2.30
  -1  -1   7   15.50    2.50
   1   1   7    8.40    2.60
  -1   1   7   12.00    2.90
   1  -1   7   12.50    2.60
  -1   2  -7  593.24   12.30
  -2  -1  -7  594.24   13.80
  -2  -1   7  590.24   12.90
  -1   2   7  574.14   14.00
   1  -2   7  611.04   12.60
   2   1   7  578.44   13.90
   0   2  -7  136.09    4.80
  -2   0  -7  133.89    5.80
   2   0   7  133.19    6.20
   0  -2   7  132.29    4.90
  -2   0   7  142.59    5.90
   0   2   7  132.69    6.30
  -2   1  -7  599.54   13.30
  -2   1   7  599.84   14.00
   2  -1   7  597.74   13.40
   1   2   7  583.04   14.20
  -1  -2   7  608.24   12.40
  -2  -2  -7  743.33   16.70
  -2   2  -7  734.43   15.20
   2   2   7  741.43   16.90
  -2  -2   7  730.93   14.90
  -2   2   7  759.82   16.90
  -2   3  -7  148.29    5.30
  -3  -2  -7  157.58    7.10
  -3  -2   7  151.88    5.50
  -2   3   7  153.58    7.20
   3   2   7  161.68    7.20
  -3  -1  -7  151.38    6.80
  -1   3  -7  156.68    5.00
  -3  -1   7  147.39    5.90
   3   1   7  151.78    6.90
  -1   3   7  146.59    6.90
  -3   0  -7  248.38    8.00
   0   3  -7  243.58    6.20
   0   3  -7  248.58    6.20
  -3   0   7  249.88    8.10
   0   3   7  250.07    8.60
   0  -3   7  253.97    6.30
  -3   1  -7  158.18    6.20
   1   3  -7  162.58    4.60
  -1  -3   7  141.79    4.60
  -3   1   7  144.79    6.60
   1   3   7  154.98    7.10
  -2  -3  -7  148.99    7.10
  -3   2  -7  156.08    6.00
   2   3  -7  152.68    4.70
  -2  -3   7  152.98    4.90
   2   3   7  154.48    7.20
  -3   2   7  157.88    7.00
  -3   3  -7  771.02   16.10
  -3  -3  -7  771.92   17.90
  -3  -3   7  767.02   15.40
   3   3   7  785.92   18.00
  -3   3   7  768.72   18.00
  -4  -3  -7   25.50    4.20
  -3   4  -7   20.40    3.10
   4   3   7   29.40    4.30
  -3   4   7   21.30    3.50
  -4  -3   7   23.20    3.30
  -4  -2  -7   92.39    6.10
  -2   4  -7   88.69    4.00
  -2   4   7   79.89    6.00
  -4  -2   7   83.49    4.90
  -1   4  -7    9.00    1.80
  -4  -1  -7   11.70    3.30
  -1   4  -7    5.50    1.70
  -4  -1   7    6.80    2.50
  -1   4   7    6.30    3.10
  -4   0  -7  429.96   11.70
   0   4  -7  421.46    8.60
   0   4  -7  419.66    8.50
   0   4   7  442.46   12.20
  -4   0   7  429.46   11.40
   1   4  -7    7.10    1.30
  -4   1  -7    8.70    2.90
   1   4  -7    4.80    1.30
   1   4   7    5.00    3.00
  -4   1   7    9.00    3.10
  -1  -4   7    4.70    1.40
  -4   2  -7   83.69    5.10
  -2  -4  -7   92.59    6.20
   2   4  -7   86.89    3.10
  -4   2   7   94.39    6.10
  -2  -4   7   90.69    3.40
   2   4   7   84.19    6.10
  -4   3  -7   16.10    2.90
   3   4  -7   21.60    2.50
  -3  -4  -7   19.60    4.00
  -3  -4   7   21.60    2.60
  -4   3   7   10.60    3.10
   3   4   7   19.30    3.90
  -4   4  -7  138.39    5.90
  -4  -4  -7  122.29    7.10
  -4   4   7  129.99    7.40
   4   4   7  136.19    7.40
  -4  -4   7  135.89    5.00
  -4   5  -7   10.60    2.50
  -5  -4  -7   16.40    3.70
  -4   5   7   12.10    3.60
  -5  -4   7   15.30    2.50
  -5  -3  -7   49.30    5.60
  -3   5  -7   41.40    3.50
  -3   5   7   43.60    5.50
  -5  -3   7   43.10    3.90
  -2   5  -7  251.87    6.50
  -5  -2  -7  272.07    9.60
  -5  -2   7  246.68    8.10
  -2   5   7  248.28    9.50
  -1   5  -7   45.90    2.50
  -5  -1  -7   60.29    5.50
  -1   5  -7   45.70    2.60
  -1   5   7   49.70    5.40
  -5  -1   7   47.70    4.70
  -5   0  -7   80.89    5.80
  -5   0   7   72.29    5.30
   0   5   7   79.09    6.00
  -5   1  -7   51.59    5.00
   1   5   7   53.09    5.60
  -5   1   7   58.99    5.30
  -5   2  -7  268.67    8.80
  -2  -5  -7  243.68    9.30
  -5   2   7  267.47    9.60
   2   5   7  257.07    9.60
  -5   3  -7   37.70    4.50
   3   5  -7   36.00    2.50
  -3  -5  -7   38.50    5.40
  -3  -5   7   44.00    2.60
  -5   3   7   51.39    5.50
   3   5   7   39.60    5.30
  -5   4  -7   10.40    2.80
  -4  -5  -7   21.50    4.10
  -5   4   7    6.30    3.30
   4   5   7   14.10    3.70
  -4  -5   7   13.90    2.00
  -5   5  -7   27.00    4.00
  -5  -5  -7   40.90    5.70
  -5   5   7   29.80    4.60
  -5  -5   7   29.70    3.40
  -6  -5  -7   91.29    7.30
  -5   6  -7   87.09    5.50
  -6  -5   7   98.99    5.10
  -5   6   7  101.89    7.60
  -6  -4  -7   83.09    6.90
  -4   6  -7   80.29    4.80
  -4   6   7   69.49    6.60
  -6  -4   7   89.39    5.10
  -6  -3  -7  126.89    7.50
  -3   6  -7  124.29    4.90
  -6  -3   7  128.89    6.20
  -3   6   7  122.59    7.60
  -6  -2  -7  273.27   10.40
  -2   6  -7  286.27    6.90
  -2   6  -7  279.27    6.80
   2  -6   7  279.47    6.70
  -2   6   7  288.67   10.50
  -6  -2   7  264.27    9.00
  -6  -1  -7  132.79    7.40
  -6  -1   7  146.79    6.90
  -1   6   7  135.39    7.50
  -6   0  -7   51.79    5.80
  -6   0   7   58.99    5.30
   0   6   7   63.19    6.00
  -6   1  -7  125.89    6.90
   1   6   7  123.89    7.30
  -6   1   7  138.99    7.30
  -2  -6  -7  281.27   10.20
  -6   2  -7  267.87    9.60
   2   6   7  275.87   10.30
  -6   2   7  283.67   10.30
  -3  -6  -7  131.19    7.50
  -6   3  -7  117.79    6.60
  -6   3   7  129.69    7.70
   3   6   7  128.89    7.50
  -6   4  -7   75.79    5.70
   4   6  -7   79.89    3.50
  -4  -6  -7   88.99    6.80
  -4  -6   7   79.19    3.40
  -6   4   7   79.89    6.70
   4   6   7   93.09    7.00
  -6   5  -7   96.39    6.00
  -5  -6  -7   90.89    7.20
  -5  -6   7   94.69    4.30
  -6   5   7   87.69    7.30
  -6  -6  -7  103.99    7.90
  -6   6  -7  121.59    6.70
  -6  -6   7  116.29    5.30
  -6   6   7  120.09    8.30
  -7  -6  -7   14.60    4.60
  -6   7  -7   16.00    3.50
  -6   7   7   15.20    4.90
  -7  -6   7   25.50    3.40
  -5   7  -7   80.79    5.40
  -7  -5  -7   85.29    7.50
  -5   7   7   74.49    7.40
  -7  -5   7   82.79    5.30
  -4   7  -7   52.59    4.30
  -7  -4  -7   51.39    6.60
  -7  -4   7   47.30    4.70
  -4   7   7   47.50    6.40
  -7  -3  -7   64.49    6.50
  -3   7  -7   65.09    3.90
  -7  -3   7   66.69    5.40
  -3   7   7   67.69    6.70
  -2   7  -7   11.10    1.70
  -2   7  -7    7.10    1.70
  -7  -2  -7    7.40    3.40
   2  -7   7    7.90    1.70
  -7  -2   7    5.90    2.90
  -2   7   7    5.30    3.60
  -7  -1  -7  308.47   11.00
  -7  -1   7  263.17    9.90
  -1   7   7  282.07   10.60
  -7   0  -7   15.90    3.70
  -7   0   7   13.70    3.50
   0   7   7   12.70    3.70
  -7   1  -7  266.27   10.30
   1   7   7  309.37   10.90
  -7   1   7  289.47   10.80
  -7   2  -7    2.20    3.20
  -2  -7  -7    7.10    3.60
  -7   2   7    5.50    3.20
   2   7   7    7.10    3.60
  -7   3  -7   65.69    6.20
  -3  -7  -7   60.39    6.40
   3   7   7   71.29    6.80
  -7   3   7   74.39    6.70
  -7   4  -7   55.79    5.80
  -4  -7  -7   46.00    6.40
   4   7   7   55.59    6.40
  -7   4   7   59.79    6.90
  -5  -7  -7   87.59    7.50
  -7   5  -7   80.79    6.40
  -7   5   7   77.49    7.40
  -5  -7   7   79.79    4.00
  -6  -7  -7   24.30    5.10
  -7   6  -7   23.40    4.10
  -7   6   7   28.10    5.70
  -6  -7   7   26.30    3.40
  -7   7  -7   19.50    4.00
  -7  -7  -7   20.90    5.10
  -7   7   7   26.30    5.30
  -8  -7  -7   12.50    5.10
  -7   8  -7   15.10    3.80
  -7   8   7   17.20    5.40
  -8  -6  -7  197.58   11.20
  -6   8  -7  211.08    8.50
  -8  -6   7  193.88    8.10
  -6   8   7  196.88   10.90
  -8  -5  -7   77.69    8.00
  -5   8  -7   82.59    5.70
  -8  -5   7   74.99    5.90
  -5   8   7   82.89    7.70
  -8  -4  -7    6.20    4.20
  -4   8  -7   11.10    2.70
  -8  -4   7    6.80    3.00
  -4   8   7    7.00    4.30
  -3   8  -7   92.79    4.50
  -8  -3  -7   92.89    7.80
  -3   8   7   90.59    7.70
  -8  -3   7   93.59    6.40
  -2   8  -7  139.19    4.50
  -8  -2  -7  129.59    8.50
  -8  -2   7  139.99    7.80
  -2   8   7  159.98    8.80
  -8  -1  -7   62.99    6.70
  -1   8   7   53.99    6.50
  -8  -1   7   56.79    6.20
  -8   0  -7   59.59    6.60
   0   8   7   54.79    6.40
  -8   0   7   54.69    6.50
  -8   1  -7   59.39    6.40
  -8   1   7   37.60    5.80
   1   8   7   53.29    7.00
  -8   2  -7  156.18    8.40
  -2  -8  -7  153.18    8.90
   2   8   7  137.59    8.40
  -8   2   7  136.59    8.40
  -3  -8  -7  108.59    7.80
  -8   3  -7  107.69    7.70
   3   8   7  105.49    7.50
  -8   3   7   84.39    7.60
  -8   4  -7   13.40    4.00
  -4  -8  -7   11.60    4.50
  -8   4   7   12.50    4.80
   4   8   7   14.30    4.50
  -5  -8  -7   69.09    8.10
  -8   5  -7   82.49    6.80
  -8   5   7   81.59    8.30
  -8   6  -7  188.38    9.30
  -6  -8  -7  187.28   10.40
  -8   6   7  191.28   10.80
  -7  -8  -7   18.30    5.00
  -8   7  -7    7.00    3.80
  -8   7   7   14.30    5.10
  -8   8  -7    3.10    3.50
  -8  -8  -7    1.20    4.80
  -8   8   7   -1.60    4.20
  -9  -8  -7   10.50    5.60
  -8   9  -7   20.60    4.50
  -8   9   7   13.10    5.50
  -7   9  -7    6.30    3.90
  -9  -7  -7    6.10    5.20
  -7   9   7   12.90    5.10
  -9  -6  -7   21.20    6.00
  -6   9   7   29.30    6.00
  -9  -6   7   37.40    5.40
  -9  -5  -7   31.40    5.80
  -9  -5   7   30.20    4.40
  -5   9   7   30.20    5.90
  -9  -4  -7   23.10    5.60
  -9  -4   7   24.50    4.30
  -4   9   7   14.60    5.10
  -9  -3  -7   78.09    8.00
  -9  -3   7   91.89    7.00
  -3   9   7   70.29    7.70
  -9  -2  -7  223.08   10.90
  -9  -2   7  220.68    9.70
  -2   9   7  224.78   10.70
  -9  -1  -7    0.00    3.90
  -1   9   7   12.70    4.40
  -9  -1   7    1.00    3.50
  -9   0  -7   13.20    4.50
  -9   0   7    9.50    4.10
   0   9   7   21.00    4.70
  -1  -9  -7    6.90    4.10
  -9   1  -7    1.70    3.70
  -9   1   7    6.10    3.80
   1   9   7   12.10    4.30
  -9   2  -7  179.48    9.70
  -2  -9  -7  219.98   10.20
  -9   2   7  216.28   10.50
   2   9   7  212.78   10.30
  -9   3  -7   93.69    7.60
  -3  -9  -7   68.19    7.40
   3   9   7   78.59    7.40
  -9   3   7   91.49    8.20
  -4  -9  -7   23.00    5.10
  -9   4  -7   21.80    4.80
   4   9   7   22.70    5.10
  -9   4   7   22.10    5.20
  -5  -9  -7   27.00    5.70
  -9   5  -7   30.50    5.20
  -9   5   7   36.10    6.10
  -6  -9  -7   20.50    5.40
  -9   6  -7   28.00    5.20
  -9   6   7   33.20    6.40
  -7  -9  -7    2.60    4.70
  -9   7  -7   10.30    4.20
  -9   7   7   13.20    5.10
  -9   8  -7   16.00    4.50
  -8  -9  -7   13.20    5.60
  -9   8   7   14.40    5.60
  -9   9  -7    5.50    3.70
  -9  -9  -7    0.50    5.40
  -9   9   7    4.90    5.00
 -10  -9  -7   20.00    6.40
  -9  10   7   16.40    6.00
 -10  -8  -7   18.00    6.00
  -8  10   7   14.60    5.70
 -10  -7  -7   13.10    5.60
  -7  10   7    3.30    5.10
 -10  -6  -7   12.50    5.50
  -6  10   7    4.10    5.10
 -10  -6   7   11.20    3.80
 -10  -5  -7   49.90    7.20
 -10  -5   7   55.79    6.50
  -5  10   7   68.29    8.50
 -10  -4  -7   51.19    7.00
 -10  -4   7   65.39    6.80
  -4  10   7   74.39    8.40
 -10  -3  -7    7.30    4.80
 -10  -3   7    9.40    4.00
  -3  10   7    4.40    4.60
 -10  -2  -7   14.60    4.90
 -10  -2   7   12.60    4.20
  -2  10   7   11.70    4.90
 -10  -1  -7   55.99    7.90
  -1  10   7   43.80    6.10
 -10  -1   7   58.79    7.10
 -10   0  -7   23.00    5.30
   0  10   7   25.60    5.40
 -10   0   7   17.10    4.70
  -1 -10  -7   44.80    6.90
 -10   1  -7   55.59    6.80
   1  10   7   47.60    7.60
 -10   1   7   48.70    7.20
 -10   2  -7   17.50    4.90
  -2 -10  -7   13.50    4.70
 -10   2   7   11.00    4.70
   2  10   7   12.40    4.70
 -10   3  -7   -0.40    3.80
  -3 -10  -7    8.00    4.70
   3  10   7   11.00    4.80
 -10   3   7   14.90    5.00
 -10   4  -7   70.99    7.70
  -4 -10  -7   70.39    8.30
   4  10   7   64.69    8.20
 -10   4   7   71.89    8.60
  -5 -10  -7   53.09    7.80
 -10   5  -7   67.79    8.20
 -10   5   7   55.09    8.30
 -10   6  -7   10.50    4.70
  -6 -10  -7   -4.40    4.20
 -10   6   7    6.60    5.10
  -7 -10  -7    0.90    4.70
 -10   7  -7    9.70    4.50
 -10   7   7    4.20    5.30
  -8 -10  -7   14.70    6.00
 -10   8  -7   21.00    5.20
 -10   8   7   15.40    5.80
  -9 -10  -7   23.10    6.60
 -10   9  -7   29.00    5.30
 -10   9   7   13.70    5.80
 -10 -10  -7   19.90    6.20
 -10  10   7    2.20    5.50
 -11  -9  -7    4.60    5.60
  -9  11   7   10.30    6.00
 -11  -8  -7   19.00    6.30
  -8  11   7   20.00    6.00
 -11  -7  -7   12.80    5.70
  -7  11   7   41.10    7.20
 -11  -6  -7   12.50    5.80
  -6  11   7   13.10    6.00
 -11  -6   7   18.80    4.60
 -11  -5  -7   33.80    6.80
  -5  11   7   39.60    6.70
 -11  -5   7   55.49    6.90
 -11  -4  -7   17.30    5.60
  -4  11   7    5.20    4.70
 -11  -4   7    6.70    4.00
 -11  -3  -7  116.99    9.90
 -11  -3   7   95.09    8.40
  -3  11   7  106.49    9.60
 -11  -2  -7    9.50    5.30
  -2  11   7    9.50    5.20
 -11  -2   7    9.60    4.50
 -11  -1  -7   57.29    7.40
  -1  11   7   62.59    8.10
 -11  -1   7   63.59    7.50
 -11   0  -7   19.60    5.40
   0  11   7    3.40    4.60
 -11   0   7    8.30    4.50
  -1 -11  -7   54.79    7.50
 -11   1  -7   39.30    6.60
 -11   1   7   63.79    8.50
   1  11   7   71.09    7.90
 -11   2  -7   12.20    4.90
  -2 -11  -7   20.10    5.10
   2  11   7   16.20    5.20
 -11   2   7   24.00    5.60
 -11   3  -7  104.59    9.50
  -3 -11  -7   91.89    9.10
   3  11   7  106.39    9.00
 -11   3   7  117.69    9.80
 -11   4  -7    6.20    4.70
  -4 -11  -7    8.40    4.70
   4  11   7    8.50    4.50
 -11   4   7    9.50    5.10
 -11   5  -7   40.90    6.40
  -5 -11  -7   40.50    6.40
 -11   5   7   33.10    6.60
  -6 -11  -7   18.70    5.30
 -11   6  -7   -0.30    4.40
 -11   6   7   12.40    5.70
  -7 -11  -7   35.40    6.40
 -11   7  -7   22.30    5.60
 -11   7   7   25.20    6.70
 -11   8  -7   20.50    5.30
  -8 -11  -7   26.70    6.80
 -11   8   7   25.20    6.80
 -11   9  -7   12.60    5.10
  -9 -11  -7    3.10    5.60
 -11   9   7    1.30    5.80
 -12  -8  -7    1.10    5.50
  -8  12   7   10.90    6.00
 -12  -7  -7   -2.30    5.60
  -7  12   7    9.70    6.00
 -12  -6  -7   17.00    6.10
  -6  12   7    2.00    5.20
 -12  -5  -7    4.40    5.30
  -5  12   7   10.80    5.60
 -12  -5   7    3.50    3.80
 -12  -4  -7    4.00    5.40
  -4  12   7    8.90    5.50
 -12  -4   7   12.40    4.50
 -12  -3  -7   47.70    7.70
  -3  12   7   63.99    9.00
 -12  -3   7   42.10    6.40
 -12  -2  -7   12.00    5.70
  -2  12   7   16.90    5.50
 -12  -2   7   33.30    5.70
 -12  -1  -7    7.30    4.90
  -1  12   7   25.20    5.60
 -12  -1   7   30.30    5.80
 -12   0  -7    4.10    4.90
   0  12   7    3.40    4.80
 -12   1  -7   18.10    5.60
  -1 -12  -7    5.40    4.90
 -12   1   7   22.40    5.70
   1  12   7   10.20    5.20
  -2 -12  -7   13.80    5.00
 -12   2  -7   13.80    5.50
 -12   2   7   21.00    5.80
   2  12   7   22.00    5.40
 -12   3  -7   43.00    7.10
  -3 -12  -7   40.70    6.20
   3  12   7   41.30    6.10
 -12   3   7   47.40    7.30
 -12   4  -7   18.60    5.80
  -4 -12  -7    0.40    5.00
 -12   4   7    5.90    5.30
   4  12   7    8.50    4.70
  -5 -12  -7   -2.70    4.50
 -12   5  -7   -0.90    4.90
 -12   5   7   15.90    5.90
 -12   6  -7   16.40    5.40
  -6 -12  -7   11.40    5.40
 -12   6   7   24.80    7.00
  -7 -12  -7   11.30    5.40
 -12   7  -7    9.90    4.90
 -12   7   7   18.10    6.70
 -12   8  -7    4.30    4.70
 -12   8   7    7.00    5.70
 -13  -6  -7   -4.90    5.60
  -6  13   7   -1.90    4.80
 -13  -5  -7   21.00    6.50
  -5  13   7   24.00    6.50
 -13  -5   7   18.60    5.20
 -13  -4  -7    5.00    5.70
  -4  13   7    4.20    5.00
 -13  -4   7    4.60    4.50
 -13  -3  -7    6.60    5.10
  -3  13   7    9.40    5.40
 -13  -3   7    1.00    4.50
 -13  -2  -7    6.10    5.40
  -2  13   7    3.00    4.70
 -13  -2   7   -4.70    4.00
 -13  -1  -7    6.50    5.30
  -1  13   7    7.10    5.20
 -13  -1   7   23.00    5.70
 -13   0  -7   -2.70    5.00
   0 -13  -7    9.90    4.90
   0  13   7   19.20    5.60
 -13   0   7    9.00    5.20
 -13   1  -7   14.70    5.80
  -1 -13  -7   14.90    5.30
 -13   1   7   22.20    6.30
   1  13   7   21.70    5.70
  -2 -13  -7    9.30    5.00
 -13   2  -7    3.20    5.10
 -13   2   7    4.40    5.20
   2  13   7    2.60    4.60
  -3 -13  -7   15.70    5.20
 -13   3  -7    3.10    5.00
   3  13   7    6.20    4.80
 -13   3   7    8.30    5.40
  -4 -13  -7    6.00    5.20
 -13   4  -7    6.80    5.30
   4  13   7   -8.40    4.20
 -13   4   7    3.30    5.20
  -5 -13  -7   27.60    6.00
 -13   5  -7   17.50    5.80
 -13   5   7   19.60    6.50
  -6 -13  -7   -6.60    4.50
 -13   6  -7    1.40    4.70
 -13   6   7   -1.10    5.60
 -14  -4  -7   -1.10    5.60
 -14  -4   7    1.80    4.50
  -4  14   7   -4.30    5.30
 -14  -3  -7   13.30    6.20
 -14  -3   7    3.00    4.80
  -3  14   7   -0.10    5.00
 -14  -2  -7   -0.80    5.20
 -14  -2   7   10.50    5.40
  -2  14   7   -0.20    4.70
 -14  -1  -7    3.70    5.50
 -14  -1   7   12.90    5.80
  -1  14   7   11.50    5.70
   0 -14  -7    1.80    5.00
 -14   0  -7    5.00    5.30
 -14   0   7    8.20    5.70
   0  14   7   -4.70    4.80
 -14   1  -7   11.30    5.70
  -1 -14  -7    7.30    7.30
 -14   1   7    9.60    5.80
 -14   2  -7   -2.60    5.20
 -14   2   7    1.20    4.90
 -14   3  -7   10.20    5.80
 -14   3   7   -1.90    5.20
 -14   4  -7    2.00    5.40
 -14   4   7    9.40    6.00
   0   0   8   55.89    4.70
  -1   0  -8    5.50    2.50
   0  -1   8    7.20    2.40
   1   0   8    8.00    2.70
  -1   0   8    8.60    2.60
   0   1   8    2.50    2.50
  -1  -1  -8  266.37    8.50
  -1   1  -8  261.47    7.80
   1  -1   8  260.37    8.00
   1   1   8  264.77    8.60
  -1   1   8  266.97    8.60
  -1  -1   8  263.97    7.80
  -1   2  -8  743.53   15.30
  -2  -1  -8  734.33   16.70
   1  -2   8  739.73   15.40
  -2  -1   8  738.03   15.80
   2   1   8  783.32   17.10
  -1   2   8  721.33   17.00
  -2   0  -8    1.50    2.50
   0   2  -8   -1.50    1.90
   0  -2   8    0.60    2.00
   0   2   8   -0.50    2.70
  -2   0   8   -1.40    2.30
   2   0   8    3.20    2.60
  -2   1  -8  730.33   16.00
  -1  -2  -8  768.02   17.10
   1   2   8  740.13   17.20
  -1  -2   8  738.33   15.20
   2  -1   8  748.43   16.20
  -2   1   8  740.63   16.80
  -2   2  -8  710.13   15.00
  -2  -2  -8  687.53   16.40
  -2   2   8  698.23   16.50
  -2  -2   8  693.73   14.70
   2   2   8  717.23   16.70
  -2   3  -8  237.88    7.10
  -3  -2  -8  237.38    8.90
   3   2   8  234.18    9.00
  -3  -2   8  242.18    7.30
  -2   3   8  242.28    9.00
  -1   3  -8 1191.08   22.00
  -3  -1  -8 1214.68   24.40
   3   1   8 1174.78   24.60
  -1   3   8 1156.58   24.70
  -3  -1   8 1173.08   23.30
   0   3  -8   26.30    3.00
  -3   0  -8   24.50    3.50
   0   3   8   12.20    3.40
   0  -3   8   20.90    2.90
  -3   0   8   23.50    3.30
  -3   1  -8 1177.88   23.60
  -1  -3   8 1177.78   21.90
  -3   1   8 1208.48   24.50
   1   3   8 1199.68   24.90
  -2  -3  -8  239.68    9.00
  -3   2  -8  244.18    7.80
  -2  -3   8  246.28    6.70
   2   3   8  235.38    9.10
  -3   2   8  248.98    9.00
  -3   3  -8   52.79    4.20
  -3  -3  -8   55.49    5.80
   3   3   8   58.69    5.80
  -3   3   8   49.70    5.40
  -3  -3   8   59.59    3.80
  -4  -3  -8   16.30    3.90
  -3   4  -8   15.30    2.60
   4   3   8   15.50    3.80
  -4  -3   8   15.10    2.50
  -3   4   8   17.30    3.70
  -2   4  -8  686.73   14.20
  -4  -2  -8  691.93   16.90
  -2   4   8  707.93   17.40
  -4  -2   8  700.03   15.40
  -4  -1  -8  398.56   11.60
  -1   4  -8  399.36    8.90
  -4  -1   8  390.56   10.70
  -1   4   8  391.56   12.00
   0   4  -8  348.67    7.90
  -4   0  -8  351.06   10.60
   0   4  -8  358.06    7.80
   0   4   8  361.16   11.40
  -4   0   8  357.56   10.40
   1   4  -8  396.96    8.40
  -4   1  -8  390.16   11.00
   1   4  -8  400.86    8.40
  -4   1   8  411.36   11.70
   1   4   8  400.16   12.00
  -1  -4   8  408.96    8.60
   2   4  -8  715.63   13.50
  -2  -4  -8  694.33   17.10
  -4   2  -8  694.23   16.00
  -2  -4   8  717.03   13.70
  -4   2   8  673.53   17.00
   2   4   8  710.13   17.50
  -4   3  -8   20.70    3.10
  -3  -4  -8   11.80    3.60
   3   4   8   17.80    3.80
  -3  -4   8   22.20    2.80
  -4   3   8   19.00    4.00
  -4  -4  -8   46.50    5.80
  -4   4  -8   57.29    4.30
  -4   4   8   57.19    6.00
   4   4   8   56.59    6.00
  -4  -4   8   50.59    3.70
  -5  -4  -8   18.00    4.00
  -4   5  -8   26.30    3.70
  -5  -4   8   24.50    3.60
  -4   5   8   23.80    4.30
  -3   5  -8  185.18    6.10
  -5  -3  -8  196.28    8.70
  -3   5   8  183.58    8.80
  -5  -3   8  183.08    6.90
  -5  -2  -8  300.57   10.60
  -2   5  -8  306.67    7.60
  -2   5   8  313.87   11.00
  -5  -2   8  305.87    9.40
  -1   5  -8   56.09    2.90
  -5  -1  -8   54.09    5.60
  -1   5  -8   56.19    3.00
  -1   5   8   53.49    5.70
  -5  -1   8   49.99    4.90
  -5   0  -8  421.26   12.20
   0   5  -8  421.16    8.20
   0   5  -8  406.66    8.20
   0   5   8  428.76   12.90
  -5   0   8  423.26   11.90
  -5   1  -8   57.99    5.30
   1   5   8   44.00    5.70
  -5   1   8   52.09    5.20
   2   5  -8  301.07    6.30
  -5   2  -8  309.37    9.90
  -2  -5  -8  314.57   10.80
   2   5   8  308.37   10.90
  -5   2   8  306.47   10.70
  -2  -5   8  307.87    6.40
  -5   3  -8  186.38    7.60
   3   5  -8  189.28    5.00
  -3  -5  -8  189.58    8.70
  -5   3   8  178.18    8.50
  -3  -5   8  181.88    5.10
   3   5   8  179.28    8.60
  -4  -5  -8   19.90    4.30
  -5   4  -8   29.40    4.30
   4   5   8   22.50    4.40
  -5   4   8   25.90    4.20
  -4  -5   8   24.60    2.80
  -5   5  -8   -1.70    2.30
  -5  -5  -8   -5.60    3.20
  -5   5   8   -0.60    3.40
  -5  -5   8    1.00    1.90
  -5   6  -8   36.60    4.30
  -6  -5  -8   49.20    6.50
  -5   6   8   41.40    6.50
  -6  -5   8   39.40    4.00
  -6  -4  -8   -2.50    3.50
  -4   6  -8   -0.80    2.00
  -4   6   8    0.60    3.50
  -6  -4   8    1.40    2.10
  -6  -3  -8   35.10    5.00
  -3   6  -8   42.40    3.50
  -3   6   8   44.30    6.00
  -6  -3   8   32.10    4.20
  -2   6  -8  156.88    4.80
  -6  -2  -8  157.08    8.10
  -6  -2   8  149.59    7.10
  -2   6   8  154.28    8.30
   2  -6   8  164.88    5.80
  -1   6  -8  142.19    3.80
  -1   6  -8  136.79    3.90
  -6  -1  -8  143.19    7.80
  -1   6   8  137.79    7.80
  -6  -1   8  150.78    7.30
  -6   0  -8    5.60    3.10
   0   6   8   11.30    3.90
  -6   0   8   11.50    3.30
  -6   1  -8  147.79    7.70
  -6   1   8  148.39    7.70
   1   6   8  153.98    8.20
  -2  -6  -8  153.88    8.20
  -6   2  -8  160.98    7.80
  -6   2   8  159.38    8.20
   2   6   8  162.88    8.40
  -6   3  -8   39.30    5.10
  -3  -6  -8   32.30    4.90
   3   6   8   38.40    5.20
  -6   3   8   43.70    5.80
  -4  -6  -8    5.10    3.80
  -6   4  -8    1.80    2.70
   4   6   8    2.40    3.70
  -6   4   8   -1.20    3.30
  -4  -6   8   -1.20    1.40
  -5  -6  -8   42.20    6.50
  -6   5  -8   44.60    5.00
  -5  -6   8   40.40    3.40
  -6   5   8   44.10    6.40
  -6  -6  -8    6.70    4.30
  -6   6  -8    1.80    2.70
  -6  -6   8    0.30    2.00
  -6   6   8    3.30    4.20
  -7  -6  -8   87.09    8.30
  -6   7  -8   84.39    6.20
  -6   7   8   83.39    8.30
  -7  -6   8   71.69    5.20
  -5   7  -8   22.90    3.50
  -7  -5  -8   23.80    4.90
  -5   7   8   25.00    5.00
  -7  -5   8   22.60    3.40
  -7  -4  -8   49.10    6.80
  -4   7  -8   58.99    4.50
  -4   7   8   47.20    6.00
  -7  -4   8   57.69    5.10
  -3   7  -8   44.80    3.60
  -7  -3  -8   46.50    6.60
  -3   7   8   34.70    5.30
  -7  -3   8   38.90    4.90
  -7  -2  -8   90.39    7.30
  -2   7  -8   84.69    3.50
  -2   7   8   82.29    7.10
  -7  -2   8   87.19    6.20
  -7  -1  -8  151.48    8.70
  -1   7   8  164.88    8.80
  -7  -1   8  156.48    7.90
  -7   0  -8   26.30    4.40
  -7   0   8   34.70    5.30
   0   7   8   38.90    5.30
  -7   1  -8  157.48    8.20
  -7   1   8  158.78    8.30
   1   7   8  162.08    9.10
  -2  -7  -8   94.09    7.30
  -7   2  -8   81.09    6.50
   2   7   8   87.69    7.30
  -7   2   8   76.19    7.10
  -7   3  -8   36.00    4.70
  -3  -7  -8   45.90    6.40
   3   7   8   28.80    5.00
  -7   3   8   36.90    5.60
  -4  -7  -8   64.39    7.50
  -7   4  -8   48.10    5.50
   4   7   8   51.39    7.10
  -7   4   8   59.79    6.80
  -5  -7  -8   22.00    5.00
  -7   5  -8   21.30    4.00
  -7   5   8   14.70    4.70
   5   7   8   27.50    5.20
  -6  -7  -8   72.49    7.80
  -7   6  -8   83.19    6.60
  -7   6   8   62.89    7.80
  -7   7  -8   -6.30    2.90
  -7  -7  -8   -1.30    4.50
  -7   7   8   -2.20    4.20
  -7   8  -8   22.80    4.40
  -8  -7  -8   20.50    5.80
  -7   8   8   16.00    5.40
  -8  -6  -8   83.49    9.20
  -6   8  -8   99.69    6.60
  -8  -6   8   88.79    6.00
  -6   8   8  100.99    9.10
  -5   8  -8   72.19    5.40
  -8  -5  -8   65.99    8.10
  -8  -5   8   66.69    5.60
  -5   8   8   70.59    8.10
  -8  -4  -8   68.49    8.10
  -4   8  -8   85.29    5.10
  -8  -4   8   86.39    6.40
  -4   8   8  110.09    8.70
  -8  -3  -8   55.79    7.20
  -8  -3   8   60.49    5.80
  -3   8   8   53.99    7.20
  -8  -2  -8   58.99    7.10
  -2   8   8   48.00    7.10
  -8  -2   8   47.50    5.80
  -8  -1  -8   72.39    7.30
  -1   8   8   77.99    7.40
  -8  -1   8   63.39    6.40
  -8   0  -8   15.50    4.20
   0   8   8    9.40    4.30
  -8   0   8   10.60    3.70
  -8   1  -8   82.59    7.20
   1   8   8   92.39    7.60
  -8   1   8   70.39    6.80
  -2  -8  -8   32.80    5.30
  -8   2  -8   49.00    6.40
   2   8   8   45.30    6.70
  -8   2   8   35.70    5.30
  -8   3  -8   60.09    6.50
  -3  -8  -8   50.59    7.00
  -8   3   8   56.39    7.20
   3   8   8   61.49    7.00
  -8   4  -8   73.29    6.70
  -4  -8  -8   78.99    7.80
  -8   4   8   74.79    8.00
   4   8   8   85.49    7.90
  -8   5  -8   71.39    7.00
  -5  -8  -8   70.99    8.10
   5   8   8   69.99    7.90
  -8   5   8   65.89    7.80
  -8   6  -8   91.19    7.50
  -6  -8  -8  102.59    9.20
  -8   6   8   86.39    8.80
  -7  -8  -8   20.40    5.60
  -8   7  -8   24.50    4.70
  -8   7   8   17.60    5.40
  -8  -8  -8   41.90    6.80
  -8   8  -8   29.40    4.90
  -8   8   8   27.70    6.30
  -9  -8  -8   -0.50    5.10
  -8   9   8   11.60    5.40
  -9  -7  -8   19.00    6.10
  -7   9   8   13.90    5.50
  -9  -6  -8  136.59   11.00
  -9  -6   8  151.28    7.90
  -6   9   8  157.08   10.80
  -9  -5  -8   54.99    8.50
  -9  -5   8   45.50    5.80
  -5   9   8   77.49    8.70
  -9  -4  -8   77.09    8.40
  -9  -4   8   73.79    6.50
  -4   9   8   55.19    7.90
  -9  -3  -8  145.09    9.80
  -3   9   8  129.79    9.60
  -9  -3   8  137.39    8.10
  -9  -2  -8   82.39    8.20
  -9  -2   8   66.89    6.80
  -2   9   8   76.79    8.00
  -9  -1  -8   77.69    8.00
  -1   9   8   70.49    7.80
  -9  -1   8   78.79    7.30
  -9   0  -8  122.19    9.00
  -9   0   8  139.29    8.70
   0   9   8  145.49    9.10
  -9   1  -8   84.59    8.00
  -1  -9  -8   74.69    8.00
  -9   1   8   88.99    8.20
   1   9   8   71.69    8.40
  -2  -9  -8   58.49    7.50
  -9   2  -8   72.39    7.60
   2   9   8   67.69    8.20
  -9   2   8   57.39    7.30
  -3  -9  -8  143.09    9.30
  -9   3  -8  131.89    8.80
   3   9   8  142.09    9.20
  -9   3   8  146.99    9.70
  -9   4  -8   56.39    7.00
  -4  -9  -8   72.39    8.00
   4   9   8   67.79    8.30
  -9   4   8   76.59    8.60
  -5  -9  -8   52.09    8.10
  -9   5  -8   50.69    6.30
  -9   5   8   46.20    6.80
   5   9   8   54.19    7.90
  -6  -9  -8  136.19    9.80
  -9   6  -8  144.49    9.10
  -9   6   8  133.79   10.20
  -7  -9  -8   28.30    6.10
  -9   7  -8   22.00    4.90
  -9   7   8   26.50    6.10
  -8  -9  -8    4.40    4.90
  -9   8  -8   -0.30    3.80
  -9   8   8    1.60    4.90
  -9  -9  -8   13.70    6.10
  -9   9   8    4.10    5.30
 -10  -9  -8   20.50    6.30
  -9  10   8   19.30    6.40
 -10  -8  -8   -3.30    5.10
  -8  10   8    0.20    4.80
 -10  -7  -8   20.90    6.00
  -7  10   8   17.50    6.20
 -10  -6  -8    6.50    5.10
  -6  10   8    2.20    5.00
 -10  -5  -8    7.70    5.20
  -5  10   8    9.80    5.40
 -10  -5   8   16.00    4.00
 -10  -4  -8   83.59    9.00
 -10  -4   8   81.49    7.20
  -4  10   8   70.89    9.00
 -10  -3  -8   85.39    8.90
 -10  -3   8   86.79    7.60
  -3  10   8  116.59    9.30
 -10  -2  -8   27.50    6.10
 -10  -2   8   23.10    4.70
  -2  10   8   22.80    5.60
 -10  -1  -8   39.60    6.30
 -10  -1   8   32.40    5.40
  -1  10   8   36.20    6.10
 -10   0  -8   41.10    6.30
 -10   0   8   53.99    7.60
   0  10   8   42.90    6.50
  -1 -10  -8   35.20    6.00
 -10   1  -8   28.80    6.00
 -10   1   8   35.20    5.90
   1  10   8   35.70    6.10
  -2 -10  -8   25.00    5.60
 -10   2  -8   13.90    5.10
   2  10   8   32.90    5.90
 -10   2   8   16.10    5.10
  -3 -10  -8   90.49    8.90
 -10   3  -8   77.89    8.40
 -10   3   8   77.79    8.70
   3  10   8   95.69    9.00
 -10   4  -8   69.99    8.10
  -4 -10  -8   78.59    8.50
 -10   4   8   72.39    8.70
   4  10   8   79.49    8.90
 -10   5  -8   14.60    4.80
  -5 -10  -8   15.80    5.50
 -10   5   8   17.90    5.70
   5  10   8   18.40    5.40
 -10   6  -8    6.30    4.30
  -6 -10  -8    3.90    4.90
 -10   6   8    7.80    5.10
  -7 -10  -8    8.80    5.40
 -10   7  -8   24.70    5.30
 -10   7   8   16.20    6.00
  -8 -10  -8   -4.10    4.60
 -10   8  -8   -3.20    3.90
 -10   8   8   12.50    5.90
  -9 -10  -8   15.20    6.30
 -10   9   8   20.90    6.20
 -10 -10  -8    4.50    5.80
 -10  10   8    9.30    6.10
 -11  -9  -8   -8.50    5.30
  -9  11   8   12.80    6.40
 -11  -8  -8   -1.40    5.20
  -8  11   8    4.90    5.40
 -11  -7  -8   -0.50    5.50
  -7  11   8   16.40    6.30
 -11  -6  -8    1.30    5.30
  -6  11   8   -1.90    4.60
 -11  -5  -8   19.50    6.00
 -11  -5   8   17.00    4.40
  -5  11   8   15.30    5.70
 -11  -4  -8   78.99    9.70
  -4  11   8   85.59    9.70
 -11  -4   8   75.39    7.70
 -11  -3  -8   58.59    8.80
 -11  -3   8   56.89    7.50
  -3  11   8   45.90    6.90
 -11  -2  -8   10.80    5.50
 -11  -2   8   31.70    5.70
  -2  11   8   13.40    5.40
 -11  -1  -8   25.70    6.20
 -11  -1   8   25.70    5.50
  -1  11   8   28.80    6.00
 -11   0  -8   49.40    7.00
 -11   0   8   54.89    7.70
   0  11   8   56.69    7.90
 -11   1  -8   32.80    6.20
  -1 -11  -8   20.90    5.70
   1  11   8   27.80    6.00
 -11   1   8   22.20    5.60
 -11   2  -8   28.80    5.80
  -2 -11  -8   19.10    5.60
   2  11   8   25.30    5.70
 -11   2   8   25.90    5.80
 -11   3  -8   45.80    6.80
  -3 -11  -8   48.00    6.80
   3  11   8   62.79    8.70
 -11   3   8   58.49    8.50
 -11   4  -8  102.89    9.10
  -4 -11  -8  105.39    9.80
   4  11   8   89.99    9.50
 -11   4   8   99.59   10.40
 -11   5  -8   31.70    6.00
  -5 -11  -8   13.10    5.60
 -11   5   8   17.20    6.10
 -11   6  -8   -5.30    4.50
  -6 -11  -8    5.30    5.20
 -11   6   8   -1.70    5.30
 -11   7  -8   11.40    5.00
  -7 -11  -8    2.70    5.30
 -11   7   8   12.10    5.80
  -8 -11  -8    1.50    5.20
 -11   8  -8    5.80    4.60
 -11   8   8    4.60    5.60
  -9 -11  -8   -2.60    5.90
 -11   9   8    8.90    5.90
 -12  -7  -8    3.50    5.70
  -7  12   8    1.30    5.60
 -12  -6  -8   12.90    6.30
  -6  12   8    0.10    5.20
 -12  -5  -8   41.70    7.50
 -12  -5   8   27.70    5.40
  -5  12   8   28.00    6.70
 -12  -4  -8   13.50    6.20
  -4  12   8    6.40    5.00
 -12  -4   8   -0.20    3.80
 -12  -3  -8   13.80    5.50
 -12  -3   8   15.90    5.00
  -3  12   8   11.80    5.90
 -12  -2  -8   13.80    5.70
 -12  -2   8    8.30    4.60
  -2  12   8   22.10    5.90
 -12  -1  -8   20.10    6.00
 -12  -1   8   26.40    5.60
  -1  12   8   18.20    5.50
 -12   0  -8   11.40    5.50
   0  12   8    3.10    4.60
 -12   0   8    2.80    4.50
 -12   1  -8   24.00    6.10
  -1 -12  -8   19.60    5.90
 -12   1   8   13.60    5.40
   1  12   8   16.70    5.50
 -12   2  -8   12.10    5.40
  -2 -12  -8   11.60    5.40
 -12   2   8   10.90    5.30
   2  12   8    6.20    4.80
 -12   3  -8    7.50    5.00
  -3 -12  -8   20.40    5.60
   3  12   8    7.00    5.00
 -12   3   8    9.10    5.40
  -4 -12  -8   -3.70    4.80
 -12   4  -8    5.00    4.90
 -12   4   8    5.00    5.40
   4  12   8   -2.50    4.80
 -12   5  -8   42.70    6.70
  -5 -12  -8   38.50    6.70
 -12   5   8   38.20    7.50
 -12   6  -8   21.50    6.20
  -6 -12  -8    9.60    5.60
 -12   6   8   11.50    6.10
 -12   7  -8   -3.90    4.20
  -7 -12  -8    0.40    5.30
 -12   7   8    0.40    5.40
 -13  -6  -8    1.90    5.70
  -6  13   8    0.30    5.50
 -13  -5  -8    1.60    5.90
 -13  -5   8    7.50    5.10
  -5  13   8    3.30    5.50
 -13  -4  -8   31.00    7.20
 -13  -4   8   17.70    5.50
  -4  13   8   35.00    7.10
 -13  -3  -8   13.30    6.00
  -3  13   8   14.60    5.50
 -13  -3   8   12.70    5.10
 -13  -2  -8   -0.70    5.10
  -2  13   8   16.30    5.60
 -13  -2   8   12.80    5.00
 -13  -1  -8   10.00    5.70
 -13  -1   8    7.60    5.10
  -1  13   8   14.20    5.70
 -13   0  -8   13.50    5.60
   0 -13  -8   19.70    5.80
   0  13   8    9.30    5.40
 -13   0   8   23.10    6.10
  -1 -13  -8   22.60    6.00
 -13   1  -8    5.90    5.40
 -13   1   8   12.90    5.70
   1  13   8    8.30    5.30
  -2 -13  -8    8.90    5.40
 -13   2  -8    6.20    5.20
 -13   2   8    9.70    5.40
   2  13   8   13.70    5.30
 -13   3  -8   -5.60    4.70
  -3 -13  -8    6.30    5.10
 -13   3   8    7.80    5.70
   3  13   8   17.60    5.60
  -4 -13  -8   30.40    6.50
 -13   4  -8   24.30    6.40
 -13   4   8   27.30    6.80
   4  13   8   26.20    6.20
  -5 -13  -8    1.90    5.10
 -13   5  -8    3.10    5.30
 -13   5   8    3.10    5.30
  -6 -13  -8   -7.80    4.80
 -13   6  -8    1.80    4.80
 -13   6   8   -0.80    5.40
 -14  -3  -8    6.00    5.90
  -3  14   8   24.30    6.50
 -14  -3   8   27.80    6.40
 -14  -2  -8   -1.30    5.50
  -2  14   8   -7.10    4.60
 -14  -2   8   -0.70    4.80
 -14  -1  -8    8.00    5.90
  -1  14   8   -2.50    5.20
 -14  -1   8    5.30    5.00
 -14   0  -8   17.30    6.60
   0 -14  -8   28.00    6.30
   0  14   8   24.60    6.60
 -14   0   8   17.20    6.30
  -1 -14  -8    2.00    5.30
 -14   1  -8    9.00    5.60
 -14   1   8    6.00    5.40
   1  14   8   -3.50    5.00
 -14   2  -8    2.70    5.30
  -2 -14  -8   -0.80    5.20
 -14   2   8    8.50    5.80
   2  14   8    5.40    5.40
 -14   3  -8   15.60    6.00
  -3 -14  -8   14.80    7.50
   3  14   8   29.60   10.20
 -14   3   8   19.30    6.70
   0   0   9    2.40    2.60
  -1   0  -9  115.29    5.80
   0   1   9  106.79    6.10
  -1   0   9  119.29    6.10
   1   0   9  112.49    6.00
   0  -1   9  118.99    5.70
  -1  -1  -9  142.39    6.80
  -1   1  -9  151.78    6.30
  -1   1   9  160.88    6.90
   1  -1   9  143.79    6.30
   1   1   9  153.28    7.00
  -1  -1   9  141.39    6.10
  -1   2  -9   37.50    3.90
  -2  -1  -9   32.50    4.70
  -1   2   9   38.30    4.90
   2   1   9   20.20    3.60
   1  -2   9   30.30    3.90
  -2  -1   9   30.30    4.00
  -2   0  -9  320.47    9.80
   0   2  -9  325.77    8.70
   0   2   9  322.87   10.40
  -2   0   9  321.37    9.70
   0  -2   9  338.67    9.00
   2   0   9  326.97   10.00
  -2   1  -9   31.30    4.40
  -1  -2  -9   31.60    5.00
  -2   1   9   36.50    4.80
   1   2   9   34.40    5.00
   2  -1   9   34.70    4.60
  -1  -2   9   29.40    3.80
  -2   2  -9  443.76   11.10
  -2  -2  -9  432.46   12.40
   2   2   9  431.16   12.60
  -2  -2   9  440.86   10.90
  -2   2   9  435.96   12.50
  -3  -2  -9  838.02   19.50
  -2   3  -9  854.41   17.40
   3   2   9  848.82   19.70
  -2   3   9  825.42   19.70
  -3  -2   9  855.21   17.90
  -3  -1  -9  182.88    7.80
  -1   3  -9  187.68    6.20
   3   1   9  175.28    7.90
  -3  -1   9  185.88    7.10
  -1   3   9  177.48    8.10
  -3   0  -9   97.09    6.10
   0   3  -9   91.99    4.40
   0   3   9   96.99    6.50
   0  -3   9   97.29    4.50
   3   0   9   78.49    5.90
  -3   0   9   93.09    5.80
  -3   1  -9  168.28    7.00
  -1  -3   9  171.88    5.80
   1   3   9  178.78    7.80
  -3   1   9  184.28    7.70
  -2  -3  -9  856.31   19.80
  -3   2  -9  860.61   18.40
  -3   2   9  868.11   19.90
   2   3   9  845.92   20.10
  -2  -3   9  855.61   17.10
  -3  -3  -9  141.19    7.70
  -3   3  -9  132.49    6.00
   3   3   9  136.49    7.60
  -3   3   9  141.49    7.60
  -3  -3   9  138.89    5.50
  -3   4  -9   45.00    4.10
  -4  -3  -9   48.00    5.90
  -3   4   9   52.19    5.50
   4   3   9   50.89    6.00
  -4  -3   9   52.39    4.20
  -2   4  -9   46.60    3.80
  -4  -2  -9   43.10    5.80
  -4  -2   9   49.10    4.40
   4   2   9   56.09    5.90
  -2   4   9   42.40    5.50
  -1   4  -9   50.29    3.60
  -4  -1  -9   61.49    5.60
  -1   4   9   51.89    5.60
  -4  -1   9   49.70    4.80
  -4   0  -9   -3.70    2.60
   0   4  -9   -0.40    1.70
   0   4   9    4.20    3.10
  -4   0   9    1.10    2.60
   1   4  -9   55.29    4.20
   1   4  -9   52.29    3.30
  -4   1  -9   57.39    5.30
   1   4   9   56.79    5.90
  -4   1   9   50.39    5.20
  -1  -4   9   59.59    3.40
  -4   2  -9   48.50    4.70
  -2  -4  -9   49.70    5.70
   2   4   9   46.90    5.80
  -2  -4   9   45.40    3.30
  -4   2   9   48.50    5.50
  -3  -4  -9   54.89    5.90
  -4   3  -9   49.00    4.50
  -3  -4   9   47.00    3.50
  -4   3   9   56.09    6.00
   3   4   9   49.50    5.90
  -4  -4  -9   13.50    3.70
  -4   4  -9    7.40    2.70
   4   4   9    4.20    3.40
  -4   4   9    7.00    3.40
  -4  -4   9    6.90    2.10
  -4   5  -9   46.40    4.20
  -5  -4  -9   43.90    6.10
  -4   5   9   43.00    5.60
  -5  -4   9   43.10    4.00
  -3   5  -9   40.60    3.80
  -5  -3  -9   54.39    6.10
  -3   5   9   48.60    6.00
  -5  -3   9   56.29    4.60
  -2   5  -9  271.27    7.30
  -5  -2  -9  254.57   10.10
  -2   5   9  262.97   10.40
  -5  -2   9  273.57    9.00
  -1   5  -9  314.17    7.40
  -5  -1  -9  306.57   10.90
  -5  -1   9  311.47   10.10
  -1   5   9  310.17   11.20
  -5   0  -9   14.20    3.60
   0   5  -9    5.10    1.50
   0   5  -9    7.10    1.60
   0   5   9    3.70    3.40
  -5   0   9    4.70    2.80
  -5   1  -9  325.17   10.40
   1   5  -9  298.97    6.60
   1   5  -9  299.77    6.60
  -5   1   9  299.57   10.70
   1   5   9  307.47   11.10
   2   5  -9  260.47    6.00
  -5   2  -9  274.37    9.60
  -2  -5  -9  276.67   10.40
   2   5   9  252.17   10.40
  -5   2   9  267.67   10.20
  -2  -5   9  262.77    6.20
   3   5  -9   55.09    3.30
  -5   3  -9   58.59    5.20
  -3  -5  -9   52.19    6.20
   3   5   9   47.40    6.10
  -3  -5   9   53.99    3.20
  -5   3   9   54.99    6.20
  -5   4  -9   43.80    4.60
  -4  -5  -9   41.00    5.40
   4   5   9   39.70    5.50
  -5   4   9   38.20    6.00
  -4  -5   9   43.80    3.40
  -5  -5  -9   10.90    4.20
  -5   5  -9   11.30    2.90
  -5  -5   9    8.40    2.40
  -5   5   9    9.80    4.20
  -6  -5  -9    3.20    4.00
  -5   6  -9    3.30    2.60
  -6  -5   9    9.90    2.60
  -5   6   9    4.20    3.90
  -4   6  -9  130.69    5.90
  -6  -4  -9  123.59    8.40
  -6  -4   9  134.79    6.30
  -4   6   9  140.29    8.90
  -6  -3  -9   64.89    6.90
  -3   6  -9   60.49    4.00
  -6  -3   9   62.69    5.10
  -3   6   9   68.49    6.90
  -2   6  -9  314.07    7.70
  -6  -2  -9  319.87   11.60
  -2   6   9  317.77   12.00
  -6  -2   9  334.67   10.50
  -1   6  -9   21.60    2.20
  -1   6  -9   26.10    2.50
  -6  -1  -9   27.90    4.50
  -1   6   9   24.50    4.40
  -6  -1   9   23.60    3.90
  -6   0  -9   24.90    4.30
  -6   0   9   15.00    3.70
   0   6   9   23.70    4.40
  -6   1  -9   23.30    4.20
  -6   1   9   32.70    5.20
   1   6   9   24.40    4.60
  -2  -6  -9  336.57   11.90
  -6   2  -9  307.87   10.90
   2   6   9  308.67   11.80
  -6   2   9  320.27   11.70
  -6   3  -9   77.79    6.20
  -3  -6  -9   63.59    7.00
  -6   3   9   61.79    6.50
   3   6   9   65.09    6.80
  -6   4  -9  139.59    7.30
  -4  -6  -9  131.39    8.60
  -4  -6   9  131.29    4.60
  -6   4   9  149.99    8.80
   4   6   9  142.09    8.80
  -6   5  -9   10.00    3.10
  -5  -6  -9    4.10    4.00
  -5  -6   9    3.30    2.00
  -6   5   9    2.50    3.90
   5   6   9    6.10    4.10
  -6  -6  -9   21.20    5.00
  -6   6  -9   19.60    3.60
  -6  -6   9   25.90    3.80
  -6   6   9   19.00    5.00
  -7  -6  -9  165.68   10.50
  -6   7  -9  192.48    8.10
  -7  -6   9  163.18    9.20
  -6   7   9  181.28   10.70
  -5   7  -9   34.40    4.80
  -7  -5  -9   34.60    5.70
  -7  -5   9   34.10    4.50
  -5   7   9   40.30    6.10
  -7  -4  -9    0.60    3.90
  -4   7  -9    5.00    2.40
  -7  -4   9    4.00    2.80
  -4   7   9    7.00    4.30
  -7  -3  -9   71.59    7.50
  -3   7  -9   74.69    4.20
  -7  -3   9   77.29    5.90
  -3   7   9   87.19    7.70
  -7  -2  -9   86.39    7.50
  -2   7  -9   87.59    3.70
  -2   7   9   76.69    7.30
  -7  -2   9   82.69    6.30
  -7  -1  -9    4.10    3.60
  -7  -1   9   18.00    3.90
  -1   7   9   11.90    4.20
  -7   0  -9  112.99    8.00
   0   7   9  118.59    8.20
  -7   0   9  108.59    7.50
  -7   1  -9   10.70    4.00
  -7   1   9    9.60    3.80
   1   7   9   10.70    4.20
  -7   2  -9   85.19    6.80
  -2  -7  -9   81.19    7.50
  -7   2   9   79.99    7.00
   2   7   9   76.99    7.30
  -7   3  -9   89.79    6.70
  -3  -7  -9   68.29    7.50
   3   7   9   76.39    7.50
  -7   3   9   73.99    7.20
  -4  -7  -9    4.30    4.10
  -7   4  -9    9.60    3.60
   4   7   9    3.20    4.10
  -7   4   9    0.60    3.90
  -7   5  -9   42.40    5.80
  -5  -7  -9   46.30    6.50
   5   7   9   41.30    6.20
  -7   5   9   36.60    5.90
  -7   6  -9  179.78    8.50
  -6  -7  -9  161.08   10.20
  -7   6   9  164.08   10.60
  -7  -7  -9   -4.80    4.50
  -7   7  -9    6.80    3.40
  -7   7   9    6.00    4.70
  -8  -7  -9  193.18   11.90
  -7   8  -9  179.88    8.90
  -7   8   9  184.88   11.70
  -8  -6  -9   47.30    6.90
  -6   8  -9   52.89    7.30
  -6   8   9   52.79    8.30
  -8  -5  -9    9.60    5.50
  -5   8   9   18.00    5.30
  -8  -5   9   22.10    3.70
  -8  -4  -9   34.20    6.10
  -8  -4   9   26.60    4.10
  -4   8   9   14.70    5.30
  -8  -3  -9  127.69    9.20
  -8  -3   9  123.49    7.30
  -3   8   9   99.29    8.50
  -8  -2  -9   73.29    7.70
  -2   8   9   61.49    7.40
  -8  -2   9   79.39    6.60
  -8  -1  -9  511.35   16.10
  -1   8   9  492.95   16.00
  -8  -1   9  510.95   15.10
  -8   0  -9    3.80    4.00
  -8   0   9    3.40    3.40
   0   8   9    2.10    4.00
  -8   1  -9  496.55   15.40
   1   8   9  482.85   15.80
  -8   1   9  479.85   15.30
  -2  -8  -9   59.29    7.60
  -8   2  -9   56.19    6.70
  -8   2   9   68.89    7.50
   2   8   9   57.99    7.50
  -3  -8  -9  111.69    8.90
  -8   3  -9  121.29    8.40
   3   8   9  111.19    8.70
  -8   3   9  120.09    8.80
  -8   4  -9   22.40    4.80
  -4  -8  -9   25.50    5.50
   4   8   9   23.70    5.60
  -8   4   9   29.00    5.60
  -8   5  -9   20.20    4.40
  -5  -8  -9   10.70    5.30
   5   8   9   24.50    5.70
  -8   5   9   17.00    5.40
  -6  -8  -9   57.59    8.20
  -8   6  -9   56.39    6.70
  -8   6   9   48.60    7.00
  -8   7  -9  157.18    9.00
  -7  -8  -9  207.58   11.90
  -8   7   9  185.38   11.80
  -8  -8  -9    3.00    5.10
  -8   8  -9    0.50    3.60
  -8   8   9   -3.10    4.70
  -9  -8  -9    7.60    5.70
  -8   9   9   14.70    5.60
  -9  -7  -9    4.80    5.10
  -7   9   9   -4.70    4.50
  -9  -6  -9    3.30    5.30
  -6   9   9   10.10    5.30
  -9  -5  -9   -4.40    5.00
  -9  -5   9    7.00    3.30
  -5   9   9   12.40    5.40
  -9  -4  -9  138.09   10.20
  -9  -4   9  123.89    7.90
  -4   9   9  125.09    9.90
  -9  -3  -9   81.99    8.70
  -3   9   9   82.59    8.60
  -9  -3   9   62.69    6.60
  -9  -2  -9  116.59    9.70
  -9  -2   9   98.09    7.80
  -2   9   9  111.09    9.60
  -9  -1  -9  102.79    8.80
  -1   9   9  117.29    9.40
  -9  -1   9  117.59    8.10
  -9   0  -9  716.43   20.50
   0   9   9  747.03   20.80
  -9   0   9  734.23   20.10
  -9   1  -9  109.39    8.60
  -1  -9  -9  111.09    8.90
   1   9   9   88.39    8.80
  -9   1   9   91.39    8.20
  -2  -9  -9  104.49    9.00
  -9   2  -9  108.19    8.60
   2   9   9  105.19    9.00
  -9   2   9  110.79    8.80
  -3  -9  -9   83.79    8.50
  -9   3  -9   85.19    7.80
   3   9   9   70.29    8.00
  -9   3   9   73.49    8.50
  -9   4  -9  146.29    9.30
  -4  -9  -9  124.49    9.90
   4   9   9  125.59    9.90
  -9   4   9  127.69    9.90
  -9   5  -9   12.40    4.30
  -5  -9  -9    8.40    5.30
  -9   5   9    6.20    4.80
   5   9   9    3.90    4.80
  -6  -9  -9    3.70    4.90
  -9   6  -9   11.10    4.30
  -9   6   9    2.90    5.20
  -7  -9  -9    8.90    5.10
  -9   7  -9    2.90    3.90
  -9   7   9    3.00    5.10
  -8  -9  -9   12.60    5.70
  -9   8  -9    9.70    4.20
  -9   8   9    9.10    5.50
  -9  -9  -9   42.80    7.40
  -9   9   9   62.89    9.80
 -10  -9  -9   -2.20    5.90
  -9  10   9    5.70    5.40
 -10  -8  -9  -13.30    5.10
  -8  10   9   -3.90    5.00
 -10  -7  -9   -5.80    5.60
  -7  10   9    9.10    5.80
 -10  -6  -9   -1.80    5.30
  -6  10   9   -1.80    4.70
 -10  -5  -9    9.70    5.40
 -10  -5   9    4.90    3.70
  -5  10   9    7.10    4.90
 -10  -4  -9   -3.70    4.70
  -4  10   9    7.40    5.00
 -10  -4   9    3.90    3.50
 -10  -3  -9   15.90    5.60
  -3  10   9   30.70    6.20
 -10  -3   9   24.10    4.90
 -10  -2  -9   34.00    6.20
  -2  10   9   58.59    8.90
 -10  -2   9   53.49    7.20
 -10  -1  -9    2.10    4.90
 -10  -1   9   10.90    4.30
  -1  10   9    1.90    4.60
 -10   0  -9   24.30    5.80
 -10   0   9   16.00    4.90
   0  10   9   23.00    5.60
  -1 -10  -9    7.50    4.60
 -10   1  -9   12.00    5.20
   1  10   9   14.40    5.30
 -10   1   9   14.70    4.80
  -2 -10  -9   56.19    8.00
 -10   2  -9   48.90    7.70
 -10   2   9   52.89    8.00
   2  10   9   51.39    7.10
 -10   3  -9   18.10    5.30
  -3 -10  -9   34.90    5.90
   3  10   9   22.40    5.70
 -10   3   9   31.90    6.40
  -4 -10  -9    9.00    5.20
 -10   4  -9   11.70    4.60
 -10   4   9    5.50    5.00
   4  10   9    5.00    4.90
 -10   5  -9    5.50    4.30
  -5 -10  -9    7.50    5.30
   5  10   9   16.10    5.50
 -10   5   9    5.50    5.10
 -10   6  -9   -1.30    4.10
  -6 -10  -9   -0.70    4.90
 -10   6   9   -5.20    4.60
  -7 -10  -9   22.40    5.70
 -10   7  -9    8.00    4.70
 -10   7   9   14.60    5.80
 -10   8  -9    3.40    4.00
  -8 -10  -9    1.80    5.10
 -10   8   9    7.00    5.70
  -9 -10  -9    6.40    6.00
 -10   9   9   10.90    6.00
 -11  -8  -9    0.90    6.00
  -8  11   9   17.00    6.50
 -11  -7  -9    4.00    5.60
  -7  11   9   14.20    6.00
 -11  -6  -9    6.50    5.90
  -6  11   9   14.30    6.30
 -11  -5  -9    8.90    5.70
  -5  11   9    3.10    5.10
 -11  -5   9    4.80    4.00
 -11  -4  -9   21.20    6.30
  -4  11   9    7.00    5.50
 -11  -4   9   10.90    4.50
 -11  -3  -9   37.40    7.20
  -3  11   9   26.70    6.20
 -11  -3   9   29.60    5.30
 -11  -2  -9   13.80    5.50
  -2  11   9   20.40    5.90
 -11  -2   9   24.00    5.10
 -11  -1  -9   -1.60    4.70
  -1  11   9   -5.00    4.30
 -11  -1   9    3.10    4.10
 -11   0  -9   27.30    6.30
   0  11   9   34.80    6.50
 -11   0   9   24.20    5.60
  -1 -11  -9  -13.50    4.20
 -11   1  -9    5.00    4.70
 -11   1   9   -0.60    4.10
   1  11   9   -4.40    4.50
 -11   2  -9   25.40    5.90
  -2 -11  -9   26.00    5.90
 -11   2   9   18.00    5.50
   2  11   9   18.20    5.60
 -11   3  -9   37.00    6.30
  -3 -11  -9   16.90    5.70
   3  11   9   27.00    6.10
 -11   3   9   33.50    6.50
  -4 -11  -9    3.10    4.90
 -11   4  -9    5.40    4.80
 -11   4   9   17.00    5.90
   4  11   9   19.40    5.90
  -5 -11  -9    5.60    5.60
 -11   5  -9    5.70    4.70
 -11   5   9    3.00    5.30
   5  11   9   -9.00    4.50
 -11   6  -9   16.00    5.20
  -6 -11  -9   21.80    6.10
 -11   6   9   16.70    6.10
 -11   7  -9    0.50    4.30
  -7 -11  -9   11.30    5.60
 -11   7   9   -1.30    5.40
 -11   8  -9    3.30    4.50
  -8 -11  -9    6.10    5.60
 -11   8   9   16.50    6.30
 -12  -7  -9   46.90    8.20
  -7  12   9   30.70    7.30
 -12  -6  -9   -4.80    5.40
  -6  12   9   -8.40    4.70
 -12  -5  -9   10.40    6.50
  -5  12   9   16.10    6.40
 -12  -4  -9   10.00    6.00
  -4  12   9   18.50    6.10
 -12  -4   9    6.60    4.40
 -12  -3  -9    1.20    5.50
  -3  12   9   -0.20    5.20
 -12  -2  -9    2.60    5.40
 -12  -2   9    7.60    4.60
  -2  12   9    9.80    5.30
 -12  -1  -9   19.90    6.00
  -1  12   9   12.90    5.60
 -12  -1   9   13.90    5.00
 -12   0  -9   13.10    6.10
   0 -12  -9   16.60    5.60
   0  12   9   19.70    6.00
 -12   0   9   15.80    5.20
  -1 -12  -9   29.30    6.20
 -12   1  -9   22.80    6.00
   1  12   9   22.40    6.10
 -12   1   9   24.10    6.30
  -2 -12  -9   10.10    5.40
 -12   2  -9   10.80    5.20
 -12   2   9   20.30    6.10
   2  12   9   15.80    5.40
  -3 -12  -9    2.40    4.90
 -12   3  -9    3.20    5.00
 -12   3   9   15.60    5.70
   3  12   9   -4.60    4.40
  -4 -12  -9    9.50    5.50
 -12   4  -9   10.40    5.20
 -12   4   9   13.10    6.10
   4  12   9   19.70    6.10
  -5 -12  -9   26.60    6.50
 -12   5  -9   14.30    5.70
 -12   5   9   16.50    6.20
  -6 -12  -9    6.70    5.40
 -12   6  -9   -3.70    4.60
 -12   6   9   -2.00    5.50
 -12   7  -9   27.90    6.20
  -7 -12  -9   30.20    7.00
 -12   7   9   24.30    7.50
 -13  -5  -9   12.70    6.40
  -5  13   9    6.50    5.70
 -13  -4  -9   10.70    6.20
  -4  13   9    8.90    6.20
 -13  -4   9    2.90    4.30
 -13  -3  -9   24.10    6.80
 -13  -3   9   13.20    5.00
  -3  13   9    4.00    5.50
 -13  -2  -9    6.80    5.80
 -13  -2   9    1.20    4.30
  -2  13   9    3.20    5.00
 -13  -1  -9    3.30    5.50
 -13  -1   9    1.80    4.50
  -1  13   9   12.70    5.90
 -13   0  -9    1.50    5.40
   0 -13  -9    1.60    5.10
 -13   0   9    2.70    4.70
   0  13   9    2.70    4.90
 -13   1  -9    9.20    5.50
  -1 -13  -9   -7.60    4.80
 -13   1   9    1.60    4.90
   1  13   9   -6.70    4.80
  -2 -13  -9    1.60    5.30
 -13   2  -9   -1.20    4.80
   2  13   9   -2.20    4.80
 -13   2   9    2.00    5.30
  -3 -13  -9    9.20    5.20
 -13   3  -9   17.30    6.00
 -13   3   9   17.00    6.10
   3  13   9    0.10    4.90
  -4 -13  -9    6.40    5.60
 -13   4  -9    8.90    5.90
   4  13   9   14.60    6.10
 -13   4   9   10.00    6.20
  -5 -13  -9    2.70    5.70
 -13   5  -9    7.40    5.60
 -13   5   9    3.70    6.20
 -14  -1  -9    3.00    5.90
 -14  -1   9   -2.40    4.70
  -1  14   9    2.90    5.60
 -14   0  -9    0.10    5.40
   0 -14  -9    7.70    5.70
 -14   0   9    8.80    5.70
   0  14   9    4.40    5.60
 -14   1  -9   -5.60    5.20
  -1 -14  -9    2.40    5.50
   1  14   9   -1.50    5.40
 -14   1   9    1.10    4.90
   0   0  10   -0.40    2.60
   0   1 -10 1570.54   29.80
  -1   0 -10 1555.54   30.40
   0   1  10 1530.75   31.00
  -1   0  10 1569.04   30.60
   0  -1  10 1572.34   30.20
   1   0  10 1597.54   30.90
  -1   1 -10   22.30    3.50
  -1  -1 -10   22.50    3.60
  -1  -1  10   20.10    3.30
   1   1  10   16.80    3.70
  -1   1  10   22.60    3.80
   1  -1  10   18.20    3.30
  -1   2 -10  718.43   15.70
  -2  -1 -10  726.43   17.10
  -2  -1  10  708.73   16.30
   2   1  10  691.53   17.20
  -1   2  10  727.63   17.70
   1  -2  10  713.13   15.80
  -2   0 -10  257.57    9.00
   0   2 -10  256.37    8.10
   0  -2  10  264.57    8.20
   0   2  10  263.27    9.70
  -2   0  10  259.07    9.10
   2   0  10  266.37    9.20
  -2   1 -10  738.73   16.60
  -1  -2 -10  730.23   17.40
   2  -1  10  714.03   16.70
  -2   1  10  705.93   17.10
   1   2  10  727.33   17.80
  -1  -2  10  706.03   15.70
  -2   2 -10  325.57    9.70
  -2  -2 -10  332.67   10.90
   2   2  10  315.67   10.90
  -2   2  10  320.07   10.80
  -2  -2  10  327.27    9.30
  -2   3 -10   39.30    4.20
  -3  -2 -10   31.00    4.50
  -3  -2  10   40.20    4.20
   3   2  10   28.00    4.30
  -2   3  10   29.10    4.30
  -1   3 -10  263.77    7.90
  -3  -1 -10  259.87    9.50
   1  -3  10  262.17    7.90
  -3  -1  10  263.87    8.90
  -1   3  10  252.07    9.90
   3   1  10  259.57    9.80
   0   3 -10  365.26    9.30
  -3   0 -10  349.27   10.90
  -3   0  10  372.86   11.20
   0   3  10  361.96   11.80
   0  -3  10  356.76    9.30
   3   0  10  364.96   11.30
  -3   1 -10  265.27    9.00
  -1  -3 -10  255.17    9.80
   1   3  10  270.77   10.30
  -1  -3  10  261.27    7.70
  -3   1  10  271.57    9.80
  -2  -3 -10   39.80    5.70
  -3   2 -10   29.20    4.40
  -2  -3  10   40.80    3.90
   2   3  10   41.30    5.80
  -3   2  10   36.80    5.30
  -3  -3 -10   27.30    4.40
  -3   3 -10   17.00    3.10
  -3  -3  10   19.70    3.00
  -3   3  10   20.40    4.10
   3   3  10   23.00    4.40
  -3   4 -10   24.20    3.30
  -4  -3 -10   23.10    4.40
  -3   4  10   21.40    4.50
   4   3  10   16.60    4.10
  -4  -3  10   27.70    3.80
  -2   4 -10    5.10    2.40
  -4  -2 -10    3.10    3.50
   4   2  10    8.60    3.50
  -2   4  10    5.10    3.40
  -4  -2  10   -0.20    2.20
  -1   4 -10    7.30    2.20
  -4  -1 -10    6.40    3.50
  -1   4  10    8.80    3.50
  -4  -1  10    5.30    2.60
   0   4 -10    8.80    2.10
  -4   0 -10    2.90    3.10
   0   4  10    4.20    3.40
  -4   0  10    4.60    2.80
   0  -4  10    6.10    2.00
   1   4 -10    2.80    1.90
  -4   1 -10    4.50    3.10
  -1  -4  10   10.90    2.20
  -4   1  10    6.10    3.10
   1   4  10   11.00    3.70
  -4   2 -10    4.10    2.80
  -2  -4 -10    7.10    3.40
  -2  -4  10    6.00    2.00
   2   4  10    1.60    3.20
  -4   2  10    2.10    3.10
  -3  -4 -10   30.10    4.70
  -4   3 -10   28.70    3.80
  -4   3  10   21.40    4.20
  -3  -4  10   29.40    3.40
   3   4  10   27.70    4.60
  -4  -4 -10   -5.50    3.30
  -4   4 -10    1.10    2.40
  -4   4  10    2.20    3.40
   4   4  10   -1.80    3.30
  -4  -4  10    0.90    2.00
  -4   5 -10   -1.40    2.30
  -5  -4 -10    4.40    3.70
  -5  -4  10    4.50    2.40
  -4   5  10   -2.20    3.40
  -3   5 -10  276.17    8.40
  -5  -3 -10  292.07   11.30
  -3   5  10  287.77   11.40
  -5  -3  10  294.97    9.30
  -2   5 -10   22.90    3.30
  -5  -2 -10   22.40    4.50
  -2   5  10   18.60    4.10
  -5  -2  10   20.70    3.50
  -1   5 -10   99.69    4.30
  -5  -1 -10   92.99    6.90
  -1   5  10  100.99    7.40
  -5  -1  10  100.39    6.40
   0   5 -10  104.79    6.10
  -5   0 -10  110.09    6.90
   0   5 -10  101.09    4.00
  -5   0  10   95.49    6.40
   0   5  10  101.89    7.40
   1   5 -10   98.69    3.80
  -5   1 -10  106.49    6.80
   1   5 -10   91.49    3.80
  -5   1  10  109.09    7.00
  -1  -5  10   99.09    3.90
   1   5  10  105.49    7.50
   2   5 -10   25.40    2.70
   2   5 -10   25.70    2.50
  -2  -5 -10   17.30    4.30
  -5   2 -10   23.00    3.80
   2   5  10   28.30    4.80
  -2  -5  10   17.80    2.70
  -5   2  10   21.30    4.40
  -3  -5 -10  275.57   11.10
  -5   3 -10  274.97    9.70
  -5   3  10  273.97   11.10
   3   5  10  289.57   11.40
  -3  -5  10  269.77    7.20
  -5   4 -10   -2.80    2.50
  -4  -5 -10   -0.90    3.80
  -5   4  10   -5.90    3.20
   4   5  10   -1.80    3.50
  -4  -5  10   -3.30    1.70
  -5  -5 -10   48.00    6.20
  -5   5 -10   47.30    4.80
  -5   5  10   49.50    6.80
  -5  -5  10   48.90    4.10
   5   5  10   38.30    5.90
  -6  -5 -10    2.40    4.30
  -5   6 -10    8.40    3.00
  -5   6  10    7.20    4.30
  -6  -5  10   13.10    2.90
  -4   6 -10   91.99    5.20
  -6  -4 -10   71.49    7.60
  -4   6  10   85.99    7.90
  -6  -4  10   87.69    5.60
  -6  -3 -10   18.20    4.50
  -3   6 -10   14.00    2.60
  -6  -3  10   11.60    3.30
  -3   6  10   11.30    4.30
  -2   6 -10   81.69    4.00
  -6  -2 -10   87.39    7.40
  -2   6  10   75.29    7.30
  -6  -2  10   79.79    6.00
  -1   6 -10  356.56    8.00
  -6  -1 -10  364.96   12.50
  -1   6  10  389.36   13.30
  -6  -1  10  367.06   11.90
  -6   0 -10    3.10    3.70
   0   6  10    4.40    3.60
  -6   0  10   13.40    3.80
  -6   1 -10  379.56   12.30
  -6   1  10  364.06   12.40
   1   6  10  362.76   13.10
  -2  -6 -10   81.99    7.40
  -6   2 -10   90.29    6.60
  -6   2  10   72.19    6.70
   2   6  10   83.09    7.60
  -6   3 -10   11.50    3.70
  -3  -6 -10   13.50    4.50
  -6   3  10   14.80    4.50
   3   6  10    8.70    4.20
  -4  -6 -10   94.39    8.00
  -6   4 -10   90.09    6.50
  -6   4  10   90.49    7.90
   4   6  10   77.69    7.70
  -5  -6 -10    6.40    4.90
  -6   5 -10   12.70    3.40
  -6   5  10    6.70    4.60
   5   6  10   10.20    5.00
  -6   6 -10   47.00    5.40
  -6  -6 -10   52.49    7.80
  -6   6  10   48.30    6.80
  -7  -6 -10   -2.80    4.70
  -6   7 -10    1.40    3.00
  -6   7  10    2.10    4.60
  -5   7 -10    0.80    2.70
  -7  -5 -10    6.20    4.80
  -5   7  10    0.20    4.20
  -7  -5  10   -1.40    2.60
  -7  -4 -10  113.19    8.70
  -4   7 -10  109.59    5.60
  -7  -4  10  108.19    6.60
  -4   7  10  108.39    8.80
  -3   7 -10   75.89    5.70
  -7  -3 -10   91.59    8.00
  -3   7  10   75.39    7.70
  -7  -3  10   83.49    6.20
  -7  -2 -10  137.39    9.20
  -7  -2  10  109.39    7.10
  -2   7  10  122.09    8.60
  -7  -1 -10   31.50    5.10
  -7  -1  10   32.00    4.70
  -1   7  10   25.20    5.10
  -7   0 -10  158.38    9.00
   0   7  10  161.98    9.50
  -7   0  10  165.48    8.60
  -7   1 -10   28.20    4.90
   1   7  10   37.80    5.80
  -7   1  10   29.90    5.00
  -7   2 -10  119.09    7.80
  -2  -7 -10  122.89    8.80
   2   7  10  122.09    8.80
  -7   2  10  107.49    8.10
  -3  -7 -10   65.79    7.90
  -7   3 -10   78.99    7.10
  -7   3  10   73.69    7.50
   3   7  10   66.69    7.70
  -4  -7 -10  111.39    9.30
  -7   4 -10  102.79    7.30
   4   7  10  100.89    9.10
  -7   4  10  103.19    8.50
  -5  -7 -10   -0.50    4.40
  -7   5 -10    3.80    3.40
   5   7  10    3.20    4.40
  -7   5  10   -1.00    4.10
  -7   6 -10    1.90    3.10
  -6  -7 -10   -3.20    4.60
  -7   6  10    1.50    4.50
  -7  -7 -10    8.30    5.10
  -7   7 -10   10.70    3.70
  -7   7  10   12.20    5.30
  -8  -7 -10   18.50    5.90
  -7   8  10   25.90    6.30
  -8  -6 -10   13.30    5.80
  -6   8  10   11.90    5.50
  -8  -5 -10    7.40    5.00
  -8  -5  10    2.10    3.00
  -5   8  10   -0.30    4.60
  -8  -4 -10    6.50    5.00
  -4   8  10   16.90    5.10
  -8  -4  10    9.90    3.50
  -8  -3 -10   81.99    8.60
  -8  -3  10   82.19    6.60
  -3   8  10   65.29    8.20
  -8  -2 -10   38.80    5.90
  -2   8  10   30.40    5.80
  -8  -2  10   35.40    5.00
  -8  -1 -10   99.79    8.60
  -1   8  10  105.69    8.80
  -8  -1  10  105.49    7.90
  -8   0 -10    6.10    4.50
   0   8  10    7.80    4.50
  -8   0  10    1.60    3.70
  -8   1 -10   97.39    8.30
  -1  -8 -10  103.49    8.70
  -8   1  10   95.19    7.90
   1   8  10   95.89    8.80
  -2  -8 -10   24.70    5.50
  -8   2 -10   49.60    6.90
  -8   2  10   27.50    5.40
   2   8  10   23.60    5.50
  -3  -8 -10   77.59    8.60
  -8   3 -10   87.89    7.90
  -8   3  10   75.19    7.90
   3   8  10   75.29    8.40
  -8   4 -10    9.90    4.00
  -4  -8 -10    1.20    4.50
   4   8  10   15.10    4.90
  -8   4  10    8.10    4.60
  -5  -8 -10    9.10    5.10
  -8   5 -10    4.60    3.90
   5   8  10   -7.30    4.00
  -8   5  10    6.30    4.60
  -6  -8 -10   13.70    5.30
  -8   6 -10   19.20    4.30
  -8   6  10   14.60    5.50
  -7  -8 -10   14.30    5.60
  -8   7 -10   25.00    4.70
  -8   7  10   31.00    6.60
  -8  -8 -10   -3.40    4.90
  -8   8  10    6.60    5.40
  -9  -8 -10   12.30    6.10
  -8   9  10   15.00    5.70
  -9  -7 -10    0.50    5.30
  -7   9  10    7.10    5.30
  -9  -6 -10   57.19    9.10
  -6   9  10   52.89    7.70
  -9  -5 -10   12.60    5.80
  -5   9  10   30.00    6.40
  -9  -5  10   18.20    4.20
  -9  -4 -10   28.80    6.30
  -9  -4  10   21.60    4.50
  -4   9  10   26.60    5.90
  -9  -3 -10   68.69    8.90
  -9  -3  10   83.49    7.20
  -3   9  10   87.59    9.10
  -9  -2 -10  193.08   11.70
  -2   9  10  197.58   11.50
  -9  -2  10  190.88    9.80
  -9  -1 -10   32.00    6.10
  -1   9  10   31.30    6.10
  -9  -1  10   33.20    5.30
  -9   0 -10  675.93   20.20
  -9   0  10  712.13   20.10
   0   9  10  722.33   21.00
  -1  -9 -10   27.90    5.70
  -9   1 -10   32.60    5.90
   1   9  10   39.20    6.50
  -9   1  10   21.00    5.40
  -2  -9 -10  178.58   10.90
  -9   2 -10  181.98   10.30
   2   9  10  172.98   10.90
  -9   2  10  174.98   10.50
  -9   3 -10   75.39    7.90
  -3  -9 -10   70.79    8.80
  -9   3  10   71.89    8.10
   3   9  10   73.19    8.60
  -4  -9 -10   11.70    5.40
  -9   4 -10   24.10    5.20
  -9   4  10   22.30    5.80
   4   9  10   27.50    5.70
  -5  -9 -10   22.60    5.80
  -9   5 -10   12.60    4.60
   5   9  10   26.00    5.90
  -9   5  10   19.50    5.70
  -9   6 -10   60.39    7.50
  -6  -9 -10   51.19    7.30
  -9   6  10   62.99    9.20
  -7  -9 -10   -8.10    4.40
  -9   7 -10    5.80    4.00
  -9   7  10    2.30    5.00
  -8  -9 -10   17.30    6.20
  -9   8  10   17.10    6.00
  -9  -9 -10    4.90    6.00
  -9   9  10    2.10    5.70
 -10  -9 -10   -4.30    5.80
  -9  10  10    4.80    5.60
 -10  -8 -10   15.90    6.60
  -8  10  10   21.50    6.70
 -10  -7 -10   33.30    7.40
  -7  10  10   34.70    7.00
 -10  -6 -10   -1.50    5.50
  -6  10  10   -2.20    4.90
 -10  -5 -10   65.29    9.70
  -5  10  10   64.29    9.20
 -10  -4 -10   -0.50    5.20
  -4  10  10    5.30    5.20
 -10  -4  10    1.00    3.30
 -10  -3 -10   11.00    5.60
 -10  -3  10   17.20    4.60
  -3  10  10   15.80    5.70
 -10  -2 -10    3.30    4.90
  -2  10  10    8.90    5.00
 -10  -2  10   13.40    4.30
 -10  -1 -10   74.59    9.10
  -1  10  10   74.29    8.70
 -10  -1  10   77.89    7.80
 -10   0 -10   18.20    5.80
   0  10  10   26.20    5.70
 -10   0  10   15.20    4.80
 -10   1 -10   78.49    8.80
  -1 -10 -10   70.49    9.40
 -10   1  10   81.29    8.60
   1  10  10   85.89    9.50
  -2 -10 -10   12.30    5.50
 -10   2 -10    5.30    4.60
   2  10  10    0.90    4.80
 -10   2  10    3.10    4.90
  -3 -10 -10   23.80    5.80
 -10   3 -10   24.00    5.50
 -10   3  10   14.30    5.50
   3  10  10   19.70    5.60
 -10   4 -10    1.90    4.10
  -4 -10 -10    8.60    5.10
 -10   4  10   -2.20    4.50
   4  10  10   -0.60    4.50
 -10   5 -10   60.99    8.10
  -5 -10 -10   70.69    9.40
   5  10  10   57.49    8.90
 -10   5  10   61.79    9.30
  -6 -10 -10   -0.10    5.20
 -10   6 -10    1.90    4.10
 -10   6  10    6.50    5.40
  -7 -10 -10   39.50    7.20
 -10   7 -10   36.00    6.20
 -10   7  10   40.60    7.50
  -8 -10 -10   18.70    6.50
 -10   8  10   19.50    6.40
  -9 -10 -10   13.50    6.80
 -10   9  10   20.60    6.70
 -11  -8 -10   -1.00    5.60
  -8  11  10    5.10    5.70
 -11  -7 -10    1.10    5.70
  -7  11  10   -1.40    5.40
 -11  -6 -10    5.40    5.80
  -6  11  10    2.60    5.30
 -11  -5 -10   17.70    6.50
  -5  11  10   11.20    5.90
 -11  -4 -10    8.40    5.50
 -11  -4  10   -3.80    3.40
  -4  11  10   -1.90    5.10
 -11  -3 -10   -7.70    4.80
  -3  11  10    6.00    5.60
 -11  -3  10   -6.50    3.40
 -11  -2 -10    0.90    5.30
  -2  11  10    2.00    5.10
 -11  -2  10    0.70    4.10
 -11  -1 -10   84.99    9.40
  -1  11  10  101.29    9.50
 -11  -1  10   91.59    8.90
 -11   0 -10    6.10    5.40
 -11   0  10    8.20    4.50
   0  11  10   16.80    5.90
 -11   1 -10  106.09   10.10
  -1 -11 -10   88.59    9.50
 -11   1  10  108.79    9.40
   1  11  10   81.59    9.40
 -11   2 -10    2.40    4.70
  -2 -11 -10    1.70    5.30
 -11   2  10    2.10    4.80
   2  11  10   -2.80    4.60
  -3 -11 -10   -5.50    4.90
 -11   3 -10   -8.60    4.10
 -11   3  10    3.80    4.80
   3  11  10    7.90    5.30
 -11   4 -10    3.90    4.50
  -4 -11 -10   -5.40    4.90
 -11   4  10    7.90    5.30
   4  11  10   -1.20    5.00
 -11   5 -10   27.40    5.90
  -5 -11 -10   16.60    6.10
 -11   5  10   17.70    6.20
   5  11  10   18.30    6.00
  -6 -11 -10   10.60    5.70
 -11   6 -10   11.20    4.90
 -11   6  10    2.20    5.40
 -11   7 -10    1.30    4.50
  -7 -11 -10    4.40    5.40
 -11   7  10   -2.10    5.40
  -8 -11 -10   16.20    6.20
 -11   8  10   -7.90    5.20
 -12  -6 -10    7.10    6.60
  -6  12  10   -2.60    5.30
 -12  -5 -10   11.80    6.10
  -5  12  10    2.70    5.60
 -12  -4 -10   16.00    6.70
  -4  12  10   31.30    7.40
 -12  -4  10   28.20    5.70
 -12  -3 -10    9.20    5.90
  -3  12  10    4.40    5.30
 -12  -3  10    3.80    4.50
 -12  -2 -10    6.30    5.70
 -12  -2  10    2.90    4.40
  -2  12  10    6.50    5.20
 -12  -1 -10    7.00    5.60
 -12  -1  10    7.50    4.70
  -1  12  10   -5.10    4.90
 -12   0 -10   16.40    6.30
   0 -12 -10    5.00    5.20
 -12   0  10   12.90    5.20
   0  12  10    7.80    5.30
 -12   1 -10    2.40    5.10
  -1 -12 -10   22.40    6.40
   1  12  10   18.20    6.00
 -12   1  10    5.90    4.90
  -2 -12 -10   -4.10    5.00
 -12   2 -10    7.80    5.40
 -12   2  10    0.80    4.60
   2  12  10    5.60    5.10
  -3 -12 -10    2.70    5.40
 -12   3 -10    8.60    5.10
 -12   3  10   10.70    6.00
   3  12  10    5.80    5.50
 -12   4 -10   26.10    6.10
  -4 -12 -10   34.40    6.90
 -12   4  10   15.60    6.10
   4  12  10   24.80    6.30
 -12   5 -10    4.30    5.00
  -5 -12 -10    7.40    5.90
   5  12  10    7.50    5.40
 -12   5  10   11.90    6.20
  -6 -12 -10   15.30    6.00
 -12   6 -10   11.50    5.40
 -12   6  10    6.60    6.20
 -13  -4 -10   12.40    6.50
 -13  -4  10    8.00    6.20
  -4  13  10    6.70    6.10
 -13  -3 -10   11.30    6.20
 -13  -3  10    4.10    4.70
  -3  13  10   10.60    6.10
 -13  -2 -10    6.40    5.70
  -2  13  10    2.60    5.20
 -13  -2  10   -3.20    4.40
 -13  -1 -10   -2.30    5.60
 -13  -1  10    3.00    4.90
  -1  13  10   13.50    5.70
 -13   0 -10    3.90    5.20
   0 -13 -10    2.40    5.70
 -13   0  10    4.00    5.00
   0  13  10    1.60    5.60
  -1 -13 -10    4.40    5.70
 -13   1 -10   12.50    5.70
 -13   1  10    7.20    5.30
   1  13  10   -0.20    5.40
  -2 -13 -10   -6.30    5.00
 -13   2 -10   -1.20    5.00
 -13   2  10    5.30    4.90
   2  13  10   -2.40    5.10
  -3 -13 -10    8.80    5.80
 -13   3 -10    7.40    5.40
 -13   3  10   18.40    6.70
   3  13  10   15.50    6.00
  -4 -13 -10    9.60    6.10
 -13   4 -10    1.30    5.20
 -13   4  10    4.50    6.00
   4  13  10   10.40    6.10
   0   0  11    3.30    2.90
   0   1 -11  687.23   16.20
  -1   0 -11  733.63   17.10
   0  -1  11  699.63   16.60
   1   0  11  707.03   17.30
   0   1  11  734.83   17.70
  -1   0  11  721.43   17.10
  -1  -1 -11  396.16   11.90
  -1   1 -11  390.76   11.10
   1  -1  11  401.16   11.50
  -1  -1  11  395.86   11.30
   1   1  11  382.16   12.00
  -1   1  11  398.36   12.10
  -1   2 -11  430.76   11.30
  -2  -1 -11  408.96   12.50
  -2  -1  11  398.76   11.60
   1  -2  11  419.66   11.40
   2   1  11  426.26   12.90
  -1   2  11  416.86   12.80
  -2   0 -11   28.80    4.10
   0   2 -11   36.50    4.50
   0  -2  11   30.70    4.50
   0   2  11   28.30    4.40
  -2   0  11   33.10    5.10
   2   0  11   36.00    5.10
  -1  -2 -11  412.26   12.60
  -2   1 -11  419.66   11.90
   1   2  11  420.16   12.90
  -1  -2  11  423.86   11.30
   2  -1  11  416.46   12.10
  -2   1  11  423.26   12.60
  -2  -2 -11   75.29    6.50
  -2   2 -11   63.99    5.60
   2   2  11   76.09    6.60
  -2   2  11   71.99    6.20
   2  -2  11   77.59    5.70
  -2  -2  11   68.79    5.20
  -2   3 -11  281.67    8.80
  -3  -2 -11  279.87   10.60
  -2   3  11  298.27   11.00
  -3  -2  11  275.57    9.10
   3   2  11  291.77   10.90
  -1   3 -11  126.99    5.90
  -3  -1 -11  114.69    7.20
   1  -3  11  126.29    5.90
   3   1  11  117.79    7.40
  -1   3  11  113.49    7.40
  -3  -1  11  131.09    6.80
   0   3 -11  365.46    9.70
  -3   0 -11  350.46   11.40
   0   3  11  383.96   12.40
   3   0  11  361.36   11.80
  -3   0  11  367.16   11.40
   0  -3  11  354.36    9.70
   1   3 -11  124.39    5.50
  -3   1 -11  113.99    6.60
  -1  -3 -11  116.29    7.40
   1   3  11  115.29    7.60
  -1  -3  11  126.79    5.80
  -3   1  11  117.69    7.00
  -3   2 -11  286.97    9.50
  -2  -3 -11  296.97   10.90
   2   3  11  286.67   11.10
  -3   2  11  289.57   10.90
  -2  -3  11  286.07    8.60
  -3   3 -11  111.39    6.00
  -3  -3 -11  116.89    7.70
  -3  -3  11  102.79    5.50
  -3   3  11  108.19    7.40
   3   3  11  113.49    7.70
  -4  -3 -11   27.00    4.80
  -3   4 -11   26.20    3.40
  -4  -3  11   16.90    3.30
  -3   4  11   25.30    4.80
   4   3  11   15.50    4.30
  -4  -2 -11   72.19    6.80
  -2   4 -11   67.29    4.70
  -2   4  11   71.29    6.70
   4   2  11   73.19    6.90
  -4  -2  11   73.99    5.40
  -1   4 -11    2.90    2.20
  -4  -1 -11   -1.30    3.20
  -4  -1  11   -2.30    2.50
  -1   4  11   -3.40    3.00
  -4   0 -11  223.78    9.20
   0   4 -11  226.88    7.00
   0   4  11  231.88   10.00
  -4   0  11  230.98    9.30
   0  -4  11  230.98    7.20
   1   4 -11   -1.40    1.90
  -1  -4 -11    1.70    3.40
  -4   1 -11    2.30    2.90
  -4   1  11    2.80    2.90
   1   4  11    1.30    3.40
  -1  -4  11    0.60    2.00
  -4   2 -11   66.59    5.60
  -2  -4 -11   72.49    6.80
  -4   2  11   65.69    6.50
  -2  -4  11   79.39    4.40
   2   4  11   73.69    6.90
  -4   3 -11   19.80    3.70
  -3  -4 -11   20.00    4.50
   3   4  11   24.90    4.60
  -4   3  11   28.00    4.90
  -3  -4  11   21.60    2.90
  -4  -4 -11   35.20    5.20
  -4   4 -11   40.50    4.90
  -4  -4  11   29.30    3.90
   4   4  11   36.50    5.30
  -4   4  11   35.10    5.40
  -4   5 -11   47.40    4.70
  -5  -4 -11   43.10    6.10
  -4   5  11   50.09    6.90
  -5  -4  11   35.60    4.20
  -3   5 -11    5.00    2.50
  -5  -3 -11   -5.70    3.30
  -5  -3  11    0.60    2.50
  -3   5  11    2.80    3.70
  -5  -2 -11    3.70    3.80
  -2   5 -11    4.90    2.30
  -5  -2  11    6.40    2.90
  -2   5  11    4.40    3.70
  -1   5 -11   -0.50    2.00
  -5  -1 -11    1.00    3.40
  -5  -1  11    0.50    2.90
  -1   5  11   -0.10    3.50
   0   5 -11    6.00    2.00
  -5   0 -11    6.30    3.60
   0   5  11    3.40    3.70
  -5   0  11   10.70    3.50
  -1  -5 -11    1.80    3.40
   1   5 -11    5.20    1.90
  -5   1 -11    0.30    3.00
  -1  -5  11    2.50    1.80
  -5   1  11    0.10    3.30
   1   5  11    2.00    3.60
  -5   2 -11    4.30    3.10
   2   5 -11    7.10    2.00
  -2  -5 -11   -1.70    3.70
  -5   2  11    1.60    3.40
   2   5  11    0.10    3.60
  -2  -5  11    2.50    1.90
  -3  -5 -11   -0.60    3.70
  -5   3 -11    7.40    3.20
  -3  -5  11   -0.80    1.90
   3   5  11   -3.60    3.60
  -5   3  11    3.80    3.50
  -4  -5 -11   48.30    7.00
  -5   4 -11   38.60    5.30
   4   5  11   43.30    5.90
  -5   4  11   50.69    6.90
  -4  -5  11   43.10    4.00
  -5   5 -11   30.90    4.80
  -5  -5 -11   29.10    5.50
  -5   5  11   35.20    5.80
  -5  -5  11   33.60    4.10
   5   5  11   28.70    5.70
  -5   6 -11    7.20    3.20
  -6  -5 -11   14.20    5.00
  -5   6  11   13.00    4.90
  -6  -5  11   13.00    3.10
  -6  -4 -11   20.00    5.10
  -4   6 -11   21.90    3.30
  -4   6  11   17.50    4.90
  -6  -4  11   14.90    3.30
  -3   6 -11    4.50    2.30
  -6  -3 -11    0.80    4.00
  -3   6  11    5.50    4.00
  -6  -3  11    2.40    2.80
  -6  -2 -11   56.09    7.10
  -2   6 -11   48.80    3.80
  -2   6  11   51.09    6.80
  -6  -2  11   52.99    5.60
  -1   6 -11   57.39    3.50
  -6  -1 -11   65.09    6.90
  -1   6  11   66.09    7.40
  -6  -1  11   57.09    6.10
  -6   0 -11   99.89    7.80
   0   6  11  100.79    8.20
  -6   0  11   98.19    7.20
  -6   1 -11   61.89    6.50
  -1  -6 -11   64.99    7.30
  -6   1  11   65.39    6.90
   1   6  11   52.79    7.30
  -6   2 -11   53.59    6.40
  -2  -6 -11   59.69    7.20
  -6   2  11   49.40    6.50
   2   6  11   46.80    7.00
  -6   3 -11    3.90    3.40
  -3  -6 -11   -1.40    4.00
   3   6  11    3.80    4.20
  -6   3  11    2.50    3.80
  -4  -6 -11    8.90    4.80
  -6   4 -11   18.20    3.90
   4   6  11   22.70    5.30
  -6   4  11   11.60    4.50
  -5  -6 -11   18.10    5.30
  -6   5 -11   16.10    3.80
  -6   5  11   15.90    4.70
   5   6  11   19.40    5.50
  -6   6 -11  293.67   10.30
  -6  -6 -11  276.77   13.20
  -6   6  11  295.77   13.50
  -6   7 -11  114.69    7.90
  -7  -6 -11   98.69    9.60
  -6   7  11  108.59    9.90
  -7  -5 -11   82.89    9.00
  -5   7  11   73.89    9.00
  -7  -5  11   84.69    6.50
  -7  -4 -11   38.80    6.20
  -4   7  11   57.29    8.00
  -7  -4  11   43.30    5.40
  -7  -3 -11   34.50    5.80
  -3   7  11   31.50    5.60
  -7  -3  11   25.30    4.10
  -7  -2 -11   33.40    5.60
  -2   7  11   30.70    5.60
  -7  -2  11   33.80    4.70
  -7  -1 -11   43.90    6.20
  -7  -1  11   44.30    6.20
  -1   7  11   46.80    7.30
  -7   0 -11  103.99    8.30
   0   7  11   97.69    8.50
  -7   0  11  106.39    7.60
  -1  -7 -11   64.49    7.70
  -7   1 -11   55.99    6.90
   1   7  11   50.49    7.60
  -7   1  11   53.99    6.70
  -7   2 -11   37.30    5.30
  -2  -7 -11   29.90    5.50
   2   7  11   29.20    5.60
  -7   2  11   42.70    5.90
  -7   3 -11   23.70    4.70
  -3  -7 -11   23.40    5.60
  -7   3  11   20.70    5.00
   3   7  11   21.60    5.40
  -4  -7 -11   47.30    6.70
  -7   4 -11   54.09    6.20
  -7   4  11   60.29    7.90
   4   7  11   50.79    7.90
  -5  -7 -11   79.79    9.00
  -7   5 -11   94.69    7.30
   5   7  11   82.29    9.00
  -7   5  11   86.59    8.70
  -7   6 -11  102.69    7.50
  -6  -7 -11  104.69    9.90
  -7   6  11  130.29   10.40
  -7  -7 -11   53.59    7.70
  -7   7 -11   54.19    6.30
  -7   7  11   58.39    7.80
  -8  -7 -11    3.30    5.50
  -7   8  11    0.80    4.80
  -8  -6 -11   34.70    6.70
  -6   8  11   33.10    6.90
  -8  -5 -11   48.20    7.00
  -5   8  11   62.39    8.00
  -8  -4 -11    8.30    5.20
  -8  -4  11    4.30    3.20
  -4   8  11    3.30    4.70
  -8  -3 -11   46.40    6.80
  -8  -3  11   39.00    5.80
  -3   8  11   60.79    8.20
  -8  -2 -11   70.19    8.60
  -8  -2  11   71.49    6.60
  -2   8  11   71.39    8.70
  -8  -1 -11   19.00    5.20
  -1   8  11   17.80    5.20
  -8  -1  11   18.30    4.60
  -8   0 -11    6.80    4.60
   0   8  11   -0.10    4.50
  -8   0  11    3.30    3.80
  -8   1 -11   16.80    4.90
  -1  -8 -11   14.40    5.20
   1   8  11   11.60    5.10
  -8   1  11   18.60    4.90
  -2  -8 -11   67.99    9.30
  -8   2 -11   80.99    8.50
   2   8  11   69.59    9.00
  -8   2  11   77.39    8.10
  -8   3 -11   46.00    6.80
  -3  -8 -11   44.80    6.70
   3   8  11   37.40    6.20
  -8   3  11   48.80    7.50
  -4  -8 -11    7.50    5.20
  -8   4 -11   11.10    4.40
  -8   4  11    8.10    4.80
   4   8  11    5.60    5.00
  -5  -8 -11   61.59    7.70
  -8   5 -11   61.29    7.10
  -8   5  11   71.09    8.90
   5   8  11   67.79    8.70
  -8   6 -11   24.80    4.60
  -6  -8 -11   19.40    6.00
  -8   6  11   21.30    6.10
  -8   7 -11    9.50    4.10
  -7  -8 -11   -0.20    5.20
  -8   7  11    0.90    5.10
  -8  -8 -11   -1.40    4.90
  -8   8  11    2.70    4.90
  -9  -8 -11   30.60    7.30
  -8   9  11   16.30    6.30
  -9  -7 -11   52.99    8.10
  -7   9  11   33.90    7.00
  -9  -6 -11    4.60    5.80
  -6   9  11    5.00    5.40
  -9  -5 -11   79.59    9.90
  -5   9  11   76.49    9.70
  -9  -4 -11   12.10    5.60
  -9  -4  11    6.10    3.70
  -4   9  11    0.80    4.80
  -9  -3 -11   13.50    5.50
  -9  -3  11   32.40    5.20
  -3   9  11   21.70    6.00
  -9  -2 -11  140.49   10.40
  -9  -2  11  143.39    9.00
  -2   9  11  149.99   10.80
  -9  -1 -11    5.30    5.10
  -1   9  11    1.90    4.60
  -9  -1  11    6.70    4.20
  -9   0 -11   -0.90    4.30
   0   9  11    4.90    4.70
  -9   0  11   -0.80    3.80
  -1  -9 -11   13.50    5.30
  -9   1 -11    2.20    4.60
   1   9  11    7.80    5.00
  -9   1  11   12.90    4.60
  -9   2 -11  165.28   10.00
  -2  -9 -11  159.08   10.80
   2   9  11  167.48   10.90
  -9   2  11  153.08   10.50
  -3  -9 -11   35.90    6.30
  -9   3 -11   34.30    6.00
  -9   3  11   27.40    5.90
   3   9  11   40.60    6.80
  -9   4 -11    4.90    4.50
  -4  -9 -11    6.00    5.20
   4   9  11   13.80    5.50
  -9   4  11   11.70    5.30
  -5  -9 -11   54.09    7.90
  -9   5 -11   62.39    7.60
   5   9  11   72.09    9.70
  -9   5  11   71.89    9.20
  -9   6 -11    8.60    4.20
  -6  -9 -11    7.70    5.50
  -9   6  11    2.90    5.30
  -7  -9 -11   44.20    7.30
  -9   7 -11   36.00    5.70
  -9   7  11   42.50    7.40
  -8  -9 -11   12.80    6.20
  -9   8  11   18.40    6.60
  -9  -9 -11    5.10    6.60
  -9   9  11    0.60    5.20
 -10  -8 -11    9.10    6.30
  -8  10  11    3.70    5.60
 -10  -7 -11    7.90    6.40
  -7  10  11    4.20    5.80
 -10  -6 -11   58.79    8.50
  -6  10  11   45.40    7.90
 -10  -5 -11   21.60    6.90
  -5  10  11   21.60    6.20
 -10  -4 -11    5.90    5.30
 -10  -4  11    3.10    3.70
  -4  10  11    5.00    5.20
 -10  -3 -11  -10.00    4.70
  -3  10  11   -7.50    4.70
 -10  -3  11   11.30    4.10
 -10  -2 -11    8.50    5.40
  -2  10  11    2.60    5.00
 -10  -2  11    1.10    3.80
 -10  -1 -11   24.90    6.00
  -1  10  11   17.00    5.70
 -10  -1  11   23.90    5.40
 -10   0 -11   45.40    7.30
 -10   0  11   57.59    7.60
   0  10  11   26.40    6.20
  -1 -10 -11   26.00    6.20
 -10   1 -11   41.50    6.60
   1  10  11   32.50    6.40
 -10   1  11   15.40    5.10
 -10   2 -11    1.30    4.80
  -2 -10 -11    3.60    5.10
   2  10  11   -0.50    4.90
 -10   2  11    8.60    4.70
  -3 -10 -11    9.20    5.40
 -10   3 -11    4.50    4.20
 -10   3  11    6.70    5.00
   3  10  11    1.30    4.80
 -10   4 -11   11.50    5.00
  -4 -10 -11    6.50    5.50
   4  10  11   14.40    5.90
 -10   4  11   11.80    5.70
  -5 -10 -11   21.10    6.30
 -10   5 -11   23.50    5.30
 -10   5  11   21.00    6.20
   5  10  11   15.00    5.90
  -6 -10 -11   59.89    8.00
 -10   6 -11   69.39    8.20
 -10   6  11   68.69    9.90
  -7 -10 -11   -7.20    4.70
 -10   7 -11    7.30    4.60
 -10   7  11   -3.00    5.20
  -8 -10 -11    8.50    5.90
 -10   8  11   14.60    6.40
 -11  -7 -11    8.50    6.20
  -7  11  11   15.80    6.20
 -11  -6 -11   -7.70    5.20
  -6  11  11  -12.60    5.10
 -11  -5 -11    5.30    5.90
  -5  11  11   -2.00    5.30
 -11  -4 -11    4.70    5.60
  -4  11  11   20.00    6.40
 -11  -4  11    8.10    4.40
 -11  -3 -11   44.70    7.80
 -11  -3  11   54.99    7.50
  -3  11  11   62.49    8.70
 -11  -2 -11   12.50    5.70
 -11  -2  11    1.20    4.20
  -2  11  11    0.00    5.10
 -11  -1 -11    6.50    5.60
  -1  11  11   11.20    5.20
 -11  -1  11    1.50    4.20
 -11   0 -11   16.70    6.10
   0  11  11   13.80    5.80
 -11   0  11   12.40    5.10
  -1 -11 -11    9.10    5.40
 -11   1 -11   -1.10    4.70
   1  11  11   12.40    5.70
 -11   1  11    6.70    4.80
 -11   2 -11   11.30    5.30
  -2 -11 -11   -7.00    5.00
   2  11  11    5.50    5.40
 -11   2  11   -2.50    4.40
 -11   3 -11   40.00    6.80
  -3 -11 -11   31.90    6.80
   3  11  11   46.90    7.20
 -11   3  11   41.70    6.90
 -11   4 -11   13.00    5.10
  -4 -11 -11   -7.00    5.00
   4  11  11    3.50    5.10
 -11   4  11   11.20    5.60
 -11   5 -11   -3.50    3.90
  -5 -11 -11    4.40    5.70
   5  11  11    5.80    5.50
 -11   5  11   -4.50    4.70
 -11   6 -11    1.50    4.50
  -6 -11 -11    0.40    5.50
 -11   6  11    2.00    5.50
  -7 -11 -11   -6.70    5.40
 -11   7 -11   -5.50    4.20
 -11   7  11    3.60    5.70
 -12  -5 -11   13.20    6.60
  -5  12  11   28.20    7.30
 -12  -4 -11    3.80    5.90
  -4  12  11    7.30    6.00
 -12  -3 -11   -2.20    5.70
 -12  -3  11    7.40    4.70
  -3  12  11   -6.30    4.80
 -12  -2 -11    7.40    5.70
 -12  -2  11   13.10    5.10
  -2  12  11    6.10    5.40
 -12  -1 -11   -2.50    5.20
 -12  -1  11    5.70    4.60
  -1  12  11    4.20    5.60
   0 -12 -11   26.50    6.40
 -12   0 -11   12.10    6.10
 -12   0  11   15.90    5.50
   0  12  11   17.20    6.40
 -12   1 -11    5.10    5.40
  -1 -12 -11    0.10    5.20
 -12   1  11   -5.00    4.40
   1  12  11    0.60    5.30
  -2 -12 -11    2.10    5.70
 -12   2 -11    9.30    5.50
   2  12  11   10.50    5.70
 -12   2  11    4.30    5.30
 -12   3 -11    3.20    5.00
  -3 -12 -11    5.90    6.00
   3  12  11    5.70    5.60
 -12   3  11   10.30    5.50
 -12   4 -11   -1.10    4.60
  -4 -12 -11   -4.20    5.10
   4  12  11   -8.20    4.70
 -12   4  11    2.40    5.30
 -12   5 -11   20.70    6.10
  -5 -12 -11   21.60    6.70
 -12   5  11   23.60    7.00
   5  12  11   19.00    6.40
 -13  -3 -11   19.80    7.00
  -3  13  11   20.70    6.70
 -13  -2 -11    8.50    6.30
  -2  13  11    8.70    5.70
 -13  -2  11    7.80    5.00
 -13  -1 -11    1.00    5.50
  -1  13  11    0.10    5.20
 -13  -1  11   15.10    5.50
 -13   0 -11    6.50    5.80
   0 -13 -11    5.80    5.90
   0  13  11    3.40    5.80
 -13   0  11    1.70    4.60
  -1 -13 -11    6.00    6.10
 -13   1 -11   -2.50    5.00
 -13   1  11    4.10    5.40
   1  13  11    7.90    5.90
 -13   2 -11    5.00    5.60
  -2 -13 -11  -11.80    5.20
 -13   2  11   -1.70    5.30
   2  13  11   -0.40    5.20
 -13   3 -11   21.50    6.50
  -3 -13 -11   12.70    6.20
   3  13  11   14.80    6.00
   0   0  12 1346.27   28.20
   0   1 -12  123.69    6.70
  -1   0 -12  120.09    6.90
   1   0  12  131.49    7.40
   0   1  12  124.29    7.70
  -1   0  12  130.39    7.30
   0  -1  12  122.69    6.90
  -1  -1 -12  536.45   14.70
  -1   1 -12  538.15   14.10
  -1   1  12  547.45   15.00
   1  -1  12  538.35   14.20
  -1  -1  12  533.85   14.20
   1   1  12  544.35   15.30
  -2  -1 -12   47.70    5.80
  -1   2 -12   45.00    5.30
   1  -2  12   50.29    5.20
  -1   2  12   51.39    6.10
  -2  -1  12   53.39    5.40
   2   1  12   45.10    5.90
  -2   0 -12  252.67    9.50
   0   2 -12  244.38    8.50
   0  -2  12  250.17    9.00
   2   0  12  259.27    9.80
   0   2  12  258.07   10.50
  -2   0  12  251.57    9.70
  -1  -2 -12   36.70    5.70
  -2   1 -12   46.00    5.50
   2  -1  12   36.00    5.50
  -1  -2  12   55.29    5.10
   1   2  12   53.59    6.10
  -2   1  12   62.39    5.90
  -2   2 -12    8.40    3.30
  -2  -2 -12    7.30    3.80
  -2   2  12    8.20    3.60
   2  -2  12   10.30    3.20
  -2  -2  12   16.10    3.30
   2   2  12   15.60    4.20
  -2   3 -12  221.98    8.10
  -3  -2 -12  213.28    9.80
  -3  -2  12  225.78    8.60
  -2   3  12  220.68   10.00
   3   2  12  228.48   10.10
  -1   3 -12   24.80    3.50
  -3  -1 -12   25.70    4.40
  -3  -1  12   25.10    3.90
   1  -3  12   19.10    3.30
  -1   3  12   26.40    4.80
   3   1  12   17.30    4.10
  -3   0 -12   24.60    4.20
   0   3 -12   16.40    3.00
   3   0  12   13.60    3.80
   0  -3  12   19.30    3.20
   0   3  12   18.10    4.30
  -3   0  12   25.90    4.20
   1   3 -12   17.50    3.00
  -3   1 -12   18.70    3.80
  -1  -3 -12   20.20    4.20
  -3   1  12   22.10    4.10
   1   3  12   21.40    4.30
  -1  -3  12   25.70    3.40
  -3   2 -12  216.18    8.50
  -2  -3 -12  224.68    9.90
  -2  -3  12  210.88    7.60
   2   3  12  204.48    9.90
  -3   2  12  204.58    9.50
  -3   3 -12   57.79    5.20
  -3  -3 -12   53.09    6.70
  -3  -3  12   70.19    5.10
  -3   3  12   59.99    6.50
   3   3  12   66.39    7.10
  -4  -3 -12   -2.40    3.50
  -3   4 -12    5.00    2.80
  -4  -3  12    6.40    3.10
  -3   4  12   11.00    4.20
   4   3  12    5.70    4.10
  -2   4 -12  121.29    6.00
  -4  -2 -12  108.69    7.90
  -4  -2  12  108.19    6.50
   4   2  12  113.59    8.00
  -2   4  12  103.79    7.90
  -1   4 -12   55.19    4.50
  -4  -1 -12   58.79    6.50
  -4  -1  12   64.29    5.90
  -1   4  12   62.29    7.00
  -4   0 -12   -1.10    3.10
   0   4 -12   -0.20    2.20
   0  -4  12    1.10    2.30
   0   4  12   -0.20    3.60
  -4   0  12   -0.10    3.10
   1   4 -12   44.20    4.30
  -1  -4 -12   56.99    6.80
  -4   1 -12   65.99    6.10
  -1  -4  12   59.59    4.50
   1   4  12   54.39    6.70
  -4   1  12   58.69    6.50
  -4   2 -12  110.99    6.80
  -2  -4 -12  107.89    8.00
  -2  -4  12  106.39    5.40
  -4   2  12   99.39    7.50
   2   4  12  107.09    8.10
  -3  -4 -12    1.90    3.80
  -4   3 -12    2.80    2.90
  -4   3  12    9.50    4.00
   3   4  12    3.50    3.90
  -3  -4  12   10.00    2.70
  -4   4 -12   -0.70    2.80
  -4  -4 -12    2.30    4.20
   4   4  12    2.90    4.00
  -4   4  12    8.30    4.10
  -4  -4  12    2.40    2.60
  -4   5 -12   23.00    3.70
  -5  -4 -12   21.90    5.30
  -4   5  12   30.50    5.30
  -5  -4  12   28.90    4.50
   5   4  12   33.60    5.60
  -3   5 -12   -3.50    2.40
  -5  -3 -12   -1.70    3.70
  -5  -3  12    2.10    2.70
  -3   5  12    9.80    4.30
  -5  -2 -12   47.50    6.70
  -2   5 -12   26.30    4.10
  -2   5  12   34.10    5.30
  -5  -2  12   34.00    5.00
  -5  -1 -12   48.80    6.50
  -1   5 -12   53.39    4.20
  -1   5  12   58.39    7.20
  -5  -1  12   49.50    5.80
  -5   0 -12   37.70    6.00
   0   5 -12   58.29    4.00
   0   5  12   45.30    6.00
  -5   0  12   48.30    5.80
  -1  -5 -12   57.69    7.00
  -5   1 -12   42.50    5.80
   1   5 -12   57.99    3.90
  -1  -5  12   53.99    3.90
   1   5  12   46.50    6.90
  -5   1  12   47.40    6.50
   2   5 -12   43.20    3.70
  -5   2 -12   30.50    4.50
  -2  -5 -12   34.60    5.70
  -2  -5  12   43.00    3.80
  -5   2  12   31.40    5.10
   2   5  12   35.60    5.80
  -3  -5 -12    1.30    4.20
  -5   3 -12    2.20    3.10
  -5   3  12    6.40    4.10
  -3  -5  12    3.00    2.30
   3   5  12    6.70    4.30
  -5   4 -12   23.70    4.20
  -4  -5 -12   31.40    5.80
  -4  -5  12   28.60    4.30
  -5   4  12   23.90    5.20
   4   5  12   24.70    5.60
  -5  -5 -12   38.40    6.40
  -5   5 -12   45.40    5.10
   5   5  12   43.20    6.50
  -5   5  12   36.80    6.10
  -5   6 -12    4.90    3.10
  -6  -5 -12    1.80    4.60
  -5   6  12    0.40    4.70
  -6  -4 -12   23.50    5.60
  -4   6 -12   14.40    3.20
  -6  -4  12   12.80    3.40
  -4   6  12   14.20    5.20
  -6  -3 -12   22.60    5.30
  -3   6 -12   25.20    3.40
  -3   6  12   30.50    5.60
  -6  -3  12   14.10    3.60
  -6  -2 -12    7.90    4.40
  -2   6  12    4.70    4.30
  -6  -2  12    4.90    3.30
  -6  -1 -12   22.50    4.90
  -6  -1  12   20.90    4.30
  -1   6  12   17.70    4.90
  -6   0 -12   56.79    7.00
   0   6  12   46.70    7.20
  -6   0  12   38.80    5.50
  -1  -6 -12   20.80    5.00
  -6   1 -12   25.90    4.70
   1   6  12   27.90    5.50
  -6   1  12   24.10    4.90
  -6   2 -12   15.90    4.30
  -2  -6 -12    8.30    4.50
   2   6  12    7.70    4.60
  -6   2  12    2.90    4.00
  -3  -6 -12   15.70    5.20
  -6   3 -12   15.00    4.20
   3   6  12   19.30    5.30
  -6   3  12   25.20    5.10
  -4  -6 -12   11.50    4.90
  -6   4 -12   16.60    4.00
  -6   4  12   17.60    5.00
   4   6  12   14.70    5.10
  -5  -6 -12    1.20    4.80
  -6   5 -12   -0.80    3.20
  -6   5  12   -2.30    4.20
   5   6  12   -5.80    4.20
  -6  -6 -12   10.60    5.50
  -6   6 -12   18.50    4.10
  -6   6  12   16.70    5.60
  -7  -6 -12   -2.80    4.90
  -6   7  12    5.90    5.00
  -7  -5 -12  134.49   10.40
  -5   7  12  141.79   11.00
  -7  -4 -12   11.30    5.40
  -7  -4  12    3.50    3.20
  -4   7  12   10.60    5.40
  -7  -3 -12   21.30    5.50
  -3   7  12   25.40    5.60
  -7  -3  12   16.50    4.10
  -7  -2 -12   12.80    4.90
  -7  -2  12   12.60    4.00
  -2   7  12    9.90    4.70
  -7  -1 -12  408.46   15.10
  -7  -1  12  436.96   14.10
  -1   7  12  443.16   15.80
  -7   0 -12   22.90    5.20
   0   7  12   16.40    5.20
  -7   0  12   28.60    5.10
  -1  -7 -12  415.46   15.30
  -7   1 -12  431.26   14.90
   1   7  12  426.36   15.70
  -7   1  12  432.36   15.10
  -7   2 -12    2.00    4.20
   2   7  12   16.70    5.20
  -7   2  12    8.80    4.50
  -7   3 -12   30.40    5.20
  -3  -7 -12   16.60    5.50
  -7   3  12   19.50    5.30
   3   7  12   19.00    5.30
  -4  -7 -12    3.20    5.00
  -7   4 -12   14.70    4.40
   4   7  12    7.30    5.10
  -7   4  12    7.00    4.70
  -7   5 -12  159.48    8.80
  -5  -7 -12  141.39   10.80
   5   7  12  151.28   10.70
  -7   5  12  141.89   10.50
  -6  -7 -12    4.80    5.40
  -7   6 -12    4.30    3.50
  -7   6  12    6.80    4.90
  -7  -7 -12    8.60    5.60
  -7   7  12    9.60    5.10
  -8  -7 -12    5.00    5.40
  -7   8  12   -6.40    4.60
  -8  -6 -12   64.59   10.10
  -6   8  12   64.69    9.80
  -8  -5 -12   13.10    5.70
  -5   8  12   24.70    6.50
  -8  -4 -12   23.90    6.10
  -4   8  12   20.10    5.80
  -8  -4  12   28.90    4.40
  -8  -3 -12   27.00    6.40
  -8  -3  12   22.30    4.40
  -3   8  12   26.40    6.00
  -8  -2 -12   20.10    5.80
  -8  -2  12   22.90    4.50
  -2   8  12   14.80    5.80
  -8  -1 -12   25.80    6.00
  -1   8  12   16.70    5.20
  -8  -1  12   24.70    5.00
  -8   0 -12  357.06   14.10
  -8   0  12  332.37   13.10
   0   8  12  366.16   14.90
  -1  -8 -12   16.40    5.70
  -8   1 -12   25.60    5.60
   1   8  12   15.20    5.60
  -8   1  12   12.30    4.80
  -2  -8 -12   19.80    5.70
  -8   2 -12   14.90    5.10
  -8   2  12   18.00    5.00
   2   8  12   11.10    5.20
  -3  -8 -12   24.20    6.00
  -8   3 -12   34.00    5.50
  -8   3  12   29.60    6.00
   3   8  12   36.50    6.30
  -8   4 -12   29.70    5.30
  -4  -8 -12   26.40    6.10
  -8   4  12   20.70    5.50
   4   8  12   29.60    6.20
  -5  -8 -12   18.70    6.20
  -8   5 -12   22.80    5.00
  -8   5  12   16.10    5.60
   5   8  12   11.70    5.80
  -8   6 -12   47.70    6.80
  -6  -8 -12   48.70    7.30
  -8   6  12   63.69    8.90
  -7  -8 -12    8.20    5.80
  -8   7  12   -0.30    4.80
  -8  -8 -12   -1.60    5.40
  -8   8  12   -2.40    4.70
  -9  -8 -12   32.90    7.40
  -8   9  12   32.90    7.30
  -9  -7 -12   -3.10    5.70
  -7   9  12    1.20    5.50
  -9  -6 -12   56.09    8.50
  -6   9  12   50.99    8.10
  -9  -5 -12   36.10    7.40
  -5   9  12   38.20    7.10
  -9  -4 -12   -0.40    5.30
  -9  -4  12   11.30    3.90
  -4   9  12   10.50    5.50
  -9  -3 -12   75.79    9.50
  -9  -3  12   64.39    7.10
  -3   9  12   80.39   10.20
  -9  -2 -12   -3.40    4.90
  -9  -2  12    4.80    3.90
  -2   9  12    6.70    5.00
  -9  -1 -12    0.30    4.80
  -1   9  12    5.80    5.00
  -9  -1  12    9.60    4.30
  -9   0 -12   17.10    5.50
  -9   0  12   15.70    4.80
   0   9  12   20.10    5.90
  -9   1 -12    7.80    5.00
  -1  -9 -12    5.50    5.00
   1   9  12    3.50    4.80
  -9   1  12    1.80    4.20
  -2  -9 -12   -7.20    4.70
  -9   2 -12    2.20    4.60
  -9   2  12    5.80    4.50
   2   9  12    4.50    5.10
  -9   3 -12   73.79    8.60
  -3  -9 -12   61.19    7.90
  -9   3  12   69.29    8.70
   3   9  12   68.09    9.30
  -4  -9 -12    9.90    5.40
  -9   4 -12   17.80    5.10
  -9   4  12    2.60    5.00
   4   9  12   14.90    5.60
  -9   5 -12   51.39    7.60
  -5  -9 -12   41.20    7.50
   5   9  12   52.19    7.70
  -9   5  12   42.80    7.30
  -6  -9 -12   78.99   10.60
  -9   6 -12   49.10    7.30
  -9   6  12   73.79    9.90
  -7  -9 -12   11.10    5.80
  -9   7  12   -0.90    5.20
  -8  -9 -12   51.39    8.30
  -9   8  12   23.80    6.80
  -9  -9 -12   37.10    8.10
  -9   9  12   19.40    6.80
 -10  -8 -12   12.10    7.00
  -8  10  12   16.80    7.20
 -10  -7 -12   27.10    7.50
  -7  10  12   14.20    6.40
 -10  -6 -12    5.20    6.20
  -6  10  12   -4.40    5.80
 -10  -5 -12   24.60    7.10
  -5  10  12   23.10    6.80
 -10  -4 -12   -2.60    5.10
  -4  10  12   13.80    6.00
 -10  -3 -12    9.40    5.80
  -3  10  12    9.30    6.00
 -10  -3  12    7.90    4.10
 -10  -2 -12   27.10    6.70
  -2  10  12   28.40    6.70
 -10  -2  12   32.80    5.60
 -10  -1 -12   29.30    6.40
  -1  10  12   33.60    6.70
 -10  -1  12   28.10    5.70
 -10   0 -12    8.10    5.60
   0  10  12   11.30    5.80
 -10   0  12    7.50    4.40
  -1 -10 -12   34.70    6.70
 -10   1 -12   23.90    6.10
 -10   1  12   27.60    6.00
   1  10  12   33.70    6.80
  -2 -10 -12   27.00    6.30
 -10   2 -12   18.60    5.70
 -10   2  12   23.20    5.70
   2  10  12   34.00    6.70
 -10   3 -12   19.30    5.60
  -3 -10 -12   15.80    5.60
   3  10  12    2.50    5.00
 -10   3  12    2.10    5.00
  -4 -10 -12   -1.00    4.80
 -10   4 -12    7.80    4.70
 -10   4  12    6.90    5.30
   4  10  12   -5.20    4.70
 -10   5 -12   34.90    6.00
  -5 -10 -12   16.80    6.30
   5  10  12   25.20    6.60
 -10   5  12   31.70    7.10
  -6 -10 -12    5.10    5.50
 -10   6  12    9.60    5.80
  -7 -10 -12    8.90    5.80
 -10   7  12   13.20    6.40
 -10   8  12   18.30    7.00
 -11  -6 -12   -0.50    5.50
  -6  11  12   -3.70    5.40
 -11  -5 -12    8.10    6.20
  -5  11  12   11.10    6.00
 -11  -4 -12    2.20    5.90
  -4  11  12    1.40    6.00
 -11  -3 -12   -1.00    5.30
 -11  -3  12    2.80    4.30
  -3  11  12   -2.10    5.10
 -11  -2 -12   42.90    7.60
 -11  -2  12   36.40    6.20
  -2  11  12   40.50    7.50
 -11  -1 -12    6.80    5.80
  -1  11  12   19.10    6.40
 -11  -1  12   12.50    4.90
   0 -11 -12   10.60    5.50
 -11   0 -12   -6.30    4.60
 -11   0  12    2.10    4.40
   0  11  12   -0.70    5.00
 -11   1 -12    3.10    5.20
  -1 -11 -12   17.30    6.10
   1  11  12   13.00    6.00
 -11   1  12   15.70    5.10
  -2 -11 -12   50.09    7.70
 -11   2 -12   42.40    7.00
 -11   2  12   31.40    6.60
   2  11  12   24.90    6.50
  -3 -11 -12   -3.10    5.30
 -11   3 -12    7.80    5.20
   3  11  12    4.10    5.60
 -11   3  12   -2.40    4.80
  -4 -11 -12    8.80    5.80
 -11   4 -12    8.50    4.90
   4  11  12   -7.90    5.00
 -11   4  12    1.10    5.10
 -11   5 -12   14.50    5.50
  -5 -11 -12   19.80    6.60
 -11   5  12   12.30    6.30
   5  11  12   12.90    6.10
 -11   6 -12   -2.80    4.30
  -6 -11 -12   -4.60    5.20
 -11   6  12    2.30    5.70
 -12  -4 -12   17.90    7.20
  -4  12  12   14.10    7.00
 -12  -3 -12    5.50    6.20
 -12  -3  12   11.00    5.00
  -3  12  12    3.20    6.10
 -12  -2 -12   10.50    6.20
  -2  12  12    2.70    5.50
 -12  -2  12    5.50    4.80
 -12  -1 -12    5.20    5.70
 -12  -1  12    9.70    5.20
  -1  12  12   16.70    6.00
 -12   0 -12   -4.90    5.40
   0 -12 -12   19.10    6.90
   0  12  12   16.70    6.10
 -12   0  12   14.00    5.60
 -12   1 -12   12.10    6.10
  -1 -12 -12    9.30    6.10
 -12   1  12    7.70    4.90
   1  12  12    6.90    5.80
 -12   2 -12   15.30    6.20
  -2 -12 -12    7.50    6.10
   2  12  12    9.30    5.90
 -12   2  12    9.10    5.40
  -3 -12 -12    6.40    6.30
 -12   3 -12    4.20    5.00
   3  12  12   -6.00    5.20
 -12   3  12   17.60    6.20
 -12   4 -12   17.30    5.90
  -4 -12 -12    5.30    6.30
   4  12  12    8.60    6.30
 -12   4  12   14.30    6.30
   0   0 -13   -0.10    3.10
   0   0  13    1.60    3.50
   0   1 -13  364.86   11.40
  -1   0 -13  355.76   11.80
   1   0  13  376.46   12.40
   0   1  13  361.46   12.60
   0  -1  13  367.46   11.80
  -1   0  13  346.27   12.00
  -1  -1 -13  402.76   12.80
  -1   1 -13  414.26   12.30
  -1  -1  13  403.26   12.30
  -1   1  13  403.86   13.10
   1   1  13  385.56   13.10
   1  -1  13  415.06   12.50
  -1   2 -13   17.50    3.80
  -2  -1 -13   13.90    4.10
  -1   2  13   16.00    4.30
   2   1  13   16.20    4.40
  -2  -1  13   21.40    3.90
   1  -2  13   16.80    3.70
  -2   0 -13  811.22   19.70
   0   2 -13  800.62   18.30
   0   2  13  779.82   20.40
  -2   0  13  807.12   19.70
   2   0  13  805.22   19.90
   0  -2  13  801.02   18.70
  -1  -2 -13   10.80    3.90
  -2   1 -13   16.60    3.90
  -2   1  13   10.40    3.80
   2  -1  13   22.10    4.30
   1   2  13   18.90    4.40
  -1  -2  13   13.80    3.50
  -2   2 -13  272.47    9.80
  -2  -2 -13  274.97   11.00
  -2   2  13  260.47   11.00
   2   2  13  265.87   11.20
   2  -2  13  273.67    9.90
  -2  -2  13  267.97    9.50
  -2   3 -13   20.00    3.60
  -3  -2 -13   23.30    4.90
   3   2  13   25.20    5.00
  -2   3  13   17.00    4.70
  -3  -2  13   26.50    4.10
  -1   3 -13    7.00    3.10
  -3  -1 -13    1.40    3.50
   1  -3  13    9.50    3.10
   3   1  13    0.90    3.60
  -3  -1  13    1.50    3.00
  -1   3  13    7.70    4.00
   0   3 -13   30.70    4.60
  -3   0 -13   32.20    4.80
   0  -3  13   37.80    4.70
   3   0  13   24.60    4.60
   0   3  13   30.40    5.00
  -3   0  13   34.30    4.80
  -3   1 -13    2.50    3.30
   1   3 -13    6.00    2.80
  -1  -3 -13    3.60    3.70
  -1  -3  13    4.10    2.80
   1   3  13   -0.10    3.30
  -3   1  13    4.50    3.40
  -2  -3 -13   24.00    4.90
  -3   2 -13   29.60    4.20
  -3   2  13   19.70    4.50
  -2  -3  13   36.20    4.70
   2   3  13   29.90    5.30
  -3   3 -13    4.30    3.10
  -3  -3 -13   14.80    4.60
   3   3  13   14.70    4.60
  -3  -3  13   11.30    3.30
  -3   3  13    1.10    3.80
  -3   4 -13   47.60    5.20
  -4  -3 -13   46.70    6.20
  -4  -3  13   41.10    5.20
   4   3  13   53.79    6.70
  -3   4  13   43.20    6.80
  -4  -2 -13   60.59    7.20
  -2   4 -13   58.39    5.20
   4   2  13   64.99    7.40
  -2   4  13   54.99    7.10
  -4  -2  13   55.79    5.90
  -4  -1 -13    3.50    3.80
  -1   4 -13    4.20    2.60
  -4  -1  13    1.30    3.20
  -1   4  13    2.40    4.00
   0   4 -13   79.79    5.20
  -4   0 -13   70.29    7.00
  -4   0  13   80.69    7.00
   0   4  13   59.99    7.30
   0  -4  13   75.79    5.20
  -4   1 -13   -1.10    3.10
   1   4 -13    0.50    2.60
  -1  -4 -13    2.40    3.80
   1   4  13    1.40    3.80
  -4   1  13    4.40    3.70
  -1  -4  13    2.80    2.50
  -2  -4 -13   53.79    7.30
  -4   2 -13   53.19    6.00
   2   4 -13   56.79    4.70
   2   4  13   67.89    7.70
  -2  -4  13   60.69    4.90
  -4   2  13   60.29    6.80
  -4   3 -13   42.50    5.80
  -3  -4 -13   46.00    6.20
  -4   3  13   48.80    6.80
  -3  -4  13   47.90    4.70
   3   4  13   56.09    7.40
  -4  -4 -13   10.40    4.80
  -4   4 -13   10.10    3.40
   4   4  13   14.50    4.90
  -4   4  13    6.60    4.30
  -4  -4  13   12.10    3.00
  -5  -4 -13   11.80    5.10
  -4   5 -13    1.50    3.00
   5   4  13   12.80    5.30
  -5  -4  13    5.90    3.10
  -4   5  13   10.10    4.80
  -3   5 -13    1.30    2.80
  -5  -3 -13   -3.50    4.10
  -3   5  13    4.40    4.40
  -5  -3  13    6.40    3.10
  -5  -2 -13   59.69    7.40
  -2   5 -13   50.59    4.80
  -2   5  13   42.40    6.00
  -5  -2  13   51.79    5.80
  -5  -1 -13   67.09    7.40
  -1   5 -13   78.99    5.00
  -1   5  13   79.29    8.00
  -5  -1  13   64.39    6.60
   0   5 -13    6.00    2.50
  -5   0 -13    0.20    3.60
  -5   0  13   -2.80    3.40
   0   5  13    5.20    4.20
  -5   1 -13   83.59    6.90
   1   5 -13   73.19    7.20
  -1  -5 -13   70.59    7.90
  -5   1  13   71.69    7.20
  -1  -5  13   75.59    7.00
   1   5  13   74.89    8.00
  -2  -5 -13   55.29    7.60
  -5   2 -13   46.60    6.60
   2   5  13   55.79    7.70
  -5   2  13   52.79    7.10
  -5   3 -13   -5.70    3.00
  -3  -5 -13    3.60    4.20
   3   5  13    1.80    4.10
  -5   3  13   -3.20    3.80
  -5   4 -13    4.00    3.40
  -4  -5 -13    1.40    4.60
  -5   4  13    8.10    4.50
   4   5  13    5.50    4.80
  -5   5 -13  163.08    8.10
  -5  -5 -13  151.48   10.60
  -5   5  13  176.88   10.70
   5   5  13  158.58   10.70
  -6  -5 -13   83.49    9.10
  -5   6  13   81.69    9.10
  -6  -4 -13   21.40    5.70
  -4   6  13   16.10    5.30
  -6  -4  13   21.70    3.90
  -6  -3 -13    2.20    4.60
  -3   6  13    9.40    4.80
  -6  -3  13    9.80    3.50
  -6  -2 -13   95.39    9.10
  -2   6  13   89.69    8.90
  -6  -2  13   96.29    7.30
  -6  -1 -13   13.50    4.90
  -6  -1  13    9.50    4.00
  -1   6  13    6.50    4.70
  -6   0 -13  157.48    9.30
  -6   0  13  137.69    8.60
   0   6  13  162.58   10.30
  -1  -6 -13   14.80    5.00
  -6   1 -13   13.60    4.40
  -6   1  13   15.50    4.50
   1   6  13   14.50    5.10
  -6   2 -13   90.39    7.80
  -2  -6 -13  105.69    9.30
  -6   2  13   86.49    8.10
   2   6  13   86.99    9.00
  -3  -6 -13    4.20    5.00
  -6   3 -13    6.10    4.10
  -6   3  13   -1.20    3.90
   3   6  13    7.10    4.80
  -6   4 -13   23.20    4.60
  -4  -6 -13   18.10    5.60
  -6   4  13   21.10    5.70
   4   6  13   25.50    6.00
  -5  -6 -13   87.79    9.60
  -6   5 -13   74.99    7.00
  -6   5  13   87.89    9.30
   5   6  13   78.29    9.30
  -6   6 -13    0.50    3.40
  -6  -6 -13    1.80    5.00
  -6   6  13   -1.70    4.40
  -7  -6 -13   14.80    5.80
  -6   7  13   11.20    5.30
  -7  -5 -13    2.50    5.30
  -5   7  13   -5.10    4.70
  -7  -4 -13   16.30    5.70
  -7  -4  13   16.00    4.10
  -4   7  13    7.00    5.20
  -7  -3 -13  139.09   10.30
  -3   7  13  109.89    9.80
  -7  -3  13  112.29    7.40
  -7  -2 -13   15.80    5.30
  -7  -2  13   20.70    4.60
  -2   7  13   18.60    5.60
  -7  -1 -13  153.68   10.40
  -1   7  13  161.08   10.70
  -7  -1  13  152.18    8.90
  -7   0 -13   86.99    8.40
  -7   0  13   50.19    7.40
   0   7  13   82.69    9.00
  -7   1 -13  154.98   10.10
  -1  -7 -13  148.69   10.60
   1   7  13  167.28   10.80
  -7   1  13  164.58   10.10
  -7   2 -13   19.60    4.90
  -2  -7 -13   14.80    5.70
  -7   2  13   20.90    5.20
   2   7  13   16.40    5.60
  -7   3 -13  126.79    9.00
  -3  -7 -13  120.09   10.20
  -7   3  13  129.99    9.70
   3   7  13  116.59   10.00
  -4  -7 -13   19.60    5.70
  -7   4 -13   10.60    4.20
  -7   4  13   17.90    5.50
   4   7  13   20.60    5.90
  -5  -7 -13    6.00    5.40
  -7   5 -13    2.10    3.60
  -7   5  13    0.10    4.40
   5   7  13    8.00    5.50
  -7   6 -13   11.10    4.10
  -6  -7 -13    9.80    5.70
  -7   6  13   18.10    5.70
  -7  -7 -13   19.80    6.40
  -7   7  13   15.90    6.00
  -8  -7 -13    0.30    5.70
  -7   8  13    1.20    5.70
  -8  -6 -13   49.80    7.50
  -6   8  13   35.00    7.00
  -8  -5 -13   18.90    6.10
  -5   8  13    9.70    5.50
  -8  -4 -13    3.40    5.20
  -4   8  13   12.10    5.60
  -8  -3 -13   -1.90    5.00
  -8  -3  13    2.80    3.60
  -3   8  13    2.50    4.90
  -8  -2 -13   98.89    9.70
  -8  -2  13   84.49    7.60
  -2   8  13   93.09    9.60
  -8  -1 -13   28.00    6.10
  -8  -1  13   26.30    5.20
  -1   8  13   21.30    5.90
  -8   0 -13   27.20    6.10
   0   8  13   34.90    6.50
  -8   0  13   27.90    5.40
  -8   1 -13   33.00    6.00
  -1  -8 -13   24.50    6.10
  -8   1  13   25.50    5.60
   1   8  13   28.10    6.10
  -2  -8 -13   89.19    9.70
  -8   2 -13   87.79    8.40
  -8   2  13   88.49    9.00
   2   8  13   83.29   10.10
  -3  -8 -13   -0.80    4.90
  -8   3 -13   -0.70    4.00
   3   8  13    2.30    4.60
  -8   3  13    4.40    4.80
  -4  -8 -13    4.50    5.10
  -8   4 -13    4.50    4.20
   4   8  13    8.30    5.40
  -8   4  13   10.50    5.20
  -5  -8 -13    0.70    5.30
  -8   5 -13    9.00    4.10
  -8   5  13   -1.20    4.80
   5   8  13    3.20    5.20
  -6  -8 -13   33.50    7.20
  -8   6 -13   42.00    5.90
  -8   6  13   30.10    6.80
  -7  -8 -13    6.90    5.80
  -8   7  13    3.80    5.30
  -8  -8 -13   33.70    7.70
  -8   8  13   27.50    7.00
  -9  -8 -13   15.60    6.60
  -8   9  13    9.30    6.30
  -9  -7 -13   12.50    6.80
  -7   9  13    0.40    5.60
  -9  -6 -13    8.20    6.50
  -6   9  13    3.50    5.40
  -9  -5 -13   10.50    6.30
  -5   9  13    0.30    5.70
  -9  -4 -13   46.10    7.50
  -4   9  13   48.00    7.70
  -9  -3 -13   23.70    6.70
  -3   9  13    8.50    5.60
  -9  -3  13   11.20    4.30
  -9  -2 -13   27.50    6.70
  -9  -2  13   21.10    5.00
  -2   9  13   11.40    5.50
  -9  -1 -13   12.70    5.70
  -9  -1  13   14.10    4.50
  -1   9  13   13.70    5.70
  -9   0 -13   -2.00    4.70
  -9   0  13    8.50    4.30
   0   9  13    8.80    5.40
  -1  -9 -13   15.20    5.80
  -9   1 -13   17.30    5.60
   1   9  13   16.80    5.80
  -9   1  13   10.80    4.80
  -2  -9 -13   17.50    5.90
  -9   2 -13    8.30    5.30
  -9   2  13   21.10    5.70
   2   9  13   16.60    5.80
  -9   3 -13   26.90    5.70
  -3  -9 -13   11.70    5.80
   3   9  13   18.20    6.00
  -9   3  13   28.90    6.20
  -4  -9 -13   45.50    7.30
  -9   4 -13   39.60    6.20
  -9   4  13   42.80    7.30
   4   9  13   43.60    7.50
  -5  -9 -13    5.40    5.80
  -9   5 -13   13.40    4.90
   5   9  13    5.60    5.40
  -9   5  13   12.10    6.00
  -6  -9 -13   -0.40    5.60
  -9   6 -13    2.30    4.10
  -9   6  13    1.30    5.30
  -7  -9 -13    7.20    6.10
  -9   7  13    2.40    5.30
  -8  -9 -13   -2.10    6.10
  -9   8  13    6.20    6.30
 -10  -7 -13   10.10    6.80
  -7  10  13   -1.30    5.40
 -10  -6 -13    6.80    6.60
  -6  10  13    6.40    5.90
 -10  -5 -13   -3.90    5.80
  -5  10  13   -3.20    4.90
 -10  -4 -13   13.20    6.70
  -4  10  13   -4.70    5.10
 -10  -3 -13   40.10    7.50
 -10  -3  13   28.50    5.60
  -3  10  13   43.70    7.40
 -10  -2 -13   31.20    7.10
  -2  10  13   32.90    7.00
 -10  -1 -13   22.20    6.50
 -10  -1  13   14.80    5.00
  -1  10  13    9.40    5.70
 -10   0 -13    7.70    5.60
   0  10  13    4.70    5.30
 -10   0  13    8.30    4.80
  -1 -10 -13   20.00    6.30
 -10   1  13   21.00    5.70
   1  10  13   18.90    6.50
  -2 -10 -13   26.30    6.70
 -10   2 -13   21.40    6.00
   2  10  13   19.00    6.50
 -10   2  13   11.40    5.10
 -10   3 -13   41.30    7.00
  -3 -10 -13   22.90    6.50
 -10   3  13   42.30    7.10
   3  10  13   34.80    6.90
  -4 -10 -13    1.90    6.00
 -10   4 -13   14.90    5.30
 -10   4  13    2.60    5.00
   4  10  13    1.50    5.60
 -10   5 -13   -1.90    4.30
  -5 -10 -13    2.40    6.10
   5  10  13   -3.90    5.70
 -10   5  13    6.30    5.40
 -10   6 -13   -0.50    4.50
  -6 -10 -13    2.10    5.90
 -10   6  13   -0.80    5.80
  -7 -10 -13    4.20    6.20
 -10   7  13    2.30    5.60
 -11  -5 -13   -8.10    5.40
  -5  11  13    4.80    5.90
 -11  -4 -13    0.80    5.60
  -4  11  13  -10.70    5.40
 -11  -3 -13    6.90    6.20
 -11  -3  13   19.50    5.60
  -3  11  13   22.90    6.70
 -11  -2 -13    1.20    5.50
 -11  -2  13    4.80    4.40
  -2  11  13    1.00    5.20
 -11  -1 -13   18.70    6.50
  -1  11  13   21.90    6.70
 -11  -1  13   21.10    5.50
 -11   0 -13    0.00    5.20
   0 -11 -13    4.40    5.70
 -11   0  13   24.50    5.70
   0  11  13    0.30    5.70
 -11   1 -13   25.60    6.70
  -1 -11 -13   15.10    6.60
 -11   1  13   19.90    6.10
   1  11  13   17.50    6.60
 -11   2 -13    4.50    5.00
  -2 -11 -13   -1.40    5.40
   2  11  13    3.90    5.60
 -11   2  13   12.70    5.50
 -11   3 -13   36.80    6.80
  -3 -11 -13   25.00    6.90
 -11   3  13   21.80    6.50
   3  11  13   22.70    6.40
  -4 -11 -13    2.80    5.70
 -11   4 -13   -0.40    4.60
   4  11  13    2.10    5.30
 -11   4  13    3.30    5.30
  -5 -11 -13    8.00    6.50
 -11   5 -13    2.10    4.80
 -11   5  13   -1.80    5.20
   5  11  13    9.10    6.20
 -12  -3 -13   11.10    6.60
  -3  12  13   14.30    6.40
 -12  -2 -13    5.60    6.10
  -2  12  13   15.40    6.30
 -12  -2  13   13.80    5.00
 -12  -1 -13   -0.20    5.60
 -12  -1  13    4.10    4.30
  -1  12  13    0.20    5.00
 -12   0 -13   -1.00    5.90
   0 -12 -13   -0.20    5.40
   0  12  13    0.40    5.60
 -12   0  13    6.10    5.00
 -12   1 -13   -0.40    5.40
  -1 -12 -13    4.00    6.10
   1  12  13    2.30    5.80
 -12   1  13    2.80    5.00
  -2 -12 -13   -2.40    6.10
 -12   2 -13   10.60    5.70
   2  12  13   14.10    6.70
 -12   2  13    2.20    5.10
  -3 -12 -13   -9.90    5.50
 -12   3 -13    2.60    5.40
   3  12  13    1.40    5.70
 -12   3  13    3.20    5.10
   0   0 -14   -0.30    3.10
   0   0  14   -6.80    3.10
   0  -1 -14   -1.90    3.20
   0   1 -14    0.40    3.10
  -1   0 -14   -3.20    3.40
   0   1  14    3.70    3.90
   1   0  14    0.20    3.70
  -1   0  14    6.40    3.60
   0  -1  14   -4.80    3.00
  -1  -1 -14   23.40    4.40
  -1   1 -14   25.80    4.30
  -1   1  14   18.70    4.40
   1  -1  14   23.30    4.20
   1   1  14   12.60    4.30
  -1  -1  14   24.70    4.30
  -2  -1 -14  167.58    9.00
  -1   2 -14  163.88    8.10
   2   1  14  181.48    9.40
  -2  -1  14  164.78    8.40
   1  -2  14  180.68    8.30
  -1   2  14  161.78    9.30
  -2   0 -14  257.37   10.50
   0   2 -14  247.88    9.60
  -2   0  14  247.98   10.50
   0   2  14  252.07   11.40
   2   0  14  250.57   10.70
   0  -2  14  240.58    9.70
  -2   1 -14  178.48    8.80
   1   2 -14  188.68    8.30
  -1  -2 -14  158.58    9.10
  -1  -2  14  173.88    8.10
   1   2  14  154.28    9.70
  -2   1  14  164.58    9.00
   2  -1  14  193.18    9.00
  -2   2 -14   29.10    4.40
  -2  -2 -14   33.80    5.50
   2   2  14   22.90    5.00
  -2  -2  14   30.30    4.40
  -2   2  14   22.10    4.70
   2  -2  14   18.20    4.10
  -3  -2 -14  100.29    8.20
  -2   3 -14   91.09    6.20
  -3  -2  14   90.09    6.80
   3   2  14   92.29    8.20
  -2   3  14  107.19    8.30
  -1   3 -14   43.40    5.40
  -3  -1 -14   42.80    6.60
   3   1  14   46.60    6.90
  -3  -1  14   39.70    5.90
  -1   3  14   49.80    7.00
   1  -3  14   34.50    4.40
   0   3 -14  180.58    7.70
  -3   0 -14  174.18    9.30
   0   3  14  164.38   10.00
  -3   0  14  175.88    8.90
   3   0  14  162.58    9.40
   0  -3  14  167.68    7.70
  -1  -3 -14   46.70    6.90
  -3   1 -14   39.60    6.30
   1   3 -14   47.70    5.30
  -1  -3  14   56.49    5.50
  -3   1  14   46.60    6.60
   1   3  14   61.49    7.50
  -2  -3 -14  101.49    8.40
  -3   2 -14  104.09    7.00
   2   3  14   89.39    8.30
  -2  -3  14   87.19    6.00
  -3   2  14   90.69    7.60
  -3  -3 -14   48.30    6.40
  -3   3 -14   35.30    5.60
  -3  -3  14   49.50    5.50
  -3   3  14   46.00    6.80
   3   3  14   37.20    5.90
  -3   4 -14   40.10    5.50
  -4  -3 -14   37.30    6.00
   4   3  14   33.60    5.90
  -4  -3  14   42.90    5.50
  -3   4  14   49.50    7.20
  -2   4 -14   76.29    5.90
  -4  -2 -14   68.39    7.90
   4   2  14   67.99    7.80
  -2   4  14   78.59    7.90
  -4  -2  14   76.69    6.60
  -4  -1 -14    9.10    4.50
  -1   4 -14   10.80    3.20
  -4  -1  14    9.40    3.80
  -1   4  14   10.80    4.70
  -4   0 -14   -0.70    3.50
   0   4 -14    1.60    2.80
   0   4  14    0.90    4.20
   0  -4  14   -3.20    2.60
  -4   0  14    4.10    3.60
  -1  -4 -14   13.10    4.70
   1   4 -14   11.20    3.10
  -4   1 -14    5.90    3.60
  -4   1  14   19.50    4.80
  -1  -4  14   11.70    3.10
   1   4  14    9.60    4.50
  -4   2 -14   67.79    6.80
  -2  -4 -14   79.39    8.30
   2   4 -14   75.29    5.40
  -2  -4  14   71.89    5.50
  -4   2  14   70.99    7.50
   2   4  14   75.39    8.30
  -4   3 -14   36.60    5.60
  -3  -4 -14   44.90    6.50
  -4   3  14   45.10    7.00
  -3  -4  14   46.60    5.10
   3   4  14   29.30    6.10
  -4   4 -14   -1.60    3.00
  -4  -4 -14   -3.40    4.30
  -4   4  14    0.60    4.10
   4   4  14    0.30    4.40
  -4  -4  14    0.30    3.00
  -4   5 -14   63.59    6.20
  -5  -4 -14   69.69    8.80
   5   4  14   66.99    8.80
  -5  -4  14   55.09    8.30
  -4   5  14   73.49    8.70
  -3   5 -14   62.59    5.60
  -5  -3 -14   82.99    8.70
  -3   5  14   78.49    8.40
  -5  -3  14   80.59    6.60
  -2   5 -14   23.40    4.40
  -5  -2 -14   18.70    5.10
  -5  -2  14   16.50    4.10
  -2   5  14   25.40    5.60
  -5  -1 -14   82.99    7.90
  -1   5  14   89.19    8.70
  -5  -1  14   94.49    7.40
  -5   0 -14  242.18   11.10
   0   5  14  239.68   12.00
  -5   0  14  263.77   11.00
  -5   1 -14   86.29    7.70
  -1  -5 -14   91.49    8.60
   1   5  14   80.79    8.90
  -5   1  14   93.49    8.30
  -2  -5 -14   14.00    5.30
  -5   2 -14   17.60    4.40
  -5   2  14   20.40    5.10
   2   5  14   25.00    5.80
  -5   3 -14   67.99    6.70
  -3  -5 -14   65.99    8.40
   3   5  14   78.09    8.70
  -5   3  14   62.29    7.50
  -5   4 -14   74.69    6.90
  -4  -5 -14   83.29    9.10
  -5   4  14   78.79    8.90
   4   5  14   76.79    8.90
  -5  -5 -14   31.80    6.40
  -5   5 -14   36.20    5.80
   5   5  14   34.90    6.40
  -5   5  14   36.90    6.60
  -6  -5 -14   11.70    5.70
  -5   6  14   10.90    5.20
  -6  -4 -14    5.30    4.90
  -4   6  14    4.10    4.70
  -6  -3 -14  103.79    9.40
  -6  -3  14   83.09    6.90
  -3   6  14  107.19    9.40
  -6  -2 -14  142.49   10.00
  -2   6  14  136.19   10.30
  -6  -2  14  128.09    8.60
  -6  -1 -14   16.70    5.10
  -6  -1  14   11.40    4.40
  -1   6  14   16.30    5.30
  -6   0 -14   21.10    5.30
   0   6  14   19.00    5.50
  -6   0  14   22.20    5.10
  -6   1 -14   12.60    4.80
  -1  -6 -14   17.40    5.40
   1   6  14   17.40    5.40
  -6   1  14   15.10    5.00
  -2  -6 -14  133.19   10.30
  -6   2 -14  140.99    9.20
  -6   2  14  142.79    9.80
   2   6  14  118.99   10.10
  -3  -6 -14   97.69    9.50
  -6   3 -14   83.49    7.70
  -6   3  14   85.39    9.20
   3   6  14   88.59    9.20
  -4  -6 -14    5.40    5.20
  -6   4 -14    8.20    4.10
  -6   4  14    8.60    5.00
   4   6  14    7.10    5.30
  -6   5 -14   20.80    4.30
  -5  -6 -14    7.40    5.70
   5   6  14    9.30    5.60
  -6   5  14   13.70    5.50
  -6  -6 -14    6.20    5.70
  -6   6  14    4.70    5.20
  -7  -6 -14   26.80    6.90
  -6   7  14   43.50    7.50
  -7  -5 -14    6.10    5.50
  -5   7  14    4.40    5.20
  -7  -4 -14   23.20    6.40
  -4   7  14   12.60    5.80
  -7  -3 -14   24.50    6.20
  -3   7  14   17.40    5.90
  -7  -3  14   18.20    4.40
  -7  -2 -14   56.49    7.40
  -2   7  14   51.69    7.50
  -7  -2  14   60.89    6.80
  -7  -1 -14   48.10    6.90
  -7  -1  14   55.79    7.10
  -1   7  14   54.69    8.50
  -7   0 -14   78.59    8.50
  -7   0  14   71.49    7.70
   0   7  14   68.09    8.90
  -1  -7 -14   54.79    7.10
  -7   1 -14   40.00    6.30
  -7   1  14   40.80    6.30
   1   7  14   39.80    6.70
  -2  -7 -14   55.79    7.60
  -7   2 -14   50.09    7.40
   2   7  14   71.59    9.10
  -7   2  14   61.49    8.30
  -3  -7 -14   24.90    6.20
  -7   3 -14   25.10    5.30
   3   7  14   20.90    6.00
  -7   3  14   23.90    5.70
  -4  -7 -14   19.40    5.90
  -7   4 -14   17.70    4.90
   4   7  14   14.70    5.60
  -7   4  14   16.30    5.60
  -7   5 -14   10.10    4.30
  -5  -7 -14   11.70    6.10
   5   7  14   14.10    5.80
  -7   5  14    4.50    5.00
  -6  -7 -14   34.30    6.90
  -7   6  14   30.50    6.90
  -7  -7 -14   38.30    7.40
  -7   7  14   23.60    6.60
  -8  -7 -14   18.10    6.90
  -7   8  14    5.00    5.50
  -8  -6 -14   -5.40    5.60
  -6   8  14    6.50    5.70
  -8  -5 -14   -3.70    5.20
  -5   8  14   14.40    6.00
  -8  -4 -14   35.90    7.30
  -4   8  14   34.30    6.90
  -8  -3 -14    0.60    5.20
  -3   8  14    3.60    5.30
  -8  -3  14   11.60    4.30
  -8  -2 -14    2.30    5.10
  -8  -2  14   -4.30    3.40
  -2   8  14    4.40    5.20
  -8  -1 -14   12.20    5.50
  -8  -1  14   13.00    4.70
  -1   8  14   13.80    5.50
  -8   0 -14   41.80    6.70
  -8   0  14   27.10    5.40
   0   8  14   20.60    6.00
  -1  -8 -14   11.20    5.50
  -8   1 -14   15.50    5.20
  -8   1  14    9.60    4.70
   1   8  14    5.40    5.10
  -2  -8 -14    4.00    5.50
  -8   2 -14   -5.70    3.90
   2   8  14    6.20    5.40
  -8   2  14   -2.00    4.30
  -3  -8 -14    4.80    5.30
  -8   3 -14    4.90    4.50
  -8   3  14    8.60    5.00
   3   8  14   14.60    5.70
  -8   4 -14   40.60    6.00
  -4  -8 -14   38.10    7.20
  -8   4  14   43.20    7.00
   4   8  14   29.70    6.90
  -8   5 -14    1.50    4.10
  -5  -8 -14    6.40    5.50
  -8   5  14    9.70    5.70
   5   8  14   -3.60    4.90
  -6  -8 -14    3.30    5.60
  -8   6  14    1.00    5.30
  -7  -8 -14    4.90    6.10
  -8   7  14   10.60    6.00
  -8  -8 -14   -0.60    6.20
  -8   8  14   -6.40    5.20
  -9  -7 -14    5.70    6.60
  -7   9  14    4.10    6.00
  -9  -6 -14    7.50    6.50
  -6   9  14    5.50    5.80
  -9  -5 -14   -2.20    5.60
  -5   9  14   -0.10    5.50
  -9  -4 -14   24.40    7.10
  -4   9  14   19.20    6.40
  -9  -3 -14   14.80    6.50
  -3   9  14   21.60    6.40
  -9  -3  14   17.40    4.80
  -9  -2 -14    3.10    5.60
  -2   9  14    2.90    5.20
  -9  -2  14    4.40    4.00
  -9  -1 -14   -0.10    5.00
  -1   9  14    0.90    5.00
  -9  -1  14    2.90    4.30
  -9   0 -14    9.80    5.70
   0   9  14    5.00    5.40
  -9   0  14    4.20    4.10
  -1  -9 -14   -1.40    5.40
  -9   1 -14   12.00    5.30
  -9   1  14    6.10    4.40
   1   9  14    2.90    5.40
  -2  -9 -14    7.20    5.70
  -9   2 -14    5.20    5.00
   2   9  14   -2.40    4.80
  -9   2  14   -1.60    4.20
  -3  -9 -14   17.20    6.40
  -9   3 -14   22.50    5.50
  -9   3  14   18.30    6.10
   3   9  14   24.50    6.50
  -4  -9 -14   23.30    6.60
  -9   4 -14   18.50    5.40
   4   9  14   20.50    6.70
  -9   4  14    8.90    5.70
  -5  -9 -14   -3.50    5.40
  -9   5 -14    9.50    4.70
  -9   5  14    0.70    5.00
   5   9  14    7.30    5.90
  -6  -9 -14   11.30    6.30
  -9   6  14    4.00    5.40
  -7  -9 -14    7.20    6.30
  -9   7  14    1.30    5.30
 -10  -6 -14   15.10    6.70
  -6  10  14   -8.00    5.00
 -10  -5 -14   -7.30    5.80
  -5  10  14    5.10    5.90
 -10  -4 -14   -1.60    5.90
  -4  10  14   -7.20    5.50
 -10  -3 -14   52.49    8.30
  -3  10  14   47.90    8.00
 -10  -2 -14   25.50    6.70
  -2  10  14   14.20    6.10
 -10  -2  14    8.00    4.60
 -10  -1 -14    5.10    5.60
 -10  -1  14    8.40    4.70
  -1  10  14   12.20    6.10
   0 -10 -14   21.90    6.50
 -10   0 -14    4.10    5.60
 -10   0  14    4.70    4.70
   0  10  14    6.00    5.50
  -1 -10 -14    2.70    5.50
 -10   1 -14    3.80    5.20
   1  10  14    1.80    5.50
 -10   1  14   11.00    5.20
 -10   2 -14   14.20    5.50
  -2 -10 -14   15.40    6.40
   2  10  14   10.90    6.00
 -10   2  14   26.90    6.10
  -3 -10 -14   40.70    7.70
 -10   3 -14   32.10    6.60
   3  10  14   53.89    8.30
 -10   3  14   39.50    6.90
  -4 -10 -14    3.10    5.80
 -10   4 -14    3.70    4.70
   4  10  14    5.80    5.80
 -10   4  14    6.50    5.50
  -5 -10 -14    8.20    6.40
 -10   5 -14   -0.50    4.40
 -10   5  14   -4.20    5.20
   5  10  14   -0.30    5.90
  -6 -10 -14   -4.50    5.50
 -10   6  14    1.60    5.30
 -11  -4 -14    0.80    6.40
  -4  11  14    3.60    6.00
 -11  -3 -14   -6.30    6.00
  -3  11  14   -6.30    5.10
 -11  -2 -14    9.50    6.30
  -2  11  14    0.60    5.50
 -11  -2  14    5.10    4.80
 -11  -1 -14   -4.00    5.40
  -1  11  14    4.30    5.60
 -11  -1  14    4.90    4.80
   0 -11 -14   -0.20    6.00
 -11   0 -14   -5.10    5.60
 -11   0  14    0.00    4.60
   0  11  14   -4.10    5.50
 -11   1 -14   11.00    5.90
  -1 -11 -14    1.00    5.70
   1  11  14    9.10    6.20
 -11   1  14   14.20    5.10
 -11   2 -14    5.50    5.80
  -2 -11 -14   14.10    6.50
   2  11  14   11.30    6.20
 -11   2  14   10.60    5.60
 -11   3 -14    2.40    5.10
  -3 -11 -14    2.20    6.10
   3  11  14   -4.20    5.40
 -11   3  14   -0.60    4.80
 -11   4 -14   -2.50    4.80
  -4 -11 -14    9.20    6.40
 -11   4  14    5.10    5.40
   4  11  14    4.90    5.80
   0   0 -15   -2.30    3.10
   0   0  15   -1.80    3.60
   0   1 -15  163.08    8.60
   0  -1 -15  151.88    8.80
  -1   0 -15  167.08    9.00
   1   0  15  162.38    9.30
   0  -1  15  148.29    8.80
  -1   0  15  150.68    8.70
   0   1  15  158.08    9.30
  -1   1 -15   -0.20    3.60
   1   1 -15   -2.80    3.20
  -1  -1 -15   -5.10    3.40
   1   1  15    5.70    4.20
   1  -1  15   -1.00    3.50
  -1   1  15    5.90    4.10
  -1  -1  15   -5.80    3.30
  -1   2 -15  418.46   13.10
  -2  -1 -15  426.86   14.50
  -2  -1  15  451.25   14.00
   1  -2  15  431.86   13.50
  -1   2  15  423.06   14.80
   2   1  15  431.46   15.00
   0  -2 -15    5.00    4.10
   0   2 -15   -2.30    3.30
  -2   0 -15    4.70    4.10
   0   2  15    0.10    4.30
   2   0  15    3.90    4.00
   0  -2  15   -8.10    3.00
  -2   0  15   -3.40    3.40
  -2   1 -15  424.56   13.80
  -1  -2 -15  426.76   14.90
   1   2 -15  447.06   13.10
  -1  -2  15  428.16   13.40
   1   2  15  434.06   15.40
  -2   1  15  446.76   14.90
   2  -1  15  433.96   14.20
  -2  -2 -15   52.39    7.30
  -2   2 -15   39.50    6.20
   2  -2  15   47.80    6.30
  -2  -2  15   41.30    6.00
  -2   2  15   49.80    7.20
   2   2  15   53.29    7.40
  -3  -2 -15   14.40    4.90
  -2   3 -15   18.10    4.10
  -3  -2  15   17.10    4.30
  -2   3  15   18.00    5.10
   3   2  15   17.60    5.00
  -1   3 -15   32.40    4.50
  -3  -1 -15   29.20    5.30
   1  -3  15   19.10    4.00
   3   1  15   33.20    5.70
  -3  -1  15   27.70    4.90
  -1   3  15   23.40    5.60
  -3   0 -15  226.58   10.30
   0   3 -15  211.28    8.80
  -3   0  15  205.58   10.50
   0   3  15  228.08   11.90
   0  -3  15  208.38    8.80
   3   0  15  217.08   10.50
  -1  -3 -15   35.30    5.90
  -3   1 -15   17.90    4.80
   1   3 -15   34.10    4.50
   1   3  15   39.30    6.30
  -3   1  15   25.10    5.20
  -1  -3  15   30.20    4.50
  -2  -3 -15   20.90    5.30
  -3   2 -15   17.10    4.20
  -3   2  15   21.90    5.20
   2   3  15   15.90    5.30
  -2  -3  15   23.60    4.10
  -3   3 -15   87.49    7.10
  -3  -3 -15   90.49    9.40
   3   3  15   95.39    9.40
  -3   3  15   83.79    8.40
  -3  -3  15   95.39    6.80
  -4  -3 -15   53.69    8.10
  -3   4 -15   60.19    6.10
   4   3  15   44.80    6.80
  -3   4  15   51.09    7.90
  -4  -3  15   53.09    6.30
  -4  -2 -15   60.59    7.90
  -2   4 -15   55.19    5.70
  -2   4  15   49.30    7.90
   4   2  15   56.89    7.90
  -4  -2  15   59.49    6.40
  -4  -1 -15   15.50    5.10
  -1   4 -15   13.10    3.60
  -1   4  15   25.40    5.50
  -4  -1  15   18.50    4.40
  -4   0 -15  473.35   15.20
   0   4 -15  458.55   12.70
   0  -4  15  451.75   12.80
  -4   0  15  448.76   14.90
   0   4  15  462.25   16.30
  -4   1 -15   21.80    4.70
   1   4 -15   23.90    3.80
  -1  -4 -15   30.60    5.80
   1   4  15   -0.60    4.60
  -1  -4  15   22.00    3.90
  -4   1  15   18.10    5.00
  -2  -4 -15   59.39    8.30
  -4   2 -15   73.39    7.20
   2   4  15   58.69    8.40
  -4   2  15   66.49    7.50
  -3  -4 -15   56.19    8.50
  -4   3 -15   51.39    6.30
  -4   3  15   56.49    8.20
   3   4  15   65.19    8.60
  -4   4 -15    7.70    3.80
  -4  -4 -15    2.30    4.80
  -4   4  15   15.50    5.20
   4   4  15    5.20    5.10
  -5  -4 -15    2.70    5.30
  -4   5  15   16.30    5.40
   5   4  15    9.20    5.60
  -5  -3 -15    5.40    5.00
  -5  -3  15    3.00    3.60
  -3   5  15   10.20    5.30
  -5  -2 -15  158.48   10.70
  -2   5  15  153.78   10.70
  -5  -2  15  159.78    8.90
  -5  -1 -15    3.40    4.30
  -5  -1  15    6.30    3.90
  -1   5  15    9.50    4.80
  -5   0 -15   14.80    4.90
   0   5  15   22.30    5.50
  -5   0  15   16.80    5.00
  -5   1 -15    6.60    4.20
  -1  -5 -15    6.30    5.00
  -5   1  15   10.10    4.70
   1   5  15    4.70    4.50
  -5   2 -15  150.98    9.30
  -2  -5 -15  146.69   10.70
   2   5  15  152.08   10.70
  -5   2  15  159.88   10.10
  -3  -5 -15   17.70    5.90
  -5   3 -15    6.20    4.00
   3   5  15    7.40    5.10
  -5   3  15    2.90    4.50
  -4  -5 -15   14.40    5.80
  -5   4 -15    8.90    4.00
   4   5  15   13.20    5.70
  -5   4  15    9.80    5.20
  -5  -5 -15   11.30    5.60
  -5   5  15   15.90    5.60
   5   5  15   22.40    6.20
  -6  -5 -15   21.80    6.40
  -5   6  15    2.20    5.00
  -6  -4 -15    7.00    5.50
  -4   6  15    5.90    5.00
  -6  -3 -15   43.40    7.00
  -3   6  15   36.10    6.80
  -6  -3  15   42.90    6.00
  -6  -2 -15   19.80    5.60
  -6  -2  15   18.20    4.60
  -2   6  15   21.70    6.10
  -6  -1 -15   87.29    8.90
  -1   6  15  115.29    9.90
  -6  -1  15   96.69    8.20
  -6   0 -15   -1.20    4.00
  -6   0  15   -4.00    3.70
   0   6  15    0.20    4.60
  -1  -6 -15  100.59    9.80
  -6   1 -15  106.49    9.20
  -6   1  15  111.59    9.10
   1   6  15  107.79    9.80
  -2  -6 -15   16.90    6.00
  -6   2 -15   13.40    4.60
  -6   2  15   16.90    5.30
   2   6  15   20.00    5.90
  -6   3 -15   54.49    7.20
  -3  -6 -15   45.30    7.10
   3   6  15   44.20    7.00
  -6   3  15   26.10    6.00
  -6   4 -15    0.40    3.60
  -4  -6 -15   -3.50    4.90
  -6   4  15   -5.10    4.40
   4   6  15   -7.50    4.80
  -6   5 -15    8.60    4.70
  -5  -6 -15   15.50    6.00
  -6   5  15   34.80    6.60
   5   6  15   22.10    6.20
  -6  -6 -15   -1.90    5.30
  -6   6  15    4.60    5.20
  -7  -6 -15    5.20    5.70
  -6   7  15    2.80    5.40
  -7  -5 -15    5.70    5.80
  -5   7  15   15.20    5.90
  -7  -4 -15   26.40    6.60
  -4   7  15   21.10    6.30
  -7  -3 -15   30.60    6.40
  -7  -3  15   18.50    5.00
  -3   7  15    7.50    5.50
  -7  -2 -15   21.80    5.90
  -2   7  15   24.90    6.20
  -7  -2  15   35.90    5.60
  -7  -1 -15   40.70    6.80
  -7  -1  15   50.29    7.20
  -1   7  15   30.00    6.60
  -7   0 -15    5.40    4.80
  -7   0  15    2.00    4.20
   0   7  15    4.90    5.10
  -7   1 -15   43.10    6.40
  -1  -7 -15   48.30    7.40
   1   7  15   42.10    6.80
  -7   1  15   57.29    8.10
  -7   2 -15   26.40    5.70
  -2  -7 -15   34.80    7.00
  -7   2  15   29.50    6.10
   2   7  15   36.30    6.90
  -7   3 -15   16.60    5.00
  -3  -7 -15   23.40    6.50
   3   7  15   22.30    6.10
  -7   3  15   16.50    5.30
  -4  -7 -15   11.30    5.70
  -7   4 -15   15.30    4.80
  -7   4  15   10.90    5.60
   4   7  15   23.90    6.50
  -5  -7 -15   14.90    6.30
  -7   5 -15   13.00    4.60
   5   7  15   19.30    6.10
  -7   5  15    6.20    5.50
  -6  -7 -15    2.70    5.50
  -7   6  15   -2.60    4.80
  -7  -7 -15    4.50    5.90
  -7   7  15   -1.50    4.80
  -8  -7 -15    3.40    6.30
  -7   8  15   -8.80    4.80
  -8  -6 -15    4.40    6.20
  -6   8  15    0.70    5.40
  -8  -5 -15    8.80    5.80
  -5   8  15   -1.50    5.20
  -8  -4 -15    7.20    5.70
  -4   8  15    4.80    5.40
  -8  -3 -15    7.10    5.50
  -3   8  15   -0.40    5.00
  -8  -2 -15    0.90    5.60
  -8  -2  15   15.70    4.70
  -2   8  15   13.90    5.70
  -8  -1 -15    5.10    5.40
  -8  -1  15    6.30    4.20
  -1   8  15   -2.10    4.90
   0  -8 -15    5.30    7.60
  -8   0 -15    7.50    4.90
  -8   0  15   14.20    4.90
   0   8  15    4.80    5.30
  -8   1 -15   -2.20    4.60
  -1  -8 -15    5.60    5.80
   1   8  15   -3.00    5.00
  -8   1  15    9.20    4.80
  -8   2 -15   17.10    5.60
  -2  -8 -15   12.10    5.90
   2   8  15    7.60    5.50
  -8   2  15   10.90    5.00
  -3  -8 -15   15.40    6.20
  -8   3 -15   11.20    5.10
   3   8  15    2.60    5.20
  -8   3  15    8.60    5.00
  -8   4 -15    2.50    4.20
  -4  -8 -15   12.60    6.10
   4   8  15   -4.90    5.00
  -8   4  15    6.30    5.40
  -5  -8 -15   10.40    6.30
  -8   5 -15   11.40    4.70
  -8   5  15    1.00    5.20
   5   8  15    2.40    5.70
  -6  -8 -15    6.40    5.90
  -8   6  15   12.20    6.20
  -7  -8 -15    6.30    6.30
  -8   7  15    1.50    5.50
  -9  -6 -15   19.80    7.10
  -6   9  15   12.00    6.60
  -9  -5 -15   17.60    7.10
  -5   9  15   16.70    6.60
  -9  -4 -15    1.70    5.90
  -4   9  15   -2.60    5.50
  -9  -3 -15   30.10    7.20
  -3   9  15   18.80    6.40
  -9  -2 -15   20.10    6.30
  -9  -2  15    8.80    4.60
  -2   9  15    4.40    5.50
  -9  -1 -15    1.60    5.40
  -1   9  15    0.90    5.40
  -9  -1  15    3.80    4.40
  -9   0 -15   24.50    6.40
   0  -9 -15   26.00    6.90
   0   9  15   18.10    6.40
  -9   0  15   28.00    6.00
  -9   1 -15   -3.60    4.70
  -1  -9 -15    4.80    5.70
   1   9  15    5.90    5.80
  -9   1  15   -0.20    4.60
  -2  -9 -15   18.00    6.30
  -9   2 -15   13.70    5.50
  -9   2  15   16.20    5.50
   2   9  15   17.50    6.50
  -3  -9 -15   21.50    6.80
  -9   3 -15   24.90    5.70
   3   9  15   30.80    7.10
  -9   3  15   18.20    6.10
  -9   4 -15   11.30    5.10
  -4  -9 -15    2.80    6.20
   4   9  15   -2.60    5.60
  -9   4  15   17.00    6.20
  -9   5 -15    7.20    4.90
  -5  -9 -15   22.40    6.90
  -9   5  15    9.30    6.00
   5   9  15    8.90    5.90
  -6  -9 -15   10.90    6.50
  -9   6  15   16.70    6.60
 -10  -5 -15   -8.30    5.80
  -5  10  15    0.00    5.80
 -10  -4 -15   -0.80    6.40
  -4  10  15   -1.70    5.50
 -10  -3 -15   11.80    6.80
  -3  10  15   13.50    6.30
 -10  -2 -15   -5.70    5.40
  -2  10  15   -2.10    5.20
 -10  -2  15    6.80    4.50
 -10  -1 -15   -0.20    5.90
 -10  -1  15    4.80    4.60
  -1  10  15    0.70    5.50
 -10   0 -15   -2.90    5.10
   0 -10 -15   -0.30    5.70
 -10   0  15    4.30    5.00
   0  10  15   -0.90    5.50
  -1 -10 -15    3.70    5.80
 -10   1 -15   10.10    5.90
   1  10  15    6.40    6.10
 -10   1  15   15.00    5.70
 -10   2 -15   -6.60    4.50
  -2 -10 -15   12.50    6.70
   2  10  15    6.00    6.10
 -10   2  15   -6.30    4.40
 -10   3 -15    7.30    5.70
  -3 -10 -15    2.50    5.90
 -10   3  15    2.90    5.30
   3  10  15   -7.40    5.20
 -10   4 -15   12.10    5.50
  -4 -10 -15    1.70    6.10
 -10   4  15    4.00    5.40
   4  10  15    5.80    6.10
  -5 -10 -15   -5.00    5.50
 -10   5 -15    1.70    4.90
   5  10  15   -4.40    5.60
 -10   5  15    2.90    5.50
 -11  -2 -15    7.20    6.20
  -2  11  15    1.90    5.50
 -11  -1 -15   28.10    7.10
  -1  11  15   11.30    6.50
 -11  -1  15   15.20    5.50
   0 -11 -15    7.60    6.40
 -11   0 -15    1.00    6.20
 -11   0  15    7.60    4.80
   0  11  15    7.20    6.20
 -11   1 -15   21.50    6.60
  -1 -11 -15   16.00    6.90
   1  11  15   18.30    6.60
 -11   1  15   20.00    5.90
 -11   2 -15    8.60    6.20
  -2 -11 -15  -11.90    5.50
 -11   2  15    3.30    5.30
   2  11  15    4.50    6.20
   0   0 -16  695.43   19.00
   0   0  16  746.43   19.90
   0  -1 -16  164.98    9.30
  -1   0 -16  143.29    9.30
   0   1 -16  169.08    9.10
   0  -1  16  165.48    9.30
  -1   0  16  166.38    9.80
   1   0  16  149.19    9.60
   0   1  16  160.18    9.80
  -1   1 -16   45.90    5.80
   1   1 -16   46.80    6.50
  -1  -1 -16   65.09    7.30
  -1  -1  16   65.89    7.20
  -1   1  16   55.49    7.70
   1   1  16   60.69    7.60
   1  -1  16   55.59    7.00
  -1   2 -16   43.90    6.30
  -2  -1 -16   43.80    7.00
   1  -2  16   48.90    6.40
   2   1  16   52.09    7.30
  -2  -1  16   46.40    6.80
  -1   2  16   53.69    7.40
  -2   0 -16   86.79    7.70
   0  -2 -16   77.19    7.80
   0   2 -16   93.39    7.40
   0  -2  16   80.19    7.20
  -2   0  16   79.89    8.00
   2   0  16   74.19    7.60
   0   2  16   83.29    8.70
  -2   1 -16   47.00    6.90
   1   2 -16   62.39    6.50
  -1  -2 -16   67.39    7.70
  -1  -2  16   45.60    6.30
   1   2  16   47.40    6.60
  -2   1  16   54.59    7.80
   2  -1  16   42.80    6.00
  -2  -2 -16    1.60    4.40
  -2   2 -16    4.30    3.90
   2  -2  16    1.20    3.70
  -2  -2  16    1.30    3.40
  -2   2  16    0.50    4.10
   2   2  16    7.70    4.70
  -2   3 -16   28.80    4.60
  -3  -2 -16   30.90    5.70
  -2   3  16   20.90    5.60
   3   2  16   18.20    5.40
  -3  -2  16   25.90    4.70
  -3  -1 -16  134.69    9.30
  -1   3 -16  153.38    8.30
   3   1  16  160.28   10.00
  -3  -1  16  161.18    9.20
   1  -3  16  141.59    8.00
  -1   3  16  173.28   11.00
   0   3 -16    8.60    3.50
   0  -3 -16    0.70    4.10
  -3   0 -16    3.30    4.10
   0   3  16    2.10    4.60
   0  -3  16   -5.00    3.00
  -3   0  16    6.80    4.20
   3   0  16    7.10    4.30
   1   3 -16  167.98    8.30
  -3   1 -16  127.39    8.50
  -1  -3 -16  155.38   10.40
   1   3  16  154.98   10.80
  -1  -3  16  163.18    8.40
  -3   1  16  163.08   10.10
   2   3 -16   20.70    4.20
  -3   2 -16   26.00    4.80
  -2  -3 -16   25.80    5.90
  -2  -3  16   24.30    4.50
   2   3  16   20.20    5.40
  -3   2  16   23.20    5.40
  -3  -3 -16   -0.10    4.50
  -3   3 -16    2.50    3.60
   3   3  16    5.70    4.80
  -3  -3  16    6.50    3.60
  -3   3  16    2.80    4.40
  -4  -3 -16   14.50    5.50
  -3   4 -16    5.30    3.60
  -3   4  16   15.50    5.30
  -4  -3  16   16.10    4.30
   4   3  16   20.10    5.70
  -4  -2 -16   52.79    8.10
  -2   4 -16   53.09    6.80
  -2   4  16   62.29    9.00
   4   2  16   56.69    8.20
  -4  -2  16   50.69    6.50
  -4  -1 -16   79.19    8.30
  -4  -1  16   91.19    7.90
  -1   4  16   90.29    9.30
  -4   0 -16   28.60    5.40
   0  -4 -16   23.90    5.70
  -4   0  16   26.00    5.10
   0   4  16   26.30    6.20
  -1  -4 -16   99.69    9.20
  -4   1 -16   85.99    8.00
  -4   1  16   92.19    8.20
   1   4  16   79.89    9.20
  -2  -4 -16   68.99    8.90
  -4   2 -16   58.89    7.00
   2   4  16   74.89    9.10
  -4   2  16   73.79    8.40
  -3  -4 -16   13.10    5.70
  -4   3 -16   16.60    4.40
  -4   3  16   -1.10    4.30
   3   4  16   10.20    5.50
  -4  -4 -16   35.40    6.80
  -4   4 -16   31.00    4.80
   4   4  16   43.50    7.10
  -4   4  16   29.90    6.10
  -5  -4 -16   85.69    9.70
  -4   5  16   87.19    9.30
   5   4  16   90.29    9.90
  -5  -3 -16   40.20    6.60
  -3   5  16   24.00    6.10
  -5  -3  16   27.90    7.40
  -5  -2 -16    1.70    4.60
  -5  -2  16    7.70    4.20
  -2   5  16    2.60    4.60
  -5  -1 -16   36.60    6.20
  -5  -1  16   32.30    5.40
  -1   5  16   30.70    6.40
  -5   0 -16   61.99    7.80
   0  -5 -16   78.89    9.70
   0   5  16   74.19    9.10
  -5   0  16   66.89    7.90
  -5   1 -16   23.00    5.30
  -1  -5 -16   26.50    6.10
  -5   1  16   34.40    6.00
   1   5  16   30.80    6.60
  -5   2 -16    2.10    3.80
  -2  -5 -16    2.20    5.00
   2   5  16    2.10    5.10
  -5   2  16   -1.00    4.20
  -3  -5 -16   19.90    6.00
  -5   3 -16   28.20    5.10
   3   5  16   26.00    6.10
  -5   3  16   12.10    5.30
  -5   4 -16   85.59    7.40
  -4  -5 -16   86.09   10.00
  -5   4  16   84.89    9.60
   4   5  16   85.09    9.90
  -5  -5 -16   10.80    5.80
   5   5  16    8.20    5.70
  -5   5  16    1.00    4.80
  -6  -5 -16   -1.40    5.10
  -5   6  16    2.80    5.20
  -6  -4 -16   -5.60    4.90
  -4   6  16   -7.50    4.40
  -6  -3 -16   53.09    7.70
  -3   6  16   48.90    7.40
  -6  -2 -16   -7.90    4.40
  -2   6  16    6.50    5.10
  -6  -2  16   -1.10    3.80
  -6  -1 -16    3.90    5.00
  -1   6  16   12.70    5.70
  -6  -1  16   11.40    4.70
   0  -6 -16   15.00    5.90
  -6   0 -16   17.30    5.40
   0   6  16   28.80    6.40
  -6   0  16   22.70    5.50
  -1  -6 -16   14.40    5.90
  -6   1 -16    9.00    4.70
   1   6  16   16.90    6.10
  -6   1  16   12.70    5.00
  -2  -6 -16   -3.30    4.90
  -6   2 -16    4.00    4.20
  -6   2  16   -5.40    3.90
  -3  -6 -16   46.90    7.50
  -6   3 -16   47.70    7.20
   3   6  16   38.30    7.50
  -6   3  16   44.50    6.90
  -4  -6 -16    9.60    5.60
  -6   4 -16    3.70    4.00
   4   6  16    2.40    5.80
  -6   4  16   -2.60    4.50
  -5  -6 -16   -4.40    5.20
   5   6  16    2.40    5.20
  -6   5  16    9.10    5.60
  -6  -6 -16   33.80    7.30
  -6   6  16   24.80    6.60
  -7  -6 -16    7.90    6.20
  -6   7  16   -0.10    5.60
  -7  -5 -16   23.30    7.10
  -5   7  16   15.80    6.30
  -7  -4 -16   -6.50    5.00
  -4   7  16   -5.50    5.10
  -7  -3 -16   28.80    6.80
  -3   7  16   22.80    6.60
  -7  -2 -16   10.50    5.50
  -2   7  16   11.90    5.70
  -7  -2  16   12.30    4.50
  -7  -1 -16    2.30    4.70
  -7  -1  16    0.80    4.00
  -1   7  16    2.70    5.00
  -7   0 -16    6.10    5.20
   0  -7 -16   15.10    5.70
  -7   0  16    8.20    4.60
   0   7  16   18.30    6.10
  -7   1 -16   -4.40    4.50
  -1  -7 -16   -4.50    5.10
  -7   1  16    5.80    4.40
   1   7  16    0.60    5.20
  -2  -7 -16    6.40    5.90
  -7   2 -16   13.60    5.30
  -7   2  16   15.70    5.50
   2   7  16   12.80    6.20
  -3  -7 -16   37.60    7.20
  -7   3 -16   23.10    5.50
  -7   3  16   29.00    6.30
   3   7  16   15.80    6.00
  -4  -7 -16   12.30    6.20
  -7   4 -16   -4.50    4.10
  -7   4  16    6.20    4.90
   4   7  16    0.70    5.40
  -5  -7 -16   15.70    6.70
  -7   5  16   16.90    6.40
   5   7  16   27.50    7.10
  -6  -7 -16    0.70    5.60
  -7   6  16    3.00    5.40
  -7  -7 -16    0.70    6.20
  -7   7  16   12.40    6.50
  -8  -6 -16   27.20    7.70
  -8  -5 -16   25.90    6.80
  -5   8  16   -0.30    5.70
  -8  -4 -16    1.50    5.70
  -4   8  16   -1.80    5.60
  -8  -3 -16   37.40    7.50
  -3   8  16   51.09    8.40
  -8  -2 -16   -6.50    5.10
  -8  -2  16   10.40    4.60
  -2   8  16    6.90    5.30
  -8  -1 -16   26.60    6.40
  -8  -1  16   18.40    5.30
  -1   8  16   25.20    6.90
   0  -8 -16   17.50    6.50
  -8   0 -16    8.50    5.30
   0   8  16    6.50    5.90
  -8   0  16    4.10    4.60
  -8   1 -16   19.60    6.00
  -1  -8 -16   25.70    6.90
  -8   1  16   24.70    6.00
   1   8  16   21.20    6.60
  -2  -8 -16    9.50    5.90
   2   8  16    6.90    6.00
  -8   2  16   -5.80    4.60
  -3  -8 -16   50.39    8.10
  -8   3 -16   50.69    7.10
   3   8  16   39.40    7.80
  -8   3  16   35.60    6.90
  -4  -8 -16    1.60    5.80
  -8   4 -16   -1.80    4.30
  -8   4  16   -0.20    5.10
   4   8  16    0.10    5.70
  -5  -8 -16   14.80    6.60
  -8   5  16    8.40    5.90
   5   8  16   14.70    6.30
  -6  -8 -16   25.00    7.40
  -8   6  16   12.20    6.00
  -9  -5 -16    9.40    7.10
  -5   9  16   13.30    6.80
  -9  -4 -16   11.20    6.60
  -4   9  16   17.50    6.20
  -9  -3 -16    0.60    5.90
  -3   9  16    3.30    5.70
  -9  -2 -16    2.00    6.10
  -2   9  16   17.20    6.30
  -9  -2  16   13.80    7.30
  -9  -1 -16    1.50    5.60
  -1   9  16    6.90    5.60
  -9  -1  16    6.70    5.00
  -9   0 -16    2.40    5.50
   0  -9 -16   -0.80    6.00
   0   9  16   -3.70    5.30
  -9   0  16    9.30    5.10
  -9   1 -16    0.90    5.10
  -1  -9 -16   15.60    6.60
   1   9  16    7.70    6.10
  -9   1  16   10.30    5.00
  -2  -9 -16   17.00    6.90
  -9   2 -16   24.50    6.40
  -9   2  16   22.60    5.90
   2   9  16    2.30    5.90
  -3  -9 -16    8.10    6.60
  -9   3 -16   11.50    5.60
  -9   3  16    9.00    5.60
   3   9  16   13.70    6.70
  -4  -9 -16    3.80    6.20
  -9   4 -16   -3.60    4.90
  -9   4  16    8.00    5.80
   4   9  16   11.70    6.20
  -5  -9 -16   17.20    6.80
   5   9  16    6.50    6.10
  -9   5  16   10.50    5.80
 -10  -3 -16    2.30    6.40
  -3  10  16   12.80    6.40
 -10  -2 -16    3.40    5.90
  -2  10  16    1.10    5.60
 -10  -1 -16    3.80    6.30
  -1  10  16   16.10    6.40
 -10  -1  16    5.40    4.90
 -10   0 -16   15.60    6.50
   0 -10 -16   41.90    8.20
   0  10  16   29.30    7.80
 -10   0  16   27.90    6.10
  -1 -10 -16    6.00    6.50
 -10   1 -16   -3.60    5.60
   1  10  16    2.70    5.90
  -2 -10 -16    9.20    6.50
 -10   2 -16    4.70    5.50
 -10   2  16   11.90    5.60
   2  10  16   -4.60    5.50
 -10   3 -16    4.80    5.50
  -3 -10 -16    3.30    6.50
 -10   3  16    6.30    5.70
   3  10  16   19.80    6.90
   0   0 -17    7.40    4.00
   0   0  17    6.40    4.20
   1   0 -17   45.90    6.80
   0   1 -17   42.90    6.60
   0  -1 -17   43.40    6.70
  -1   0 -17   41.70    5.80
   1   0  17   28.70    5.50
  -1   0  17   53.19    7.50
   0  -1  17   37.70    5.70
   0   1  17   33.40    5.90
  -1  -1 -17    8.90    4.60
   1   1 -17    8.50    4.10
  -1   1 -17   13.40    4.30
  -1  -1  17   12.70    4.50
  -1   1  17   12.80    4.80
   1   1  17   14.90    5.10
   1  -1  17   12.80    4.50
  -1   2 -17   13.60    4.40
  -2  -1 -17   12.60    4.70
  -2  -1  17   19.40    4.70
  -1   2  17   14.30    5.40
   1  -2  17   17.10    4.50
   2   1  17   22.90    5.40
  -2   0 -17   26.80    5.30
   0  -2 -17   23.20    5.30
   0   2 -17   31.00    4.90
   2   0  17   28.40    5.50
   0  -2  17   37.10    5.20
   0   2  17   31.80    6.20
  -2   0  17   47.00    7.30
   1   2 -17   29.60    4.90
  -1  -2 -17   14.30    5.00
  -2   1 -17   22.70    4.80
  -2   1  17   24.00    5.40
  -1  -2  17   16.80    4.60
   1   2  17   20.80    5.50
   2  -1  17   18.40    4.90
  -2   2 -17   75.39    7.40
  -2  -2 -17   89.89    8.60
   2   2 -17   76.49    7.30
   2   2  17   71.09    8.40
  -2  -2  17   67.89    7.40
   2  -2  17   86.59    7.50
  -2   2  17   96.19    8.80
  -3  -2 -17   51.29    8.10
  -2   3 -17   56.09    6.60
  -2   3  17   47.30    6.80
  -3  -2  17   53.29    6.80
   3   2  17   51.79    7.20
  -3  -1 -17    2.90    4.30
  -1   3 -17   18.10    4.30
  -1   3  17   20.50    5.50
  -3  -1  17   12.30    4.60
   3   1  17    9.00    4.90
   1  -3  17   11.20    4.00
   0  -3 -17    2.30    4.60
  -3   0 -17    4.80    4.20
   0   3 -17    3.80    3.60
  -3   0  17   -3.50    4.00
   0  -3  17    1.60    3.70
   3   0  17   -3.20    3.90
   0   3  17    0.50    4.40
  -3   1 -17   14.10    4.70
  -1  -3 -17    6.00    5.00
  -1  -3  17   15.50    4.20
   1   3  17   10.00    5.20
  -3   1  17    2.00    4.50
  -3   2 -17   62.49    7.30
  -2  -3 -17   58.39    8.90
  -3   2  17   50.79    7.10
  -2  -3  17   47.90    8.70
   2   3  17   49.10    7.00
  -3  -3 -17   12.10    5.20
  -3   3 -17    0.70    3.60
   3   3  17    3.90    4.70
  -3   3  17   -5.20    3.80
  -4  -3 -17   44.50    7.10
   4   3  17   45.50    7.20
  -3   4  17   46.90    7.30
  -4  -2 -17    8.80    5.10
   4   2  17   12.30    5.10
  -4  -2  17    4.00    3.90
  -2   4  17   18.40    5.40
  -4  -1 -17   38.80    6.30
  -4  -1  17   35.60    5.80
  -1   4  17   34.80    6.60
  -4   0 -17   63.39    7.50
   0  -4 -17   55.89    8.40
   0   4  17   48.00    7.30
  -4   0  17   54.99    7.30
  -4   1 -17   35.60    5.60
  -1  -4 -17   44.50    6.70
   1   4  17   45.60    7.20
  -4   1  17   34.00    6.20
  -2  -4 -17   11.90    5.70
  -4   2 -17    6.60    4.30
  -4   2  17   17.30    5.40
   2   4  17    9.80    5.50
  -3  -4 -17   51.99    7.50
  -4   3 -17   42.70    6.50
   3   4  17   46.20    7.10
  -4   3  17   32.80    6.50
  -4  -4 -17   70.99    9.30
   4   4  17   65.19    9.50
  -4   4  17   63.99    8.80
  -5  -4 -17   13.60    5.90
  -4   5  17   17.70    6.30
  -5  -3 -17   30.30    6.60
  -3   5  17   25.40    6.30
  -5  -2 -17    1.50    4.90
  -5  -2  17   10.80    4.40
  -2   5  17    3.30    5.00
  -5  -1 -17   27.90    5.70
  -1   5  17   22.00    6.00
  -5  -1  17   21.10    5.20
   0  -5 -17   15.40    5.90
  -5   0 -17   12.50    5.10
  -5   0  17    7.00    4.40
   0   5  17   22.80    6.30
  -1  -5 -17   18.30    5.90
  -5   1 -17   20.40    5.20
  -5   1  17   34.60    6.10
   1   5  17   15.70    5.90
  -5   2 -17    0.10    3.90
  -2  -5 -17    1.00    5.10
  -5   2  17    2.70    4.40
   2   5  17   -0.70    5.10
  -3  -5 -17   28.60    6.90
  -5   3 -17   41.90    5.80
   3   5  17   38.10    7.10
  -5   3  17   26.40    6.20
  -4  -5 -17   23.10    6.40
   4   5  17   12.10    6.00
  -5   4  17   16.40    5.80
  -5  -5 -17   10.50    6.10
   5   5  17   17.90    6.50
  -5   5  17    4.70    5.00
  -6  -5 -17   -6.70    4.90
  -5   6  17   -4.00    4.90
  -6  -4 -17   17.20    6.10
  -4   6  17    9.50    5.90
  -6  -3 -17   27.30    6.40
  -3   6  17   29.30    6.70
  -6  -2 -17   20.20    6.10
  -6  -2  17   23.60    5.20
  -2   6  17   28.80    6.70
  -6  -1 -17   14.50    5.60
  -6  -1  17   16.40    4.90
  -1   6  17    9.20    5.60
  -6   0 -17   -3.10    4.30
   0  -6 -17    6.10    5.50
   0   6  17    5.10    5.20
  -6   0  17    5.20    4.40
  -1  -6 -17   17.20    6.00
  -6   1 -17    9.90    5.00
   1   6  17    5.30    5.50
  -6   1  17    9.60    5.00
  -2  -6 -17   21.40    6.50
  -6   2 -17   31.80    5.70
   2   6  17    8.30    5.90
  -6   2  17   22.60    6.00
  -3  -6 -17   17.70    6.40
  -6   3 -17   23.20    5.50
  -6   3  17   21.80    5.90
   3   6  17   29.50    6.80
  -4  -6 -17   16.90    6.60
  -6   4  17   11.20    5.50
   4   6  17   28.20    7.30
  -5  -6 -17   -3.70    5.30
  -6   5  17    1.40    5.20
   5   6  17    0.10    5.30
  -6  -6 -17   -3.70    5.40
  -6   6  17   -1.10    5.00
  -7  -6 -17   23.90    7.20
  -6   7  17   22.10    6.70
  -7  -5 -17  -11.30    5.60
  -5   7  17    4.20    5.50
  -7  -4 -17   22.70    6.80
  -4   7  17    7.20    5.90
  -7  -3 -17    1.50    5.30
  -3   7  17   -5.00    4.90
  -7  -2 -17    7.40    5.30
  -2   7  17    6.60    5.40
  -7  -2  17   12.00    7.30
  -7  -1 -17    7.70    5.80
  -7  -1  17    9.90    4.90
  -1   7  17   10.40    5.60
   0  -7 -17   -1.80    5.40
  -7   0 -17    4.60    5.30
  -7   0  17   -1.40    4.10
   0   7  17    2.00    5.20
  -7   1 -17    4.40    5.10
  -1  -7 -17   11.60    6.20
   1   7  17   17.20    6.20
  -7   1  17    7.60    5.00
  -7   2 -17   -1.40    4.70
  -2  -7 -17   13.90    6.40
   2   7  17    8.10    5.70
  -7   2  17    0.80    4.60
  -3  -7 -17   14.80    6.30
  -7   3 -17    1.60    4.40
   3   7  17    2.50    5.40
  -7   3  17   -7.50    4.30
  -4  -7 -17   14.00    6.60
  -7   4 -17   17.90    6.80
  -7   4  17    9.10    5.70
   4   7  17   13.30    6.10
  -5  -7 -17   -8.10    5.40
  -7   5  17   -2.80    5.10
   5   7  17   -8.60    5.30
  -6  -7 -17   14.60    6.60
  -7   6  17    9.40    5.80
  -8  -5 -17    1.20    6.00
  -5   8  17    7.30    5.80
  -8  -4 -17    3.80    6.00
  -4   8  17    6.90    5.90
  -8  -3 -17    5.60    6.10
  -3   8  17    8.60    5.80
  -8  -2 -17    5.60    6.00
  -2   8  17    6.10    5.70
  -8  -1 -17   16.60    5.90
  -1   8  17   -4.00    5.30
  -8  -1  17    7.20    4.80
   0  -8 -17   -1.80    6.00
  -8   0 -17   -4.00    4.70
  -8   0  17   -1.10    4.50
   0   8  17   -4.00    5.30
  -1  -8 -17   10.80    6.70
  -8   1 -17    6.60    5.30
  -8   1  17    9.00    5.10
   1   8  17    3.70    5.60
  -2  -8 -17    3.50    6.10
  -8   2 -17    4.40    5.30
   2   8  17    4.10    5.80
  -8   2  17   -2.00    4.80
  -3  -8 -17   -7.40    5.50
  -8   3 -17    1.70    5.00
  -8   3  17    8.00    5.40
   3   8  17    0.30    5.40
  -4  -8 -17   18.90    7.10
  -8   4 -17    7.10    6.30
   4   8  17    4.00    6.10
  -8   4  17   10.00    5.70
  -5  -8 -17   11.50    6.80
  -8   5  17    2.20    5.90
   5   8  17    9.90    6.40
  -9  -3 -17    6.10    6.50
  -3   9  17    6.30    6.30
  -9  -2 -17    0.50    5.70
  -2   9  17    9.30    6.10
  -9  -1 -17   -1.00    5.60
  -9  -1  17    3.50    4.80
  -1   9  17   14.60    6.40
  -9   0 -17   17.40    6.20
   0  -9 -17   14.80    6.50
  -9   0  17   17.00    5.90
   0   9  17   16.50    6.60
  -9   1 -17   10.10    6.00
  -1  -9 -17    8.80    6.70
   1   9  17   -0.90    6.10
  -9   1  17    6.40    4.90
  -2  -9 -17   -7.30    5.70
  -9   2 -17    8.90    5.80
   2   9  17    1.00    6.00
  -9   2  17    1.10    5.00
  -9   3 -17    7.60    5.50
  -3  -9 -17   -0.70    6.30
   3   9  17   -3.40    5.70
  -9   3  17   -7.20    4.60
   0   0 -18    1.10    3.90
   0   0  18    1.40    3.90
   0  -1 -18   -5.30    3.60
  -1   0 -18   -6.10    3.20
   0   1 -18   -1.00    3.80
   1   0 -18    3.30    4.10
   0  -1  18    0.70    4.10
   1   0  18    3.60    4.20
   0   1  18    3.70    4.40
  -1   0  18   -4.00    4.00
   1  -1 -18    5.80    4.10
  -1  -1 -18   -0.50    3.90
  -1   1 -18   -1.60    4.00
   1   1 -18   -4.40    3.40
   1  -1  18    5.20    4.20
  -1   1  18   -1.20    4.50
  -1  -1  18    0.90    4.20
   1   1  18    1.80    4.40
   2   1 -18   -5.60    3.30
   1  -2 -18    0.60    4.00
  -2  -1 -18   -0.90    4.20
  -1   2 -18   15.10    4.40
  -2  -1  18   -2.40    4.00
   2   1  18    6.40    4.80
  -1   2  18    1.00    4.60
   1  -2  18   -3.90    3.60
  -2   0 -18    9.90    4.50
   0  -2 -18    9.60    4.50
   0   2 -18    9.10    4.10
   0  -2  18    4.40    4.00
   0   2  18    5.30    4.90
   2   0  18    3.00    4.60
  -2   0  18    9.40    4.60
   1   2 -18    0.40    3.70
  -1  -2 -18    5.30    4.70
  -2   1 -18   -0.80    4.00
  -1  -2  18    4.10    4.20
  -2   1  18    4.80    4.60
   1   2  18   -2.00    4.40
   2  -1  18    3.00    4.30
  -2  -2 -18    2.70    4.40
   2   2 -18    9.40    4.10
  -2   2 -18   -3.00    3.80
  -2  -2  18   -0.70    4.00
   2   2  18    3.00    4.50
  -2   2  18    0.00    4.40
  -3  -2 -18   23.60    5.90
  -2   3 -18   10.30    6.10
  -2   3  18   16.40    5.80
   3   2  18   11.20    5.50
  -3  -2  18   24.20    5.00
  -3  -1 -18   30.50    5.80
  -3  -1  18   26.40    5.30
  -1   3  18   30.00    6.30
   3   1  18   23.50    5.80
  -3   0 -18   16.60    5.10
   0  -3 -18   21.20    5.40
   0   3  18   14.40    5.50
   3   0  18    8.00    4.70
  -3   0  18   14.40    4.90
  -3   1 -18   19.30    4.90
  -1  -3 -18   23.00    5.80
   1   3  18   16.50    5.70
  -3   1  18   24.30    5.70
  -3   2 -18   17.00    4.50
  -2  -3 -18   27.40    6.30
   2   3  18   25.40    6.20
  -3   2  18   19.10    5.70
  -3   3 -18    8.90    4.40
  -3  -3 -18    8.00    5.20
  -3   3  18    4.30    5.20
   3   3  18    8.60    5.20
  -4  -3 -18    0.80    5.30
   4   3  18    0.20    5.00
  -3   4  18   14.10    5.60
  -4  -2 -18   41.20    6.90
   4   2  18   41.50    7.10
  -2   4  18   38.70    7.20
  -4  -2  18   55.59    8.50
  -4  -1 -18   11.30    5.10
  -4  -1  18   -3.00    3.70
  -1   4  18   -1.70    4.80
  -4   0 -18   38.20    6.00
   0  -4 -18   29.50    6.50
   0   4  18   25.60    6.40
  -4   0  18   26.40    5.60
  -1  -4 -18   -6.10    4.90
  -4   1 -18    7.70    4.20
  -4   1  18    1.70    4.40
   1   4  18    6.80    5.00
  -4   2 -18   31.60    5.60
  -2  -4 -18   36.20    7.00
  -4   2  18   42.40    6.70
   2   4  18   36.30    6.90
  -3  -4 -18   11.90    5.70
  -4   3 -18    8.80    4.30
   3   4  18    1.60    5.20
  -4   3  18    8.70    5.10
  -4  -4 -18    8.40    5.70
   4   4  18    5.60    5.40
  -4   4  18   14.80    5.50
  -5  -4 -18    2.60    5.40
  -4   5  18    4.90    5.30
  -5  -3 -18   48.00    7.50
  -3   5  18   38.10    7.10
  -5  -2 -18    4.40    5.00
  -2   5  18    2.00    5.30
  -5  -1 -18   17.40    5.40
  -1   5  18   15.40    6.20
  -5  -1  18    5.80    4.60
   0  -5 -18   26.50    6.40
  -5   0 -18   13.90    5.10
   0   5  18   12.20    6.00
  -5   0  18   11.60    5.00
  -5   1 -18   13.40    5.10
  -1  -5 -18    0.90    5.70
  -5   1  18   18.70    5.40
   1   5  18   16.50    6.30
  -2  -5 -18   -6.30    5.20
  -5   2 -18    8.20    4.60
   2   5  18   10.80    6.00
  -5   2  18   -3.40    4.50
  -5   3 -18   37.70    5.80
  -3  -5 -18   47.60    7.60
   3   5  18   41.80    7.50
  -5   3  18   41.90    7.00
  -4  -5 -18   11.30    6.00
   4   5  18   -3.20    5.90
  -5   4  18   -1.10    4.60
  -5  -5 -18    3.50    5.90
  -5   5  18   11.30    5.60
   5   5  18    7.50    5.80
  -6  -5 -18   15.30    6.30
  -5   6  18   -0.30    5.70
  -6  -4 -18   -0.20    5.40
  -4   6  18    4.40    5.40
  -6  -3 -18    7.00    5.60
  -3   6  18    6.40    5.70
  -6  -2 -18   12.80    5.70
  -2   6  18    4.20    5.50
  -6  -1 -18   21.00    6.20
  -6  -1  18   19.40    5.20
  -1   6  18   23.80    6.80
   0  -6 -18   24.10    6.60
  -6   0 -18   16.30    5.60
  -6   0  18   16.50    5.50
   0   6  18   20.10    6.50
  -1  -6 -18   15.80    6.60
  -6   1 -18   16.80    5.50
  -6   1  18   13.20    5.20
   1   6  18   25.00    6.90
  -2  -6 -18   11.00    6.30
  -6   2 -18    3.30    4.30
  -6   2  18    7.20    5.00
   2   6  18    6.40    5.80
  -6   3 -18    1.10    4.50
  -3  -6 -18    6.00    6.00
  -6   3  18   16.60    5.70
   3   6  18   13.50    6.10
  -4  -6 -18   14.40    6.40
   4   6  18   -4.80    5.60
  -6   4  18    8.20    5.70
  -5  -6 -18    4.50    6.50
  -6   5  18   12.60    5.70
   5   6  18    4.50    6.10
  -6  -6 -18   -9.30    5.50
  -6   6  18    3.00    5.50
  -7  -5 -18   11.50    6.80
  -5   7  18  -10.50    5.40
  -7  -4 -18    1.50    5.80
  -4   7  18   11.30    6.20
  -7  -3 -18   -6.20    5.40
  -3   7  18   17.80    6.30
  -7  -2 -18   26.60    6.50
  -2   7  18   20.70    6.70
  -7  -1 -18   18.50    6.00
  -7  -1  18   11.10    5.10
  -1   7  18   18.90    6.60
   0  -7 -18   -6.60    5.20
  -7   0 -18   -3.70    4.70
  -7   0  18    8.00    5.30
   0   7  18    2.70    5.60
  -1  -7 -18    7.30    6.40
  -7   1 -18    1.90    4.70
  -7   1  18    0.80    5.10
   1   7  18   13.50    6.30
  -2  -7 -18   28.60    7.50
  -7   2 -18   25.20    6.00
  -7   2  18   20.70    6.20
   2   7  18   19.10    6.80
  -7   3 -18   -9.10    4.40
  -3  -7 -18    1.20    6.10
   3   7  18    3.90    5.80
  -7   3  18    2.60    5.00
  -4  -7 -18   -0.20    6.00
  -7   4  18    2.30    5.30
   4   7  18  -12.20    5.70
  -5  -7 -18   -8.50    5.90
  -7   5  18   -0.40    5.40
   5   7  18    2.40    5.90
  -8  -3 -18    4.80    6.20
  -3   8  18    7.10    6.00
  -8  -2 -18    3.20    6.30
  -2   8  18   13.40    6.60
  -8  -1 -18    4.10    5.60
  -8  -1  18   -5.50    4.60
  -1   8  18    0.50    5.50
  -8   0 -18    2.10    5.30
   0  -8 -18   11.90    6.70
  -8   0  18    2.00    4.70
   0   8  18    2.40    5.60
  -8   1 -18   -9.80    5.20
  -1  -8 -18   -2.60    6.10
  -8   1  18    1.10    4.40
   1   8  18    0.60    5.60
  -2  -8 -18   14.80    6.80
  -8   2 -18    2.70    5.70
  -8   2  18    9.40    5.40
   2   8  18   10.60    6.40
  -8   3 -18    9.70    5.50
  -3  -8 -18    3.40    6.40
   3   8  18    8.90    6.30
  -8   3  18   14.70    6.00
   0   0 -19   -5.80    3.70
   0   0  19   -0.70    4.30
  -1   0 -19   -8.50    3.70
   0   1 -19    2.40    3.90
   1   0 -19   17.40    4.90
   1   0  19   -2.80    4.30
  -1   0  19    1.00    4.60
   0  -1  19    0.40    3.90
   0   1  19   -2.80    4.30
   1  -1 -19   -3.20    3.60
   1   1 -19   -2.50    3.90
  -1  -1 -19    0.40    4.20
  -1   1 -19   -1.20    4.00
   1  -1  19    4.60    4.40
   1   1  19   -1.10    4.50
  -1  -1  19   -2.70    4.10
  -1   1  19   -0.50    4.50
   1  -2 -19   11.60    4.90
  -1   2 -19   13.00    4.60
   2   1 -19    5.90    4.30
  -2  -1 -19    6.90    4.70
   2   1  19   13.30    5.40
  -1   2  19    6.60    5.40
   1  -2  19    9.80    4.70
  -2  -1  19    5.80    4.70
  -2   0 -19   -5.40    3.60
   0   2 -19    0.20    4.10
   0  -2 -19    2.40    4.30
   2   0 -19    8.90    4.30
   2   0  19   -2.00    4.40
   0   2  19    1.70    4.90
   0  -2  19    4.30    4.30
  -2   0  19    0.60    4.40
  -2   1 -19    6.80    4.60
  -1  -2 -19   12.90    5.30
   1   2 -19   19.20    6.30
  -1  -2  19   11.00    5.50
  -2   1  19   17.50    5.40
   2  -1  19    8.90    4.80
   1   2  19    2.30    5.00
  -2   2 -19   17.60    4.90
  -2  -2 -19   18.50    5.70
   2   2  19   26.00    6.30
  -2   2  19   23.20    5.90
  -3  -2 -19   11.10    5.10
  -2   3  19    2.20    5.20
   3   2  19    5.20    5.10
   1  -3 -19   35.80    6.60
  -3  -1 -19   27.10    5.90
  -3  -1  19   30.40    5.80
   3   1  19   27.60    6.20
  -1   3  19   39.50    7.10
  -3   0 -19   35.20    6.20
   0  -3 -19   52.09    7.40
  -3   0  19   59.39    8.30
   3   0  19   38.00    6.60
   0   3  19   40.10    7.10
  -3   1 -19   26.10    5.40
  -1  -3 -19   29.00    6.40
  -3   1  19   29.20    6.20
   1   3  19   29.70    6.80
  -2  -3 -19    8.00    5.70
  -3   2 -19    6.00    4.30
   2   3  19   -5.50    4.90
  -3   2  19    9.30    5.50
  -3  -3 -19   44.70    7.30
   3   3  19   40.60    7.30
  -3   3  19   36.50    6.90
  -4  -3 -19   24.90    6.60
  -3   4  19   32.50    7.00
   4   3  19   23.70    6.60
  -4  -2 -19   18.40    5.90
   4   2  19   23.90    6.20
  -2   4  19   18.80    6.10
   1  -4 -19    7.30    5.50
  -4  -1 -19   11.20    5.10
  -1   4  19   10.80    5.70
  -4  -1  19    7.00    4.60
  -4   0 -19   15.10    5.30
   0  -4 -19   17.20    5.70
   0   4  19   20.80    6.40
  -4   0  19   21.60    5.70
  -1  -4 -19    2.80    5.20
  -4   1 -19   10.10    4.80
   1   4  19    9.10    5.60
  -4   1  19   12.70    5.20
  -2  -4 -19    8.60    5.80
  -4   2 -19   17.70    5.10
   2   4  19   19.80    6.30
  -4   2  19   10.40    5.30
  -3  -4 -19   18.80    6.60
  -4   3  19   30.20    6.60
   3   4  19   44.80    7.70
  -4  -4 -19   13.30    6.10
   4   4  19    9.00    6.10
  -4   4  19    9.60    5.90
  -5  -4 -19   14.40    6.30
  -4   5  19   19.90    6.40
  -5  -3 -19    6.00    5.50
  -3   5  19   10.90    6.00
  -5  -2 -19   -0.50    5.10
  -2   5  19   10.20    6.00
   1  -5 -19   21.40    6.40
  -5  -1 -19   15.70    5.70
  -5  -1  19    5.30    4.70
  -1   5  19   13.10    6.20
  -5   0 -19    7.10    4.90
   0  -5 -19    0.20    4.90
   0   5  19    4.30    5.60
  -5   0  19   -5.00    4.20
  -1  -5 -19   16.60    6.20
  -5   1 -19    9.70    4.70
   1   5  19   14.90    6.30
  -5   1  19    9.30    5.30
  -5   2 -19    4.60    4.50
  -2  -5 -19    6.00    5.40
  -5   2  19    3.20    5.00
   2   5  19   12.20    5.80
  -3  -5 -19    6.10    6.00
   3   5  19   -3.30    5.30
  -5   3  19   -6.60    4.80
  -4  -5 -19   13.40    6.30
   4   5  19   11.30    6.10
  -5   4  19    8.70    6.00
  -5  -5 -19   -1.50    5.70
  -5   5  19    0.30    5.40
  -6  -4 -19    7.30    6.10
  -4   6  19    5.30    5.90
  -6  -3 -19   13.30    6.20
  -3   6  19   13.60    6.00
  -6  -2 -19   24.10    6.30
  -2   6  19   20.90    6.50
   1  -6 -19    4.50    5.60
  -6  -1 -19    1.70    5.10
  -1   6  19    0.20    5.40
  -6  -1  19   -1.00    6.10
   0  -6 -19    6.30    5.80
  -6   0 -19    1.30    4.40
   0   6  19    6.00    5.60
  -6   0  19    1.40    4.60
  -6   1 -19    1.00    5.00
  -1  -6 -19    7.90    6.30
  -6   1  19   -2.00    4.50
   1   6  19    2.10    5.70
  -6   2 -19   21.70    5.60
  -2  -6 -19   15.20    6.50
  -6   2  19   31.10    6.40
   2   6  19   18.90    6.70
  -3  -6 -19   17.70    7.10
   3   6  19   15.10    6.40
  -6   3  19   15.70    6.10
  -4  -6 -19    2.20    6.30
   4   6  19   -0.20    6.10
  -6   4  19    9.90    5.70
  -7  -2 -19   -1.20    5.10
  -2   7  19   -3.30    5.40
   1  -7 -19    9.00    6.60
  -7  -1 -19   -7.30    4.90
  -1   7  19    3.10    6.10
  -7   0 -19    5.30    5.50
   0  -7 -19    3.40    6.10
   0   7  19   10.10    6.20
  -7   0  19    0.30    4.70
  -1  -7 -19   -1.10    6.00
  -7   1 -19    0.90    5.30
   1   7  19    2.20    5.80
  -7   1  19    5.70    5.10
  -7   2 -19   -0.60    4.90
  -2  -7 -19    4.70    6.40
   2   7  19    1.40    5.70
  -7   2  19   -5.10    4.60
   0   0 -20   30.90    6.20
   0   0  20   25.10    5.80
   0  -1 -20   25.70    5.70
   1   0 -20   25.20    5.70
   0   1 -20   24.40    5.60
  -1   0 -20   29.90    5.80
   1   0  20   20.10    5.60
   0  -1  20   25.10    5.70
   0   1  20   17.00    5.80
  -1   0  20   21.20    5.80
   1   1 -20    2.80    4.40
   1  -1 -20   10.10    4.70
  -1  -1 -20   -0.90    4.10
  -1   1 -20   -3.70    4.10
  -1  -1  20    5.90    4.80
   1   1  20   12.90    5.30
  -1   1  20   -2.90    4.90
   1  -1  20    2.20    4.50
   1  -2 -20    9.90    4.90
  -2  -1 -20    3.60    4.70
  -1   2  20    9.80    5.30
   2   1  20    1.80    5.00
   2   0 -20    6.30    4.60
   0  -2 -20    8.60    4.80
  -2   0 -20   15.20    5.10
   0   2  20   -0.30    5.10
   2   0  20    4.90    5.10
  -2   0  20    1.60    4.70
   2  -1 -20    8.30    4.80
  -2   1 -20    4.50    4.80
  -1  -2 -20    8.00    4.80
   2  -1  20   14.70    5.30
  -2   1  20    5.20    5.20
   1   2  20    2.80    4.70
  -2  -2 -20    3.20    5.10
  -2   2  20   -8.20    4.60
  -3  -2 -20   11.10    5.50
  -2   3  20    9.10    5.70
   3   2  20   22.60    6.30
  -3  -1 -20   -9.00    4.50
   1  -3 -20    2.40    4.80
  -1   3  20   -6.80    4.70
  -3  -1  20   -1.80    5.10
   3   1  20    1.40    5.00
   0  -3 -20    3.60    4.90
  -3   0 -20    0.50    4.30
  -3   0  20    4.00    4.80
   0   3  20    3.70    5.30
  -1  -3 -20   -4.30    5.20
  -3   1 -20    4.20    4.60
  -3   1  20    5.80    5.10
   1   3  20    3.50    5.50
  -2  -3 -20    7.50    5.70
   2   3  20   18.60    6.40
  -3   2  20   11.70    5.70
  -3  -3 -20    5.70    5.30
  -3   3  20    2.90    5.50
   3   3  20    4.80    5.60
  -4  -3 -20    4.50    6.00
   4   3  20    4.60    6.00
  -3   4  20    5.40    5.60
  -4  -2 -20    0.20    5.40
  -2   4  20   -8.20    4.90
   1  -4 -20   -4.10    5.00
  -4  -1 -20    2.20    4.80
  -1   4  20   -0.50    5.20
  -4   0 -20   13.50    5.00
   0  -4 -20   16.90    6.10
   0   4  20    8.20    5.80
  -4   0  20   14.20    5.40
  -1  -4 -20    1.30    5.40
  -4   1 -20   -3.90    4.40
   1   4  20    0.80    5.40
  -4   1  20   10.90    5.10
  -4   2 -20   -5.50    5.10
  -2  -4 -20   -0.30    5.30
  -4   2  20   -0.10    5.00
   2   4  20   -1.00    5.30
  -3  -4 -20   11.90    6.10
  -4   3  20    6.80    5.60
   3   4  20    3.70    5.90
  -4  -4 -20    4.10    5.80
   4   4  20   17.90    6.60
  -4   4  20   11.10    6.20
  -5  -3 -20   18.00    6.40
  -3   5  20   16.00    6.40
  -5  -2 -20   25.20    6.20
  -2   5  20   20.40    6.60
   1  -5 -20   16.90    6.50
  -5  -1 -20   21.60    6.30
  -1   5  20   10.90    5.90
   0  -5 -20   17.40    6.40
  -5   0 -20    3.50    5.10
   0   5  20   11.90    5.90
  -5   0  20    9.00    5.40
  -1  -5 -20   18.90    6.90
  -5   1 -20   11.10    5.30
   1   5  20   13.80    6.30
  -5   1  20   18.20    6.00
  -5   2 -20    6.90    5.40
  -2  -5 -20   13.00    6.60
  -5   2  20   26.30    6.70
   2   5  20   10.00    6.40
  -3  -5 -20    1.40    5.90
  -5   3  20    5.00    5.40
   3   5  20    6.00    6.40
  -6  -1 -20   -3.00    4.90
   1  -6 -20   18.10    7.00
  -1   6  20   12.30    6.50
   0  -6 -20   -0.50    6.10
  -6   0 -20    3.20    5.40
   0   6  20    3.30    6.20
  -6   0  20   -7.50    4.80
  -6   1 -20   13.00    5.70
  -1  -6 -20    6.60    6.40
  -6   1  20    6.60    5.60
   1   6  20   15.50    6.80
   0   0 -21    2.70    4.60
   0   0  21    3.30    4.70
  -1   0 -21   20.50    5.80
   1   0 -21   19.00    5.60
   0  -1 -21    6.60    5.40
   1   0  21    4.50    4.90
   0   1  21   24.80    6.30
   0  -1  21   12.20    7.40
  -1   0  21   16.00    6.10
   1  -1 -21    4.00    5.00
  -1   1 -21    0.20    5.10
  -1  -1 -21   -4.10    4.70
   1   1  21   -3.20    4.80
  -1   1  21    2.10    5.00
   1  -1  21   -6.10    4.80
   1  -2 -21    1.40    4.80
  -2  -1 -21   11.30    5.50
   2   1  21    7.10    5.60
  -1   2  21    5.30    5.80
  -2   0 -21   -2.50    4.60
   0  -2 -21    6.80    5.50
   2   0 -21    0.70    4.20
  -2   0  21   -2.60    4.70
   0   2  21    0.30    5.50
   2   0  21   -3.50    4.60
  -1  -2 -21   -0.40    4.80
   2  -1 -21    3.00    4.70
  -2   1 -21   -3.80    4.50
   2  -1  21    6.30    5.10
  -2   1  21   -1.70    4.90
   1   2  21   -5.50    5.20
   2  -2 -21    5.40    5.10
  -2  -2 -21   17.00    6.00
  -2   2  21    6.50    5.50
   2   2  21    4.80    5.50
   2  -3 -21   13.50    5.40
  -3  -2 -21   10.70    5.80
  -2   3  21   -0.20    5.20
   3   2  21    1.90    5.70
   1  -3 -21    7.60    5.40
  -3  -1 -21   -2.30    4.90
  -1   3  21   -9.50    5.20
   3   1  21    0.00    5.30
   0  -3 -21    7.90    5.60
  -3   0 -21   12.70    5.30
   3   0 -21    5.60    4.60
   0   3  21   10.70    6.00
  -3   0  21    9.40    5.50
  -3   1 -21    4.90    4.40
  -1  -3 -21   -1.40    4.90
   1   3  21   -3.60    4.70
  -3   1  21    7.70    5.20
  -2  -3 -21   10.30    5.90
  -3   2  21   10.60    5.90
   2   3  21    3.10    5.40
   1  -4 -21    4.00    5.30
  -4  -1 -21    1.90    5.10
  -1   4  21   13.20    6.30
  -4   0 -21   -0.70    4.60
   0  -4 -21   -4.10    5.20
   0   4  21   -3.60    5.40
  -4   0  21    7.80    5.40
  -1  -4 -21   -1.50    5.40
  -4   1 -21    1.40    4.80
   1   4  21   10.70    6.00
  -4   1  21    5.90    5.70
;
_shelx_hkl_checksum    5941

# start Validation Reply Form
_vrf_STRVA01_mo_1MM037_0m_a
;
PROBLEM: Flack test results are ambiguous.
RESPONSE: Absolute stereochemistry is known by Mosher's
ester analysis of a synthetic precursor.
The synthetic precursor enantiomeric excess is 92%ee.
;
# end Validation Reply Form
