# Supplementary material for: Direct synthesis of imino-C-nucleoside analogues and other biologically active iminosugars
Source: Nat Commun. 2015 Apr 23;6:6903. doi: 10.1038/ncomms7903 (PMC4558570; doi:10.1038/ncomms7903)
Supplement: Supplementary Data 7 — X Ray Structure (compound ent-3) [file ncomms7903-s8.cif]

 
data_cu_5MB032crystal2_0m_a
 
_audit_creation_method            SHELXL-2013
_chemical_name_systematic
;
 ?
;
_chemical_name_common             ?
_chemical_melting_point           ?
_chemical_formula_moiety          ?
_chemical_formula_sum
 'C10 H16 N O3' 
_chemical_formula_weight          198.24

loop_
 _atom_type_symbol
 _atom_type_description
 _atom_type_scat_dispersion_real
 _atom_type_scat_dispersion_imag
 _atom_type_scat_source
 'C'  'C'   0.0181   0.0091
 'International Tables Vol C Tables 4.2.6.8 and 6.1.1.4'
 'H'  'H'   0.0000   0.0000
 'International Tables Vol C Tables 4.2.6.8 and 6.1.1.4'
 'N'  'N'   0.0311   0.0180
 'International Tables Vol C Tables 4.2.6.8 and 6.1.1.4'
 'O'  'O'   0.0492   0.0322
 'International Tables Vol C Tables 4.2.6.8 and 6.1.1.4'
 
_space_group_crystal_system       triclinic
_space_group_IT_number            1
_space_group_name_H-M_alt         'P 1'
_space_group_name_Hall            'P 1'
 
_shelx_space_group_comment
;
The symmetry employed for this shelxl refinement is uniquely defined
by the following loop, which should always be used as a source of
symmetry information in preference to the above space-group names.
They are only intended as comments.
;
 
loop_
 _space_group_symop_operation_xyz
 'x, y, z'
 
_cell_length_a                    5.0728(3)
_cell_length_b                    14.5938(7)
_cell_length_c                    15.1058(8)
_cell_angle_alpha                 83.648(3)
_cell_angle_beta                  81.203(3)
_cell_angle_gamma                 83.714(3)
_cell_volume                      1093.47(10)
_cell_formula_units_Z             4
_cell_measurement_temperature     296(2)
_cell_measurement_reflns_used     6184
_cell_measurement_theta_min       2.97
_cell_measurement_theta_max       71.98
 
_exptl_crystal_description        'Block' 
_exptl_crystal_colour             'colourless'
_exptl_crystal_density_meas       ? 
_exptl_crystal_density_method     ?              
_exptl_crystal_density_diffrn     1.204          
_exptl_crystal_F_000              428
_exptl_transmission_factor_min    ?                                             
_exptl_transmission_factor_max    ?                                             
_exptl_crystal_size_max           0.466
_exptl_crystal_size_mid           0.101
_exptl_crystal_size_min           0.081
_exptl_absorpt_coefficient_mu     0.730
_shelx_estimated_absorpt_T_min    0.727
_shelx_estimated_absorpt_T_max    0.943
_exptl_absorpt_correction_type    Multi-scan
_exptl_absorpt_correction_T_min   0.6673 
_exptl_absorpt_correction_T_max   0.7536 
_exptl_absorpt_process_details    '(Sheldrich , 1996)'
 
_exptl_special_details
;
 ?
;
 
_diffrn_ambient_temperature       296(2)
_diffrn_radiation_wavelength      1.54178
_diffrn_radiation_type            CuK\a
_diffrn_source                    ?                       
_diffrn_measurement_device_type   'Bruker APEX-II CCD'
_diffrn_measurement_method        '\f and \w scans'
_diffrn_detector_area_resol_mean  ? 
_diffrn_reflns_number             20511
_diffrn_reflns_av_unetI/netI      0.0392
_diffrn_reflns_av_R_equivalents   0.0346
_diffrn_reflns_limit_h_min        -5
_diffrn_reflns_limit_h_max        5
_diffrn_reflns_limit_k_min        -18
_diffrn_reflns_limit_k_max        18
_diffrn_reflns_limit_l_min        -18
_diffrn_reflns_limit_l_max        18
_diffrn_reflns_theta_min          2.974
_diffrn_reflns_theta_max          72.312
_diffrn_reflns_theta_full         67.679
_diffrn_measured_fraction_theta_max   0.957
_diffrn_measured_fraction_theta_full  0.971
_diffrn_reflns_Laue_measured_fraction_max    0.957
_diffrn_reflns_Laue_measured_fraction_full   0.971
_diffrn_reflns_point_group_measured_fraction_max   0.847
_diffrn_reflns_point_group_measured_fraction_full  0.999
_reflns_number_total              7335
_reflns_number_gt                 6552
_reflns_threshold_expression      'I > 2\s(I)'
_reflns_Friedel_coverage          0.770
_reflns_Friedel_fraction_max      0.737
_reflns_Friedel_fraction_full     0.763
 
_reflns_special_details
;
 Reflections were merged by SHELXL according to the crystal
 class for the calculation of statistics and refinement.
 
 _reflns_Friedel_fraction is defined as the number of unique
 Friedel pairs measured divided by the number that would be
 possible theoretically, ignoring centric projections and
 systematic absences.
;
 
_computing_data_collection       'Bruker APEX2'
_computing_cell_refinement       'Bruker SAINT'
_computing_data_reduction        'Bruker SAINT'
_computing_structure_solution    'SHELXS-97 (Sheldrick 2008)'
_computing_structure_refinement  'SHELXL-2014 (Sheldrick 2014)'
_computing_molecular_graphics    'Bruker SHELXTL'
_computing_publication_material  'Bruker SHELXTL'
 
_refine_special_details
;
 ?
;
_refine_ls_structure_factor_coef  Fsqd
_refine_ls_matrix_type            full
_refine_ls_weighting_scheme       calc
_refine_ls_weighting_details
;
 w=1/[\s^2^(Fo^2^)+(0.1378P)^2^+0.2592P]
 where P=(Fo^2^+2Fc^2^)/3
;
_atom_sites_solution_primary      ?
_atom_sites_solution_secondary    ?
_atom_sites_solution_hydrogens    geom
_refine_ls_hydrogen_treatment     constr
_refine_ls_extinction_method      SHELXL
_refine_ls_extinction_coef        0.0060(16)
_refine_ls_extinction_expression
 'Fc^*^=kFc[1+0.001xFc^2^\l^3^/sin(2\q)]^-1/4^'
_refine_ls_abs_structure_details
;
 Flack x determined using 2536 quotients [(I+)-(I-)]/[(I+)+(I-)]
 (Parsons and Flack (2004), Acta Cryst. A60, s61).
;
_refine_ls_abs_structure_Flack    0.11(10)
_chemical_absolute_configuration  syn
_refine_ls_number_reflns          7335
_refine_ls_number_parameters      510
_refine_ls_number_restraints      3
_refine_ls_R_factor_all           0.0708
_refine_ls_R_factor_gt            0.0664
_refine_ls_wR_factor_ref          0.2158
_refine_ls_wR_factor_gt           0.2111
_refine_ls_goodness_of_fit_ref    1.112
_refine_ls_restrained_S_all       1.112
_refine_ls_shift/su_max           0.000
_refine_ls_shift/su_mean          0.000
 
loop_
 _atom_site_label
 _atom_site_type_symbol
 _atom_site_fract_x
 _atom_site_fract_y
 _atom_site_fract_z
 _atom_site_U_iso_or_equiv
 _atom_site_adp_type
 _atom_site_occupancy
 _atom_site_site_symmetry_order  
 _atom_site_calc_flag
 _atom_site_refinement_flags_posn
 _atom_site_refinement_flags_adp
 _atom_site_refinement_flags_occupancy
 _atom_site_disorder_assembly
 _atom_site_disorder_group
O1 O 0.2619(14) 0.4964(4) 0.5671(4) 0.093(2) Uani 1 1 d . . . . .
N1 N 0.0507(11) 0.6355(3) 0.7577(3) 0.0507(11) Uani 1 1 d . . . . .
C1 C 0.2818(15) 0.5339(4) 0.6463(5) 0.0632(17) Uani 1 1 d . . . . .
H1A H 0.4544 0.5583 0.6411 0.076 Uiso 1 1 calc R U . . .
H1B H 0.2710 0.4855 0.6959 0.076 Uiso 1 1 calc R U . . .
O2 O -0.1324(10) 0.7465(3) 0.5789(3) 0.0653(12) Uani 1 1 d . . . . .
N2 N 0.6061(10) 0.1361(3) 0.7528(3) 0.0460(10) Uani 1 1 d . . . . .
C2 C 0.0602(11) 0.6107(3) 0.6659(4) 0.0446(11) Uani 1 1 d . . . . .
H2 H -0.1123 0.5901 0.6588 0.053 Uiso 1 1 calc R U . . .
O3 O 0.1771(10) 0.8578(3) 0.6356(4) 0.0754(15) Uani 1 1 d . . . . .
N3 N 1.0833(10) 0.3659(3) 0.2438(3) 0.0465(10) Uani 1 1 d . . . . .
C3 C 0.1085(12) 0.7005(4) 0.6042(4) 0.0546(14) Uani 1 1 d . . . . .
H3 H 0.2440 0.6896 0.5519 0.066 Uiso 1 1 calc R U . . .
N4 N -0.0160(9) 0.8598(3) 0.2463(3) 0.0411(9) Uani 1 1 d . . . . .
C4 C 0.2003(12) 0.7617(4) 0.6662(5) 0.0568(15) Uani 1 1 d . . . . .
H4 H 0.3878 0.7420 0.6728 0.068 Uiso 1 1 calc R U . . .
C5 C 0.0262(12) 0.7364(3) 0.7539(4) 0.0490(12) Uani 1 1 d . . . . .
H5 H -0.1598 0.7596 0.7481 0.059 Uiso 1 1 calc R U . . .
C6 C 0.0950(17) 0.7663(5) 0.8399(6) 0.076(2) Uani 1 1 d . . . . .
H6A H 0.0874 0.8333 0.8362 0.091 Uiso 1 1 calc R U . . .
H6B H 0.2749 0.7410 0.8488 0.091 Uiso 1 1 calc R U . . .
C7 C -0.107(3) 0.7309(6) 0.9182(6) 0.095(3) Uani 1 1 d . . . . .
H7A H -0.2844 0.7615 0.9125 0.113 Uiso 1 1 calc R U . . .
H7B H -0.0585 0.7445 0.9747 0.113 Uiso 1 1 calc R U . . .
C8 C -0.110(3) 0.6253(6) 0.9175(6) 0.109(4) Uani 1 1 d . . . . .
H8A H 0.0602 0.5950 0.9317 0.131 Uiso 1 1 calc R U . . .
H8B H -0.2493 0.6038 0.9642 0.131 Uiso 1 1 calc R U . . .
C9 C -0.1590(17) 0.5971(4) 0.8270(4) 0.0662(18) Uani 1 1 d . . . . .
H9 H -0.3358 0.6245 0.8141 0.079 Uiso 1 1 calc R U . . .
C10 C -0.150(3) 0.4936(6) 0.8318(7) 0.114(4) Uani 1 1 d . . . . .
H10A H -0.1695 0.4756 0.7741 0.171 Uiso 1 1 calc R U . . .
H10B H -0.2923 0.4724 0.8760 0.171 Uiso 1 1 calc R U . . .
H10C H 0.0193 0.4664 0.8483 0.171 Uiso 1 1 calc R U . . .
C21 C 0.4391(14) 0.2635(4) 0.6466(5) 0.0628(16) Uani 1 1 d . . . . .
H21A H 0.2797 0.2386 0.6349 0.075 Uiso 1 1 calc R U . . .
H21B H 0.3925 0.2942 0.7014 0.075 Uiso 1 1 calc R U . . .
O21 O 0.9649(12) 0.5136(3) 0.4306(4) 0.0791(16) Uani 1 1 d . . . . .
O13 O 0.6501(8) -0.0597(2) 0.6236(3) 0.0544(10) Uani 1 1 d . . . . .
O12 O 0.9244(8) 0.0877(2) 0.5550(3) 0.0488(9) Uani 1 1 d . . . . .
O11 O 0.5202(13) 0.3288(3) 0.5752(4) 0.088(2) Uani 1 1 d . . . . .
C22 C 0.6546(11) 0.1838(3) 0.6610(3) 0.0420(10) Uani 1 1 d . . . . .
H22 H 0.8306 0.2079 0.6515 0.050 Uiso 1 1 calc R U . . .
O22 O 0.8638(9) 0.2546(3) 0.4389(3) 0.0590(11) Uani 1 1 d . . . . .
C23 C 0.6554(11) 0.1097(3) 0.5969(4) 0.0433(11) Uani 1 1 d . . . . .
H23 H 0.5359 0.1303 0.5520 0.052 Uiso 1 1 calc R U . . .
O23 O 1.2550(9) 0.1430(3) 0.3597(3) 0.0599(11) Uani 1 1 d . . . . .
C24 C 0.5545(10) 0.0264(3) 0.6594(4) 0.0422(11) Uani 1 1 d . . . . .
H24 H 0.3582 0.0326 0.6708 0.051 Uiso 1 1 calc R U . . .
C25 C 0.6680(10) 0.0367(3) 0.7447(3) 0.0415(11) Uani 1 1 d . . . . .
H25 H 0.8629 0.0226 0.7341 0.050 Uiso 1 1 calc R U . . .
C26 C 0.5569(12) -0.0183(4) 0.8305(4) 0.0510(12) Uani 1 1 d . . . . .
H26A H 0.5913 -0.0841 0.8240 0.061 Uiso 1 1 calc R U . . .
H26B H 0.3649 -0.0032 0.8436 0.061 Uiso 1 1 calc R U . . .
C27 C 0.6948(15) 0.0065(4) 0.9063(4) 0.0599(15) Uani 1 1 d . . . . .
H27A H 0.8840 -0.0146 0.8959 0.072 Uiso 1 1 calc R U . . .
H27B H 0.6176 -0.0241 0.9632 0.072 Uiso 1 1 calc R U . . .
C28 C 0.6600(19) 0.1115(5) 0.9108(5) 0.076(2) Uani 1 1 d . . . . .
H28A H 0.4724 0.1310 0.9292 0.091 Uiso 1 1 calc R U . . .
H28B H 0.7607 0.1271 0.9558 0.091 Uiso 1 1 calc R U . . .
C29 C 0.7551(16) 0.1637(4) 0.8203(4) 0.0607(15) Uani 1 1 d . . . . .
H29 H 0.9466 0.1459 0.8033 0.073 Uiso 1 1 calc R U . . .
C30 C 0.714(3) 0.2674(5) 0.8304(7) 0.096(3) Uani 1 1 d . . . . .
H30A H 0.7643 0.3011 0.7731 0.144 Uiso 1 1 calc R U . . .
H30B H 0.8234 0.2817 0.8727 0.144 Uiso 1 1 calc R U . . .
H30C H 0.5292 0.2846 0.8517 0.144 Uiso 1 1 calc R U . . .
C41 C 1.1202(16) 0.4737(4) 0.3556(5) 0.0612(16) Uani 1 1 d . . . . .
H41A H 1.3022 0.4566 0.3679 0.073 Uiso 1 1 calc R U . . .
H41B H 1.1261 0.5186 0.3031 0.073 Uiso 1 1 calc R U . . .
O33 O -0.2440(8) 1.0596(2) 0.3699(3) 0.0529(9) Uani 1 1 d . . . . .
O32 O 0.0820(9) 0.9170(3) 0.4389(3) 0.0558(10) Uani 1 1 d . . . . .
O31 O -0.2817(9) 0.6885(3) 0.4313(3) 0.0577(10) Uani 1 1 d . . . . .
C42 C 0.9970(11) 0.3879(3) 0.3370(3) 0.0437(11) Uani 1 1 d . . . . .
H42 H 0.8012 0.3985 0.3481 0.052 Uiso 1 1 calc R U . . .
C43 C 1.0915(11) 0.3008(4) 0.3963(4) 0.0468(11) Uani 1 1 d . . . . .
H43 H 1.1966 0.3167 0.4407 0.056 Uiso 1 1 calc R U . . .
C44 C 1.2634(11) 0.2393(3) 0.3286(4) 0.0481(12) Uani 1 1 d . . . . .
H44 H 1.4487 0.2557 0.3173 0.058 Uiso 1 1 calc R U . . .
C45 C 1.1287(11) 0.2648(3) 0.2455(4) 0.0437(11) Uani 1 1 d . . . . .
H45 H 0.9547 0.2391 0.2557 0.052 Uiso 1 1 calc R U . . .
C46 C 1.2810(15) 0.2366(5) 0.1567(5) 0.0631(16) Uani 1 1 d . . . . .
H46A H 1.3119 0.1696 0.1589 0.076 Uiso 1 1 calc R U . . .
H46B H 1.4533 0.2619 0.1450 0.076 Uiso 1 1 calc R U . . .
C47 C 1.1136(19) 0.2739(5) 0.0822(5) 0.074(2) Uani 1 1 d . . . . .
H47A H 1.2173 0.2632 0.0241 0.089 Uiso 1 1 calc R U . . .
H47B H 0.9553 0.2406 0.0890 0.089 Uiso 1 1 calc R U . . .
C48 C 1.029(2) 0.3767(6) 0.0849(5) 0.082(2) Uani 1 1 d . . . . .
H48A H 0.9042 0.3958 0.0423 0.098 Uiso 1 1 calc R U . . .
H48B H 1.1853 0.4107 0.0663 0.098 Uiso 1 1 calc R U . . .
C49 C 0.8966(15) 0.4019(4) 0.1789(4) 0.0570(14) Uani 1 1 d . . . . .
H49 H 0.7310 0.3713 0.1954 0.068 Uiso 1 1 calc R U . . .
C50 C 0.827(2) 0.5060(5) 0.1768(6) 0.084(2) Uani 1 1 d . . . . .
H50A H 0.9890 0.5365 0.1640 0.125 Uiso 1 1 calc R U . . .
H50B H 0.7326 0.5210 0.2342 0.125 Uiso 1 1 calc R U . . .
H50C H 0.7165 0.5263 0.1309 0.125 Uiso 1 1 calc R U . . .
C61 C -0.2569(13) 0.7434(4) 0.3471(4) 0.0519(13) Uani 1 1 d . . . . .
H61A H -0.4285 0.7773 0.3396 0.062 Uiso 1 1 calc R U . . .
H61B H -0.2099 0.7029 0.2992 0.062 Uiso 1 1 calc R U . . .
C62 C -0.0460(10) 0.8115(3) 0.3391(3) 0.0404(10) Uani 1 1 d . . . . .
H62 H 0.1255 0.7792 0.3521 0.048 Uiso 1 1 calc R U . . .
C63 C -0.1343(11) 0.8893(3) 0.4009(3) 0.0429(10) Uani 1 1 d . . . . .
H63 H -0.2808 0.8721 0.4480 0.051 Uiso 1 1 calc R U . . .
C64 C -0.2283(11) 0.9712(3) 0.3365(4) 0.0429(11) Uani 1 1 d . . . . .
H64 H -0.4061 0.9614 0.3237 0.051 Uiso 1 1 calc R U . . .
C65 C -0.0305(10) 0.9591(3) 0.2530(3) 0.0407(10) Uani 1 1 d . . . . .
H65 H 0.1443 0.9741 0.2643 0.049 Uiso 1 1 calc R U . . .
C66 C -0.0918(14) 1.0125(4) 0.1658(4) 0.0554(14) Uani 1 1 d . . . . .
H66A H -0.2634 0.9983 0.1527 0.066 Uiso 1 1 calc R U . . .
H66B H -0.1009 1.0785 0.1708 0.066 Uiso 1 1 calc R U . . .
C67 C 0.1275(15) 0.9854(5) 0.0912(4) 0.0604(15) Uani 1 1 d . . . . .
H67A H 0.2934 1.0080 0.1003 0.072 Uiso 1 1 calc R U . . .
H67B H 0.0809 1.0141 0.0340 0.072 Uiso 1 1 calc R U . . .
C68 C 0.1687(17) 0.8810(5) 0.0888(5) 0.0685(17) Uani 1 1 d . . . . .
H68A H 0.3240 0.8657 0.0451 0.082 Uiso 1 1 calc R U . . .
H68B H 0.0140 0.8602 0.0690 0.082 Uiso 1 1 calc R U . . .
C69 C 0.2092(13) 0.8289(4) 0.1802(4) 0.0514(13) Uani 1 1 d . . . . .
H69 H 0.3744 0.8464 0.1973 0.062 Uiso 1 1 calc R U . . .
C70 C 0.2394(19) 0.7252(5) 0.1740(6) 0.079(2) Uani 1 1 d . . . . .
H70A H 0.0846 0.7076 0.1530 0.118 Uiso 1 1 calc R U . . .
H70B H 0.2560 0.6935 0.2323 0.118 Uiso 1 1 calc R U . . .
H70C H 0.3966 0.7090 0.1326 0.118 Uiso 1 1 calc R U . . .
 
loop_
 _atom_site_aniso_label
 _atom_site_aniso_U_11
 _atom_site_aniso_U_22
 _atom_site_aniso_U_33
 _atom_site_aniso_U_23
 _atom_site_aniso_U_13
 _atom_site_aniso_U_12
O1 0.140(5) 0.065(3) 0.073(3) -0.025(3) -0.041(3) 0.056(3)
N1 0.078(3) 0.028(2) 0.051(3) -0.0047(17) -0.023(2) -0.0021(19)
C1 0.074(4) 0.036(3) 0.083(4) -0.013(3) -0.029(3) 0.014(3)
O2 0.092(3) 0.046(2) 0.056(2) -0.0084(18) -0.022(2) 0.025(2)
N2 0.060(3) 0.0253(18) 0.049(2) -0.0044(16) 0.0035(19) -0.0037(16)
C2 0.054(3) 0.027(2) 0.055(3) -0.0034(19) -0.017(2) -0.0022(19)
O3 0.058(3) 0.0299(19) 0.132(5) -0.001(2) 0.007(3) -0.0092(16)
N3 0.063(3) 0.033(2) 0.044(2) -0.0046(17) -0.0042(18) -0.0060(17)
C3 0.056(3) 0.037(3) 0.063(3) -0.003(2) 0.005(2) 0.007(2)
N4 0.048(2) 0.034(2) 0.042(2) -0.0055(16) -0.0087(16) -0.0017(16)
C4 0.039(3) 0.034(3) 0.094(5) -0.002(3) -0.001(3) -0.0024(19)
C5 0.055(3) 0.030(2) 0.066(3) -0.011(2) -0.017(2) -0.0019(19)
C6 0.083(5) 0.051(3) 0.105(6) -0.033(4) -0.045(4) 0.007(3)
C7 0.150(9) 0.074(5) 0.069(5) -0.030(4) -0.043(5) 0.008(5)
C8 0.212(13) 0.067(5) 0.048(4) -0.001(3) -0.031(6) -0.002(6)
C9 0.106(6) 0.042(3) 0.051(3) 0.003(2) -0.013(3) -0.016(3)
C10 0.207(13) 0.046(4) 0.083(6) 0.008(4) -0.004(7) -0.032(6)
C21 0.064(4) 0.043(3) 0.072(4) -0.002(3) 0.003(3) 0.014(3)
O21 0.107(4) 0.057(3) 0.074(3) -0.032(2) -0.025(3) 0.027(3)
O13 0.061(2) 0.0306(17) 0.073(3) -0.0157(17) -0.0058(18) -0.0060(15)
O12 0.052(2) 0.0377(17) 0.054(2) -0.0084(15) 0.0053(15) -0.0032(14)
O11 0.123(5) 0.046(2) 0.070(3) 0.010(2) 0.021(3) 0.042(3)
C22 0.045(3) 0.029(2) 0.048(3) -0.0018(19) 0.0031(19) -0.0039(18)
O22 0.070(3) 0.0406(19) 0.055(2) 0.0058(16) 0.0125(18) 0.0040(17)
C23 0.046(3) 0.036(2) 0.049(3) -0.006(2) -0.006(2) -0.0037(19)
O23 0.054(2) 0.0345(19) 0.087(3) -0.0021(18) -0.005(2) 0.0055(16)
C24 0.041(3) 0.029(2) 0.057(3) -0.009(2) -0.004(2) -0.0040(17)
C25 0.048(3) 0.023(2) 0.051(3) -0.0034(18) 0.002(2) -0.0032(17)
C26 0.049(3) 0.040(3) 0.059(3) 0.004(2) 0.004(2) -0.009(2)
C27 0.075(4) 0.055(3) 0.043(3) 0.005(2) 0.003(2) -0.002(3)
C28 0.112(6) 0.061(4) 0.052(4) -0.009(3) -0.005(4) -0.002(4)
C29 0.085(5) 0.041(3) 0.057(3) -0.014(2) -0.003(3) -0.013(3)
C30 0.155(9) 0.047(4) 0.091(6) -0.023(4) -0.017(6) -0.017(5)
C41 0.089(5) 0.034(3) 0.063(4) -0.013(2) -0.012(3) -0.007(3)
O33 0.054(2) 0.0338(18) 0.069(2) -0.0092(17) -0.0073(18) 0.0052(15)
O32 0.070(3) 0.0411(19) 0.062(2) -0.0038(17) -0.0275(19) -0.0091(17)
O31 0.078(3) 0.0350(18) 0.058(2) -0.0019(16) 0.0000(19) -0.0085(17)
C42 0.054(3) 0.034(2) 0.043(3) -0.0069(19) -0.005(2) -0.002(2)
C43 0.052(3) 0.040(3) 0.048(3) -0.002(2) -0.009(2) -0.001(2)
C44 0.046(3) 0.035(2) 0.061(3) -0.006(2) -0.003(2) 0.002(2)
C45 0.045(3) 0.034(2) 0.052(3) -0.009(2) 0.000(2) -0.0048(19)
C46 0.068(4) 0.054(3) 0.068(4) -0.023(3) 0.005(3) -0.012(3)
C47 0.098(6) 0.068(4) 0.058(4) -0.020(3) 0.000(3) -0.012(4)
C48 0.127(7) 0.067(5) 0.054(4) -0.003(3) -0.017(4) -0.018(4)
C49 0.083(4) 0.043(3) 0.047(3) 0.000(2) -0.017(3) -0.005(3)
C50 0.131(8) 0.046(3) 0.072(5) 0.006(3) -0.028(4) 0.007(4)
C61 0.058(3) 0.042(3) 0.059(3) -0.004(2) -0.012(2) -0.013(2)
C62 0.040(3) 0.033(2) 0.048(3) -0.0023(18) -0.0104(18) -0.0004(18)
C63 0.045(3) 0.039(2) 0.044(3) 0.001(2) -0.0073(19) -0.0059(19)
C64 0.044(3) 0.033(2) 0.053(3) -0.007(2) -0.011(2) 0.0032(18)
C65 0.040(3) 0.036(2) 0.048(3) -0.0047(19) -0.0137(19) -0.0028(18)
C66 0.064(4) 0.044(3) 0.059(3) 0.006(2) -0.022(3) -0.004(2)
C67 0.077(4) 0.063(4) 0.045(3) 0.006(2) -0.016(3) -0.020(3)
C68 0.086(5) 0.069(4) 0.053(3) -0.015(3) -0.006(3) -0.020(3)
C69 0.062(4) 0.043(3) 0.049(3) -0.014(2) 0.000(2) -0.008(2)
C70 0.104(6) 0.051(4) 0.076(5) -0.024(3) 0.010(4) 0.001(3)
 
_geom_special_details
;
 All esds (except the esd in the dihedral angle between two l.s. planes)
 are estimated using the full covariance matrix.  The cell esds are taken
 into account individually in the estimation of esds in distances, angles
 and torsion angles; correlations between esds in cell parameters are only
 used when they are defined by crystal symmetry.  An approximate (isotropic)
 treatment of cell esds is used for estimating esds involving l.s. planes.
;
 
loop_
 _geom_bond_atom_site_label_1
 _geom_bond_atom_site_label_2
 _geom_bond_distance
 _geom_bond_site_symmetry_2
 _geom_bond_publ_flag
O1 C1 1.391(8) . ?
N1 C5 1.461(6) . ?
N1 C2 1.465(7) . ?
N1 C9 1.484(9) . ?
C1 C2 1.518(8) . ?
C1 H1A 0.9700 . ?
C1 H1B 0.9700 . ?
O2 C3 1.413(7) . ?
N2 C25 1.466(5) . ?
N2 C29 1.472(8) . ?
N2 C22 1.479(7) . ?
C2 C3 1.542(7) . ?
C2 H2 0.9800 . ?
O3 C4 1.424(6) . ?
N3 C45 1.467(6) . ?
N3 C42 1.469(7) . ?
N3 C49 1.482(8) . ?
C3 C4 1.516(9) . ?
C3 H3 0.9800 . ?
N4 C65 1.458(6) . ?
N4 C69 1.464(7) . ?
N4 C62 1.491(6) . ?
C4 C5 1.509(9) . ?
C4 H4 0.9800 . ?
C5 C6 1.516(8) . ?
C5 H5 0.9800 . ?
C6 C7 1.527(15) . ?
C6 H6A 0.9700 . ?
C6 H6B 0.9700 . ?
C7 C8 1.543(12) . ?
C7 H7A 0.9700 . ?
C7 H7B 0.9700 . ?
C8 C9 1.533(10) . ?
C8 H8A 0.9700 . ?
C8 H8B 0.9700 . ?
C9 C10 1.501(9) . ?
C9 H9 0.9800 . ?
C10 H10A 0.9600 . ?
C10 H10B 0.9600 . ?
C10 H10C 0.9600 . ?
C21 O11 1.402(8) . ?
C21 C22 1.528(7) . ?
C21 H21A 0.9700 . ?
C21 H21B 0.9700 . ?
O21 C41 1.419(8) . ?
O13 C24 1.429(6) . ?
O12 C23 1.433(6) . ?
C22 C23 1.528(7) . ?
C22 H22 0.9800 . ?
O22 C43 1.432(7) . ?
C23 C24 1.538(7) . ?
C23 H23 0.9800 . ?
O23 C44 1.435(6) . ?
C24 C25 1.518(7) . ?
C24 H24 0.9800 . ?
C25 C26 1.511(7) . ?
C25 H25 0.9800 . ?
C26 C27 1.525(9) . ?
C26 H26A 0.9700 . ?
C26 H26B 0.9700 . ?
C27 C28 1.531(9) . ?
C27 H27A 0.9700 . ?
C27 H27B 0.9700 . ?
C28 C29 1.526(10) . ?
C28 H28A 0.9700 . ?
C28 H28B 0.9700 . ?
C29 C30 1.526(9) . ?
C29 H29 0.9800 . ?
C30 H30A 0.9600 . ?
C30 H30B 0.9600 . ?
C30 H30C 0.9600 . ?
C41 C42 1.530(7) . ?
C41 H41A 0.9700 . ?
C41 H41B 0.9700 . ?
O33 C64 1.426(6) . ?
O32 C63 1.427(7) . ?
O31 C61 1.422(7) . ?
C42 C43 1.547(7) . ?
C42 H42 0.9800 . ?
C43 C44 1.539(7) . ?
C43 H43 0.9800 . ?
C44 C45 1.511(8) . ?
C44 H44 0.9800 . ?
C45 C46 1.517(8) . ?
C45 H45 0.9800 . ?
C46 C47 1.530(12) . ?
C46 H46A 0.9700 . ?
C46 H46B 0.9700 . ?
C47 C48 1.518(11) . ?
C47 H47A 0.9700 . ?
C47 H47B 0.9700 . ?
C48 C49 1.540(10) . ?
C48 H48A 0.9700 . ?
C48 H48B 0.9700 . ?
C49 C50 1.519(9) . ?
C49 H49 0.9800 . ?
C50 H50A 0.9600 . ?
C50 H50B 0.9600 . ?
C50 H50C 0.9600 . ?
C61 C62 1.522(7) . ?
C61 H61A 0.9700 . ?
C61 H61B 0.9700 . ?
C62 C63 1.535(7) . ?
C62 H62 0.9800 . ?
C63 C64 1.537(7) . ?
C63 H63 0.9800 . ?
C64 C65 1.501(7) . ?
C64 H64 0.9800 . ?
C65 C66 1.511(7) . ?
C65 H65 0.9800 . ?
C66 C67 1.511(10) . ?
C66 H66A 0.9700 . ?
C66 H66B 0.9700 . ?
C67 C68 1.520(10) . ?
C67 H67A 0.9700 . ?
C67 H67B 0.9700 . ?
C68 C69 1.532(9) . ?
C68 H68A 0.9700 . ?
C68 H68B 0.9700 . ?
C69 C70 1.516(8) . ?
C69 H69 0.9800 . ?
C70 H70A 0.9600 . ?
C70 H70B 0.9600 . ?
C70 H70C 0.9600 . ?
 
loop_
 _geom_angle_atom_site_label_1
 _geom_angle_atom_site_label_2
 _geom_angle_atom_site_label_3
 _geom_angle
 _geom_angle_site_symmetry_1
 _geom_angle_site_symmetry_3
 _geom_angle_publ_flag
C5 N1 C2 107.5(4) . . ?
C5 N1 C9 110.3(5) . . ?
C2 N1 C9 117.0(5) . . ?
O1 C1 C2 111.2(5) . . ?
O1 C1 H1A 109.4 . . ?
C2 C1 H1A 109.4 . . ?
O1 C1 H1B 109.4 . . ?
C2 C1 H1B 109.4 . . ?
H1A C1 H1B 108.0 . . ?
C25 N2 C29 109.3(4) . . ?
C25 N2 C22 107.0(4) . . ?
C29 N2 C22 116.9(4) . . ?
N1 C2 C1 110.0(5) . . ?
N1 C2 C3 105.5(4) . . ?
C1 C2 C3 112.3(5) . . ?
N1 C2 H2 109.6 . . ?
C1 C2 H2 109.6 . . ?
C3 C2 H2 109.6 . . ?
C45 N3 C42 107.3(4) . . ?
C45 N3 C49 109.6(4) . . ?
C42 N3 C49 115.8(5) . . ?
O2 C3 C4 105.8(4) . . ?
O2 C3 C2 111.9(5) . . ?
C4 C3 C2 102.8(5) . . ?
O2 C3 H3 111.9 . . ?
C4 C3 H3 111.9 . . ?
C2 C3 H3 111.9 . . ?
C65 N4 C69 111.7(4) . . ?
C65 N4 C62 108.4(4) . . ?
C69 N4 C62 119.1(4) . . ?
O3 C4 C5 114.5(5) . . ?
O3 C4 C3 113.9(6) . . ?
C5 C4 C3 101.5(5) . . ?
O3 C4 H4 108.9 . . ?
C5 C4 H4 108.9 . . ?
C3 C4 H4 108.9 . . ?
N1 C5 C4 101.7(4) . . ?
N1 C5 C6 110.0(5) . . ?
C4 C5 C6 118.8(6) . . ?
N1 C5 H5 108.6 . . ?
C4 C5 H5 108.6 . . ?
C6 C5 H5 108.6 . . ?
C5 C6 C7 108.3(6) . . ?
C5 C6 H6A 110.0 . . ?
C7 C6 H6A 110.0 . . ?
C5 C6 H6B 110.0 . . ?
C7 C6 H6B 110.0 . . ?
H6A C6 H6B 108.4 . . ?
C6 C7 C8 109.1(8) . . ?
C6 C7 H7A 109.9 . . ?
C8 C7 H7A 109.9 . . ?
C6 C7 H7B 109.9 . . ?
C8 C7 H7B 109.9 . . ?
H7A C7 H7B 108.3 . . ?
C9 C8 C7 113.2(6) . . ?
C9 C8 H8A 108.9 . . ?
C7 C8 H8A 108.9 . . ?
C9 C8 H8B 108.9 . . ?
C7 C8 H8B 108.9 . . ?
H8A C8 H8B 107.8 . . ?
N1 C9 C10 112.7(7) . . ?
N1 C9 C8 106.7(7) . . ?
C10 C9 C8 109.4(7) . . ?
N1 C9 H9 109.3 . . ?
C10 C9 H9 109.3 . . ?
C8 C9 H9 109.3 . . ?
C9 C10 H10A 109.5 . . ?
C9 C10 H10B 109.5 . . ?
H10A C10 H10B 109.5 . . ?
C9 C10 H10C 109.5 . . ?
H10A C10 H10C 109.5 . . ?
H10B C10 H10C 109.5 . . ?
O11 C21 C22 113.0(5) . . ?
O11 C21 H21A 109.0 . . ?
C22 C21 H21A 109.0 . . ?
O11 C21 H21B 109.0 . . ?
C22 C21 H21B 109.0 . . ?
H21A C21 H21B 107.8 . . ?
N2 C22 C21 111.2(4) . . ?
N2 C22 C23 105.9(4) . . ?
C21 C22 C23 111.6(5) . . ?
N2 C22 H22 109.4 . . ?
C21 C22 H22 109.4 . . ?
C23 C22 H22 109.4 . . ?
O12 C23 C22 109.0(4) . . ?
O12 C23 C24 110.5(4) . . ?
C22 C23 C24 103.6(4) . . ?
O12 C23 H23 111.2 . . ?
C22 C23 H23 111.2 . . ?
C24 C23 H23 111.2 . . ?
O13 C24 C25 112.2(4) . . ?
O13 C24 C23 112.1(4) . . ?
C25 C24 C23 101.8(4) . . ?
O13 C24 H24 110.2 . . ?
C25 C24 H24 110.2 . . ?
C23 C24 H24 110.2 . . ?
N2 C25 C26 110.3(4) . . ?
N2 C25 C24 101.4(4) . . ?
C26 C25 C24 118.0(4) . . ?
N2 C25 H25 108.9 . . ?
C26 C25 H25 108.9 . . ?
C24 C25 H25 108.9 . . ?
C25 C26 C27 107.8(5) . . ?
C25 C26 H26A 110.1 . . ?
C27 C26 H26A 110.1 . . ?
C25 C26 H26B 110.1 . . ?
C27 C26 H26B 110.1 . . ?
H26A C26 H26B 108.5 . . ?
C26 C27 C28 109.8(5) . . ?
C26 C27 H27A 109.7 . . ?
C28 C27 H27A 109.7 . . ?
C26 C27 H27B 109.7 . . ?
C28 C27 H27B 109.7 . . ?
H27A C27 H27B 108.2 . . ?
C29 C28 C27 111.9(5) . . ?
C29 C28 H28A 109.2 . . ?
C27 C28 H28A 109.2 . . ?
C29 C28 H28B 109.2 . . ?
C27 C28 H28B 109.2 . . ?
H28A C28 H28B 107.9 . . ?
N2 C29 C30 113.2(6) . . ?
N2 C29 C28 108.0(6) . . ?
C30 C29 C28 108.7(6) . . ?
N2 C29 H29 108.9 . . ?
C30 C29 H29 108.9 . . ?
C28 C29 H29 108.9 . . ?
C29 C30 H30A 109.5 . . ?
C29 C30 H30B 109.5 . . ?
H30A C30 H30B 109.5 . . ?
C29 C30 H30C 109.5 . . ?
H30A C30 H30C 109.5 . . ?
H30B C30 H30C 109.5 . . ?
O21 C41 C42 109.8(6) . . ?
O21 C41 H41A 109.7 . . ?
C42 C41 H41A 109.7 . . ?
O21 C41 H41B 109.7 . . ?
C42 C41 H41B 109.7 . . ?
H41A C41 H41B 108.2 . . ?
N3 C42 C41 111.1(5) . . ?
N3 C42 C43 105.3(4) . . ?
C41 C42 C43 111.6(5) . . ?
N3 C42 H42 109.6 . . ?
C41 C42 H42 109.6 . . ?
C43 C42 H42 109.6 . . ?
O22 C43 C44 109.4(4) . . ?
O22 C43 C42 109.4(4) . . ?
C44 C43 C42 104.0(4) . . ?
O22 C43 H43 111.2 . . ?
C44 C43 H43 111.2 . . ?
C42 C43 H43 111.2 . . ?
O23 C44 C45 111.8(5) . . ?
O23 C44 C43 111.2(5) . . ?
C45 C44 C43 101.8(4) . . ?
O23 C44 H44 110.6 . . ?
C45 C44 H44 110.6 . . ?
C43 C44 H44 110.6 . . ?
N3 C45 C44 102.0(4) . . ?
N3 C45 C46 110.7(5) . . ?
C44 C45 C46 117.5(5) . . ?
N3 C45 H45 108.7 . . ?
C44 C45 H45 108.7 . . ?
C46 C45 H45 108.7 . . ?
C45 C46 C47 108.2(6) . . ?
C45 C46 H46A 110.0 . . ?
C47 C46 H46A 110.0 . . ?
C45 C46 H46B 110.0 . . ?
C47 C46 H46B 110.0 . . ?
H46A C46 H46B 108.4 . . ?
C48 C47 C46 111.5(6) . . ?
C48 C47 H47A 109.3 . . ?
C46 C47 H47A 109.3 . . ?
C48 C47 H47B 109.3 . . ?
C46 C47 H47B 109.3 . . ?
H47A C47 H47B 108.0 . . ?
C47 C48 C49 113.0(6) . . ?
C47 C48 H48A 109.0 . . ?
C49 C48 H48A 109.0 . . ?
C47 C48 H48B 109.0 . . ?
C49 C48 H48B 109.0 . . ?
H48A C48 H48B 107.8 . . ?
N3 C49 C50 112.9(5) . . ?
N3 C49 C48 107.9(6) . . ?
C50 C49 C48 109.7(6) . . ?
N3 C49 H49 108.8 . . ?
C50 C49 H49 108.8 . . ?
C48 C49 H49 108.8 . . ?
C49 C50 H50A 109.5 . . ?
C49 C50 H50B 109.5 . . ?
H50A C50 H50B 109.5 . . ?
C49 C50 H50C 109.5 . . ?
H50A C50 H50C 109.5 . . ?
H50B C50 H50C 109.5 . . ?
O31 C61 C62 112.6(5) . . ?
O31 C61 H61A 109.1 . . ?
C62 C61 H61A 109.1 . . ?
O31 C61 H61B 109.1 . . ?
C62 C61 H61B 109.1 . . ?
H61A C61 H61B 107.8 . . ?
N4 C62 C61 109.0(4) . . ?
N4 C62 C63 104.7(4) . . ?
C61 C62 C63 111.9(4) . . ?
N4 C62 H62 110.4 . . ?
C61 C62 H62 110.4 . . ?
C63 C62 H62 110.4 . . ?
O32 C63 C62 112.9(4) . . ?
O32 C63 C64 107.2(4) . . ?
C62 C63 C64 103.3(4) . . ?
O32 C63 H63 111.0 . . ?
C62 C63 H63 111.0 . . ?
C64 C63 H63 111.0 . . ?
O33 C64 C65 114.8(4) . . ?
O33 C64 C63 114.7(4) . . ?
C65 C64 C63 101.8(4) . . ?
O33 C64 H64 108.4 . . ?
C65 C64 H64 108.4 . . ?
C63 C64 H64 108.4 . . ?
N4 C65 C64 102.4(4) . . ?
N4 C65 C66 110.5(4) . . ?
C64 C65 C66 118.4(4) . . ?
N4 C65 H65 108.4 . . ?
C64 C65 H65 108.4 . . ?
C66 C65 H65 108.4 . . ?
C67 C66 C65 108.6(5) . . ?
C67 C66 H66A 110.0 . . ?
C65 C66 H66A 110.0 . . ?
C67 C66 H66B 110.0 . . ?
C65 C66 H66B 110.0 . . ?
H66A C66 H66B 108.3 . . ?
C66 C67 C68 111.2(5) . . ?
C66 C67 H67A 109.4 . . ?
C68 C67 H67A 109.4 . . ?
C66 C67 H67B 109.4 . . ?
C68 C67 H67B 109.4 . . ?
H67A C67 H67B 108.0 . . ?
C67 C68 C69 113.0(5) . . ?
C67 C68 H68A 109.0 . . ?
C69 C68 H68A 109.0 . . ?
C67 C68 H68B 109.0 . . ?
C69 C68 H68B 109.0 . . ?
H68A C68 H68B 107.8 . . ?
N4 C69 C70 113.5(5) . . ?
N4 C69 C68 107.7(5) . . ?
C70 C69 C68 110.4(5) . . ?
N4 C69 H69 108.4 . . ?
C70 C69 H69 108.4 . . ?
C68 C69 H69 108.4 . . ?
C69 C70 H70A 109.5 . . ?
C69 C70 H70B 109.5 . . ?
H70A C70 H70B 109.5 . . ?
C69 C70 H70C 109.5 . . ?
H70A C70 H70C 109.5 . . ?
H70B C70 H70C 109.5 . . ?
 
_refine_diff_density_max    0.362
_refine_diff_density_min   -0.252
_refine_diff_density_rms    0.070

_shelxl_version_number 2013-2

_shelx_res_file
;
TITL cu_5MB032crystal2_0m_a.res in P1
REM Old TITL cu_5MB032crystal2_0m in P1
REM SHELXT solution in P1
REM R1 0.165,  Rweak 0.057,  Alpha 0.000,  Orientation as input
REM Flack x =  0.159 ( 0.104 ) from Parsons' quotients
REM Formula found by SHELXT:  C39 N9 O8
CELL  1.54178   5.0728  14.5938  15.1058   83.648   81.203   83.714
ZERR    4.000   0.0003   0.0007   0.0008    0.003    0.003    0.003
LATT -1
SFAC C H N O
UNIT 40 64 4 12
TEMP 23.000
SIZE 0.081 0.101 0.466
L.S. 10
BOND $H
LIST 6
FMAP 2
PLAN 20
acta
WGHT    0.137800    0.259200
EXTI    0.005971
FVAR       1.13968
O1    4    0.261851    0.496368    0.567096    11.00000    0.13950    0.06523 =
         0.07318   -0.02545   -0.04117    0.05607
N1    3    0.050738    0.635452    0.757710    11.00000    0.07790    0.02751 =
         0.05059   -0.00470   -0.02323   -0.00213
C1    1    0.281820    0.533851    0.646296    11.00000    0.07382    0.03566 =
         0.08322   -0.01318   -0.02939    0.01408
AFIX  23
H1A   2    0.454393    0.558285    0.641123    11.00000   -1.20000
H1B   2    0.271037    0.485538    0.695916    11.00000   -1.20000
AFIX   0
O2    4   -0.132388    0.746476    0.578949    11.00000    0.09160    0.04558 =
         0.05624   -0.00841   -0.02235    0.02502
N2    3    0.606150    0.136131    0.752835    11.00000    0.06026    0.02532 =
         0.04899   -0.00445    0.00350   -0.00373
C2    1    0.060197    0.610681    0.665854    11.00000    0.05417    0.02690 =
         0.05518   -0.00342   -0.01740   -0.00220
AFIX  13
H2    2   -0.112264    0.590056    0.658825    11.00000   -1.20000
AFIX   0
O3    4    0.177082    0.857761    0.635586    11.00000    0.05793    0.02994 =
         0.13152   -0.00148    0.00741   -0.00919
N3    3    1.083346    0.365899    0.243795    11.00000    0.06256    0.03260 =
         0.04396   -0.00464   -0.00425   -0.00598
C3    1    0.108516    0.700542    0.604236    11.00000    0.05640    0.03738 =
         0.06265   -0.00255    0.00527    0.00700
AFIX  13
H3    2    0.244006    0.689645    0.551900    11.00000   -1.20000
AFIX   0
N4    3   -0.016043    0.859768    0.246292    11.00000    0.04786    0.03365 =
         0.04233   -0.00546   -0.00867   -0.00171
C4    1    0.200304    0.761718    0.666165    11.00000    0.03913    0.03378 =
         0.09382   -0.00245   -0.00107   -0.00240
AFIX  13
H4    2    0.387776    0.741954    0.672807    11.00000   -1.20000
AFIX   0
C5    1    0.026152    0.736441    0.753882    11.00000    0.05452    0.03043 =
         0.06577   -0.01133   -0.01715   -0.00191
AFIX  13
H5    2   -0.159808    0.759594    0.748126    11.00000   -1.20000
AFIX   0
C6    1    0.094973    0.766348    0.839889    11.00000    0.08318    0.05125 =
         0.10491   -0.03317   -0.04451    0.00727
AFIX  23
H6A   2    0.087406    0.833344    0.836210    11.00000   -1.20000
H6B   2    0.274883    0.740981    0.848834    11.00000   -1.20000
AFIX   0
C7    1   -0.107379    0.730852    0.918218    11.00000    0.15045    0.07445 =
         0.06858   -0.02981   -0.04327    0.00789
AFIX  23
H7A   2   -0.284390    0.761479    0.912486    11.00000   -1.20000
H7B   2   -0.058496    0.744478    0.974658    11.00000   -1.20000
AFIX   0
C8    1   -0.110154    0.625345    0.917543    11.00000    0.21212    0.06716 =
         0.04828   -0.00058   -0.03109   -0.00196
AFIX  23
H8A   2    0.060175    0.594954    0.931732    11.00000   -1.20000
H8B   2   -0.249280    0.603821    0.964200    11.00000   -1.20000
AFIX   0
C9    1   -0.158983    0.597124    0.827032    11.00000    0.10629    0.04195 =
         0.05129    0.00325   -0.01278   -0.01640
AFIX  13
H9    2   -0.335805    0.624539    0.814115    11.00000   -1.20000
AFIX   0
C10   1   -0.149542    0.493568    0.831790    11.00000    0.20740    0.04636 =
         0.08320    0.00792   -0.00358   -0.03187
AFIX 137
H10A  2   -0.169526    0.475601    0.774109    11.00000   -1.50000
H10B  2   -0.292348    0.472442    0.876024    11.00000   -1.50000
H10C  2    0.019289    0.466422    0.848280    11.00000   -1.50000
AFIX   0
C21   1    0.439145    0.263502    0.646623    11.00000    0.06378    0.04298 =
         0.07246   -0.00187    0.00277    0.01422
AFIX  23
H21A  2    0.279712    0.238555    0.634868    11.00000   -1.20000
H21B  2    0.392501    0.294231    0.701406    11.00000   -1.20000
AFIX   0
O21   4    0.964870    0.513570    0.430570    11.00000    0.10743    0.05741 =
         0.07443   -0.03231   -0.02534    0.02727
O13   4    0.650136   -0.059653    0.623550    11.00000    0.06112    0.03065 =
         0.07313   -0.01572   -0.00585   -0.00596
O12   4    0.924431    0.087669    0.554977    11.00000    0.05175    0.03772 =
         0.05370   -0.00845    0.00531   -0.00319
O11   4    0.520236    0.328838    0.575205    11.00000    0.12319    0.04565 =
         0.06999    0.00960    0.02073    0.04191
C22   1    0.654599    0.183760    0.661027    11.00000    0.04460    0.02947 =
         0.04842   -0.00181    0.00309   -0.00391
AFIX  13
H22   2    0.830644    0.207872    0.651541    11.00000   -1.20000
AFIX   0
O22   4    0.863768    0.254608    0.438924    11.00000    0.07030    0.04063 =
         0.05473    0.00578    0.01251    0.00405
C23   1    0.655395    0.109690    0.596943    11.00000    0.04564    0.03596 =
         0.04864   -0.00609   -0.00595   -0.00373
AFIX  13
H23   2    0.535922    0.130298    0.551957    11.00000   -1.20000
AFIX   0
O23   4    1.255049    0.142978    0.359656    11.00000    0.05404    0.03446 =
         0.08662   -0.00206   -0.00501    0.00547
C24   1    0.554513    0.026375    0.659367    11.00000    0.04067    0.02945 =
         0.05679   -0.00922   -0.00385   -0.00405
AFIX  13
H24   2    0.358248    0.032563    0.670806    11.00000   -1.20000
AFIX   0
C25   1    0.667956    0.036658    0.744729    11.00000    0.04754    0.02322 =
         0.05093   -0.00338    0.00172   -0.00320
AFIX  13
H25   2    0.862922    0.022586    0.734062    11.00000   -1.20000
AFIX   0
C26   1    0.556933   -0.018312    0.830450    11.00000    0.04914    0.03982 =
         0.05934    0.00425    0.00355   -0.00872
AFIX  23
H26A  2    0.591259   -0.084121    0.824037    11.00000   -1.20000
H26B  2    0.364858   -0.003196    0.843588    11.00000   -1.20000
AFIX   0
C27   1    0.694803    0.006520    0.906328    11.00000    0.07514    0.05498 =
         0.04298    0.00464    0.00279   -0.00156
AFIX  23
H27A  2    0.884015   -0.014605    0.895863    11.00000   -1.20000
H27B  2    0.617554   -0.024123    0.963152    11.00000   -1.20000
AFIX   0
C28   1    0.659973    0.111518    0.910766    11.00000    0.11172    0.06082 =
         0.05171   -0.00942   -0.00482   -0.00180
AFIX  23
H28A  2    0.472390    0.130984    0.929181    11.00000   -1.20000
H28B  2    0.760747    0.127103    0.955757    11.00000   -1.20000
AFIX   0
C29   1    0.755127    0.163743    0.820331    11.00000    0.08543    0.04150 =
         0.05656   -0.01371   -0.00286   -0.01323
AFIX  13
H29   2    0.946568    0.145877    0.803265    11.00000   -1.20000
AFIX   0
C30   1    0.714224    0.267413    0.830387    11.00000    0.15522    0.04721 =
         0.09124   -0.02324   -0.01704   -0.01730
AFIX 137
H30A  2    0.764291    0.301140    0.773097    11.00000   -1.50000
H30B  2    0.823446    0.281730    0.872664    11.00000   -1.50000
H30C  2    0.529198    0.284602    0.851726    11.00000   -1.50000
AFIX   0
C41   1    1.120180    0.473730    0.355632    11.00000    0.08924    0.03435 =
         0.06270   -0.01307   -0.01214   -0.00710
AFIX  23
H41A  2    1.302152    0.456584    0.367938    11.00000   -1.20000
H41B  2    1.126143    0.518590    0.303117    11.00000   -1.20000
AFIX   0
O33   4   -0.244027    1.059591    0.369946    11.00000    0.05434    0.03378 =
         0.06892   -0.00917   -0.00727    0.00523
O32   4    0.082017    0.917049    0.438877    11.00000    0.07046    0.04113 =
         0.06204   -0.00377   -0.02750   -0.00915
O31   4   -0.281681    0.688515    0.431327    11.00000    0.07765    0.03501 =
         0.05760   -0.00186   -0.00003   -0.00850
C42   1    0.997046    0.387885    0.336983    11.00000    0.05421    0.03369 =
         0.04288   -0.00694   -0.00524   -0.00168
AFIX  13
H42   2    0.801184    0.398520    0.348067    11.00000   -1.20000
AFIX   0
C43   1    1.091488    0.300784    0.396271    11.00000    0.05213    0.03995 =
         0.04761   -0.00236   -0.00861   -0.00055
AFIX  13
H43   2    1.196588    0.316742    0.440711    11.00000   -1.20000
AFIX   0
C44   1    1.263441    0.239299    0.328632    11.00000    0.04637    0.03474 =
         0.06095   -0.00639   -0.00335    0.00199
AFIX  13
H44   2    1.448674    0.255688    0.317311    11.00000   -1.20000
AFIX   0
C45   1    1.128719    0.264758    0.245531    11.00000    0.04450    0.03388 =
         0.05191   -0.00889   -0.00011   -0.00476
AFIX  13
H45   2    0.954739    0.239139    0.255667    11.00000   -1.20000
AFIX   0
C46   1    1.280990    0.236582    0.156698    11.00000    0.06771    0.05443 =
         0.06779   -0.02304    0.00510   -0.01200
AFIX  23
H46A  2    1.311865    0.169644    0.158855    11.00000   -1.20000
H46B  2    1.453254    0.261938    0.145015    11.00000   -1.20000
AFIX   0
C47   1    1.113571    0.273870    0.082180    11.00000    0.09820    0.06779 =
         0.05802   -0.02048    0.00021   -0.01195
AFIX  23
H47A  2    1.217349    0.263222    0.024145    11.00000   -1.20000
H47B  2    0.955288    0.240553    0.088976    11.00000   -1.20000
AFIX   0
C48   1    1.029035    0.376671    0.084933    11.00000    0.12682    0.06720 =
         0.05372   -0.00272   -0.01681   -0.01762
AFIX  23
H48A  2    0.904190    0.395805    0.042260    11.00000   -1.20000
H48B  2    1.185293    0.410686    0.066320    11.00000   -1.20000
AFIX   0
C49   1    0.896581    0.401903    0.178861    11.00000    0.08279    0.04269 =
         0.04696   -0.00030   -0.01707   -0.00544
AFIX  13
H49   2    0.730990    0.371323    0.195383    11.00000   -1.20000
AFIX   0
C50   1    0.827290    0.506003    0.176803    11.00000    0.13087    0.04555 =
         0.07243    0.00567   -0.02832    0.00732
AFIX 137
H50A  2    0.989045    0.536529    0.164016    11.00000   -1.50000
H50B  2    0.732557    0.520975    0.234188    11.00000   -1.50000
H50C  2    0.716486    0.526280    0.130905    11.00000   -1.50000
AFIX   0
C61   1   -0.256875    0.743351    0.347126    11.00000    0.05775    0.04165 =
         0.05937   -0.00440   -0.01224   -0.01282
AFIX  23
H61A  2   -0.428547    0.777346    0.339557    11.00000   -1.20000
H61B  2   -0.209934    0.702919    0.299162    11.00000   -1.20000
AFIX   0
C62   1   -0.046038    0.811546    0.339068    11.00000    0.04015    0.03347 =
         0.04781   -0.00234   -0.01039   -0.00036
AFIX  13
H62   2    0.125478    0.779174    0.352057    11.00000   -1.20000
AFIX   0
C63   1   -0.134274    0.889321    0.400903    11.00000    0.04519    0.03871 =
         0.04445    0.00073   -0.00727   -0.00586
AFIX  13
H63   2   -0.280791    0.872129    0.447958    11.00000   -1.20000
AFIX   0
C64   1   -0.228336    0.971242    0.336545    11.00000    0.04356    0.03292 =
         0.05275   -0.00723   -0.01124    0.00316
AFIX  13
H64   2   -0.406133    0.961392    0.323651    11.00000   -1.20000
AFIX   0
C65   1   -0.030471    0.959133    0.253002    11.00000    0.03990    0.03607 =
         0.04843   -0.00465   -0.01374   -0.00282
AFIX  13
H65   2    0.144325    0.974110    0.264327    11.00000   -1.20000
AFIX   0
C66   1   -0.091770    1.012486    0.165838    11.00000    0.06416    0.04384 =
         0.05944    0.00586   -0.02166   -0.00353
AFIX  23
H66A  2   -0.263357    0.998288    0.152746    11.00000   -1.20000
H66B  2   -0.100944    1.078491    0.170831    11.00000   -1.20000
AFIX   0
C67   1    0.127516    0.985423    0.091250    11.00000    0.07658    0.06253 =
         0.04495    0.00592   -0.01607   -0.02016
AFIX  23
H67A  2    0.293353    1.007996    0.100317    11.00000   -1.20000
H67B  2    0.080864    1.014147    0.033976    11.00000   -1.20000
AFIX   0
C68   1    0.168686    0.880951    0.088792    11.00000    0.08642    0.06934 =
         0.05346   -0.01464   -0.00581   -0.02035
AFIX  23
H68A  2    0.323994    0.865653    0.045117    11.00000   -1.20000
H68B  2    0.014028    0.860212    0.068954    11.00000   -1.20000
AFIX   0
C69   1    0.209221    0.828930    0.180220    11.00000    0.06243    0.04343 =
         0.04858   -0.01418   -0.00015   -0.00769
AFIX  13
H69   2    0.374353    0.846392    0.197283    11.00000   -1.20000
AFIX   0
C70   1    0.239363    0.725230    0.173965    11.00000    0.10432    0.05107 =
         0.07571   -0.02436    0.00969    0.00071
AFIX 137
H70A  2    0.084576    0.707576    0.153002    11.00000   -1.50000
H70B  2    0.255963    0.693509    0.232292    11.00000   -1.50000
H70C  2    0.396635    0.708951    0.132640    11.00000   -1.50000

REM #####
REM #####
REM #####
REM #####
AFIX   0
HKLF 4

REM  cu_5MB032crystal2_0m_a.res in P1
REM R1 =  0.0664 for    6552 Fo > 4sig(Fo)  and  0.0708 for all    7335 data
REM    510 parameters refined using      3 restraints

END

WGHT      0.1378      0.2592

REM Highest difference peak  0.362,  deepest hole -0.252,  1-sigma level  0.070
Q1    1  -0.1225  0.8378  0.7537  11.00000  0.05    0.36
Q2    1   1.4481  0.1152  0.3693  11.00000  0.05    0.36
Q3    1  -0.0278  0.8834  0.6365  11.00000  0.05    0.33
Q4    1   0.1901  0.4356  0.7559  11.00000  0.05    0.33
Q5    1   0.5207  0.3811  0.6671  11.00000  0.05    0.32
Q6    1  -0.0003  0.8947  0.5861  11.00000  0.05    0.32
Q7    1   0.8128 -0.0725  0.5845  11.00000  0.05    0.31
Q8    1   1.0805  0.3396  0.3625  11.00000  0.05    0.30
Q9    1  -0.0845  0.8018  0.6635  11.00000  0.05    0.30
Q10   1  -0.0867  1.0967  0.3624  11.00000  0.05    0.29
Q11   1   0.9260  0.1124  0.4413  11.00000  0.05    0.29
Q12   1   0.9198  0.1986  0.4593  11.00000  0.05    0.28
Q13   1   0.5395  0.1430  0.5984  11.00000  0.05    0.28
Q14   1   0.7965 -0.0069  0.6672  11.00000  0.05    0.28
Q15   1   0.1846  0.6978  0.5592  11.00000  0.05    0.28
Q16   1   0.3604  0.5319  0.5845  11.00000  0.05    0.28
Q17   1  -0.5969  0.9413  0.3770  11.00000  0.05    0.27
Q18   1   0.3717  0.5791  0.6720  11.00000  0.05    0.27
Q19   1  -0.3040  0.7895  0.8323  11.00000  0.05    0.27
Q20   1   0.0101  0.5446  0.5988  11.00000  0.05    0.26
;
_shelx_res_checksum   57568

_shelx_hkl_file
;
  -1   0   0 9999.00  311.17
  -1   0   0 9340.17  309.97
   1   0   0 9166.78  308.17
   1   0   0 9749.02  310.27
  -2   0   0  809.92   33.00
   2   0   0  828.82   29.10
   2   0   0  844.62   29.50
   2   0   0  785.42   29.40
   2   0   0  826.82   29.90
   2   0   0  807.42   28.50
  -3   0   0   38.20    1.90
   3   0   0   57.79    6.40
   3   0   0   39.70    4.80
   3   0   0   39.10    5.20
   3   0   0   41.30    5.20
   4  -1   0   43.20    6.50
  -4   1   0   32.60    2.80
   3  -1   0  163.08    9.90
   3  -1   0  184.78   10.50
   3  -1   0  183.38   11.00
   3  -1   0  189.48   10.80
  -3   1   0  190.28    7.20
   2  -1   0  487.15   19.10
   2  -1   0  485.15   19.10
   2  -1   0  485.15   18.00
   2  -1   0  475.55   19.40
   2  -1   0  479.75   18.40
  -2   1   0  510.95   16.50
  -2   1   0  491.55   18.10
  -2   1   0  512.35   21.50
   1  -1   0 1677.63   55.09
   1  -1   0 1560.74   54.19
   1  -1   0 1574.74   54.19
  -1   1   0 1683.73   54.19
  -1   1   0 1686.13   55.69
  -1   1   0 1724.43   54.09
   0  -1   0 1275.17   41.50
   0  -1   0 1166.68   41.30
   0  -1   0 1308.37   41.20
   0   1   0 1226.08   41.20
   0   1   0 1306.07   41.40
   0   1   0 1272.57   41.50
  -1  -1   0 8218.88  263.17
  -1  -1   0 7910.71  261.77
   1   1   0 7760.12  259.17
   1   1   0 8289.87  262.07
   2   1   0  559.54   20.00
   2   1   0  502.05   19.10
   3   1   0  133.39    8.40
   3   1   0  130.99    7.90
   3   1   0  122.19    7.90
   3   1   0  131.99    8.30
   5  -2   0   21.00    3.20
   5  -2   0   19.20    3.00
   4  -2   0   44.10    6.60
   4  -2   0   33.20    5.70
   4  -2   0   45.40    7.20
   4  -2   0   36.10    4.60
  -4   2   0   32.90    3.10
   3  -2   0  314.47   15.10
   3  -2   0  286.67   15.30
   3  -2   0  273.17   14.40
   3  -2   0  328.57   14.80
  -3   2   0  282.17   11.40
   2  -2   0  396.66   16.90
   2  -2   0  410.26   17.50
   2  -2   0  420.76   15.80
   2  -2   0  413.76   16.10
   2  -2   0  434.76   17.30
  -2   2   0  393.56   14.70
  -2   2   0  438.76   14.80
  -2   2   0  426.06   16.00
  -2   2   0  426.36   14.90
   1  -2   0 1933.81   63.09
   1  -2   0 1954.40   62.59
   1  -2   0 1864.41   63.19
  -1   2   0 1850.51   62.39
  -1   2   0 1972.50   63.29
  -1   2   0 1836.02   62.89
   0  -2   0  200.18    8.50
   0  -2   0  214.98    8.30
   0  -2   0  199.78    8.00
   0   2   0  203.38    8.20
   0   2   0  210.68    8.10
   0   2   0  206.48    8.60
  -1  -2   0 4631.34  153.18
  -1  -2   0 4663.53  155.98
  -1  -2   0 4867.61  153.18
  -1  -2   0 4786.52  157.48
   1   2   0 4678.43  153.28
   1   2   0 4750.52  156.08
   1   2   0 4721.33  153.38
  -2  -2   0  869.61   36.00
   2   2   0  807.02   29.70
   2   2   0  816.02   29.40
   2   2   0  847.92   30.00
   2   2   0  827.92   29.40
   2   2   0  883.11   30.30
   3   2   0  188.38   10.30
   3   2   0  180.28    9.90
   5  -3   0   43.70    4.30
   5  -3   0   41.70    3.90
   5  -3   0   41.80    3.80
   4  -3   0   58.59    7.40
   4  -3   0   38.60    5.90
   4  -3   0   53.39    8.10
   4  -3   0   46.30    5.50
  -4   3   0   53.99    7.70
  -4   3   0   43.50    3.80
   3  -3   0  251.27   13.60
   3  -3   0  285.57   15.10
   3  -3   0  278.67   14.40
   3  -3   0  261.97   14.10
  -3   3   0  274.47   11.20
   2  -3   0  643.64   25.40
   2  -3   0  621.84   24.70
   2  -3   0  611.24   24.50
   2  -3   0  740.83   25.40
  -2   3   0  600.14   23.20
  -2   3   0  656.63   22.60
   1  -3   0 1623.94   50.19
   1  -3   0 1442.56   52.09
   1  -3   0 1506.55   51.69
   1  -3   0 1489.85   51.99
   1  -3   0 1513.25   51.79
  -1   3   0 1532.65   52.09
  -1   3   0 1573.34   50.99
  -1   3   0 1501.65   50.69
  -1   3   0 1508.85   51.79
  -1   3   0 1599.14   50.39
   0  -3   0  125.99    6.00
   0  -3   0  131.89    6.70
   0  -3   0  131.39    6.40
   0  -3   0  119.79    6.00
   0   3   0  125.29    6.70
   0   3   0  126.59    6.30
   0   3   0  140.89    6.20
  -1  -3   0 1013.90   34.20
  -1  -3   0  991.60   33.30
  -1  -3   0  998.90   33.90
  -1  -3   0  988.20   38.10
  -1  -3   0  982.80   36.60
   1   3   0  994.80   34.00
   1   3   0 1016.10   34.70
  -2  -3   0  522.95   17.50
  -2  -3   0  523.75   19.80
   2   3   0  528.65   19.80
   2   3   0  505.05   19.10
   2   3   0  509.25   19.50
   2   3   0  490.85   19.10
  -3  -3   0  572.54   20.80
   3   3   0  701.93   24.80
   3   3   0  645.14   24.60
   3   3   0  549.35   22.90
   5  -4   0   30.10    4.30
   5  -4   0   22.30    3.00
   5  -4   0   26.20    3.70
   4  -4   0    5.40    3.70
   4  -4   0    7.00    2.70
   4  -4   0    4.00    2.70
   4  -4   0    2.50    2.70
   4  -4   0    9.30    3.00
   4  -4   0    4.00    2.60
   4  -4   0    4.20    4.20
   4  -4   0    3.30    2.10
  -4   4   0    6.90    4.20
  -4   4   0    6.40    2.10
   3  -4   0  119.79    8.80
   3  -4   0  112.29    8.50
   3  -4   0  107.19    9.20
   3  -4   0  120.69    9.20
  -3   4   0  108.59    6.30
   2  -4   0 1149.39   42.00
   2  -4   0 1069.99   41.60
   2  -4   0 1143.79   42.60
   2  -4   0 1171.68   41.70
  -2   4   0 1213.98   39.80
  -2   4   0 1177.58   40.20
   1  -4   0   -0.30    1.10
   1  -4   0    0.40    1.20
   1  -4   0    0.00    1.10
  -1   4   0    0.20    0.90
  -1   4   0    0.60    1.00
  -1   4   0   -0.80    1.40
   0  -4   0 1745.33   60.49
   0  -4   0 1761.02   61.99
   0  -4   0 1889.11   61.69
   0  -4   0 1809.92   61.29
   0   4   0 1819.52   62.29
   0   4   0 1849.42   61.59
   0   4   0 1816.72   59.79
   0   4   0 1784.82   61.19
  -1  -4   0   76.49    4.70
  -1  -4   0   72.69    5.00
  -1  -4   0   70.19    4.80
  -1  -4   0   87.69    8.80
  -1  -4   0   81.09    4.90
  -1  -4   0   78.49    4.10
   1   4   0   72.69    4.70
   1   4   0   72.19    4.10
   1   4   0   66.99    4.20
  -2  -4   0  135.79    8.00
  -2  -4   0  135.29    5.90
   2   4   0  110.79    7.80
   2   4   0  129.79    7.10
   2   4   0  124.99    7.00
   2   4   0  132.19    6.90
   2   4   0  120.19    7.20
  -3  -4   0   63.29    3.90
  -3  -4   0   68.99    7.70
   3   4   0   60.39    5.90
   3   4   0   72.59    6.00
   3   4   0   66.89    5.20
   3   4   0   59.19    5.80
   4   4   0   21.70    3.80
   5  -5   0    2.20    1.60
   5  -5   0    1.00    1.40
   5  -5   0    0.90    1.90
   5  -5   0    0.70    1.30
   4  -5   0   10.60    3.70
   4  -5   0    6.90    2.70
   4  -5   0    9.80    3.20
   4  -5   0    9.70    2.70
   4  -5   0    9.00    3.00
   4  -5   0    7.30    2.30
   4  -5   0   15.00    3.20
  -4   5   0    7.50    4.50
   3  -5   0   49.00    7.10
   3  -5   0   31.50    5.40
   3  -5   0   39.40    6.80
   3  -5   0   42.40    6.40
  -3   5   0   36.80    4.40
   2  -5   0   -0.40    1.70
   2  -5   0    0.00    1.70
   2  -5   0    1.50    1.70
   2  -5   0    0.90    1.90
  -2   5   0    0.20    1.20
  -2   5   0    0.70    1.30
   1  -5   0  355.26   14.30
   1  -5   0  365.66   14.80
   1  -5   0  351.56   13.30
   1  -5   0  315.57   13.80
  -1   5   0  315.27   13.20
  -1   5   0  326.17   14.70
  -1   5   0  322.77   13.00
   0  -5   0 1234.68   43.30
   0  -5   0 1226.58   41.90
   0  -5   0 1217.98   42.00
   0  -5   0 1198.28   41.80
   0  -5   0 1222.28   43.70
   0  -5   0 1215.78   43.00
   0   5   0 1221.88   41.00
   0   5   0 1190.78   43.90
   0   5   0 1232.98   43.00
   0   5   0 1177.18   43.20
  -1  -5   0  135.19   10.10
  -1  -5   0  137.09    7.70
  -1  -5   0  128.19    7.20
  -1  -5   0  128.69    6.50
  -1  -5   0  140.79    7.70
  -1  -5   0  137.09    6.70
   1   5   0  133.09    6.70
   1   5   0  132.29    6.30
  -2  -5   0  427.06   18.40
  -2  -5   0  444.46   19.10
  -2  -5   0  435.36   16.30
   2   5   0  425.46   17.90
   2   5   0  403.66   16.80
   2   5   0  428.86   17.50
   2   5   0  421.06   17.40
  -3  -5   0  149.19   10.80
  -3  -5   0  146.39    7.30
  -3  -5   0  150.48   10.30
   3   5   0  158.38    9.40
   3   5   0  140.59    8.90
   3   5   0  138.69    8.10
   3   5   0  145.39    9.70
  -4  -5   0   52.49    4.20
   4   5   0   75.69    6.20
   5  -6   0   11.60    2.20
   5  -6   0   13.20    2.30
   5  -6   0    8.00    2.20
   5  -6   0    6.60    1.80
   5  -6   0    7.60    2.30
   4  -6   0   31.50    4.50
   4  -6   0   23.80    3.80
   4  -6   0   22.30    4.60
   4  -6   0   23.90    4.20
   4  -6   0   24.80    4.50
   4  -6   0   31.30    4.00
  -4   6   0   28.20    6.40
   3  -6   0   33.20    5.90
   3  -6   0   31.10    5.70
   3  -6   0   29.70    4.50
   3  -6   0   23.10    5.70
   3  -6   0   30.50    6.30
  -3   6   0   23.30    3.90
  -3   6   0   24.40    5.60
   2  -6   0  383.26   17.80
   2  -6   0  375.36   17.30
   2  -6   0  392.16   17.10
   2  -6   0  369.36   18.20
  -2   6   0  358.46   15.50
  -2   6   0  388.76   15.80
   1  -6   0  189.78    9.20
   1  -6   0  208.68   10.40
   1  -6   0  189.08    9.70
   1  -6   0  212.68   10.90
   1  -6   0  207.18    9.70
  -1   6   0  202.08   10.10
  -1   6   0  208.88    9.10
  -1   6   0  215.58    9.50
   0  -6   0   24.40    3.30
   0  -6   0   22.40    4.10
   0  -6   0   26.80    4.50
   0  -6   0   36.50    3.50
   0  -6   0   24.10    3.30
   0   6   0   21.80    2.70
  -1  -6   0  675.43   26.30
  -1  -6   0  676.43   25.20
  -1  -6   0  656.73   24.80
  -1  -6   0  676.33   26.70
  -1  -6   0  672.63   26.00
   1   6   0  702.73   25.20
   1   6   0  705.83   24.80
   1   6   0  685.03   25.40
  -2  -6   0  109.59    8.40
  -2  -6   0  129.09    6.90
  -2  -6   0  104.39    7.80
   2   6   0  112.09    6.90
   2   6   0  108.29    7.40
   2   6   0  104.09    7.00
  -3  -6   0    8.40    2.30
  -3  -6   0    7.30    3.70
  -3  -6   0    5.40    3.20
   3   6   0   10.10    2.90
   3   6   0   12.20    3.90
   3   6   0    5.40    2.40
  -4  -6   0   35.50    7.00
  -4  -6   0   28.80    3.60
   4   6   0   40.80    5.20
   4   6   0   34.20    6.40
   4   6   0   39.90    6.10
   4   6   0   24.50    4.60
   5  -7   0    3.80    1.80
   5  -7   0   10.00    2.00
   5  -7   0    7.20    1.80
   5  -7   0    3.50    1.30
   5  -7   0    5.70    1.60
   4  -7   0    8.00    2.30
   4  -7   0   10.20    4.10
   4  -7   0    6.60    2.40
   4  -7   0    8.40    2.60
   4  -7   0    7.60    2.50
   4  -7   0   15.20    3.60
   4  -7   0   12.50    3.10
  -4   7   0   18.50    5.30
   3  -7   0   49.99    8.00
   3  -7   0   41.00    7.40
   3  -7   0   35.30    5.60
   3  -7   0   46.50    6.90
   3  -7   0   34.30    4.90
  -3   7   0   37.30    6.30
  -3   7   0   53.29    6.20
   2  -7   0    9.50    3.40
   2  -7   0   14.40    3.50
   2  -7   0   13.20    3.90
   2  -7   0   15.00    3.70
  -2   7   0   17.80    3.20
  -2   7   0   18.00    3.60
  -2   7   0   17.70    4.30
   1  -7   0  160.18    8.90
   1  -7   0  176.38    8.80
   1  -7   0  159.88    9.50
   1  -7   0  176.78   10.10
  -1   7   0  160.88    9.10
  -1   7   0  184.58    8.40
  -1   7   0  154.58    8.50
   0  -7   0  168.08    9.00
   0  -7   0  180.68    9.50
   0  -7   0  171.58    9.00
   0   7   0  175.78    8.20
   0   7   0  164.98    8.30
  -1  -7   0   84.79    6.40
  -1  -7   0   76.59    5.80
  -1  -7   0   76.19    6.10
   1   7   0   76.19    5.60
   1   7   0   79.99    5.20
  -2  -7   0  223.58   12.80
  -2  -7   0  248.18   14.00
  -2  -7   0  263.27   12.10
   2   7   0  256.87   12.20
   2   7   0  246.48   12.30
   2   7   0  239.08   12.90
   2   7   0  256.47   11.50
  -3  -7   0  272.67   13.00
  -3  -7   0  275.37   16.50
  -3  -7   0  265.67   15.50
   3   7   0  262.67   13.00
   3   7   0  258.37   14.10
   3   7   0  299.87   15.70
   4   7   0   53.69    4.90
   4   7   0   49.99    5.10
   4   7   0   46.80    5.50
   4   7   0   51.99    7.30
   5   7   0    6.10    1.80
   5   7   0    7.90    2.00
   5  -8   0   35.70    2.70
   5  -8   0   35.40    2.70
   5  -8   0   34.90    2.90
   5  -8   0   37.40    2.80
   4  -8   0   23.90    3.40
   4  -8   0   28.80    4.60
   4  -8   0   18.40    2.90
   4  -8   0   26.00    3.90
   4  -8   0   31.40    3.90
   4  -8   0   23.40    3.60
   3  -8   0   70.49    6.70
   3  -8   0   72.99    8.60
   3  -8   0   76.89    7.60
   3  -8   0   68.59   10.50
   3  -8   0   78.89   10.50
  -3   8   0   77.39    9.50
   2  -8   0   17.90    5.20
   2  -8   0   18.20    4.00
   2  -8   0   24.20    5.00
  -2   8   0   23.70    5.20
  -2   8   0   19.20    3.40
  -2   8   0   13.60    3.40
   1  -8   0  620.14   25.90
   1  -8   0  592.44   23.50
   1  -8   0  611.04   25.30
  -1   8   0  585.04   24.10
  -1   8   0  627.74   23.30
   0  -8   0 2404.06   82.89
   0  -8   0 2427.46   83.29
   0  -8   0 2430.16   82.39
   0   8   0 2396.96   81.79
   0   8   0 2421.36   81.29
  -1  -8   0  623.04   25.20
  -1  -8   0  607.94   25.40
  -1  -8   0  619.84   24.70
   1   8   0  606.84   24.50
   1   8   0  621.94   23.80
  -2  -8   0   12.80    4.10
  -2  -8   0    6.90    2.70
  -2  -8   0   14.40    3.60
   2   8   0   13.10    3.30
   2   8   0   14.30    4.00
   2   8   0    7.60    2.30
   2   8   0   14.90    3.90
  -3  -8   0  102.59   11.60
  -3  -8   0   87.89    8.90
  -3  -8   0   87.99    7.10
   3   8   0   86.99    8.50
   3   8   0   92.99    7.00
   3   8   0   82.29    7.70
   4   8   0   12.90    3.50
   4   8   0    6.90    5.40
   4   8   0   10.50    3.00
   4   8   0    8.80    2.60
   4   8   0    4.10    2.80
   5   8   0    0.00    1.10
   5   8   0    1.20    1.40
   5  -9   0    3.60    1.10
   5  -9   0    2.60    1.00
   5  -9   0    4.30    1.10
   4  -9   0    5.90    2.50
   4  -9   0    7.60    2.00
   4  -9   0    9.10    2.20
   4  -9   0    8.20    2.20
   4  -9   0    8.70    2.60
   4  -9   0    6.60    2.30
   4  -9   0   11.20    2.70
   3  -9   0   26.70    4.00
   3  -9   0   18.80    3.10
   3  -9   0   25.30    4.10
   3  -9   0   17.90    3.20
   3  -9   0   25.20    3.70
   3  -9   0   23.70    4.00
   3  -9   0   28.70    6.00
   3  -9   0   27.90    4.90
  -3   9   0   28.20    6.10
   2  -9   0  125.99    9.10
   2  -9   0  118.99   10.70
   2  -9   0  130.99   10.40
   2  -9   0  115.79    8.10
   2  -9   0  124.89    9.50
  -2   9   0  112.79    7.90
  -2   9   0  111.69    9.30
   1  -9   0  495.65   23.00
   1  -9   0  514.25   22.60
  -1   9   0  486.05   20.40
   0  -9   0  662.33   26.70
   0  -9   0  674.53   27.40
   0  -9   0  677.93   27.70
   0   9   0  679.23   26.40
   0   9   0  675.23   25.90
  -1  -9   0  432.96   19.50
  -1  -9   0  435.76   19.40
   1   9   0  407.36   18.50
   1   9   0  409.16   17.80
   1   9   0  396.16   16.80
  -2  -9   0   26.10    4.70
  -2  -9   0   30.90    5.90
  -2  -9   0   41.70    6.40
   2   9   0   34.40    4.50
   2   9   0   33.90    5.40
   2   9   0   38.30    6.50
  -3  -9   0   36.40    6.90
  -3  -9   0   47.40    6.40
  -3  -9   0   49.10    8.80
   3   9   0   53.69    6.20
   3   9   0   27.40    5.60
   4   9   0   43.40    6.60
   4   9   0   40.40    5.00
   4   9   0   37.20    5.00
   4   9   0   38.60    5.20
   4   9   0   27.90    6.00
   4   9   0   38.90    5.00
   5   9   0   37.80    3.10
   5   9   0   36.60    4.20
   5   9   0   44.70    3.60
   4 -10   0    5.90    2.30
   4 -10   0    5.20    1.70
   4 -10   0    5.50    1.80
   4 -10   0    5.50    1.60
   4 -10   0    6.50    2.10
   4 -10   0    5.10    1.80
   4 -10   0    6.10    1.90
  -4  10   0    9.00    2.20
   3 -10   0   65.49    5.80
   3 -10   0   63.69    4.90
   3 -10   0   67.19    6.30
   3 -10   0   63.19    5.10
   3 -10   0   60.29    4.90
   3 -10   0   64.49    5.50
   3 -10   0   67.69    5.80
   3 -10   0   49.60    6.70
  -3  10   0   77.09    9.20
   2 -10   0   42.40    8.10
   2 -10   0   43.20    7.90
   2 -10   0   39.20    5.40
   2 -10   0   36.20    6.00
  -2  10   0   46.60    6.30
  -2  10   0   30.60    5.70
   1 -10   0   82.19    8.60
  -1  10   0   75.99    6.30
   0 -10   0   63.59    7.50
   0 -10   0   51.79    6.10
   0  10   0   45.70    5.30
   0  10   0   65.09    5.90
  -1 -10   0  275.57   15.30
  -1 -10   0  284.47   15.40
   1  10   0  292.97   15.00
   1  10   0  295.57   14.30
  -2 -10   0   81.19    9.60
  -2 -10   0   68.89    8.20
   2  10   0   76.29    6.40
   2  10   0   84.39    8.00
   2  10   0   77.29    8.60
  -3 -10   0  102.69    9.10
  -3 -10   0  131.89   11.70
   3  10   0  114.39    8.20
   3  10   0  121.59    9.80
   3  10   0  100.59    7.70
   3  10   0  114.79    7.60
   3  10   0  120.39    8.30
   3  10   0  110.59   10.00
   3  10   0  121.59    8.60
   4  10   0   63.19    5.90
   4  10   0   60.89    5.30
   4  10   0   61.19    5.10
   4  10   0   65.29    6.80
   4  10   0   57.89    5.60
   5  10   0   53.99    4.60
   5  10   0   58.19    3.90
   5  10   0   51.69    3.40
   4 -11   0   42.60    3.60
   4 -11   0   44.80    3.40
   4 -11   0   46.60    3.60
   4 -11   0   48.30    3.70
   4 -11   0   45.70    4.10
   4 -11   0   46.70    3.00
   4 -11   0   52.39    3.30
  -4  11   0   48.80    3.70
   3 -11   0    3.00    2.10
   3 -11   0    2.10    1.80
   3 -11   0    1.00    1.80
   3 -11   0    1.30    1.60
   3 -11   0    3.50    2.10
   3 -11   0   -1.00    1.90
  -3  11   0    2.00    2.00
   2 -11   0  179.88    9.50
   2 -11   0  170.58   10.00
   2 -11   0  182.38   10.10
   2 -11   0  198.98   10.10
   2 -11   0  178.18    9.70
  -2  11   0  188.28   10.00
  -2  11   0  187.28   10.10
   1 -11   0   45.40    7.80
   1 -11   0   44.20    7.50
  -1  11   0   29.80    4.80
   0 -11   0   21.00    4.90
   0  11   0   17.10    4.00
   0  11   0   23.20    4.60
  -1 -11   0   96.49    8.80
  -1 -11   0  111.49    9.40
   1  11   0   95.09    8.10
   1  11   0   91.49    7.80
  -2 -11   0   41.00    7.80
  -2 -11   0   30.80    5.80
   2  11   0   34.00    6.80
   2  11   0   26.40    5.70
   3  11   0  108.09    9.80
   3  11   0  108.99    8.20
   3  11   0  104.59    7.40
   3  11   0  113.89    9.80
   3  11   0  119.39    8.30
   3  11   0  120.19    7.50
   3  11   0  107.39    8.10
   4  11   0    2.40    1.80
   4  11   0    0.80    1.70
   4  11   0    4.10    2.40
   4  11   0    2.80    2.50
   4  11   0    5.90    2.20
   4  11   0    1.80    2.20
   5  11   0   21.10    2.20
   5  11   0   18.30    2.70
   5  11   0   22.40    2.50
   4 -12   0   19.80    2.10
   4 -12   0   17.70    2.30
   4 -12   0   20.00    2.20
   4 -12   0   16.30    2.00
   4 -12   0   19.00    2.90
  -4  12   0   14.80    2.00
   3 -12   0   42.90    3.90
   3 -12   0   42.80    4.10
   3 -12   0   46.20    4.50
   3 -12   0   40.10    4.20
   3 -12   0   55.89    5.30
  -3  12   0   45.40    4.50
   2 -12   0   87.29    6.40
   2 -12   0   93.19    6.80
   2 -12   0   91.79    6.30
   2 -12   0   97.09    6.40
  -2  12   0   93.49    6.60
  -2  12   0   96.39    6.90
   1 -12   0   10.50    2.90
   1 -12   0    2.90    3.90
   1 -12   0    8.60    2.60
   1 -12   0   10.80    3.10
  -1  12   0    8.80    3.00
  -1  12   0   12.00    3.40
  -1  12   0    6.90    2.80
   0 -12   0   31.20    6.30
   0  12   0   27.10    5.30
  -1 -12   0   38.30    6.60
  -1 -12   0   42.30    6.80
   1  12   0   52.29    6.90
   1  12   0   49.60    7.10
  -2 -12   0  212.08   18.10
  -2 -12   0  224.18   10.30
  -2 -12   0  203.58   15.80
   2  12   0  232.98   10.30
   2  12   0  227.98   12.70
   2  12   0  249.97   15.30
   2  12   0  250.57   14.90
   2  12   0  227.58   12.10
   2  12   0  229.48   12.40
  -3 -12   0   72.39    4.90
   3  12   0   63.69    6.30
   3  12   0   78.89    5.90
   3  12   0   75.89    6.60
   3  12   0   76.19    6.50
   3  12   0   63.39    8.30
   3  12   0   63.29    4.60
   3  12   0   72.29    5.70
   4  12   0   58.09    5.10
   4  12   0   60.69    5.10
   4  12   0   67.19    4.60
   4  12   0   63.29    4.80
   4  12   0   62.29    6.10
   3 -13   0   11.70    2.20
   3 -13   0    7.00    2.10
   3 -13   0   10.50    2.20
   3 -13   0    6.30    1.80
  -3  13   0    9.30    2.20
   2 -13   0   -0.80    1.40
   2 -13   0    0.60    1.60
   2 -13   0    0.80    1.70
   2 -13   0   -1.00    1.90
  -2  13   0    0.40    1.80
  -2  13   0   -1.50    1.70
   1 -13   0  145.09    8.20
   1 -13   0  130.99    7.80
   1 -13   0  131.19    7.50
  -1  13   0  126.39    8.30
  -1  13   0  122.89    8.10
   0 -13   0    6.30    2.50
   0 -13   0    6.20    2.20
   0  13   0    4.20    2.50
   0  13   0    8.70    2.90
  -1 -13   0  101.69    6.30
   1  13   0  100.59    7.70
   1  13   0  107.39    9.60
   1  13   0   99.59    6.10
   1  13   0  105.29    7.90
   1  13   0   94.09    7.50
   1  13   0  102.69    9.20
  -2 -13   0   27.90    3.50
   2  13   0   48.00    6.40
   2  13   0   27.20    3.40
   2  13   0   23.10    5.40
   2  13   0   26.50    4.20
   2  13   0   28.00    5.70
   2  13   0   39.30    5.50
  -3 -13   0   33.90    3.50
   3  13   0   49.30    5.30
   3  13   0   32.90    5.60
   3  13   0   40.90    3.50
   3  13   0   31.60    4.80
   3  13   0   40.40    4.10
   3  13   0   36.50    4.20
   3  13   0   26.50    4.00
   4  13   0   25.50    4.00
   4  13   0   35.90    3.10
   4  13   0   37.90    3.70
   4  13   0   39.80    4.30
   4  13   0   35.30    3.20
   3 -14   0   32.40    2.60
   3 -14   0   32.20    2.70
   3 -14   0   38.60    3.10
  -3  14   0   32.80    3.40
  -3  14   0   40.50    3.10
   2 -14   0   42.60    4.00
   2 -14   0   38.90    4.50
   2 -14   0   41.90    4.60
  -2  14   0   39.10    4.00
  -2  14   0   45.60    4.80
   1 -14   0    6.80    2.20
   1 -14   0   13.40    3.10
  -1  14   0    6.70    2.80
  -1  14   0    2.70    2.00
   0 -14   0   59.49    4.90
   0 -14   0   61.89    5.30
   0  14   0   62.39    6.00
   0  14   0   59.09    5.60
  -1 -14   0   97.09    8.20
  -1 -14   0  100.99    6.20
   1  14   0  100.89    7.40
   1  14   0  103.69    7.90
   1  14   0   94.29    5.80
   1  14   0  103.59    9.50
   1  14   0   93.39    8.50
   1  14   0   98.29    7.30
  -2 -14   0   80.39    5.20
   2  14   0   77.49    6.80
   2  14   0   80.89    7.70
   2  14   0   78.69    5.10
   2  14   0   76.69    6.50
   3  14   0   49.00    5.50
   3  14   0   43.20    4.60
   3  14   0   42.20    3.70
   3  14   0   40.00    5.70
   3  14   0   40.70    3.20
  -4 -14   0    8.00    2.40
   4  14   0    8.50    1.40
   4  14   0   17.20    3.10
   4  14   0   13.60    1.90
   2 -15   0    0.70    1.50
  -2  15   0    0.50    1.30
   1 -15   0   20.20    3.40
   1 -15   0   18.80    2.80
  -1  15   0   23.50    3.80
  -1  15   0   17.60    3.20
   0 -15   0    4.00    1.90
   0 -15   0    3.20    1.70
   0  15   0    3.40    2.10
   0  15   0    3.80    2.40
  -1 -15   0    2.10    2.60
  -1 -15   0    2.00    1.70
   1  15   0    2.10    3.30
   1  15   0    2.00    2.20
   1  15   0    3.50    2.10
  -2 -15   0   15.30    2.40
  -2 -15   0   24.30    4.80
   2  15   0   20.70    2.50
   2  15   0   14.90    3.60
   2  15   0   26.30    4.10
   2  15   0   14.30    3.60
  -3 -15   0    5.20    1.40
  -3 -15   0    5.70    2.80
   3  15   0    5.10    2.20
   3  15   0    3.10    1.80
   3  15   0    5.10    1.50
   3  15   0    4.20    2.00
   2 -16   0   18.10    2.20
  -2  16   0   16.40    2.20
   1 -16   0   12.70    2.40
   1 -16   0    8.10    1.90
  -1  16   0   15.90    2.80
  -1  16   0   12.50    2.90
   0 -16   0   23.70    2.80
   0 -16   0   25.70    3.40
   0  16   0   31.40    4.10
  -1 -16   0   30.60    3.30
  -1 -16   0   39.10    7.20
   1  16   0   23.40    3.80
   1  16   0   27.80    5.20
  -2 -16   0   12.70    3.30
  -2 -16   0   14.10    2.10
   2  16   0    5.00    2.00
   2  16   0   13.30    2.60
   2  16   0   11.20    2.90
  -3 -16   0   29.90    3.40
   3  16   0   35.20    3.10
   3  16   0   28.80    3.10
   3  16   0   22.60    2.70
   1 -17   0    6.40    1.20
   1 -17   0    6.80    1.40
  -1  17   0    6.70    1.90
  -1  17   0    5.40    1.50
   0 -17   0   16.10    2.10
   0 -17   0   10.50    1.80
   0  17   0   16.40    2.60
   0  17   0   24.60    3.40
  -1 -17   0   22.60    2.50
   1  17   0   29.40    3.80
  -2 -17   0    9.00    2.40
  -2 -17   0    6.40    1.40
   2  17   0    7.80    1.90
   2  17   0    4.00    1.50
   2  17  -1    2.70    1.50
  -2 -17   1    3.40    2.00
  -2 -17   1    3.00    1.10
   1  17  -1   38.70    4.10
  -1 -17   1   33.20    2.90
   0  17  -1   12.40    2.30
   0  17  -1   15.80    2.80
   0 -17   1   14.90    2.00
  -1  17  -1    2.30    1.30
   1 -17   1    0.70    0.70
   3  16  -1   14.20    2.20
   3  16  -1   16.50    2.40
  -3 -16   1   14.10    2.60
   2  16  -1   15.70    3.10
   2  16  -1   11.90    2.70
   2  16  -1   11.00    2.80
  -2 -16   1   12.50    3.30
  -2 -16   1   11.90    1.90
   1  16  -1    8.90    2.70
   1  16  -1    6.90    2.30
  -1 -16   1   11.20    3.60
  -1 -16   1    8.50    2.00
   0  16  -1   10.60    2.60
   0  16  -1   10.10    3.00
   0 -16   1    9.40    2.00
  -1  16  -1   23.00    3.40
  -1  16  -1   24.70    3.40
   1 -16   1   20.70    2.50
   1 -16   1   21.50    2.90
  -2  16  -1   10.10    1.70
   2 -16   1   14.80    1.90
   3  15  -1    1.60    1.70
   3  15  -1    0.90    1.40
   3  15  -1    3.80    2.10
  -3 -15   1    4.60    2.50
   2  15  -1    1.00    2.10
   2  15  -1    3.80    2.20
   2  15  -1    3.80    2.30
  -2 -15   1    2.40    1.50
  -2 -15   1    2.20    2.50
   1  15  -1   14.20    3.30
   1  15  -1   13.60    3.20
   1  15  -1    8.90    2.90
  -1 -15   1   12.60    3.80
  -1 -15   1    7.80    2.00
   0  15  -1    8.70    2.70
   0  15  -1   12.20    3.20
   0 -15   1   11.80    2.50
   0 -15   1    5.50    2.00
  -1  15  -1    5.80    2.10
  -1  15  -1    9.00    2.80
   1 -15   1    5.10    1.80
  -2  15  -1    4.90    1.70
   2 -15   1    5.50    1.50
   2 -15   1    5.10    1.80
   4  14  -1    5.20    1.70
   4  14  -1    4.00    1.10
   4  14  -1    1.50    1.40
   4  14  -1    4.90    1.70
   4  14  -1    3.60    1.10
  -4 -14   1    2.50    1.70
   3  14  -1   25.00    4.10
   3  14  -1   23.50    4.50
   3  14  -1   29.80    3.30
   3  14  -1   24.30    4.00
   2  14  -1   36.60    5.30
   2  14  -1   29.80    3.20
   2  14  -1   46.80    6.10
   2  14  -1   29.70    5.60
  -2 -14   1   31.40    3.60
  -2 -14   1   22.10    4.50
   1  14  -1    1.80    3.80
   1  14  -1    1.90    2.40
   1  14  -1    3.20    2.40
   1  14  -1    1.20    2.30
  -1 -14   1    0.20    2.60
  -1 -14   1    3.70    2.00
   0  14  -1   97.49    7.50
   0  14  -1  101.19    7.10
   0 -14   1   94.09    6.50
   0 -14   1   93.79    6.20
  -1  14  -1   12.70    3.20
  -1  14  -1   11.10    3.00
   1 -14   1   14.40    3.20
   1 -14   1   13.50    2.60
  -2  14  -1   18.30    3.70
  -2  14  -1   18.40    3.20
   2 -14   1   19.30    2.70
   2 -14   1   19.90    3.10
   2 -14   1   20.00    3.30
  -3  14  -1   10.80    2.40
  -3  14  -1    7.60    1.60
   3 -14   1    9.80    1.60
   3 -14   1    9.80    2.00
   3 -14   1    9.60    1.70
   4  13  -1   13.50    2.30
   4  13  -1    7.70    1.70
   4  13  -1   12.20    3.00
   4  13  -1   11.70    2.50
   4  13  -1   13.90    2.70
   3  13  -1  108.59    6.70
   3  13  -1  129.79    8.20
   3  13  -1  124.79    7.80
   3  13  -1  112.09    8.90
   3  13  -1  107.19    7.30
   3  13  -1  118.99    6.70
   2  13  -1  257.47   15.20
   2  13  -1  247.08   13.70
   2  13  -1  275.57   16.20
   2  13  -1  259.57   11.20
   2  13  -1  267.87   13.40
  -2 -13   1  264.67   11.40
   1  13  -1   27.70    4.90
   1  13  -1   35.50    5.40
   1  13  -1   27.20    5.90
   1  13  -1   25.40    3.20
   1  13  -1   19.60    4.30
  -1 -13   1   26.90    3.60
  -1 -13   1   22.40    4.90
   0  13  -1   68.49    6.30
   0  13  -1   68.69    6.40
   0 -13   1   67.59    5.60
   0 -13   1   76.89    5.50
  -1  13  -1  109.99    7.40
  -1  13  -1  109.89    7.70
   1 -13   1   97.09    6.90
   1 -13   1  110.79    7.10
   1 -13   1  105.89    6.70
  -2  13  -1   26.40    4.20
  -2  13  -1   22.50    4.10
   2 -13   1   20.60    3.60
   2 -13   1   22.20    3.30
   2 -13   1   27.60    4.10
   2 -13   1   21.20    3.20
  -3  13  -1   30.50    4.30
  -3  13  -1   23.80    3.10
   3 -13   1   21.90    2.90
   3 -13   1   22.70    2.90
   3 -13   1   24.30    2.90
   3 -13   1   23.00    3.20
   4  12  -1   68.19    4.60
   4  12  -1   67.79    5.10
   4  12  -1   63.99    5.90
   4  12  -1   63.49    5.20
   4  12  -1   73.59    4.90
   3  12  -1   13.40    3.70
   3  12  -1   16.00    3.30
   3  12  -1   20.40    3.50
   3  12  -1    9.70    4.00
   3  12  -1   20.10    4.10
   3  12  -1   20.20    4.90
   3  12  -1   19.30    3.40
   2  12  -1  189.78   10.80
   2  12  -1  180.88   12.80
   2  12  -1  197.58   11.60
   2  12  -1  197.18   11.30
   2  12  -1  207.48   13.90
   2  12  -1  194.78    9.10
  -2 -12   1  206.68    9.30
   1  12  -1   22.20    5.40
   1  12  -1   18.30    5.10
  -1 -12   1   16.90    5.00
   0  12  -1  233.28   13.40
   0  12  -1  229.58   13.10
   0 -12   1  219.88   14.70
  -1  12  -1   41.90    5.40
  -1  12  -1   40.50    6.30
  -1  12  -1   35.50    5.00
   1 -12   1   38.90    4.80
   1 -12   1   28.00    3.80
   1 -12   1   25.30    6.10
   1 -12   1   49.80    8.60
   1 -12   1   44.80    5.20
  -2  12  -1    1.40    2.30
   2 -12   1    0.70    2.10
   2 -12   1    2.00    2.00
   2 -12   1    0.30    1.70
   2 -12   1   -1.70    1.50
   2 -12   1    0.20    2.00
  -3  12  -1   64.49    5.20
   3 -12   1   63.39    5.10
   3 -12   1   57.09    5.00
   3 -12   1   57.89    4.50
   3 -12   1   55.99    4.70
   3 -12   1   60.09    4.80
  -4  12  -1    3.90    1.50
  -4  12  -1    3.40    1.10
   4 -12   1    7.80    1.50
   4 -12   1    6.70    1.50
   4 -12   1    4.40    1.20
   4 -12   1    4.30    1.20
   4 -12   1    5.40    1.40
   5  11  -1    4.70    1.30
   5  11  -1    1.70    1.20
   5  11  -1    5.00    1.20
   4  11  -1   65.59    5.50
   4  11  -1   71.39    5.70
   4  11  -1   73.49    6.60
   4  11  -1   66.79    5.50
   4  11  -1   70.09    5.40
   4  11  -1   60.59    4.80
   3  11  -1  146.39    8.20
   3  11  -1  115.69    8.40
   3  11  -1  127.19   10.80
   3  11  -1  116.69    7.60
   3  11  -1  123.39   10.10
   3  11  -1  109.89    8.40
   3  11  -1  126.39    8.50
   2  11  -1  275.47   13.60
   2  11  -1  266.47   16.00
  -2 -11   1  266.67   17.00
  -2 -11   1  286.77   16.50
   1  11  -1  176.78   11.20
   1  11  -1  189.38   12.10
  -1 -11   1  200.98   13.20
  -1 -11   1  189.78   12.40
   0  11  -1    8.40    3.30
   0  11  -1    5.20    3.10
   0 -11   1    8.40    3.70
  -1  11  -1   84.09    7.20
   1 -11   1   96.49    9.50
   1 -11   1   55.49    8.00
  -2  11  -1  122.99    7.90
   2 -11   1  120.79    7.40
   2 -11   1  114.79    7.20
   2 -11   1  118.29    7.50
   2 -11   1  113.69    7.80
   2 -11   1  122.89    7.40
  -3  11  -1    9.80    2.60
   3 -11   1   11.20    2.80
   3 -11   1   11.60    2.70
   3 -11   1    7.60    2.60
   3 -11   1   12.30    3.00
   3 -11   1    8.10    2.30
   3 -11   1    6.00    2.10
  -4  11  -1   34.00    3.10
   4 -11   1   35.40    3.10
   4 -11   1   36.00    2.60
   4 -11   1   35.60    3.90
   4 -11   1   31.40    3.10
   4 -11   1   34.10    3.00
   4 -11   1   42.30    3.00
   4 -11   1   39.10    3.70
   5  10  -1    4.90    1.40
   5  10  -1    2.10    1.40
   5  10  -1    4.20    1.50
   4  10  -1   12.10    3.00
   4  10  -1   13.60    3.20
   4  10  -1   12.40    3.00
   4  10  -1   16.20    4.30
   4  10  -1   17.40    3.30
   4  10  -1   16.10    3.10
   3  10  -1  101.29    7.10
   3  10  -1   94.99    9.50
   3  10  -1  104.19    7.90
   3  10  -1  102.19    7.90
   3  10  -1  105.09    7.40
   3  10  -1  103.19    7.80
   3  10  -1  113.09    9.30
  -3 -10   1  113.09   17.60
  -3 -10   1  148.69   14.10
  -3 -10   1   97.69   13.70
   2  10  -1  358.56   16.70
   2  10  -1  403.06   19.90
  -2 -10   1  363.46   18.90
  -2 -10   1  390.46   19.90
  -2 -10   1  392.46   20.40
   1  10  -1   39.70    5.50
   1  10  -1   42.30    6.30
  -1 -10   1   26.90    5.10
  -1 -10   1   26.70    5.50
   0  10  -1   69.39    6.20
   0  10  -1   77.39    6.70
   0 -10   1   87.69    8.10
   0 -10   1   89.99    7.80
  -1  10  -1  143.69    9.00
   1 -10   1  148.19   11.50
   1 -10   1  147.19   10.60
  -2  10  -1  314.67   15.50
  -2  10  -1  314.47   17.30
   2 -10   1  322.17   19.40
   2 -10   1  336.17   16.80
   2 -10   1  323.87   18.50
  -3  10  -1   84.39    8.90
   3 -10   1   94.39    6.90
   3 -10   1   85.79    5.80
   3 -10   1   97.99    8.90
   3 -10   1   81.39    6.40
   3 -10   1   90.69    7.10
   3 -10   1   89.09    6.00
   3 -10   1   89.59    6.40
  -4  10  -1   39.30    3.80
   4 -10   1   37.60    3.20
   4 -10   1   39.20    3.80
   4 -10   1   42.40    3.80
   4 -10   1   40.90    3.40
   4 -10   1   37.10    3.40
   4 -10   1   38.60    4.00
   4 -10   1   42.50    4.80
   5   9  -1   19.70    2.70
   5   9  -1   19.70    2.50
   5   9  -1   15.20    2.80
   4   9  -1   12.60    4.00
   4   9  -1   13.80    3.10
   4   9  -1   20.50    3.30
   4   9  -1   25.10    4.40
   4   9  -1   19.80    3.60
   3   9  -1   26.50    6.00
   3   9  -1   16.70    3.70
  -3  -9   1   18.50    5.40
  -3  -9   1   20.30    6.30
  -3  -9   1   20.80    4.60
   2   9  -1   58.89    8.10
   2   9  -1   63.69    5.50
  -2  -9   1   63.19    7.80
  -2  -9   1   54.29    8.00
  -2  -9   1   61.29    7.20
   1   9  -1  617.64   24.70
   1   9  -1  631.44   25.80
  -1  -9   1  654.33   26.90
  -1  -9   1  610.64   26.40
   0   9  -1  143.89    8.00
   0   9  -1  132.89    8.30
   0  -9   1  134.39    9.20
   0  -9   1  120.59    8.80
  -1   9  -1  297.17   13.80
   1  -9   1  308.57   15.80
   1  -9   1  284.47   15.90
  -2   9  -1   65.19    5.80
  -2   9  -1   53.79    6.80
   2  -9   1   42.30    7.00
   2  -9   1   60.39    8.40
   2  -9   1   57.79    7.10
   2  -9   1   48.10    5.90
   2  -9   1   60.39    5.90
  -3   9  -1   -0.80    3.00
   3  -9   1    0.40    2.30
   3  -9   1    1.90    1.90
   3  -9   1    3.90    2.20
   3  -9   1    2.30    2.10
   3  -9   1    1.10    1.70
   3  -9   1    0.90    3.00
   3  -9   1    1.00    2.10
   3  -9   1    1.90    1.80
   4  -9   1   13.10    2.50
   4  -9   1   10.00    2.30
   4  -9   1   11.40    2.60
   4  -9   1   13.60    2.70
   4  -9   1   11.00    2.80
   4  -9   1    8.60    1.90
   5  -9   1   27.00    2.20
   5  -9   1   29.40    2.30
   5  -9   1   28.60    2.10
   5  -9   1   30.20    2.20
   5   8  -1    3.30    1.40
   5   8  -1    2.80    1.60
   5   8  -1    0.90    1.70
   4   8  -1   33.30    4.60
   4   8  -1   27.40    4.30
   4   8  -1   12.90    3.30
   4   8  -1   31.10    4.30
   3   8  -1   42.80    6.80
  -3  -8   1   32.10    7.00
  -3  -8   1   39.60    7.00
   2   8  -1   61.59    5.80
   2   8  -1   58.99    5.20
   2   8  -1   71.29    8.30
  -2  -8   1   64.29    8.00
  -2  -8   1   61.89    6.00
  -2  -8   1   61.79    8.00
   1   8  -1  419.86   17.00
   1   8  -1  378.96   17.50
  -1  -8   1  416.16   18.00
  -1  -8   1  406.56   17.70
  -1  -8   1  412.46   18.60
   0   8  -1  133.39    7.30
   0   8  -1  136.09    7.70
   0  -8   1  131.69    8.50
   0  -8   1  139.39    8.70
   0  -8   1  125.09    7.80
  -1   8  -1   83.49    5.90
   1  -8   1   86.39    7.50
   1  -8   1   87.89    7.40
  -2   8  -1  185.08   11.80
  -2   8  -1  170.08    9.80
  -2   8  -1  193.28   10.70
   2  -8   1  175.18   12.10
   2  -8   1  203.88   13.50
   2  -8   1  192.88   11.30
   2  -8   1  202.48   11.80
  -3   8  -1   64.69    7.00
  -3   8  -1   70.09    7.60
  -3   8  -1   52.39    7.70
   3  -8   1   71.69    9.70
   3  -8   1   76.09    8.80
   3  -8   1   62.89    6.40
   3  -8   1   73.79    9.10
   4  -8   1   37.10    3.70
   4  -8   1   35.00    4.50
   4  -8   1   40.10    5.30
   4  -8   1   45.70    4.20
   4  -8   1   30.50    4.20
   4  -8   1   29.00    4.00
   4  -8   1   45.70    4.20
   5  -8   1   35.20    2.60
   5  -8   1   34.60    2.90
   5  -8   1   32.50    2.70
   5  -8   1   35.30    2.70
   5   7  -1    0.90    1.60
   5   7  -1    3.40    1.50
   4   7  -1   12.90    4.20
   4   7  -1   10.00    2.80
   4   7  -1   11.90    3.10
   4   7  -1    8.80    2.60
   3   7  -1   10.70    2.80
   3   7  -1   17.00    4.10
   3   7  -1    8.20    3.80
  -3  -7   1   13.10    4.50
  -3  -7   1   14.80    3.30
  -3  -7   1   11.60    4.30
   2   7  -1   33.60    5.10
   2   7  -1   33.10    4.50
   2   7  -1   40.70    4.00
  -2  -7   1   41.50    4.90
  -2  -7   1   35.50    5.50
  -2  -7   1   34.60    5.90
   1   7  -1   14.20    2.80
   1   7  -1   16.30    3.40
   1   7  -1   18.60    3.10
  -1  -7   1   15.20    2.90
  -1  -7   1   16.10    3.60
  -1  -7   1   11.90    3.20
  -1  -7   1   15.60    3.30
   0   7  -1  373.56   14.60
   0   7  -1  369.66   15.00
   0  -7   1  337.27   15.10
   0  -7   1  359.96   15.80
   0  -7   1  360.16   15.80
  -1   7  -1  895.61   31.00
  -1   7  -1  873.91   31.70
  -1   7  -1  824.72   31.80
   1  -7   1  818.92   31.20
   1  -7   1  833.72   32.00
   1  -7   1  868.31   33.20
   1  -7   1  880.61   32.80
  -2   7  -1   57.49    5.40
  -2   7  -1   64.49    5.40
   2  -7   1   70.09    6.30
   2  -7   1   60.99    7.30
   2  -7   1   48.60    7.00
   2  -7   1   66.29    6.00
  -3   7  -1   60.89    6.60
  -3   7  -1   66.09    7.00
  -3   7  -1   56.69    8.00
   3  -7   1   53.59    7.60
   3  -7   1   50.19    8.50
   3  -7   1   54.19    7.10
   3  -7   1   58.59    6.00
  -4   7  -1   35.80    6.80
   4  -7   1   19.00    3.20
   4  -7   1   20.60    4.40
   4  -7   1   25.60    3.80
   4  -7   1   27.20    4.20
   4  -7   1   18.60    3.20
   4  -7   1   33.40    5.10
   4  -7   1   25.40    3.90
   4  -7   1   23.90    3.30
   5  -7   1   16.10    2.20
   5  -7   1   21.00    2.60
   5  -7   1   17.30    2.40
   5  -7   1   17.30    2.60
   5  -7   1   20.00    3.30
   5   6  -1    2.70    1.60
   4   6  -1   15.50    4.10
   4   6  -1   18.50    3.60
   4   6  -1   12.00    2.80
   4   6  -1   15.00    4.30
   4   6  -1   17.20    3.30
  -4  -6   1   14.40    2.90
  -4  -6   1   17.70    5.70
   3   6  -1   41.70    4.90
   3   6  -1   39.60    5.70
   3   6  -1   58.69    7.70
  -3  -6   1   55.29    8.40
  -3  -6   1   37.80    6.60
  -3  -6   1   44.50    5.00
   2   6  -1  130.09    8.30
   2   6  -1  144.89    8.30
  -2  -6   1  128.69    9.20
  -2  -6   1  122.99    8.80
  -2  -6   1  133.09    7.40
   1   6  -1 2318.37   78.79
   1   6  -1 2376.16   79.79
   1   6  -1 2442.06   79.59
  -1  -6   1 2326.17   79.59
  -1  -6   1 2329.57   79.59
  -1  -6   1 2356.66   80.99
  -1  -6   1 2396.06   80.79
   0   6  -1 1058.29   36.00
   0  -6   1 1044.30   37.40
   0  -6   1 1026.60   38.90
   0  -6   1 1037.30   36.90
   0  -6   1 1042.10   37.30
  -1   6  -1  765.02   27.90
  -1   6  -1  803.82   27.70
   1  -6   1  791.12   29.10
   1  -6   1  765.32   29.50
   1  -6   1  756.22   28.60
   1  -6   1  719.73   28.00
  -2   6  -1  123.69    7.30
  -2   6  -1  125.59    7.20
   2  -6   1  118.99    8.30
   2  -6   1  127.79    8.70
   2  -6   1  120.89    9.30
   2  -6   1  112.59    8.00
  -3   6  -1   20.40    4.10
  -3   6  -1   18.80    3.60
   3  -6   1   21.50    4.80
   3  -6   1   24.70    5.40
   3  -6   1   17.30    3.60
   3  -6   1   24.00    5.60
  -4   6  -1    2.30    3.60
   4  -6   1    4.90    2.70
   4  -6   1    3.10    2.10
   4  -6   1    2.90    3.30
   4  -6   1   -0.90    2.30
   4  -6   1    3.00    2.00
   4  -6   1    3.30    2.40
   4  -6   1    1.70    1.90
   5  -6   1   34.90    3.20
   5  -6   1   26.30    3.50
   5  -6   1   37.70    3.70
   5  -6   1   33.20    3.30
   5  -6   1   35.40    3.30
   4   5  -1   70.39    6.10
   4   5  -1   42.30    6.00
  -4  -5   1   74.19    4.90
  -4  -5   1   74.39    9.70
   3   5  -1   63.69    6.50
   3   5  -1   66.29    5.40
   3   5  -1   65.19    6.10
   3   5  -1   73.29    7.70
  -3  -5   1   60.09    4.60
  -3  -5   1   63.49    7.90
   2   5  -1  287.27   13.40
   2   5  -1  296.77   13.40
   2   5  -1  284.17   13.60
  -2  -5   1  296.97   13.30
  -2  -5   1  319.07   12.50
  -2  -5   1  319.27   14.80
   1   5  -1  181.38    8.40
   1   5  -1  179.78    7.90
  -1  -5   1  179.08    9.30
  -1  -5   1  174.78    9.10
  -1  -5   1  185.08    9.40
  -1  -5   1  170.88    8.20
  -1  -5   1  179.98    8.50
  -1  -5   1  173.98   12.50
   0   5  -1 4094.99  135.39
   0   5  -1 3882.31  134.79
   0   5  -1 4287.47  132.99
   0  -5   1 3993.40  135.49
   0  -5   1 4230.58  134.09
   0  -5   1 4037.60  135.89
   0  -5   1 3975.40  134.89
   0  -5   1 4055.79  134.69
   0  -5   1 4069.09  134.09
   0  -5   1 4023.50  133.69
  -1   5  -1  110.09    5.70
  -1   5  -1   98.29    7.00
   1  -5   1  107.59    6.30
  -2   5  -1   85.09    5.50
  -2   5  -1   90.59    5.80
   2  -5   1   88.79    7.40
   2  -5   1   91.19    6.90
   2  -5   1   81.69    6.40
   2  -5   1   90.99    6.80
  -3   5  -1   41.30    4.60
  -3   5  -1   45.60    5.40
   3  -5   1   46.50    6.70
   3  -5   1   42.90    6.90
  -4   5  -1    1.30    3.70
   4  -5   1   -0.90    1.60
   4  -5   1    1.50    2.20
   4  -5   1    0.10    1.90
   4  -5   1    0.50    2.80
   4  -5   1   -0.50    1.90
   4  -5   1    3.60    2.40
   5  -5   1    4.90    1.70
   5  -5   1    3.30    1.50
   5  -5   1    5.20    2.10
   5  -5   1    6.00    1.80
   5  -5   1    4.90    2.20
   4   4  -1   22.40    3.90
   4   4  -1    9.10    3.30
  -4  -4   1   25.50    6.40
  -4  -4   1   18.20    2.60
   3   4  -1   88.29    7.00
   3   4  -1   84.79    7.10
   3   4  -1   81.79    5.90
  -3  -4   1   90.69    8.20
  -3  -4   1   90.39    5.00
   2   4  -1  217.28   10.50
   2   4  -1  213.58    9.90
   2   4  -1  215.58   10.40
   2   4  -1  202.78   10.30
  -2  -4   1  222.88   10.60
  -2  -4   1  218.38   11.30
  -2  -4   1  222.38    8.90
   1   4  -1   76.89    4.10
   1   4  -1   78.79    5.10
   1   4  -1   80.49    4.80
   1   4  -1   80.69    4.70
   1   4  -1   80.99    6.80
  -1  -4   1   80.49    4.80
  -1  -4   1   81.09    5.20
  -1  -4   1   88.99    9.20
  -1  -4   1   81.59    5.10
  -1  -4   1   95.59    5.50
  -1  -4   1   77.99    4.30
   0   4  -1  115.29    6.60
   0   4  -1  129.09    7.00
   0   4  -1  124.59    5.50
   0  -4   1  124.59    6.20
   0  -4   1  124.29    7.50
   0  -4   1  138.39    7.00
   0  -4   1  127.09    6.30
   0  -4   1  131.99    7.20
  -1   4  -1  169.48    7.40
  -1   4  -1  174.08    7.60
  -1   4  -1  184.48    8.70
   1  -4   1  168.98    8.20
   1  -4   1  162.18    8.40
   1  -4   1  165.48    8.10
  -2   4  -1  831.12   30.30
   2  -4   1  806.62   31.40
   2  -4   1  833.22   31.50
   2  -4   1  871.91   32.00
   2  -4   1  858.61   32.50
  -3   4  -1   52.39    5.50
  -3   4  -1   59.09    4.50
   3  -4   1   49.40    6.30
   3  -4   1   74.39    8.80
   3  -4   1   48.40    6.10
  -4   4  -1    6.30    2.20
   4  -4   1    7.70    3.50
   4  -4   1    6.60    2.90
   4  -4   1    7.00    2.70
   4  -4   1    4.40    3.10
   4  -4   1    7.00    4.60
   4  -4   1    7.50    3.30
   4  -4   1    3.00    2.30
   4  -4   1    7.50    3.20
   5  -4   1   10.90    2.20
   5  -4   1   17.80    2.80
   5  -4   1   14.80    3.20
   5  -4   1   14.90    2.90
   5  -4   1   16.60    3.40
   3   3  -1   84.29    6.80
   3   3  -1  101.39    7.50
   3   3  -1   98.49    7.10
   3   3  -1   91.09    5.90
  -3  -3   1   88.89    4.40
  -3  -3   1   83.99    7.40
   2   3  -1  167.48    8.80
   2   3  -1  170.88    8.80
   2   3  -1  166.48    8.40
  -2  -3   1  172.98    9.10
  -2  -3   1  181.68    6.90
   1   3  -1   33.70    2.90
   1   3  -1   42.20    3.20
   1   3  -1   41.40    5.00
   1   3  -1   44.10    3.20
  -1  -3   1   40.70    3.40
  -1  -3   1   43.00    3.70
  -1  -3   1   37.30    3.40
  -1  -3   1   40.10    2.50
  -1  -3   1   32.10    5.20
   0   3  -1  105.29    5.70
   0   3  -1  106.89    5.60
   0   3  -1  112.09    5.70
   0  -3   1  120.19    6.10
   0  -3   1  108.29    6.20
   0  -3   1  106.19    5.50
   0  -3   1  111.79    5.60
  -1   3  -1  434.66   15.60
  -1   3  -1  425.46   16.20
  -1   3  -1  427.26   15.30
  -1   3  -1  425.46   16.40
   1  -3   1  442.96   16.80
   1  -3   1  409.96   16.20
   1  -3   1  414.86   16.40
  -2   3  -1  973.00   33.40
  -2   3  -1 1001.30   34.40
   2  -3   1 1033.70   35.90
   2  -3   1  952.90   36.00
   2  -3   1  890.51   34.00
   2  -3   1  973.30   35.60
   2  -3   1  997.40   35.30
  -3   3  -1   78.49    6.00
  -3   3  -1   80.79    4.80
   3  -3   1   76.69    6.90
   3  -3   1   76.59    7.20
   3  -3   1   79.79    6.90
   4  -3   1   45.80    7.60
   4  -3   1   42.20    5.30
   4  -3   1   40.90    6.40
   4  -3   1   55.69    7.50
   5  -3   1   22.70    3.60
   5  -3   1   19.60    2.80
   5  -3   1   28.10    3.40
   3   2  -1   79.29    6.60
   3   2  -1   83.89    6.50
   3   2  -1   90.19    7.10
  -3  -2   1   72.39    3.50
   2   2  -1 1196.48   42.50
   2   2  -1 1272.57   43.00
   2   2  -1 1240.68   47.00
   2   2  -1 1212.08   41.80
  -2  -2   1 1231.28   39.90
  -2  -2   1 1196.08   49.20
  -2  -2   1 1202.08   42.30
   1   2  -1 4234.58  134.49
   1   2  -1 4200.68  137.39
  -1  -2   1 4132.99  134.39
  -1  -2   1 4181.08  138.79
  -1  -2   1 3901.01  134.19
   0   2  -1 3599.14  122.69
   0   2  -1 3882.21  122.79
   0   2  -1 3802.12  122.89
   0  -2   1 3766.32  122.69
   0  -2   1 3847.42  123.39
   0  -2   1 3538.95  122.79
   0  -2   1 3899.51  122.79
  -1   2  -1 1650.73   55.09
  -1   2  -1 1658.03   55.29
  -2   2  -1  317.97   12.40
  -2   2  -1  338.37   11.80
  -2   2  -1  322.97   13.10
  -2   2  -1  334.07   11.80
   2  -2   1  298.67   13.70
   2  -2   1  324.17   12.90
   2  -2   1  312.67   14.00
   2  -2   1  302.57   13.40
  -3   2  -1  688.83   25.00
  -3   2  -1  703.03   27.10
   3  -2   1  742.73   28.80
   3  -2   1  714.63   28.80
   3  -2   1  719.03   29.30
   3  -2   1  725.63   27.00
  -4   2  -1   40.30    3.40
   4  -2   1   36.30    6.00
   4  -2   1   50.49    7.40
   4  -2   1   50.09    5.70
   5  -2   1    2.80    1.70
   3   1  -1  234.18   12.60
   3   1  -1  237.58   11.90
   3   1  -1  251.37   12.80
   3   1  -1  245.28   12.40
  -3  -1   1  247.58    8.70
   2   1  -1  887.71   31.20
   2   1  -1  867.11   34.30
   2   1  -1  821.22   30.40
   2   1  -1  864.81   31.20
   2   1  -1  854.91   31.10
  -2  -1   1  878.21   36.10
   1   1  -1 7771.12  245.78
   1   1  -1 7535.05  242.98
   1   1  -1 7462.35  242.88
  -1  -1   1 7022.80  245.28
  -1  -1   1 7923.91  242.88
  -1  -1   1 7393.36  242.78
   0   1  -1  432.36   14.50
   0   1  -1  415.36   14.50
   0   1  -1  421.46   14.50
   0  -1   1  421.66   14.40
   0  -1   1  402.16   14.40
   0  -1   1  398.36   14.50
  -1   1  -1 7689.93  241.18
  -1   1  -1 7686.03  241.78
  -1   1  -1 7917.91  241.08
  -1   1  -1 7607.84  241.38
   1  -1   1 6370.26  241.08
   1  -1   1 7480.15  241.28
  -2   1  -1 1540.35   48.70
   2  -1   1 1441.06   50.89
   2  -1   1 1430.26   51.49
   2  -1   1 1500.45   51.49
   2  -1   1 1525.45   50.49
  -3   1  -1    3.10    2.30
  -3   1  -1    2.60    0.90
   3  -1   1    4.20    2.40
   3  -1   1    2.50    2.20
   3  -1   1    2.60    1.70
   3  -1   1    1.50    2.30
  -4   1  -1  206.78    8.70
   4  -1   1  225.68   13.20
   4  -1   1  230.48   13.20
  -4   0   1   58.39    4.50
   3   0  -1   57.19    6.90
   3   0  -1   68.29    7.00
   3   0  -1   57.39    5.40
   3   0  -1   56.19    5.70
  -3   0   1   49.90    2.70
   2   0  -1  357.66   15.10
   2   0  -1  362.46   17.00
   2   0  -1  365.36   15.00
   2   0  -1  351.76   14.60
   2   0  -1  354.56   14.50
  -2   0   1  354.66   18.20
   1   0  -1 3736.13  118.09
   1   0  -1 3580.94  120.29
   1   0  -1 3515.85  118.09
  -1   0   1 3491.05  120.09
  -1   0   1 3750.02  117.99
  -1   0   1 3770.62  118.09
   0   0  -1 4437.46  148.89
   0   0  -1 4985.80  149.29
   0   0  -1 4482.15  148.99
   0   0   1 4860.81  149.29
   0   0   1 4881.61  148.99
   0   0   1 3966.60  148.89
  -1   0  -1 5122.59  161.18
  -1   0  -1 5058.39  161.18
  -1   0  -1 5152.48  163.68
  -1   0  -1 5066.49  162.98
   1   0   1 5003.90  161.38
   1   0   1 4847.92  163.58
   1   0   1 4712.13  161.28
  -2   0  -1  534.95   21.90
  -2   0  -1  490.45   20.10
   2   0   1  509.85   18.30
   2   0   1  469.15   18.80
   2   0   1  486.15   18.70
   2   0   1  486.45   18.50
   2   0   1  474.55   18.00
  -3   0  -1    8.40    1.00
   3   0   1    5.60    2.10
   3   0   1   11.10    3.00
   3   0   1   10.90    3.10
   3   0   1   12.30    3.40
   4  -1  -1  212.98   12.60
   4  -1  -1  213.68   13.90
  -4   1   1  207.88    8.90
   3  -1  -1  361.16   17.20
   3  -1  -1  353.86   16.50
   3  -1  -1  360.96   17.30
  -3   1   1  353.86   13.10
   2  -1  -1  470.05   18.50
   2  -1  -1  475.85   20.40
   2  -1  -1  474.65   19.30
   2  -1  -1  493.25   18.90
   2  -1  -1  476.45   19.10
  -2   1   1  466.45   16.20
  -2   1   1  494.25   21.90
   1  -1  -1 3567.74  131.99
   1  -1  -1 4218.38  133.49
  -1   1   1 4088.39  133.29
  -1   1   1 4206.88  132.09
  -1   1   1 4241.08  131.99
   0  -1  -1  606.34   21.30
   0  -1  -1  625.64   20.80
   0  -1  -1  603.14   20.70
   0   1   1  614.14   21.30
   0   1   1  601.24   20.90
   0   1   1  639.34   20.80
  -1  -1  -1 7032.60  211.58
  -1  -1  -1 6823.82  211.58
   1   1   1 6329.67  211.78
   1   1   1 6061.39  211.68
  -2  -1  -1  256.17   14.70
   2   1   1  224.38   10.70
   2   1   1  288.07   11.30
   2   1   1  293.97   11.60
   2   1   1  240.68   10.90
   2   1   1  313.17   11.30
   3   1   1   23.50    3.50
   3   1   1   17.40    3.60
   3   1   1   19.10    3.50
   5  -2  -1    6.00    1.90
   5  -2  -1    4.30    2.20
   4  -2  -1   47.80    6.70
   4  -2  -1   53.99    8.20
  -4   2   1   41.20    3.60
   3  -2  -1  333.77   15.50
   3  -2  -1  346.67   16.10
   3  -2  -1  316.37   16.70
   3  -2  -1  321.97   16.20
  -3   2   1  335.27   12.80
   2  -2  -1  351.96   13.30
   2  -2  -1  357.96   15.20
   2  -2  -1  347.97   14.40
   2  -2  -1  343.27   15.30
   2  -2  -1  335.97   14.80
  -2   2   1  347.67   13.40
  -2   2   1  362.66   12.70
   1  -2  -1 3368.16  105.79
   1  -2  -1 3022.00  105.19
   1  -2  -1 3199.68  105.49
  -1   2   1 3230.78  105.19
  -1   2   1 3209.48  105.69
  -1   2   1 3237.48  105.49
   0  -2  -1 5537.95  176.28
   0  -2  -1 5396.46  176.18
   0  -2  -1 5271.67  176.78
   0   2   1 5525.25  176.28
   0   2   1 5569.24  176.18
   0   2   1 5268.37  176.98
  -1  -2  -1 3729.03  123.39
  -1  -2  -1 3886.51  120.59
  -1  -2  -1 3795.52  124.59
   1   2   1 3707.73  124.59
   1   2   1 3524.05  120.59
   1   2   1 3641.74  120.79
  -2  -2  -1 1315.17   51.89
   2   2   1 1382.06   46.10
   2   2   1 1355.26   46.30
   2   2   1 1360.16   46.40
   2   2   1 1378.36   46.50
   2   2   1 1340.97   46.20
   3   2   1  210.18   10.30
   3   2   1  215.08   10.80
   5  -3  -1   16.20    3.20
   5  -3  -1   11.80    2.50
   5  -3  -1    9.20    2.20
   4  -3  -1   24.40    5.80
   4  -3  -1   19.70    5.20
   4  -3  -1   16.70    4.30
  -4   3   1   24.40    5.70
  -4   3   1   17.30    3.00
   3  -3  -1  406.86   19.00
   3  -3  -1  444.86   20.40
   3  -3  -1  443.16   19.80
   3  -3  -1  434.96   20.80
  -3   3   1  431.96   16.60
   2  -3  -1  103.19    6.40
   2  -3  -1  104.79    6.80
   2  -3  -1  103.59    7.30
   2  -3  -1  110.39    7.30
   2  -3  -1  114.19    6.90
  -2   3   1  109.79    5.70
  -2   3   1  120.39    5.40
   1  -3  -1 1204.98   42.60
   1  -3  -1 1260.47   42.90
   1  -3  -1 1270.17   42.20
   1  -3  -1 1243.08   43.00
   1  -3  -1 1181.08   42.30
  -1   3   1 1235.78   42.80
  -1   3   1 1230.58   41.50
  -1   3   1 1252.87   42.50
  -1   3   1 1308.77   42.70
   0  -3  -1  480.95   17.50
   0  -3  -1  453.15   18.10
   0  -3  -1  466.25   17.70
   0   3   1  477.45   17.70
   0   3   1  498.75   17.60
   0   3   1  474.15   18.60
  -1  -3  -1 2343.37   82.19
  -1  -3  -1 2427.56   78.09
  -1  -3  -1 2356.06   78.09
  -1  -3  -1 2398.46   78.29
   1   3   1 2326.47   78.19
  -2  -3  -1   27.80    3.70
   2   3   1   23.90    3.20
   2   3   1   25.10    3.30
   2   3   1   18.90    3.00
  -3  -3  -1  386.06   13.50
   3   3   1  396.56   16.70
   3   3   1  376.76   17.00
   5  -4  -1    5.30    1.80
   5  -4  -1    6.80    2.00
   5  -4  -1    7.50    2.30
   4  -4  -1   15.70    4.40
   4  -4  -1   19.30    4.00
   4  -4  -1   22.20    5.40
   4  -4  -1   19.60    3.40
   4  -4  -1   20.80    4.00
   4  -4  -1   18.90    5.70
   4  -4  -1   23.30    4.30
   4  -4  -1   21.40    3.70
  -4   4   1   18.50    3.20
  -4   4   1   25.50    6.10
   3  -4  -1   89.79    7.60
   3  -4  -1   83.09    8.30
   3  -4  -1   79.29    7.90
   3  -4  -1   82.89    7.10
  -3   4   1   77.39    5.30
   2  -4  -1  841.62   31.70
   2  -4  -1  852.61   31.10
   2  -4  -1  829.42   32.10
   2  -4  -1  799.32   31.20
   2  -4  -1  835.12   33.90
  -2   4   1  845.92   29.20
  -2   4   1  790.22   29.20
   1  -4  -1  320.47   13.60
   1  -4  -1  306.27   12.50
   1  -4  -1  312.67   12.90
   1  -4  -1  313.57   13.30
   1  -4  -1  334.27   12.50
  -1   4   1  319.57   12.00
  -1   4   1  320.37   12.10
  -1   4   1  306.77   13.30
   0  -4  -1   20.70    2.80
   0  -4  -1   16.50    2.80
   0  -4  -1   23.10    3.30
   0  -4  -1   15.90    2.50
   0   4   1   21.20    3.80
   0   4   1   19.70    2.90
   0   4   1   19.90    3.00
   0   4   1   23.80    1.90
  -1  -4  -1  212.88    9.20
  -1  -4  -1  195.88    9.30
  -1  -4  -1  214.88    9.00
  -1  -4  -1  200.68    8.30
  -1  -4  -1  207.08   12.10
  -1  -4  -1  194.68    8.80
   1   4   1  198.88    8.30
   1   4   1  191.28    8.40
   1   4   1  208.28    9.10
  -2  -4  -1  660.73   22.50
  -2  -4  -1  627.54   25.20
  -2  -4  -1  639.04   24.50
   2   4   1  630.34   24.50
   2   4   1  655.03   24.00
   2   4   1  640.74   23.90
   2   4   1  648.34   23.70
  -3  -4  -1   79.49    4.40
  -3  -4  -1   81.19    7.50
   3   4   1   76.39    6.60
   3   4   1   85.39    5.70
   3   4   1   78.19    6.00
   5  -5  -1    5.40    2.00
   5  -5  -1    3.70    2.10
   5  -5  -1    6.40    1.90
   5  -5  -1    6.70    1.90
   4  -5  -1   22.00    4.40
   4  -5  -1   10.80    2.60
   4  -5  -1   22.20    4.90
   4  -5  -1   11.70    3.10
   4  -5  -1   20.60    3.80
   4  -5  -1   15.40    3.30
   4  -5  -1   20.60    4.30
  -4   5   1   22.20    5.90
   3  -5  -1   72.09    8.70
   3  -5  -1   77.49    9.50
   3  -5  -1   74.79    8.40
   3  -5  -1   78.19    7.30
  -3   5   1   73.89    5.70
  -3   5   1   80.29    7.90
   2  -5  -1   -1.10    1.80
   2  -5  -1    0.80    1.90
   2  -5  -1    1.60    1.80
  -2   5   1    0.70    1.40
  -2   5   1    0.90    1.30
   1  -5  -1  605.14   23.40
   1  -5  -1  628.94   24.00
   1  -5  -1  626.74   23.10
   1  -5  -1  606.94   24.20
  -1   5   1  662.13   22.90
  -1   5   1  658.23   24.60
  -1   5   1  645.54   22.50
   0  -5  -1 1293.67   44.60
   0  -5  -1 1305.37   46.40
   0  -5  -1 1321.87   44.50
   0  -5  -1 1323.77   46.00
   0  -5  -1 1272.17   44.20
   0  -5  -1 1235.18   45.30
   0   5   1 1353.46   45.70
   0   5   1 1311.97   43.70
   0   5   1 1264.97   47.10
   0   5   1 1270.37   45.90
  -1  -5  -1  124.59    6.20
  -1  -5  -1  123.19    6.70
  -1  -5  -1  135.19    9.70
  -1  -5  -1  125.89    7.20
  -1  -5  -1  121.49    7.00
   1   5   1  117.79    6.10
  -2  -5  -1  100.69    5.40
  -2  -5  -1  100.39    6.70
  -2  -5  -1  101.99    7.10
   2   5   1   87.79    5.80
   2   5   1   90.29    6.30
   2   5   1   88.99    5.90
  -3  -5  -1  420.16   20.10
  -3  -5  -1  422.16   15.90
   3   5   1  401.46   18.00
   3   5   1  391.96   16.90
   3   5   1  404.06   18.60
  -4  -5  -1    9.70    2.10
   4   5   1   14.50    3.40
   5  -6  -1   14.50    2.50
   5  -6  -1   12.70    2.70
   5  -6  -1   21.00    2.80
   5  -6  -1   17.50    2.50
   4  -6  -1   79.49    6.30
   4  -6  -1   78.59    6.50
   4  -6  -1   80.19    5.80
   4  -6  -1   83.39    6.20
   4  -6  -1   85.39    6.20
   4  -6  -1   85.89    7.20
  -4   6   1   95.69    9.70
   3  -6  -1   58.79    6.60
   3  -6  -1   57.39    7.50
   3  -6  -1   62.19    8.30
   3  -6  -1   70.79    8.50
   3  -6  -1   73.99    9.50
  -3   6   1   59.69    5.60
  -3   6   1   77.09    9.40
   2  -6  -1  337.87   15.90
   2  -6  -1  344.97   16.30
   2  -6  -1  354.66   17.10
   2  -6  -1  334.27   17.00
  -2   6   1  351.16   14.70
  -2   6   1  342.57   14.30
  -2   6   1  351.06   16.70
   1  -6  -1  358.86   15.40
   1  -6  -1  368.86   16.30
   1  -6  -1  399.56   16.90
   1  -6  -1  376.56   15.70
   1  -6  -1  382.36   15.50
  -1   6   1  368.36   16.10
  -1   6   1  403.96   15.50
  -1   6   1  401.46   14.90
   0  -6  -1  365.76   16.20
   0  -6  -1  349.27   14.50
   0  -6  -1  336.67   16.20
   0  -6  -1  348.07   14.40
   0  -6  -1  355.76   14.80
   0   6   1  361.06   13.70
   0   6   1  350.26   17.00
  -1  -6  -1  322.47   15.30
  -1  -6  -1  343.17   14.30
  -1  -6  -1  348.57   15.20
  -1  -6  -1  355.66   14.70
   1   6   1  345.27   13.90
   1   6   1  347.67   15.50
  -2  -6  -1   18.70    3.90
  -2  -6  -1   13.00    3.00
  -2  -6  -1   17.40    2.80
   2   6   1   18.40    3.70
   2   6   1   15.20    2.80
   2   6   1   12.20    2.90
  -3  -6  -1   46.80    4.40
  -3  -6  -1   56.79    8.10
   3   6   1   59.99    6.80
   3   6   1   60.99    8.00
   3   6   1   50.39    5.00
  -4  -6  -1    7.90    2.20
   4   6   1   12.00    3.20
   4   6   1    7.60    5.20
   5  -7  -1    5.20    1.90
   5  -7  -1    8.90    2.00
   5  -7  -1    5.40    1.70
   5  -7  -1    5.70    1.50
   5  -7  -1    6.20    1.50
   5  -7  -1    6.50    1.60
   4  -7  -1   19.50    3.20
   4  -7  -1    9.40    2.80
   4  -7  -1   22.30    4.50
   4  -7  -1   17.60    3.40
   4  -7  -1   13.20    3.90
   4  -7  -1   14.50    3.30
   4  -7  -1   12.40    2.80
  -4   7   1   22.70    5.80
   3  -7  -1  122.49    8.70
   3  -7  -1  147.39   10.10
   3  -7  -1  129.99   10.10
   3  -7  -1  123.79   11.40
   3  -7  -1  131.39   11.40
  -3   7   1  136.89   10.90
  -3   7   1  120.69    8.30
   2  -7  -1   45.50    5.70
   2  -7  -1   62.09    7.80
   2  -7  -1   41.40    5.60
   2  -7  -1   54.79    7.50
  -2   7   1   41.70    6.00
  -2   7   1   51.39    5.20
  -2   7   1   58.09    6.00
   1  -7  -1 1076.29   38.50
   1  -7  -1 1022.60   37.10
   1  -7  -1  967.50   36.70
   1  -7  -1 1000.00   36.80
   1  -7  -1 1054.49   38.80
  -1   7   1 1014.30   37.60
  -1   7   1 1080.79   36.40
  -1   7   1 1013.90   36.80
   0  -7  -1 3353.66  109.79
   0  -7  -1 3149.19  109.09
   0  -7  -1 3198.48  109.19
   0   7   1 3381.46  108.29
  -1  -7  -1  536.85   21.50
  -1  -7  -1  546.25   22.10
  -1  -7  -1  504.35   20.90
   1   7   1  556.24   20.70
   1   7   1  523.15   21.10
  -2  -7  -1  392.76   18.00
  -2  -7  -1  417.56   17.10
  -2  -7  -1  401.96   18.90
   2   7   1  379.76   17.80
   2   7   1  430.56   17.60
   2   7   1  365.16   16.10
   2   7   1  406.96   17.30
  -3  -7  -1  124.59    7.80
  -3  -7  -1  138.29   10.60
   3   7   1  122.29    9.30
   3   7   1  111.09    7.70
   3   7   1  109.39    8.20
  -4  -7  -1   70.19   10.50
   4   7   1   67.29    5.70
   4   7   1   60.29    7.60
   4   7   1   77.19    9.70
   4   7   1   78.19    6.50
   4   7   1   66.79    7.10
   4   7   1   57.39    5.60
   5   7   1    1.80    1.50
   5  -8  -1    1.80    1.10
   5  -8  -1    1.50    1.00
   5  -8  -1    2.20    1.20
   5  -8  -1    2.00    1.10
   5  -8  -1    1.30    1.20
  -5   8   1    2.20    1.20
   4  -8  -1    2.80    1.70
   4  -8  -1    0.80    1.60
   4  -8  -1    3.20    2.10
   4  -8  -1    2.00    1.60
   4  -8  -1    1.50    1.70
   4  -8  -1    1.30    2.20
   3  -8  -1  145.19   12.70
   3  -8  -1  166.48   11.50
   3  -8  -1  160.38   12.90
   3  -8  -1  152.58    9.80
   3  -8  -1  144.89   11.20
  -3   8   1  145.99    9.90
  -3   8   1  165.38   12.00
   2  -8  -1  299.87   15.20
   2  -8  -1  293.07   16.60
   2  -8  -1  303.47   14.90
   2  -8  -1  296.47   16.30
  -2   8   1  298.57   14.40
  -2   8   1  255.37   13.00
  -2   8   1  296.77   15.60
   1  -8  -1  248.98   13.20
   1  -8  -1  261.87   13.70
   1  -8  -1  238.88   12.00
  -1   8   1  270.77   11.80
  -1   8   1  244.38   12.60
   0  -8  -1  353.46   15.70
   0  -8  -1  323.37   14.80
   0  -8  -1  328.77   15.00
   0   8   1  353.76   14.30
   0   8   1  314.27   14.20
  -1  -8  -1   99.69    7.10
  -1  -8  -1   94.29    7.00
  -1  -8  -1  107.59    7.70
   1   8   1   99.39    6.40
   1   8   1   93.39    6.70
  -2  -8  -1  143.09   10.20
  -2  -8  -1  154.58    9.10
  -2  -8  -1  136.09    9.30
   2   8   1  136.79    9.00
   2   8   1  152.78    9.90
   2   8   1  133.79    8.10
  -3  -8  -1  161.78    9.70
  -3  -8  -1  162.28   12.20
   3   8   1  172.08    9.90
   3   8   1  149.39   11.10
   4   8   1   63.29    6.90
   4   8   1   66.39    6.30
   4   8   1   70.09    6.30
   4   8   1   49.60    7.30
   4   8   1   65.29    5.80
   4   8   1   59.89    5.40
   5   8   1   36.70    3.70
   5   8   1   34.20    3.20
   5  -9  -1   18.50    2.20
   5  -9  -1   20.60    2.40
   5  -9  -1   22.80    2.40
   4  -9  -1    2.20    1.60
   4  -9  -1    0.20    1.60
   4  -9  -1    0.80    1.60
   4  -9  -1   -0.30    1.60
   4  -9  -1   -0.50    1.10
   3  -9  -1   42.70    5.80
   3  -9  -1   44.00    5.30
   3  -9  -1   35.70    4.80
   3  -9  -1   44.90    6.80
   3  -9  -1   40.40    4.60
   3  -9  -1   42.70    4.90
   3  -9  -1   51.39    4.60
   3  -9  -1   36.70    4.90
  -3   9   1   50.99    7.70
   2  -9  -1   65.29    6.00
   2  -9  -1   64.09    8.70
   2  -9  -1   61.49    7.40
   2  -9  -1   49.00    7.20
  -2   9   1   51.29    6.00
  -2   9   1   65.89    8.10
   1  -9  -1  535.85   23.50
   1  -9  -1  531.85   23.20
  -1   9   1  456.35   21.30
  -1   9   1  524.65   20.90
   0  -9  -1   62.89    6.00
   0  -9  -1   46.60    5.70
   0   9   1   54.09    4.70
   0   9   1   54.19    6.00
  -1  -9  -1  360.86   16.60
  -1  -9  -1  339.47   16.60
   1   9   1  334.07   15.30
   1   9   1  316.17   15.50
   1   9   1  323.67   14.30
  -2  -9  -1   59.89    7.20
  -2  -9  -1   54.09    6.40
  -2  -9  -1   68.59    8.30
   2   9   1   69.09    8.10
   2   9   1   54.09    5.30
   2   9   1   58.89    6.80
  -3  -9  -1   75.29    7.10
  -3  -9  -1  107.19   11.50
   3   9   1   77.19    6.80
   3   9   1   66.49    8.70
   4   9   1    7.20    3.30
   4   9   1    3.70    3.30
   4   9   1   12.70    3.20
   4   9   1   13.20    3.10
   4   9   1   12.00    4.10
   4   9   1   16.40    3.60
   5   9   1   13.60    2.50
   5   9   1   15.30    2.30
   4 -10  -1   71.49    5.40
   4 -10  -1   68.99    4.50
   4 -10  -1   70.59    4.60
   4 -10  -1   69.19    5.00
   4 -10  -1   59.19    4.20
   4 -10  -1   67.79    4.90
   3 -10  -1   18.90    3.60
   3 -10  -1   22.40    3.90
   3 -10  -1   25.80    3.70
   3 -10  -1   24.10    3.60
   3 -10  -1   25.70    4.60
   3 -10  -1   26.60    3.70
   3 -10  -1   25.60    4.00
  -3  10   1   36.10    6.50
   2 -10  -1   46.30    8.40
   2 -10  -1   45.50    6.00
   2 -10  -1   22.10    5.60
  -2  10   1   33.30    5.10
  -2  10   1   29.30    5.60
   1 -10  -1  229.88   14.50
   1 -10  -1  243.18   14.50
  -1  10   1  244.98   12.30
   0 -10  -1  215.38   12.00
   0 -10  -1  226.58   12.90
   0  10   1  202.48   11.10
  -1 -10  -1   78.19    7.30
  -1 -10  -1   78.49    7.60
   1  10   1   78.69    6.80
   1  10   1   85.69    6.10
   1  10   1   72.59    6.80
  -2 -10  -1   46.00    7.30
  -2 -10  -1   35.00    5.60
  -2 -10  -1   36.80    5.90
   2  10   1   55.09    7.30
   2  10   1   39.10    6.70
   2  10   1   45.00    5.50
  -3 -10  -1    3.80    3.40
  -3 -10  -1    3.60    4.60
   3  10   1    7.00    3.10
   3  10   1   -0.50    3.60
   3  10   1    8.50    4.30
   3  10   1    5.10    4.40
   3  10   1    5.70    4.90
   4  10   1   12.80    3.20
   4  10   1   12.90    3.30
   4  10   1   12.90    3.10
   4  10   1   17.50    4.50
   4  10   1   15.30    3.30
   5  10   1    3.60    1.50
   5  10   1    3.70    2.30
   5  10   1    1.00    1.10
   4 -11  -1   11.00    1.70
   4 -11  -1    8.70    2.00
   4 -11  -1    9.10    2.20
   4 -11  -1    7.20    1.60
   4 -11  -1   10.80    2.10
   4 -11  -1    6.70    1.70
  -4  11   1    3.70    1.50
   3 -11  -1    4.20    2.00
   3 -11  -1    2.90    2.30
   3 -11  -1    2.20    1.90
   3 -11  -1    6.80    2.40
   3 -11  -1    2.30    1.90
   2 -11  -1  124.99    7.60
   2 -11  -1  109.99    6.90
   2 -11  -1  116.49    7.80
   2 -11  -1  116.49    8.20
   2 -11  -1  103.09    6.50
   2 -11  -1  116.19    7.50
  -2  11   1  118.39    9.90
  -2  11   1  108.19    7.50
   1 -11  -1    7.20    4.30
   1 -11  -1   20.20    8.00
  -1  11   1    5.90    3.30
   0 -11  -1  264.57   14.80
   0 -11  -1  289.47   16.00
   0  11   1  287.47   14.30
  -1 -11  -1   74.79    8.40
  -1 -11  -1   67.89    8.00
   1  11   1   69.09    8.30
   1  11   1   68.29    7.50
  -2 -11  -1  230.58   14.90
  -2 -11  -1  224.18   14.00
   2  11   1  241.38   14.70
   2  11   1  229.48   14.00
   2  11   1  237.28   12.40
   3  11   1   64.09    5.80
   3  11   1   78.69    6.40
   3  11   1   68.39    9.20
   3  11   1   66.69    6.40
   3  11   1   68.49    4.80
   3  11   1   76.19    7.90
   3  11   1   68.09    7.50
   3  11   1   69.79    6.60
   4  11   1   34.50    4.50
   4  11   1   54.39    5.00
   4  11   1   60.69    7.50
   4  11   1   57.09    5.50
   4  11   1   58.69    5.80
   5  11   1    0.80    1.40
   5  11   1    2.90    1.30
   5  11   1    1.10    0.90
   4 -12  -1   15.40    2.00
   4 -12  -1   12.60    1.90
   4 -12  -1   16.70    2.00
  -4  12   1   13.50    2.00
   3 -12  -1   15.20    3.00
   3 -12  -1   13.80    2.70
   3 -12  -1   14.30    2.70
   3 -12  -1   12.50    2.50
   3 -12  -1   18.20    3.30
  -3  12   1   15.50    3.00
   2 -12  -1  221.78   10.60
   2 -12  -1  211.68   10.90
   2 -12  -1  223.88   11.50
   2 -12  -1  222.18   11.00
  -2  12   1  224.08   11.30
  -2  12   1  219.88   11.40
   1 -12  -1    9.20    2.80
   1 -12  -1   12.50    3.20
   1 -12  -1   11.00    3.10
   1 -12  -1    9.40    4.00
  -1  12   1   11.20    3.20
  -1  12   1   10.70    3.20
  -1  12   1    8.30    3.80
   0 -12  -1  114.99   10.70
   0  12   1  123.79    8.90
  -1 -12  -1   13.90    4.60
  -1 -12  -1   22.50    5.10
   1  12   1   30.90    5.80
   1  12   1   31.60    6.00
  -2 -12  -1  196.98   13.90
  -2 -12  -1  178.48   13.10
   2  12   1  194.68   13.00
   2  12   1  182.48    8.70
   2  12   1  171.98   10.80
   2  12   1  182.08   10.80
   2  12   1  189.18   12.90
   2  12   1  191.08   10.80
   2  12   1  189.58   12.90
   2  12   1  179.68   10.00
   3  12   1    3.30    2.30
   3  12   1    0.20    1.40
   3  12   1    2.00    2.30
   3  12   1    0.70    2.20
   3  12   1   -4.50    2.60
   3  12   1    0.70    1.90
   3  12   1    2.20    2.40
   3  12   1    2.80    3.10
   4  12   1    6.50    2.20
   4  12   1    9.90    3.40
   4  12   1   14.60    2.70
   4  12   1    3.70    1.90
   4  12   1   14.10    3.20
   5  12   1    0.90    1.00
   5  12   1    2.10    0.90
   3 -13  -1   19.30    2.80
   3 -13  -1   12.90    2.50
   3 -13  -1   16.10    2.60
   3 -13  -1   13.70    2.50
   3 -13  -1   10.20    2.10
  -3  13   1   17.50    2.90
   2 -13  -1   40.80    4.50
   2 -13  -1   28.90    3.90
   2 -13  -1   30.30    4.20
  -2  13   1   25.20    4.00
  -2  13   1   31.80    4.40
   1 -13  -1   85.29    6.20
   1 -13  -1   89.89    6.70
   1 -13  -1   85.39    6.00
  -1  13   1   86.19    6.50
  -1  13   1   92.49    7.00
   0 -13  -1    3.10    2.40
   0 -13  -1    8.40    2.40
   0  13   1    7.20    2.80
   0  13   1    1.50    2.40
  -1 -13  -1   76.09    5.30
  -1 -13  -1   72.19    5.80
   1  13   1  103.29   10.60
   1  13   1   77.19    5.20
   1  13   1   64.69    6.10
   1  13   1   71.99    6.60
   1  13   1   69.49    7.80
  -2 -13  -1    0.30    1.70
   2  13   1    0.30    2.60
   2  13   1    3.80    2.40
   2  13   1    1.50    2.50
   2  13   1    6.10    3.40
   2  13   1    1.50    3.50
   2  13   1    1.80    1.80
  -3 -13  -1  102.49    5.70
   3  13   1  100.69    6.60
   3  13   1   94.69    7.30
   3  13   1   96.29    5.60
   3  13   1  100.59    8.80
   3  13   1  109.39    7.60
   3  13   1   86.29    6.20
   3  13   1  109.69    7.40
   4  13   1    4.60    1.50
   4  13   1    6.90    1.80
   4  13   1    8.90    2.70
   4  13   1    9.80    2.60
   3 -14  -1    7.20    1.60
   3 -14  -1    6.10    1.50
   3 -14  -1    7.40    1.50
   3 -14  -1    8.50    1.70
  -3  14   1    7.00    1.80
  -3  14   1    7.40    1.70
   2 -14  -1    4.20    2.00
   2 -14  -1    9.40    2.30
  -2  14   1    6.90    2.10
  -2  14   1    5.60    2.30
   1 -14  -1   26.50    3.40
   1 -14  -1   25.70    3.80
  -1  14   1   22.70    3.80
  -1  14   1   27.60    3.80
   0 -14  -1    0.10    2.00
   0 -14  -1    4.30    2.00
   0  14   1    0.60    2.10
   0  14   1    3.30    2.50
  -1 -14  -1  141.99    8.00
  -1 -14  -1  144.69    7.70
  -1 -14  -1  131.99    9.90
   1  14   1  146.59    9.50
   1  14   1  141.29   10.70
   1  14   1  146.39    7.50
   1  14   1  139.89    8.70
  -2 -14  -1   43.70    4.20
   2  14   1   33.80    3.60
   2  14   1   57.99    8.00
   2  14   1   32.70    5.10
   2  14   1   40.60    4.80
  -3 -14  -1   42.90    3.50
   3  14   1   47.10    5.40
   3  14   1   53.29    5.90
   3  14   1   41.00    3.40
   3  14   1   44.40    4.70
   3  14   1   32.50    5.20
   3  14   1   37.30    4.10
   4  14   1    6.30    2.20
   4  14   1    8.20    2.20
   4  14   1    9.70    1.70
   4  14   1    8.20    1.60
   2 -15  -1    3.70    1.70
  -2  15   1    6.70    2.20
  -2  15   1    4.60    1.70
   1 -15  -1   20.30    2.90
   1 -15  -1   25.90    3.60
  -1  15   1   34.10    4.80
  -1  15   1   30.80    4.10
   0 -15  -1    6.60    2.30
   0 -15  -1    5.20    1.90
   0  15   1    2.10    2.30
   0  15   1    2.40    2.10
  -1 -15  -1    9.90    2.20
  -1 -15  -1   14.30    2.90
   1  15   1   14.70    4.10
   1  15   1   19.60    4.10
  -2 -15  -1   -0.50    1.30
  -2 -15  -1    0.80    2.60
   2  15   1    0.50    1.80
   2  15   1   -1.10    1.70
   2  15   1   -0.20    1.30
  -3 -15  -1    4.60    1.40
   3  15   1    4.30    1.30
   3  15   1    3.20    1.50
   3  15   1    4.60    2.30
   3  15   1    2.80    2.00
   2 -16  -1   32.30    2.70
  -2  16   1   39.60    3.00
   1 -16  -1   22.00    3.00
   1 -16  -1   20.00    2.50
  -1  16   1   18.30    2.70
  -1  16   1   20.60    3.40
   0 -16  -1   15.50    2.40
   0 -16  -1   18.80    2.80
   0  16   1   19.90    3.40
   0  16   1   16.60    3.30
  -1 -16  -1   40.90    3.60
   1  16   1   51.79    5.90
   1  16   1   36.30    7.70
  -2 -16  -1    0.40    1.20
  -2 -16  -1    2.80    2.50
   2  16   1   -0.40    1.40
   2  16   1   -0.90    1.50
  -3 -16  -1   10.70    1.50
  -3 -16  -1    8.70    2.30
   3  16   1    9.20    2.30
   3  16   1   12.80    2.30
   1 -17  -1    4.70    1.40
  -1  17   1    4.70    1.80
  -1  17   1    0.90    1.20
   0 -17  -1    3.30    1.40
   0 -17  -1    3.60    1.40
   0  17   1    6.60    2.10
  -1 -17  -1    4.10    1.40
   1  17   1    3.70    2.00
  -2 -17  -1    6.40    2.20
  -2 -17  -1    6.90    1.40
   2  17   1    8.90    2.00
   2  17   1    6.20    1.80
   2  17   1    7.40    2.10
   2  17  -2   53.69    3.70
  -2 -17   2   47.80    5.40
   1  17  -2    6.10    1.80
   1  17  -2    4.30    1.90
  -1 -17   2    3.60    1.20
  -1 -17   2    6.80    2.30
   0 -17   2    5.90    1.50
  -1  17  -2    7.00    1.60
   1 -17   2    7.60    1.50
   2  16  -2   11.10    2.50
   2  16  -2   10.40    2.60
  -2 -16   2    8.50    1.70
  -2 -16   2   12.30    3.30
   1  16  -2    5.30    2.30
   1  16  -2    6.20    2.20
  -1 -16   2    6.50    1.80
  -1 -16   2    7.60    3.20
   0  16  -2   14.70    2.80
   0  16  -2   13.60    3.00
   0 -16   2   13.10    2.20
  -1  16  -2   25.90    3.20
   1 -16   2   22.70    2.60
   1 -16   2   25.80    2.70
  -2  16  -2   12.40    1.80
   2 -16   2   17.00    2.00
   3  15  -2   -1.10    1.20
   3  15  -2    1.20    1.50
   3  15  -2    0.50    1.20
  -3 -15   2    0.00    1.80
   2  15  -2    8.40    2.70
   2  15  -2    9.20    3.10
   2  15  -2   14.00    3.20
   2  15  -2    9.50    2.90
  -2 -15   2   10.20    3.50
  -2 -15   2   11.50    2.10
   1  15  -2    4.30    2.50
   1  15  -2    2.40    2.30
   1  15  -2    6.00    2.60
  -1 -15   2    6.90    3.00
  -1 -15   2    5.50    2.00
   0  15  -2    3.40    2.40
   0  15  -2    3.50    2.30
   0 -15   2    2.50    1.80
  -1  15  -2    2.40    2.20
  -1  15  -2    1.10    1.60
   1 -15   2   -0.10    1.40
   1 -15   2    1.80    1.50
  -2  15  -2   12.00    2.70
  -2  15  -2   12.20    2.30
   2 -15   2   12.10    2.20
   2 -15   2   15.00    2.10
   4  14  -2    1.00    1.00
   3  14  -2   14.70    2.80
   3  14  -2   18.00    3.40
   3  14  -2   19.90    3.50
   3  14  -2   14.90    3.50
  -3 -14   2   14.70    3.70
   2  14  -2   23.80    4.00
   2  14  -2   27.00    5.00
   2  14  -2   24.50    4.40
   2  14  -2   28.10    4.70
  -2 -14   2   21.30    2.80
  -2 -14   2   16.60    4.30
   1  14  -2   75.19    6.60
   1  14  -2   72.39    6.40
   1  14  -2   73.89    6.40
  -1 -14   2   75.29    7.20
  -1 -14   2   69.29    5.20
   0  14  -2    6.30    2.70
   0  14  -2    7.60    2.80
   0 -14   2    6.30    2.30
   0 -14   2   11.80    4.00
  -1  14  -2    3.40    2.30
  -1  14  -2    4.60    2.40
   1 -14   2    2.30    1.90
   1 -14   2    7.10    2.10
  -2  14  -2    4.10    2.20
  -2  14  -2    6.40    2.20
   2 -14   2   10.20    2.20
  -3  14  -2   -0.60    1.00
  -3  14  -2   -0.60    1.20
   3 -14   2    1.30    1.10
   3 -14   2    1.70    1.30
   4  13  -2    5.40    1.50
   4  13  -2    6.00    2.00
   4  13  -2    6.90    1.40
   4  13  -2    9.60    2.10
   4  13  -2    9.60    2.10
  -4 -13   2    2.70    1.70
   3  13  -2    6.20    2.40
   3  13  -2    3.00    2.40
   3  13  -2    4.90    1.80
   3  13  -2    6.00    2.70
   3  13  -2    4.30    2.10
   3  13  -2    4.40    1.80
   2  13  -2   29.50    5.00
   2  13  -2   35.30    5.20
   2  13  -2   33.40    5.30
   2  13  -2   21.40    2.90
   2  13  -2   23.20    5.00
   2  13  -2   23.50    5.90
  -2 -13   2   23.20    3.20
   1  13  -2  216.18   13.80
   1  13  -2  187.28   11.20
   1  13  -2  218.48   12.00
   1  13  -2  204.28   11.50
  -1 -13   2  213.48   12.90
  -1 -13   2  208.08    9.90
   0  13  -2  169.88   10.00
   0  13  -2  174.88   12.00
   0  13  -2  174.88   10.10
   0  13  -2  163.68   10.10
   0 -13   2  166.78   11.00
   0 -13   2  171.28    8.80
  -1  13  -2    7.20    2.70
  -1  13  -2    7.50    2.70
   1 -13   2    3.80    2.40
   1 -13   2    6.50    2.30
  -2  13  -2  104.99    7.80
  -2  13  -2  112.69    7.00
   2 -13   2  100.99    6.50
   2 -13   2   93.89    6.10
   2 -13   2   89.49    6.60
   2 -13   2   97.29    6.40
  -3  13  -2   20.70    3.40
  -3  13  -2   31.90    3.60
   3 -13   2   26.90    3.00
   3 -13   2   32.30    3.20
   3 -13   2   33.90    3.70
   4  12  -2   16.20    2.90
   4  12  -2   16.00    2.60
   4  12  -2    9.20    1.90
   4  12  -2   17.40    3.30
   4  12  -2   10.30    3.00
   3  12  -2    6.40    2.80
   3  12  -2    5.60    3.00
   3  12  -2   10.50    2.70
   3  12  -2    3.20    2.30
   3  12  -2    7.50    2.80
   3  12  -2   10.70    2.50
   2  12  -2   42.40    5.00
   2  12  -2   45.90    7.20
   2  12  -2   46.10    7.20
   2  12  -2   40.30    5.80
   2  12  -2   44.70    4.00
   2  12  -2   28.20    4.80
  -2 -12   2   43.10    4.00
   1  12  -2   52.19    7.50
   1  12  -2   49.40    7.10
   1  12  -2   51.29    9.00
  -1 -12   2   41.80    6.90
   0  12  -2  471.95   21.40
   0  12  -2  471.65   22.00
   0 -12   2  476.65   23.40
  -1  12  -2    4.10    2.40
  -1  12  -2    6.10    3.00
   1 -12   2    9.60    2.80
   1 -12   2    7.20    2.50
   1 -12   2   12.40    2.90
   1 -12   2    7.30    2.70
  -2  12  -2   67.39    5.80
   2 -12   2   67.59    6.40
   2 -12   2   59.99    5.30
   2 -12   2   59.49    5.30
   2 -12   2   58.59    5.20
  -3  12  -2   85.69    5.90
   3 -12   2   79.39    5.40
   3 -12   2   82.89    5.40
   3 -12   2   84.19    5.80
   3 -12   2   76.39    5.60
  -4  12  -2    5.40    1.50
   4 -12   2    9.40    1.70
   4 -12   2    8.30    1.40
   4 -12   2   12.50    1.80
   4 -12   2   11.30    1.50
   5  11  -2   12.80    2.60
   5  11  -2   13.40    1.50
   5  11  -2   17.60    1.70
   4  11  -2    8.50    2.20
   4  11  -2    4.50    2.40
   4  11  -2    5.90    2.50
   4  11  -2    8.50    2.40
   4  11  -2   10.90    2.40
   4  11  -2    9.70    2.60
   3  11  -2  154.88    9.80
   3  11  -2  159.18    8.80
   3  11  -2  155.08   11.20
   3  11  -2  158.08    9.70
   3  11  -2  179.98    9.90
   3  11  -2  146.09    8.70
   2  11  -2  138.79    8.80
   2  11  -2  132.39   11.00
  -2 -11   2  138.19   11.60
  -2 -11   2  135.89   11.70
   1  11  -2  370.46   18.00
   1  11  -2  376.16   19.10
  -1 -11   2  396.86   20.20
   0  11  -2  133.59    8.90
   0  11  -2  132.09    9.40
   0 -11   2  126.39   10.40
   0 -11   2  119.79   10.80
  -1  11  -2  213.48   12.00
   1 -11   2  217.58   14.00
   1 -11   2  206.18   14.80
  -2  11  -2   86.99    6.80
   2 -11   2   95.69    6.70
   2 -11   2   93.59    7.00
   2 -11   2  100.69    6.50
   2 -11   2   95.99    6.40
  -3  11  -2   83.79    6.30
   3 -11   2   76.89    5.10
   3 -11   2   84.49    5.60
   3 -11   2   79.19    5.80
   3 -11   2   90.29    6.40
   3 -11   2   85.59    6.20
   3 -11   2   77.59    6.00
  -4  11  -2    4.80    1.50
   4 -11   2    6.00    1.60
   4 -11   2    4.40    1.30
   4 -11   2    3.70    1.60
   4 -11   2    4.40    1.60
   4 -11   2    5.60    1.50
   4 -11   2    4.50    1.70
   5  10  -2    0.40    1.10
   5  10  -2    1.50    1.00
   5  10  -2    1.80    1.20
   4  10  -2   25.00    4.30
   4  10  -2   16.20    3.90
   4  10  -2   16.20    3.10
   4  10  -2   18.10    3.40
   4  10  -2   18.60    3.20
   3  10  -2    4.30    2.40
   3  10  -2    3.80    3.30
   3  10  -2    2.80    2.50
   3  10  -2    6.10    2.50
   3  10  -2    2.50    2.40
   3  10  -2    2.90    2.90
   3  10  -2    4.40    3.80
   2  10  -2  237.38   11.90
   2  10  -2  237.68   14.30
  -2 -10   2  199.28   13.50
  -2 -10   2  219.28   14.40
  -2 -10   2  232.48   15.10
   1  10  -2   29.20    4.80
   1  10  -2   37.80    5.80
  -1 -10   2   32.80    5.60
  -1 -10   2   41.60    6.60
   0  10  -2  528.05   22.50
   0  10  -2  505.45   21.50
   0 -10   2  512.75   23.70
   0 -10   2  527.25   23.70
  -1  10  -2   24.60    4.20
   1 -10   2   28.30    5.50
   1 -10   2   31.90    5.70
  -2  10  -2    4.30    3.00
   2 -10   2   -0.30    4.30
   2 -10   2   -0.40    4.30
  -3  10  -2   58.39    8.10
  -3  10  -2   51.49    5.10
   3 -10   2   35.70    4.40
   3 -10   2   50.19    4.60
   3 -10   2   58.89    7.70
   3 -10   2   57.09    6.20
   3 -10   2   47.30    5.30
   3 -10   2   49.60    4.90
  -4  10  -2   33.30    3.70
   4 -10   2   27.00    3.00
   4 -10   2   27.90    3.30
   4 -10   2   24.20    3.50
   4 -10   2   21.40    2.50
   4 -10   2   24.20    2.90
   4 -10   2   24.10    3.30
   4 -10   2   30.00    3.60
   5   9  -2   11.30    1.90
   5   9  -2    7.60    2.00
   5   9  -2    5.30    1.90
   4   9  -2   18.10    3.30
   4   9  -2   19.80    4.60
   4   9  -2   15.40    3.00
   4   9  -2   14.00    3.40
   4   9  -2   22.30    4.00
   3   9  -2  135.59    8.70
   3   9  -2  133.29   10.30
   3   9  -2  135.89   11.00
  -3  -9   2  131.59   12.30
  -3  -9   2  116.09    9.30
  -3  -9   2  114.89   11.30
   2   9  -2   47.70    5.00
   2   9  -2   70.69    6.60
   2   9  -2   66.19    8.40
  -2  -9   2   55.49    7.20
  -2  -9   2   51.89    7.40
  -2  -9   2   49.30    7.60
   1   9  -2  181.58   10.00
   1   9  -2  168.18   10.50
  -1  -9   2  184.88   11.00
  -1  -9   2  180.28   11.30
  -1  -9   2  180.08   11.40
   0   9  -2    9.90    2.80
   0   9  -2    6.20    2.40
   0  -9   2    6.90    3.10
   0  -9   2   10.50    3.20
  -1   9  -2  149.59    9.20
  -1   9  -2  154.68    9.10
   1  -9   2  156.78   10.60
   1  -9   2  174.18   11.60
  -2   9  -2  290.27   15.60
  -2   9  -2  270.77   13.80
   2  -9   2  293.77   17.80
   2  -9   2  268.47   14.30
   2  -9   2  280.97   15.50
   2  -9   2  266.57   16.10
  -3   9  -2   66.09    8.30
   3  -9   2   99.19    6.90
   3  -9   2   92.79    8.60
   3  -9   2   82.09    6.90
   3  -9   2   84.69    6.40
   3  -9   2   86.79    6.50
   3  -9   2   82.39    5.70
   3  -9   2   85.99    5.90
   3  -9   2   78.59    5.70
  -4   9  -2   10.80    3.70
   4  -9   2   11.20    2.90
   4  -9   2   11.90    2.80
   4  -9   2   13.30    2.70
   4  -9   2   11.40    2.60
   4  -9   2   12.80    2.70
   4  -9   2   12.70    2.30
   5  -9   2   22.40    2.00
   5  -9   2   20.70    2.00
   5  -9   2   21.40    1.90
   5  -9   2   18.10    1.90
   5   8  -2    2.40    1.80
   5   8  -2    3.30    1.70
   5   8  -2    4.50    1.50
   4   8  -2   19.20    3.80
   4   8  -2   24.60    5.00
   4   8  -2   27.00    4.20
   4   8  -2   20.50    3.50
   4   8  -2   16.30    3.10
   3   8  -2    4.10    3.40
   3   8  -2    5.70    2.80
  -3  -8   2    6.30    2.60
  -3  -8   2    9.10    4.50
  -3  -8   2   14.90    5.10
   2   8  -2  110.69    8.10
   2   8  -2   99.19    8.20
   2   8  -2  110.99    7.10
  -2  -8   2  127.29    9.60
  -2  -8   2  107.59    8.30
  -2  -8   2  122.39   10.10
   1   8  -2  188.68   10.70
   1   8  -2  217.38   10.20
  -1  -8   2  197.08   11.10
  -1  -8   2  206.78   11.90
  -1  -8   2  195.28   11.50
  -1  -8   2  192.48   11.00
   0   8  -2  513.75   20.40
   0   8  -2  526.35   21.30
   0  -8   2  534.55   22.40
   0  -8   2  528.95   22.40
  -1   8  -2  351.36   15.50
  -1   8  -2  374.26   15.60
   1  -8   2  371.16   18.00
   1  -8   2  350.06   17.00
  -2   8  -2  389.36   17.70
  -2   8  -2  395.26   19.30
  -2   8  -2  413.06   17.50
   2  -8   2  379.56   19.30
   2  -8   2  390.76   20.70
   2  -8   2  383.96   19.00
   2  -8   2  406.46   18.60
  -3   8  -2  159.28    9.90
  -3   8  -2  148.09    9.90
  -3   8  -2  154.28   11.90
   3  -8   2  136.69   12.80
   3  -8   2  146.19    9.50
   3  -8   2  155.58   11.30
   3  -8   2  156.68   11.80
   4  -8   2   22.30    3.50
   4  -8   2   19.60    2.90
   4  -8   2   22.40    3.50
   4  -8   2   25.50    4.20
   4  -8   2   25.10    3.40
   4  -8   2   29.60    4.20
   5  -8   2   11.20    1.80
   5  -8   2   10.10    1.60
   5  -8   2   10.70    1.80
   5  -8   2    8.00    1.60
   5   7  -2   -1.70    1.10
   5   7  -2    0.80    1.70
   5   7  -2   -0.50    1.00
   4   7  -2   20.60    4.00
   4   7  -2   13.00    3.00
   4   7  -2   18.20    3.30
   4   7  -2   16.90    4.60
   4   7  -2   14.70    3.50
   3   7  -2   44.10    6.40
   3   7  -2   47.40    5.70
   3   7  -2   58.59    7.90
  -3  -7   2   60.19    8.50
  -3  -7   2   40.40    5.40
   2   7  -2   32.30    4.60
   2   7  -2   48.40    6.30
   2   7  -2   50.29    4.50
  -2  -7   2   38.00    6.10
  -2  -7   2   41.20    6.10
  -2  -7   2   44.10    5.20
   1   7  -2  311.77   13.30
   1   7  -2  297.17   12.60
   1   7  -2  279.47   13.30
  -1  -7   2  275.07   13.50
  -1  -7   2  291.17   14.40
  -1  -7   2  299.77   14.60
  -1  -7   2  291.77   13.70
   0   7  -2  109.69    6.60
   0   7  -2  114.49    6.20
   0  -7   2  113.19    7.30
   0  -7   2  101.69    6.50
   0  -7   2  107.69    7.30
  -1   7  -2   97.89    6.10
  -1   7  -2  109.29    6.40
   1  -7   2  100.89    7.10
   1  -7   2  105.59    7.50
   1  -7   2  101.69    7.90
  -2   7  -2   62.69    5.70
  -2   7  -2   60.29    5.50
   2  -7   2   46.20    5.90
   2  -7   2   64.79    6.40
   2  -7   2   71.89    8.20
   2  -7   2   67.79    8.30
  -3   7  -2  113.29    7.80
  -3   7  -2   87.99    7.70
   3  -7   2   72.89    8.80
   3  -7   2  124.19    9.50
   3  -7   2  100.89   11.60
   3  -7   2   99.19    7.60
  -4   7  -2   14.10    5.20
   4  -7   2   11.40    3.50
   4  -7   2   20.30    3.50
   4  -7   2   21.40    3.50
   4  -7   2   15.90    2.80
   4  -7   2   20.40    3.10
   4  -7   2   19.40    3.90
   4  -7   2   17.60    3.50
   5  -7   2    5.90    1.70
   5  -7   2    4.40    2.10
   5  -7   2    6.10    1.50
   5  -7   2    1.90    1.30
   5  -7   2    3.30    1.40
   5   6  -2    2.80    1.50
   5   6  -2   -0.30    1.90
   4   6  -2   32.80    4.80
   4   6  -2   36.40    4.60
   4   6  -2   38.30    6.30
   4   6  -2   38.60    4.80
   4   6  -2   37.70    4.80
   3   6  -2   12.30    3.10
   3   6  -2   10.10    3.60
   3   6  -2   11.90    4.10
   3   6  -2    6.30    3.50
  -3  -6   2    6.20    3.90
  -3  -6   2    9.20    4.40
  -3  -6   2    8.90    2.70
   2   6  -2  143.19    8.90
   2   6  -2  161.28    9.10
   2   6  -2  141.09    8.50
  -2  -6   2  156.38   10.40
  -2  -6   2  131.79    7.90
  -2  -6   2  132.29    8.40
  -2  -6   2  140.09    9.60
   1   6  -2 1090.79   39.60
   1   6  -2 1161.48   39.50
   1   6  -2 1087.99   38.50
  -1  -6   2 1120.69   40.90
  -1  -6   2 1131.09   39.60
  -1  -6   2 1089.59   40.70
  -1  -6   2 1110.59   39.90
   0   6  -2  316.97   13.30
   0   6  -2  331.87   12.90
   0  -6   2  354.86   17.90
   0  -6   2  317.67   14.20
   0  -6   2  316.37   14.20
   0  -6   2  319.17   13.60
   0  -6   2  344.37   15.40
  -1   6  -2  590.34   21.10
  -1   6  -2  563.94   21.20
  -1   6  -2  539.25   21.00
   1  -6   2  565.74   22.90
   1  -6   2  518.65   21.20
   1  -6   2  566.24   22.20
   1  -6   2  548.25   21.90
  -2   6  -2   69.09    5.50
  -2   6  -2   75.89    5.70
   2  -6   2   69.29    7.50
   2  -6   2   74.59    6.60
   2  -6   2   65.69    6.00
   2  -6   2   65.29    6.70
  -3   6  -2   53.69    6.40
  -3   6  -2   45.10    5.50
   3  -6   2   37.70    6.30
   3  -6   2   54.09    8.40
   3  -6   2   50.29    7.40
   3  -6   2   47.90    6.00
  -4   6  -2   15.00    5.40
   4  -6   2    9.30    2.60
   4  -6   2    7.20    2.60
   4  -6   2    8.70    2.60
   4  -6   2   10.00    2.50
   4  -6   2    7.60    3.70
   4  -6   2   11.60    3.30
   4  -6   2    4.20    2.30
   5  -6   2   29.60    3.20
   5  -6   2   23.60    3.10
   5  -6   2   21.20    2.70
   5  -6   2   21.90    3.30
   5  -6   2   26.30    3.20
   4   5  -2   20.30    4.50
   4   5  -2   28.00    3.80
   4   5  -2   37.50    4.40
   4   5  -2   41.20    5.50
   4   5  -2   32.60    4.40
   4   5  -2   32.70    5.60
  -4  -5   2   33.90    4.10
  -4  -5   2   51.39    9.00
   3   5  -2    8.70    3.20
   3   5  -2    6.80    3.20
   3   5  -2   10.60    2.90
  -3  -5   2    9.70    2.50
  -3  -5   2    8.00    3.40
   2   5  -2   22.30    4.10
   2   5  -2   27.40    4.30
   2   5  -2   20.80    3.80
  -2  -5   2   16.60    3.30
  -2  -5   2   24.50    4.50
  -2  -5   2   18.60    3.00
   1   5  -2  321.87   12.40
   1   5  -2  310.67   13.10
  -1  -5   2  321.87   13.60
  -1  -5   2  317.37   13.10
  -1  -5   2  313.67   14.40
  -1  -5   2  327.17   14.30
  -1  -5   2  315.47   18.10
   0   5  -2 1221.28   44.10
   0   5  -2 1220.38   43.60
   0   5  -2 1254.57   41.50
   0  -5   2 1206.08   42.20
   0  -5   2 1236.88   44.30
   0  -5   2 1215.68   41.90
   0  -5   2 1223.58   42.80
   0  -5   2 1203.38   43.30
   0  -5   2 1241.08   45.00
  -1   5  -2 1248.38   45.50
  -1   5  -2 1376.26   43.90
  -1   5  -2 1239.08   43.60
   1  -5   2 1295.17   45.40
   1  -5   2 1153.08   44.50
   1  -5   2 1313.87   44.60
  -2   5  -2   83.29    5.50
  -2   5  -2   69.59    5.00
   2  -5   2   70.89    6.50
   2  -5   2   76.49    6.20
   2  -5   2   71.19    6.00
   2  -5   2   77.39    6.50
  -3   5  -2   73.89    5.60
  -3   5  -2   68.99    6.30
   3  -5   2   88.99   10.10
   3  -5   2   75.59    8.70
   3  -5   2   72.39    7.40
   4  -5   2   10.90    2.90
   4  -5   2   13.90    3.30
   4  -5   2   16.70    3.80
   4  -5   2   12.80    4.00
   4  -5   2   10.30    2.90
   4  -5   2   20.50    3.50
   4  -5   2   14.00    3.10
   5  -5   2   25.30    3.10
   5  -5   2   29.50    3.30
   5  -5   2   30.30    3.20
   5  -5   2   29.80    4.10
   5  -5   2   25.40    3.10
   4   4  -2   34.80    4.60
   4   4  -2   23.60    5.20
   4   4  -2   31.70    7.80
  -4  -4   2   22.40    6.50
  -4  -4   2   28.50    3.50
   3   4  -2    8.70    3.00
   3   4  -2    9.80    3.40
   3   4  -2    7.70    2.90
   3   4  -2   11.80    2.80
  -3  -4   2    4.10    3.50
  -3  -4   2   11.50    3.70
  -3  -4   2   10.40    2.20
   2   4  -2   28.20    4.00
   2   4  -2   28.90    4.20
   2   4  -2   27.00    3.80
   2   4  -2   25.10    3.90
  -2  -4   2   20.10    3.90
  -2  -4   2   19.10    3.40
  -2  -4   2   24.90    2.90
   1   4  -2  829.52   29.20
   1   4  -2  845.02   28.70
   1   4  -2  833.82   29.10
   1   4  -2  723.23   31.80
  -1  -4   2  804.92   29.80
  -1  -4   2  817.62   30.00
  -1  -4   2  822.12   29.30
  -1  -4   2  836.52   34.30
  -1  -4   2  816.42   28.60
   0   4  -2   21.80    2.00
   0   4  -2   23.50    3.30
   0   4  -2   20.90    3.00
   0   4  -2   25.90    3.60
   0  -4   2   26.80    3.30
   0  -4   2   24.20    3.90
   0  -4   2   23.60    2.90
   0  -4   2   24.90    3.50
   0  -4   2   20.30    3.30
   0  -4   2   23.30    3.20
   1  -4   2  315.07   13.20
   1  -4   2  321.27   13.60
  -2   4  -2  807.12   28.90
  -2   4  -2  751.62   28.00
   2  -4   2  809.92   30.10
   2  -4   2  758.22   29.30
   2  -4   2  792.32   30.30
   2  -4   2  794.82   30.70
  -3   4  -2   73.09    6.30
  -3   4  -2   67.39    5.00
   3  -4   2   83.89    7.40
   3  -4   2   82.79    9.40
   3  -4   2   78.99    7.20
  -4   4  -2    5.50    2.00
   4  -4   2    6.60    7.30
   4  -4   2    6.60    2.70
   4  -4   2    5.50    3.50
   4  -4   2    1.10    2.10
   4  -4   2    6.30    3.90
   4  -4   2    7.30    2.80
   4  -4   2    4.10    3.60
   5  -4   2    2.10    1.70
   5  -4   2    1.90    1.50
   4   3  -2   15.10    4.60
   4   3  -2   18.80    4.60
   4   3  -2   30.40    4.20
  -4  -3   2   16.70    2.60
  -4  -3   2   25.60    5.80
   3   3  -2  201.28   11.10
   3   3  -2  194.48    9.70
   3   3  -2  210.18   11.60
   3   3  -2  196.88   11.30
  -3  -3   2  203.98    8.70
  -3  -3   2  194.68   11.80
   2   3  -2 1054.09   39.70
   2   3  -2 1116.79   40.10
   2   3  -2 1094.69   39.50
  -2  -3   2 1141.49   37.70
  -2  -3   2 1165.08   40.60
   1   3  -2 1366.96   47.60
   1   3  -2 1371.56   47.60
   1   3  -2 1345.27   47.80
   1   3  -2 1429.46   50.79
  -1  -3   2 1455.35   48.00
  -1  -3   2 1418.06   46.90
  -1  -3   2 1393.06   47.90
  -1  -3   2 1470.75   47.90
  -1  -3   2 1376.86   52.29
  -1  -3   2 1377.36   48.50
   0   3  -2   21.20    2.90
   0   3  -2   21.90    3.00
   0   3  -2   22.40    2.80
   0  -3   2   20.00    2.90
   0  -3   2   17.90    2.70
  -1   3  -2   11.10    2.10
  -1   3  -2   16.40    2.20
  -1   3  -2   14.60    2.60
  -1   3  -2   14.00    2.00
   1  -3   2    8.80    1.90
   1  -3   2   11.50    1.80
   1  -3   2   10.70    2.40
   1  -3   2    9.50    2.10
  -2   3  -2  140.19    7.30
  -2   3  -2  139.49    6.40
   2  -3   2  122.69    6.80
   2  -3   2  140.49    8.20
   2  -3   2  126.69    7.30
   2  -3   2  131.09    8.10
   2  -3   2  112.79    7.50
  -3   3  -2  392.36   15.60
   3  -3   2  391.66   18.70
   3  -3   2  394.96   19.30
   3  -3   2  408.86   17.20
   3  -3   2  407.46   18.90
  -4   3  -2   83.79    5.60
   4  -3   2   96.59    9.20
   4  -3   2   84.19    6.90
   4  -3   2  110.79    9.60
   5  -3   2    7.00    2.10
   5  -3   2    5.20    1.80
   5  -3   2    2.00    1.30
   5  -3   2    3.20    2.20
   4   2  -2   31.80    5.60
  -4  -2   2   44.20    3.30
   3   2  -2   90.99    7.20
   3   2  -2   85.49    7.10
   3   2  -2   95.49    7.50
   3   2  -2   81.59    5.60
  -3  -2   2   88.09    4.50
  -3  -2   2   90.69    7.90
   2   2  -2  689.03   26.30
   2   2  -2  686.03   26.50
   2   2  -2  711.33   26.80
   2   2  -2  714.23   25.50
  -2  -2   2  717.43   26.20
  -2  -2   2  731.13   24.20
   1   2  -2 1614.44   56.29
   1   2  -2 1679.63   56.39
   1   2  -2 1616.24   58.69
   1   2  -2 1686.23   56.19
   1   2  -2 1685.83   56.19
  -1  -2   2 1681.33   56.09
  -1  -2   2 1690.83   56.69
  -1  -2   2 1702.73   55.29
  -1  -2   2 1741.33   56.19
   0   2  -2  204.68    8.90
   0   2  -2  208.28    8.90
   0   2  -2  208.38    8.80
   0  -2   2  217.28    9.10
   0  -2   2  204.78    8.80
   0  -2   2  220.28    8.90
  -1   2  -2  837.72   29.20
  -1   2  -2  841.62   29.50
  -1   2  -2  871.61   28.70
  -1   2  -2  867.71   27.90
  -1   2  -2  858.81   29.70
  -1   2  -2  863.11   27.80
   1  -2   2  841.32   29.00
   1  -2   2  835.92   28.00
   1  -2   2  841.92   29.80
   1  -2   2  801.52   29.50
  -2   2  -2  110.89    5.10
  -2   2  -2  110.49    6.20
   2  -2   2  103.19    6.70
   2  -2   2  111.69    6.00
   2  -2   2  107.39    6.80
   2  -2   2  110.09    6.90
   2  -2   2  103.99    6.20
  -3   2  -2  292.17   12.00
  -3   2  -2  279.77   13.90
   3  -2   2  311.27   15.40
   3  -2   2  280.37   13.60
   3  -2   2  349.87   16.00
   3  -2   2  334.97   15.60
  -4   2  -2   75.49    4.70
   4  -2   2   61.09    7.50
   4  -2   2   73.59    7.70
   4  -2   2   67.89    6.00
   5  -2   2   30.60    3.40
   5  -2   2   21.90    3.70
   4   1  -2  199.58   13.50
  -4  -1   2  261.27   18.50
  -4  -1   2  208.48    8.90
   3   1  -2  137.99    9.10
   3   1  -2  134.99    9.20
   3   1  -2  137.39    7.20
   3   1  -2  142.89    8.90
  -3  -1   2  134.49    9.00
  -3  -1   2  134.39    5.90
   2   1  -2  786.62   43.70
   2   1  -2  970.80   35.20
   2   1  -2 1048.10   35.30
   2   1  -2 1068.39   34.50
   2   1  -2  914.41   34.90
  -2  -1   2  912.11   32.20
  -2  -1   2 1015.00   35.00
   0   1  -2   64.29    3.70
   0   1  -2   61.89    3.50
   0   1  -2   58.69    3.50
   0  -1   2   64.69    3.60
   0  -1   2   57.89    3.40
   0  -1   2   57.69    3.40
  -1   1  -2  989.60   33.10
  -1   1  -2  963.30   33.10
  -1   1  -2  985.90   33.00
   1  -1   2  961.00   33.50
   1  -1   2  965.90   33.10
   1  -1   2  960.20   33.10
  -2   1  -2  145.39    5.90
  -2   1  -2  156.48    5.70
  -2   1  -2  152.88    5.70
   2  -1   2  147.39    7.90
   2  -1   2  151.38    7.40
   2  -1   2  149.39    7.90
  -3   1  -2  201.38   10.40
  -3   1  -2  198.28    8.10
   3  -1   2  191.38   10.00
   3  -1   2  203.28   11.40
   3  -1   2  199.78   11.30
   3  -1   2  207.68   11.30
  -4   1  -2   67.79    4.20
   4  -1   2   86.59    8.00
   4  -1   2   97.39    8.40
   4  -1   2   67.09    6.10
   4   0  -2  134.49   10.80
   4   0  -2  141.69   11.20
  -4   0   2  128.99    6.50
   3   0  -2  432.06   19.30
   3   0  -2  429.16   18.60
   3   0  -2  460.15   20.00
   3   0  -2  410.46   19.50
  -3   0   2  425.66   19.50
  -3   0   2  434.96   15.60
   2   0  -2  456.35   18.20
   2   0  -2  470.95   19.00
   2   0  -2  479.15   21.40
   2   0  -2  445.56   18.80
   2   0  -2  474.85   18.80
  -2   0   2  479.45   16.10
  -2   0   2  458.75   22.70
   1   0  -2 2759.72   90.49
   1   0  -2 2707.43   92.49
  -1   0   2 2725.23   90.29
  -1   0   2 2697.93   92.19
  -1   0   2 2878.31   90.39
   0   0  -2 3587.44  114.29
   0   0  -2 3351.36  114.19
   0   0  -2 3573.54  114.79
   0   0   2 3429.56  114.79
   0   0   2 3462.65  114.29
   0   0   2 3534.25  114.29
  -1   0  -2 5188.68  165.28
  -1   0  -2 4853.61  165.28
  -1   0  -2 5212.38  166.98
   1   0   2 5043.60  165.48
   1   0   2 5187.38  167.38
  -2   0  -2  235.08   15.10
  -2   0  -2  202.88    7.00
  -2   0  -2  211.68   11.50
   2   0   2  205.68    9.10
   2   0   2  186.78    9.20
   2   0   2  192.68    9.40
  -3   0  -2   84.29    3.80
   3   0   2   85.89    5.90
   3   0   2   77.29    6.80
   3   0   2   87.69    6.50
   4   0   2  125.59    9.60
   5  -1  -2    3.30    2.50
   4  -1  -2  114.99   10.30
   4  -1  -2  114.59    9.00
   4  -1  -2  112.19   10.20
  -4   1   2  107.89   10.10
  -4   1   2   99.19    5.70
   3  -1  -2  403.96   19.00
   3  -1  -2  391.06   18.90
   3  -1  -2  375.76   17.80
   3  -1  -2  415.16   18.40
  -3   1   2  411.26   15.00
   2  -1  -2  421.16   17.00
   2  -1  -2  422.16   17.60
   2  -1  -2  392.16   18.80
   2  -1  -2  433.06   17.00
  -2   1   2  414.46   14.60
  -2   1   2  398.56   14.50
  -2   1   2  412.46   14.60
   1  -1  -2 1341.17   44.20
   1  -1  -2 1256.77   43.90
   1  -1  -2 1274.77   45.40
  -1   1   2 1371.06   43.80
  -1   1   2 1281.07   45.20
  -1   1   2 1282.37   43.80
   0  -1  -2   17.30    2.00
   0  -1  -2   20.60    2.10
   0  -1  -2   15.30    2.10
   0   1   2   19.00    2.00
   0   1   2   17.00    1.80
   0   1   2   17.90    2.40
  -1  -1  -2 6247.38  191.68
  -1  -1  -2 5831.22  188.78
  -1  -1  -2 5864.31  188.58
   1   1   2 5168.78  191.38
   1   1   2 6015.80  188.88
  -2  -1  -2 1750.72   63.99
   2   1   2 1861.81   60.19
   2   1   2 1659.83   59.29
   2   1   2 1826.22   60.09
   2   1   2 1813.02   60.19
  -3  -1  -2   73.89    3.00
   3   1   2   71.79    6.40
   3   1   2   60.89    5.30
   3   1   2   72.79    5.60
   5  -2  -2    5.50    2.20
   5  -2  -2    7.10    2.20
   4  -2  -2   61.39    8.00
   4  -2  -2   59.39    7.40
   4  -2  -2   58.79    8.80
  -4   2   2   59.19    8.80
  -4   2   2   51.59    4.20
   3  -2  -2  114.69    8.80
   3  -2  -2  113.19    7.80
   3  -2  -2  123.49   11.50
   3  -2  -2  100.69    8.80
   3  -2  -2  110.49    8.00
  -3   2   2  112.69    8.30
  -3   2   2  110.59    5.80
   2  -2  -2 1139.59   41.80
   2  -2  -2 1237.58   43.50
   2  -2  -2 1195.98   43.10
   2  -2  -2 1188.78   42.30
   2  -2  -2 1185.18   42.40
  -2   2   2 1222.38   40.20
   1  -2  -2  660.13   23.60
   1  -2  -2  660.13   24.60
   1  -2  -2  629.14   23.80
   1  -2  -2  649.83   24.00
   1  -2  -2  654.53   24.10
  -1   2   2  700.53   23.90
  -1   2   2  689.73   23.60
  -1   2   2  663.53   24.70
   0  -2  -2  711.83   25.40
   0  -2  -2  735.43   25.70
   0  -2  -2  758.32   26.60
   0   2   2  739.83   25.50
   0   2   2  703.33   25.70
   0   2   2  742.53   26.70
  -1  -2  -2 3078.79   96.29
  -1  -2  -2 2963.10   96.39
  -1  -2  -2 2982.00   99.79
   1   2   2 2762.02   96.29
   1   2   2 2926.11  100.19
  -2  -2  -2  469.95   21.50
  -2  -2  -2  401.56   14.60
   2   2   2  442.26   17.10
   2   2   2  468.95   16.50
  -3  -2  -2  168.28    6.50
   3   2   2  201.58   10.10
   3   2   2  193.18    9.80
   5  -3  -2    0.00    1.30
   5  -3  -2    1.10    1.50
   5  -3  -2    2.00    1.60
   5  -3  -2    1.60    1.90
   4  -3  -2   33.30    4.80
   4  -3  -2   41.70    5.30
   4  -3  -2   37.10    4.90
   4  -3  -2   33.30    5.80
   4  -3  -2   31.00    6.40
   4  -3  -2   35.30    4.50
  -4   3   2   36.50    4.20
  -4   3   2   44.70    7.50
   3  -3  -2   57.69    7.30
   3  -3  -2   55.19    5.80
   3  -3  -2   68.39    8.20
   3  -3  -2   54.99    6.50
  -3   3   2   67.29    4.50
  -3   3   2   68.49    6.90
   2  -3  -2  571.24   22.80
   2  -3  -2  543.35   22.40
   2  -3  -2  541.85   21.40
   2  -3  -2  559.64   21.90
   2  -3  -2  545.15   21.60
  -2   3   2  535.95   19.80
   1  -3  -2  394.36   15.20
   1  -3  -2  382.46   15.60
   1  -3  -2  404.66   16.00
   1  -3  -2  389.06   15.10
   1  -3  -2  383.96   15.60
   1  -3  -2  376.86   15.40
  -1   3   2  393.06   15.60
  -1   3   2  409.16   14.40
  -1   3   2  407.86   15.50
  -1   3   2  395.76   16.20
   0  -3  -2   51.29    3.90
   0  -3  -2   56.09    4.00
   0  -3  -2   50.49    4.30
   0   3   2   58.19    4.10
   0   3   2   49.50    3.70
   0   3   2   54.79    4.80
  -1  -3  -2  767.82   25.50
  -1  -3  -2  742.73   29.60
  -1  -3  -2  763.32   26.00
  -1  -3  -2  752.12   26.20
   1   3   2  712.23   26.00
   1   3   2  718.93   25.80
  -2  -3  -2 1531.05   52.69
  -2  -3  -2 1536.25   49.99
   2   3   2 1499.75   51.99
   2   3   2 1495.35   51.49
   3   3   2  299.67   14.00
   3   3   2  274.87   13.20
   5  -4  -2    3.60    1.60
   5  -4  -2    4.20    2.00
   5  -4  -2    5.20    1.80
   5  -4  -2    5.70    1.90
   4  -4  -2    7.40    3.30
   4  -4  -2    9.90    3.30
   4  -4  -2    7.60    2.60
   4  -4  -2   16.10    3.40
   4  -4  -2    8.30    3.20
   4  -4  -2   10.00    2.60
  -4   4   2    8.70    4.40
   3  -4  -2   12.90    3.60
   3  -4  -2   13.90    3.90
   3  -4  -2   20.40    5.20
   3  -4  -2   13.00    3.50
  -3   4   2   14.70    4.10
  -3   4   2   14.40    2.70
   2  -4  -2  162.88    9.70
   2  -4  -2  153.28    8.60
   2  -4  -2  151.18    8.50
   2  -4  -2  141.39    8.60
  -2   4   2  148.49    9.00
  -2   4   2  154.48    7.40
   1  -4  -2  886.81   32.20
   1  -4  -2  906.91   31.60
   1  -4  -2  870.71   32.20
   1  -4  -2  911.71   31.80
   1  -4  -2  877.91   32.30
  -1   4   2  897.01   31.00
  -1   4   2  898.41   32.40
  -1   4   2  911.61   33.30
  -1   4   2  887.31   30.50
   0  -4  -2  259.47   11.50
   0  -4  -2  240.58   10.30
   0  -4  -2  268.87   11.40
   0  -4  -2  237.68   10.20
   0  -4  -2  267.77   12.10
   0   4   2  255.97   11.40
   0   4   2  265.87    9.80
   0   4   2  267.37   11.30
   0   4   2  256.57   12.70
  -1  -4  -2  341.47   17.20
  -1  -4  -2  360.86   13.30
  -1  -4  -2  351.66   14.20
  -1  -4  -2  366.96   14.00
  -1  -4  -2  345.07   14.00
   1   4   2  344.27   14.00
   1   4   2  337.57   13.30
  -2  -4  -2  741.13   27.40
  -2  -4  -2  768.72   26.10
  -2  -4  -2  727.53   28.40
   2   4   2  765.12   27.20
   2   4   2  730.13   28.00
   2   4   2  756.32   27.50
  -3  -4  -2  443.16   16.30
  -3  -4  -2  464.05   20.40
   3   4   2  457.65   18.60
   3   4   2  411.76   19.20
   3   4   2  434.36   17.60
   3   4   2  431.26   18.70
   5  -5  -2    5.00    1.70
   5  -5  -2    6.70    2.10
   5  -5  -2    5.30    1.80
   5  -5  -2    4.00    1.70
   4  -5  -2   11.00    2.90
   4  -5  -2    8.60    3.20
   4  -5  -2    6.80    2.70
   4  -5  -2    4.80    2.20
   4  -5  -2    6.10    3.00
   4  -5  -2    7.90    2.70
  -4   5   2    9.40    4.70
   3  -5  -2    5.50    2.70
   3  -5  -2    7.70    3.50
   3  -5  -2    7.00    2.90
   3  -5  -2   10.00    4.60
   3  -5  -2    6.70    3.10
  -3   5   2   11.30    2.70
  -3   5   2    9.90    3.70
   2  -5  -2   57.69    6.70
   2  -5  -2   56.89    5.30
   2  -5  -2   60.39    7.20
   2  -5  -2   54.79    5.10
   2  -5  -2   53.79    5.20
  -2   5   2   52.89    4.30
  -2   5   2   53.59    5.60
   1  -5  -2 1858.01   60.39
   1  -5  -2 1738.53   59.19
   1  -5  -2 1791.42   60.09
   1  -5  -2 1584.44   58.89
   1  -5  -2 1978.60   63.69
  -1   5   2 1638.34   60.09
  -1   5   2 1695.83   58.59
  -1   5   2 1632.44   57.89
   0  -5  -2 2588.94   88.79
   0  -5  -2 2755.42   90.69
   0  -5  -2 2692.83   88.99
   0  -5  -2 2729.93   91.29
   0  -5  -2 2742.53   90.19
   0   5   2 2695.43   92.89
   0   5   2 2642.14   89.99
   0   5   2 2659.53   88.09
   0   5   2 2563.44   90.49
  -1  -5  -2   94.19    5.90
  -1  -5  -2   85.89    9.10
  -1  -5  -2   93.29    5.30
  -1  -5  -2   92.09    6.10
  -1  -5  -2   91.29    5.30
   1   5   2   90.49    5.40
  -2  -5  -2  223.88   11.40
  -2  -5  -2  213.98    9.40
  -2  -5  -2  217.88   10.40
   2   5   2  196.28   10.50
   2   5   2  210.28   10.00
   2   5   2  214.68   10.30
  -3  -5  -2    0.20    2.80
  -3  -5  -2   -0.90    1.10
   3   5   2    1.40    2.20
   3   5   2    1.50    1.90
   3   5   2    3.60    2.70
   3   5   2    3.00    2.00
  -4  -5  -2   30.30    3.30
   4   5   2   35.50    6.10
   5  -6  -2    1.20    1.70
   5  -6  -2    2.50    1.60
   5  -6  -2    3.20    1.50
   5  -6  -2    3.10    1.40
   5  -6  -2    4.20    1.60
   4  -6  -2   83.89    6.20
   4  -6  -2   80.99    6.70
   4  -6  -2   77.79    6.30
   4  -6  -2   80.29    7.10
   4  -6  -2   76.59    5.70
   4  -6  -2   71.19    7.60
   4  -6  -2   84.89    6.20
  -4   6   2   88.79    9.60
   3  -6  -2  256.47   13.50
   3  -6  -2  278.37   15.40
   3  -6  -2  266.47   14.50
   3  -6  -2  260.27   16.30
   3  -6  -2  273.77   16.90
  -3   6   2  289.07   15.90
  -3   6   2  272.57   13.10
   2  -6  -2   23.10    4.70
   2  -6  -2   22.50    4.90
   2  -6  -2   23.60    4.20
   2  -6  -2   19.90    3.80
  -2   6   2   25.30    4.60
  -2   6   2   30.80    4.00
   1  -6  -2  223.18   11.50
   1  -6  -2  216.78   10.50
   1  -6  -2  234.08   10.90
   1  -6  -2  227.88   10.70
   1  -6  -2  228.08   11.60
  -1   6   2  226.88   10.50
  -1   6   2  238.18   11.30
  -1   6   2  237.18    9.80
   0  -6  -2 1297.57   45.80
   0  -6  -2 1232.98   47.90
   0  -6  -2 1376.36   46.40
   0  -6  -2 1332.87   46.40
   0  -6  -2 1325.17   48.70
   0   6   2 1402.16   45.50
  -1  -6  -2  522.95   19.60
  -1  -6  -2  499.35   20.80
  -1  -6  -2  496.45   20.20
  -1  -6  -2  486.25   19.40
   1   6   2  502.15   19.20
  -2  -6  -2   46.40    5.20
  -2  -6  -2   49.90    4.20
  -2  -6  -2   57.79    6.60
   2   6   2   59.99    4.80
   2   6   2   46.60    4.40
   2   6   2   49.40    5.90
  -3  -6  -2    4.70    3.50
   3   6   2    4.90    2.90
   3   6   2   12.50    3.00
   3   6   2   12.60    3.70
   3   6   2    7.70    2.80
  -4  -6  -2   11.70    2.50
   4   6   2   20.80    4.00
   4   6   2   28.60    5.90
   5  -7  -2   49.90    3.20
   5  -7  -2   54.09    3.50
   5  -7  -2   55.19    3.70
   5  -7  -2   42.50    3.60
   4  -7  -2   29.40    4.10
   4  -7  -2   35.90    4.30
   4  -7  -2   33.90    5.00
   4  -7  -2   33.60    4.40
   4  -7  -2   24.90    5.10
   4  -7  -2   26.60    3.80
   4  -7  -2   21.80    3.70
  -4   7   2   32.60    6.60
   3  -7  -2  479.05   24.70
   3  -7  -2  456.85   20.80
   3  -7  -2  482.25   22.70
   3  -7  -2  468.75   24.10
   3  -7  -2  526.15   22.80
  -3   7   2  502.95   23.50
  -3   7   2  460.45   20.70
   2  -7  -2  142.49    9.30
   2  -7  -2  153.18   10.90
   2  -7  -2  126.89   10.00
   2  -7  -2  144.59    9.50
  -2   7   2  143.89    9.90
  -2   7   2  166.88    9.00
   1  -7  -2  874.01   33.40
   1  -7  -2  847.02   31.90
   1  -7  -2  863.81   32.10
   1  -7  -2  856.11   33.20
   1  -7  -2  840.62   31.70
  -1   7   2  902.31   31.20
  -1   7   2  876.31   32.60
  -1   7   2  865.31   31.70
   0  -7  -2   28.20    4.00
   0  -7  -2   26.10    3.80
   0  -7  -2   27.70    3.90
   0   7   2   26.60    3.20
  -1  -7  -2  740.33   27.70
  -1  -7  -2  743.53   28.50
  -1  -7  -2  725.03   27.70
   1   7   2  747.53   27.30
   1   7   2  711.73   27.70
  -2  -7  -2  366.96   16.90
  -2  -7  -2  388.56   18.10
  -2  -7  -2  406.16   16.60
   2   7   2  373.36   15.90
   2   7   2  378.26   16.80
   2   7   2  390.06   17.70
  -3  -7  -2   27.00    4.10
  -3  -7  -2   28.70    5.70
   3   7   2   24.70    5.20
   3   7   2   21.40    3.60
   3   7   2   24.70    4.70
  -4  -7  -2   17.10    3.20
   4   7   2   25.70    5.70
   4   7   2   22.20    4.10
   4   7   2   22.70    4.10
   4   7   2   15.50    3.40
   4   7   2   24.80    4.90
   5   7   2   21.30    3.20
   5  -8  -2   10.20    1.60
   5  -8  -2    9.60    1.50
   5  -8  -2    7.70    1.50
   5  -8  -2   10.10    1.70
   4  -8  -2   73.89    5.20
   4  -8  -2   71.99    5.30
   4  -8  -2   79.49    5.50
   4  -8  -2   63.99    5.50
   4  -8  -2   66.69    5.80
   3  -8  -2   65.69    8.60
   3  -8  -2   48.40    5.20
   3  -8  -2   40.70    7.70
   3  -8  -2   52.29    5.80
   3  -8  -2   33.60    4.30
   3  -8  -2   56.09    6.70
   3  -8  -2   38.70    5.20
   3  -8  -2   48.10    6.80
   3  -8  -2   56.39    6.80
   3  -8  -2   35.00    4.90
   3  -8  -2   44.90    7.90
  -3   8   2   51.99    6.60
  -3   8   2   57.29    8.20
   2  -8  -2  185.38   10.70
   2  -8  -2  131.79   11.00
  -2   8   2  126.29    9.90
  -2   8   2  157.68    9.50
   1  -8  -2  756.52   29.80
   1  -8  -2  781.52   29.60
   1  -8  -2  791.02   31.40
   1  -8  -2  791.52   31.30
  -1   8   2  788.12   28.80
  -1   8   2  758.12   30.10
   0  -8  -2   15.00    3.20
   0  -8  -2   12.00    3.10
   0   8   2   14.30    2.70
  -1  -8  -2  676.33   27.20
  -1  -8  -2  670.63   26.30
  -1  -8  -2  670.13   26.50
   1   8   2  649.14   26.20
   1   8   2  685.03   25.90
  -2  -8  -2   63.39    7.70
  -2  -8  -2   39.40    5.30
  -2  -8  -2   53.49    6.10
   2   8   2   45.00    4.50
   2   8   2   42.00    6.00
   2   8   2   43.40    5.50
  -3  -8  -2  122.89   10.20
  -3  -8  -2  137.19    8.70
   3   8   2  101.99    9.00
   3   8   2  117.59    9.60
   3   8   2  127.99    8.40
   4   8   2   23.00    4.30
   4   8   2   25.70    4.90
   4   8   2   25.10    4.10
   4   8   2   17.20    3.60
   4   8   2   17.00    4.90
   4   8   2   19.80    6.30
   5   8   2   22.30    3.40
   5   8   2   19.30    2.80
   4  -9  -2  124.29    6.90
   4  -9  -2  137.69    7.90
   4  -9  -2  126.29    8.10
   4  -9  -2  125.89    6.90
   4  -9  -2  132.69    7.50
   4  -9  -2  119.79    6.90
   3  -9  -2   39.20    5.50
   3  -9  -2   52.39    5.80
   3  -9  -2   35.90    4.00
   3  -9  -2   36.80    4.50
   3  -9  -2   36.30    4.30
   3  -9  -2   38.80    5.90
  -3   9   2   40.40    7.10
   2  -9  -2  208.38   11.70
   2  -9  -2  234.98   14.70
   2  -9  -2  226.18   14.80
   2  -9  -2  212.58   12.70
  -2   9   2  210.98   13.30
   1  -9  -2  199.18   11.00
   1  -9  -2  186.08   11.90
   1  -9  -2  180.08   11.70
  -1   9   2  175.18    9.60
  -1   9   2  168.68   10.40
   0  -9  -2  696.93   27.90
   0  -9  -2  686.03   28.40
   0   9   2  731.23   27.10
  -1  -9  -2  385.46   17.70
  -1  -9  -2  384.76   18.00
   1   9   2  372.46   16.80
   1   9   2  369.06   17.30
   1   9   2  381.26   16.00
  -2  -9  -2   15.40    3.70
  -2  -9  -2   22.00    4.80
  -2  -9  -2   15.70    4.10
   2   9   2   20.20    4.60
   2   9   2   17.60    3.40
   2   9   2   19.00    4.10
  -3  -9  -2   27.40    5.00
  -3  -9  -2   32.60    6.80
   3   9   2   20.90    5.40
   3   9   2   23.50    5.30
   3   9   2   26.60    4.70
   4   9   2    4.80    2.50
   4   9   2    3.60    2.50
   4   9   2    2.10    2.00
   4   9   2    0.90    3.00
   4   9   2    5.00    2.70
   4   9   2    4.60    3.20
   5   9   2   37.30    3.20
   5   9   2   32.70    3.70
   4 -10  -2   58.49    4.50
   4 -10  -2   59.19    4.10
   4 -10  -2   60.79    5.00
   4 -10  -2   59.29    4.10
   4 -10  -2   56.29    4.40
   4 -10  -2   54.29    3.90
   3 -10  -2  130.99    7.40
   3 -10  -2  133.39    8.90
   3 -10  -2  116.29    7.90
   3 -10  -2  134.49    7.60
   3 -10  -2  130.69    7.10
   3 -10  -2  134.49    8.40
   3 -10  -2  123.39    7.30
   3 -10  -2  139.59    8.20
  -3  10   2  131.49    7.90
  -3  10   2  143.49   10.90
   2 -10  -2   73.89    9.20
   2 -10  -2   96.59   11.20
   2 -10  -2   86.39    7.10
  -2  10   2   90.79    8.40
   1 -10  -2  198.08   13.00
   1 -10  -2  218.58   13.40
  -1  10   2  202.98   11.80
  -1  10   2  179.18   10.60
   0 -10  -2   99.79    8.00
   0 -10  -2  100.19    8.30
   0  10   2  104.99    7.30
  -1 -10  -2  570.94   24.30
  -1 -10  -2  546.05   24.20
   1  10   2  531.55   21.90
   1  10   2  551.14   23.20
   1  10   2  548.05   23.70
  -2 -10  -2  108.79    9.90
  -2 -10  -2  120.89    9.30
  -2 -10  -2  114.89    9.30
   2  10   2  124.89    9.20
   2  10   2  116.99    7.90
   2  10   2  118.09    9.40
  -3 -10  -2   -0.50    2.70
  -3 -10  -2    3.30    3.90
   3  10   2    5.40    2.70
   3  10   2   -1.50    2.80
   3  10   2   -2.90    5.70
   4  10   2   21.30    4.40
   4  10   2   28.60    4.60
   4  10   2   26.80    4.50
   4  10   2   26.00    5.80
   4  10   2   34.20    6.20
   4  10   2   27.00    4.20
   5  10   2    7.30    2.10
   5  10   2    5.30    1.50
   5  10   2    3.90    1.60
   4 -11  -2    2.00    1.10
   4 -11  -2    1.20    1.20
   4 -11  -2    0.10    1.10
   4 -11  -2    2.90    1.50
   4 -11  -2    2.00    1.20
   4 -11  -2    0.60    1.10
  -4  11   2    1.40    1.20
   3 -11  -2   21.20    3.10
   3 -11  -2   29.50    4.00
   3 -11  -2   24.40    3.60
   3 -11  -2   22.70    3.50
   3 -11  -2   23.50    4.10
   3 -11  -2   33.00    3.70
  -3  11   2   31.30    4.30
   2 -11  -2   69.29    5.40
   2 -11  -2   66.49    5.80
   2 -11  -2   79.19    6.80
   2 -11  -2   65.29    5.80
   2 -11  -2   58.29    4.80
  -2  11   2   63.39    5.80
  -2  11   2   86.89    9.60
   1 -11  -2   84.69    9.60
  -1  11   2   74.39    6.90
   0 -11  -2   34.90    5.50
   0 -11  -2   33.00    5.90
   0  11   2   29.00    4.80
  -1 -11  -2   59.79    7.50
  -1 -11  -2   54.69    6.90
   1  11   2   53.59    6.40
   1  11   2   48.80    6.90
   1  11   2   44.70    5.20
  -2 -11  -2   97.99   10.70
  -2 -11  -2   66.29    8.20
   2  11   2   81.39    9.40
   2  11   2   64.29    7.90
   2  11   2   99.79    7.50
   3  11   2   14.90    2.60
   3  11   2   13.30    4.00
   3  11   2    8.60    4.50
   3  11   2   13.50    4.50
   3  11   2    7.50    2.80
   3  11   2    8.60    2.90
   3  11   2   20.10    3.90
   4  11   2   25.50    4.50
   4  11   2   26.00    3.90
   4  11   2   27.40    4.30
   4  11   2   23.50    4.10
   4  11   2   27.10    5.40
   5  11   2    7.30    1.70
   5  11   2    3.60    1.20
   5  11   2    4.80    1.60
   4 -12  -2    4.70    1.20
   4 -12  -2    3.40    1.10
   4 -12  -2    5.30    1.30
  -4  12   2    4.60    1.30
   3 -12  -2    7.40    2.10
   3 -12  -2    7.40    2.70
   3 -12  -2    6.10    2.10
   3 -12  -2    5.30    2.00
   3 -12  -2    6.20    2.00
  -3  12   2    8.00    2.30
  -3  12   2    3.30    2.10
   2 -12  -2   16.60    3.50
   2 -12  -2   14.20    2.60
   2 -12  -2   12.60    2.90
   2 -12  -2   16.80    3.60
   2 -12  -2   14.30    3.20
  -2  12   2   15.40    3.30
  -2  12   2   19.40    3.60
   1 -12  -2    2.10    2.10
   1 -12  -2    0.70    1.90
   1 -12  -2    1.30    2.20
   1 -12  -2    2.50    4.00
  -1  12   2    2.10    3.00
  -1  12   2    1.50    2.30
  -1  12   2    3.20    2.30
   0 -12  -2  109.09    9.30
   0 -12  -2  108.99   10.00
   0  12   2  126.99    9.10
  -1 -12  -2   13.40    4.80
  -1 -12  -2   14.30    4.80
   1  12   2   12.90    3.90
   1  12   2   23.00    5.40
  -2 -12  -2  169.08   12.60
   2  12   2  167.38    8.20
   2  12   2  161.38   10.30
   2  12   2  163.18    9.50
   2  12   2  181.98   10.40
   2  12   2  175.38   12.60
   2  12   2  154.38   11.70
   2  12   2  169.78   12.30
   2  12   2  156.38   10.10
   3  12   2   58.39    8.10
   3  12   2   77.79    6.30
   3  12   2   85.39    7.00
   3  12   2   80.99    8.00
   3  12   2   69.59    9.00
   3  12   2   83.29    6.40
   3  12   2   79.69    5.00
   3  12   2   80.99    6.90
   4  12   2    7.70    3.00
   4  12   2    8.60    2.40
   4  12   2    7.30    2.80
   4  12   2    8.30    2.40
   4  12   2    6.30    1.60
   4  12   2    7.60    2.20
   5  12   2    5.20    1.30
   5  12   2    2.00    0.80
   3 -13  -2   49.80    3.70
   3 -13  -2   51.19    3.70
   3 -13  -2   39.70    3.90
   3 -13  -2   46.10    3.90
   3 -13  -2   48.90    3.90
  -3  13   2   44.30    4.00
  -3  13   2   45.50    3.90
   2 -13  -2    3.80    2.00
   2 -13  -2    0.20    1.90
   2 -13  -2    2.20    1.90
  -2  13   2    8.00    2.60
  -2  13   2    2.70    2.10
   1 -13  -2    0.80    1.80
   1 -13  -2    2.40    2.20
   1 -13  -2    3.50    2.30
  -1  13   2   -1.30    1.70
  -1  13   2    2.00    2.20
   0 -13  -2   77.99    5.30
   0 -13  -2   75.29    5.90
   0  13   2   74.29    5.00
   0  13   2   70.09    6.30
   0  13   2   78.19    6.50
  -1 -13  -2   41.00    4.10
  -1 -13  -2   55.89    5.50
   1  13   2   54.49    8.10
   1  13   2   48.40    4.50
   1  13   2   58.69    7.00
  -2 -13  -2   40.20    4.00
   2  13   2   41.80    6.00
   2  13   2   44.70    5.40
   2  13   2   35.10    6.90
   2  13   2   36.80    4.00
   2  13   2   36.90    5.30
   2  13   2   45.50    7.80
   2  13   2   38.50    5.60
   3  13   2   36.30    6.40
   3  13   2   21.10    3.50
   3  13   2   21.70    2.80
   3  13   2   27.80    4.50
   3  13   2   30.50    4.80
   3  13   2   34.90    5.20
   3  13   2   24.60    3.80
  -4 -13  -2    2.70    1.20
   4  13   2    4.90    1.60
   4  13   2    1.40    1.90
   4  13   2    3.50    2.00
   4  13   2    5.90    1.80
   4  13   2    3.10    1.20
   3 -14  -2    8.70    1.80
   3 -14  -2    6.90    1.60
   3 -14  -2   11.10    1.80
  -3  14   2    9.40    1.80
   2 -14  -2   10.90    2.40
   2 -14  -2    6.80    1.90
   2 -14  -2    6.90    2.20
  -2  14   2    8.90    2.20
  -2  14   2    5.20    2.20
   1 -14  -2    8.70    2.60
   1 -14  -2   11.30    2.70
  -1  14   2    8.80    2.50
  -1  14   2   17.70    3.80
   0 -14  -2    5.20    2.60
   0  14   2    3.80    2.50
   0  14   2    2.50    2.40
  -1 -14  -2  117.59    7.20
  -1 -14  -2  109.09    6.40
   1  14   2  109.69    6.40
   1  14   2  111.49    8.20
   1  14   2  113.79    9.60
  -2 -14  -2    0.20    1.50
   2  14   2    1.70    2.20
   2  14   2    1.40    2.00
   2  14   2    3.60    2.40
   2  14   2    6.00    3.20
   2  14   2    1.90    1.70
  -3 -14  -2    2.30    1.40
   3  14   2    1.10    2.20
   3  14   2    4.50    2.30
   3  14   2    3.10    2.30
   3  14   2    3.50    1.90
   3  14   2    3.60    1.50
   3  14   2    7.50    2.30
   3  14   2    5.40    2.60
   4  14   2   34.30    2.80
   4  14   2   38.30    3.40
   4  14   2   36.80    2.90
   4  14   2   22.80    3.50
   2 -15  -2   18.80    2.70
   2 -15  -2   20.20    2.60
  -2  15   2   18.80    3.00
  -2  15   2   23.30    2.90
   1 -15  -2   21.10    3.40
  -1  15   2   19.30    3.20
  -1  15   2   15.20    3.20
   0 -15  -2    2.10    1.70
   0 -15  -2    1.30    1.90
   0  15   2    3.60    2.30
  -1 -15  -2    3.00    1.80
  -1 -15  -2    4.20    2.10
   1  15   2    4.70    3.10
   1  15   2    9.90    3.00
   1  15   2    4.80    1.80
  -2 -15  -2   24.20    3.00
   2  15   2   26.10    4.20
   2  15   2   28.60    5.50
   2  15   2   25.70    3.00
   2  15   2   21.70    3.90
  -3 -15  -2    4.30    1.40
   3  15   2    2.70    1.50
   3  15   2    2.30    2.00
   3  15   2    5.90    2.10
   3  15   2    2.30    2.00
   3  15   2    4.10    1.30
  -4 -15  -2    5.40    1.80
   4  15   2    7.70    2.10
   4  15   2    9.80    1.90
   2 -16  -2    9.50    1.60
  -2  16   2   11.90    1.80
  -2  16   2   16.10    2.70
   1 -16  -2    0.50    1.50
  -1  16   2    1.70    1.50
  -1  16   2    5.00    2.20
   0 -16  -2   -0.30    1.40
   0 -16  -2    0.50    1.40
   0  16   2    0.10    1.80
  -1 -16  -2   -0.40    1.30
  -1 -16  -2    1.20    1.50
   1  16   2    1.90    1.90
   1  16   2   -1.20    1.90
  -2 -16  -2   20.30    3.80
  -2 -16  -2   15.40    2.10
   2  16   2   13.80    2.50
   2  16   2   10.60    2.80
   2  16   2   18.50    3.50
   2  16   2   19.90    2.30
  -3 -16  -2    0.70    0.90
  -3 -16  -2   -1.70    1.60
   3  16   2    0.10    1.30
   3  16   2   -0.90    1.10
   3  16   2    0.40    1.10
   1 -17  -2    0.70    1.10
  -1  17   2    2.20    1.40
   0 -17  -2    5.70    1.50
   0 -17  -2    6.40    1.80
   0  17   2    2.90    1.90
  -1 -17  -2    9.40    1.80
  -1 -17  -2    6.80    1.50
   1  17   2    8.10    2.30
  -2 -17  -2    6.20    1.40
   2  17   2    6.30    1.90
   2  17   2    6.10    1.90
  -1 -18  -2    5.00    1.70
   1  18   2    6.50    2.00
   1  17  -3   45.90    3.50
   1  17  -3   46.70    3.50
  -1 -17   3   38.90    3.90
  -1 -17   3   40.00    2.70
   0  17  -3    0.60    1.20
   0 -17   3   -0.50    1.00
   2  16  -3    2.50    1.70
   2  16  -3    4.30    1.80
  -2 -16   3   10.90    3.10
   1  16  -3   63.19    5.30
   1  16  -3   49.70    4.40
  -1 -16   3   65.89    6.10
  -1 -16   3   65.29    4.00
   0  16  -3   10.60    2.50
   0  16  -3   13.90    2.90
   0 -16   3   11.00    2.00
  -1  16  -3    8.50    2.10
   1 -16   3   10.90    1.80
   3  15  -3    2.10    1.50
   3  15  -3    1.50    1.20
   3  15  -3    0.90    1.40
  -3 -15   3    1.80    1.80
   2  15  -3   24.90    3.50
   2  15  -3   30.00    4.30
   2  15  -3   23.00    3.70
  -2 -15   3   23.40    4.30
   1  15  -3    8.20    2.90
   1  15  -3   12.10    3.10
   1  15  -3   10.40    2.90
  -1 -15   3   10.20    2.30
  -1 -15   3   13.10    3.90
   0  15  -3    7.20    2.70
   0  15  -3    4.10    2.50
   0 -15   3    8.50    2.20
   0 -15   3    9.80    3.70
  -1  15  -3   14.90    2.90
   1 -15   3   22.30    3.10
   1 -15   3   15.30    2.60
  -2  15  -3    3.30    1.50
  -2  15  -3    0.70    1.50
   2 -15   3    2.30    1.20
   2 -15   3    1.90    1.20
   3  14  -3    5.10    1.90
   3  14  -3    7.40    2.40
   3  14  -3    8.80    2.50
  -3 -14   3    9.40    2.80
   2  14  -3    8.40    3.00
   2  14  -3    4.00    2.50
   2  14  -3    6.00    2.80
   2  14  -3    2.70    2.20
  -2 -14   3    3.50    2.70
   1  14  -3   44.30    5.10
   1  14  -3   36.70    5.00
   1  14  -3   40.60    5.30
  -1 -14   3   43.50    4.10
  -1 -14   3   35.90    5.60
   0  14  -3   61.79    5.90
   0  14  -3   54.79    5.50
   0 -14   3   54.99    4.80
   0 -14   3   53.49    6.40
  -1  14  -3   25.70    5.80
  -1  14  -3   24.70    4.20
   1 -14   3   22.70    3.10
   1 -14   3   22.60    3.50
  -2  14  -3    8.00    2.40
  -2  14  -3    6.20    2.50
   2 -14   3    3.30    1.60
   2 -14   3    8.20    2.20
  -3  14  -3   21.00    3.00
  -3  14  -3   25.90    2.30
   3 -14   3   22.50    2.20
   3 -14   3   27.30    2.50
   4  13  -3    1.50    1.30
   4  13  -3    1.30    0.90
   4  13  -3    1.10    1.20
   4  13  -3    2.20    0.90
   3  13  -3    2.80    1.40
   3  13  -3    0.60    1.70
   3  13  -3    4.10    2.30
   3  13  -3    3.10    1.60
   3  13  -3    0.70    1.90
  -3 -13   3    2.50    2.30
   2  13  -3   41.80    6.20
   2  13  -3   43.70    5.60
   2  13  -3   34.20    5.10
   2  13  -3   35.30    4.80
  -2 -13   3   24.80    5.00
   1  13  -3   35.60    5.00
   1  13  -3   33.10    5.00
   1  13  -3   33.00    4.80
   1  13  -3   35.80    6.50
  -1 -13   3   47.30    4.60
  -1 -13   3   26.60    5.10
   0  13  -3   63.09    5.90
   0  13  -3   58.99    5.90
   0  13  -3   57.69    6.00
   0  13  -3   67.29    8.60
   0 -13   3   67.39    5.10
   0 -13   3   61.59    6.90
  -1  13  -3  139.89    8.60
  -1  13  -3  152.28    9.90
   1 -13   3  136.79    8.10
   1 -13   3  129.99    8.00
   1 -13   3  138.39    7.80
  -2  13  -3   34.40    5.10
  -2  13  -3   44.40    5.10
   2 -13   3   40.00    4.10
   2 -13   3   47.90    4.40
   2 -13   3   47.90    5.10
  -3  13  -3   10.80    2.70
  -3  13  -3   13.70    2.40
   3 -13   3   19.10    2.80
   3 -13   3   16.30    2.10
   3 -13   3   15.40    2.50
   4  12  -3   35.10    4.00
   4  12  -3   36.60    3.20
   4  12  -3   25.20    3.80
   4  12  -3   35.80    2.90
   3  12  -3   23.40    4.20
   3  12  -3   23.40    3.30
   3  12  -3   18.30    3.40
   3  12  -3   30.00    3.80
   3  12  -3   29.80    4.60
   3  12  -3   19.60    4.20
   3  12  -3   20.10    4.20
   2  12  -3   96.99    7.80
   2  12  -3  122.49   10.60
   2  12  -3  104.69    8.10
   2  12  -3  104.09    8.80
   1  12  -3  227.98   14.30
   1  12  -3  227.48   12.30
   1  12  -3  246.68   12.90
   1  12  -3  224.48   12.20
  -1 -12   3  216.98   10.40
  -1 -12   3  241.08   13.80
  -1 -12   3  226.28   15.80
   0  12  -3  514.55   22.30
   0  12  -3  509.85   22.10
   0  12  -3  499.85   21.60
   0  12  -3  490.25   22.70
   0  12  -3  543.45   24.30
   0 -12   3  533.55   23.60
   0 -12   3  529.75   20.30
   0 -12   3  561.74   26.40
   0 -12   3  531.95   25.20
  -1  12  -3  148.19    8.90
  -1  12  -3  157.68   10.40
   1 -12   3  143.89    8.70
   1 -12   3  147.69    8.60
   1 -12   3  159.58    8.40
  -2  12  -3   57.69    5.40
  -2  12  -3   54.19    6.00
   2 -12   3   61.89    5.50
   2 -12   3   57.79    5.10
   2 -12   3   57.19    5.00
   2 -12   3   62.09    5.20
  -3  12  -3   19.10    3.00
  -3  12  -3   22.70    4.00
   3 -12   3   17.50    2.70
   3 -12   3   26.60    3.50
   3 -12   3   22.80    3.20
   3 -12   3   19.90    2.80
   3 -12   3   20.50    2.90
   3 -12   3   19.00    2.60
  -4  12  -3    0.90    1.10
   4 -12   3    1.90    1.00
   4 -12   3    2.70    0.90
   4 -12   3    1.00    1.00
   4  11  -3   -0.50    1.40
   4  11  -3    0.60    1.30
   4  11  -3    1.30    1.80
   4  11  -3    0.50    1.80
   3  11  -3   34.80    4.20
   3  11  -3   31.10    4.60
   3  11  -3   32.40    5.10
   3  11  -3   33.70    4.30
   3  11  -3   31.80    5.80
   3  11  -3   36.20    5.20
   3  11  -3   34.40    4.40
   3  11  -3   22.10    5.40
   2  11  -3  113.09   10.00
   2  11  -3   92.89    7.70
   2  11  -3   99.39    7.30
   2  11  -3   94.89    7.50
   2  11  -3   99.29    7.90
   2  11  -3  100.39    8.90
  -2 -11   3  110.69   11.90
  -2 -11   3  125.19   13.00
   1  11  -3  209.88   13.30
  -1 -11   3  230.68   14.60
   0  11  -3  105.79    8.40
   0  11  -3  102.79    7.90
   0 -11   3  105.69    9.40
   0 -11   3   68.09    8.70
  -1  11  -3  229.28   12.40
  -1  11  -3  220.88   12.80
   1 -11   3  192.98   15.10
   1 -11   3  229.78   14.40
  -2  11  -3  169.28    9.50
   2 -11   3  159.68    8.80
   2 -11   3  173.78    9.60
   2 -11   3  167.78    9.40
   2 -11   3  150.08    8.70
  -3  11  -3   22.40    3.50
   3 -11   3   29.80    3.40
   3 -11   3   21.10    3.10
   3 -11   3   20.90    3.20
   3 -11   3   30.30    3.90
   3 -11   3   30.10    4.10
   3 -11   3   26.00    3.80
  -4  11  -3   22.70    3.40
   4 -11   3   38.70    2.60
   4 -11   3   35.70    3.20
   4 -11   3   34.80    2.80
   4 -11   3   39.40    3.00
   5  10  -3    0.60    1.00
   5  10  -3    0.60    0.80
   5  10  -3    0.60    1.00
   4  10  -3   18.00    3.30
   4  10  -3   18.30    3.60
   4  10  -3   18.00    3.00
   4  10  -3   23.20    3.30
   4  10  -3   18.60    3.80
   3  10  -3  153.68   10.90
   3  10  -3  144.89   11.60
   3  10  -3  153.18    8.50
   3  10  -3  135.79    8.90
   3  10  -3  157.88    9.20
   3  10  -3  148.79    9.50
   3  10  -3  141.59    9.40
   3  10  -3  144.89    8.60
   2  10  -3  240.58   14.60
   2  10  -3  223.28   11.80
  -2 -10   3  255.47   15.90
  -2 -10   3  224.58   14.50
  -2 -10   3  246.78   15.30
   1  10  -3  281.07   15.20
  -1 -10   3  257.67   15.10
  -1 -10   3  278.37   15.80
   0  10  -3  251.77   13.20
   0  10  -3  271.77   14.30
   0 -10   3  289.77   16.00
   0 -10   3  286.47   15.60
  -1  10  -3  279.17   14.00
  -1  10  -3  268.27   14.20
   1 -10   3  281.27   16.10
   1 -10   3  281.17   16.70
  -2  10  -3  359.36   16.80
   2 -10   3  315.77   19.90
  -3  10  -3   23.10    4.00
   3 -10   3   18.30    2.90
   3 -10   3   13.10    2.90
   3 -10   3   20.70    3.60
   3 -10   3   15.90    3.10
   3 -10   3   15.30    3.20
   3 -10   3   19.10    3.10
   3 -10   3    9.80    2.70
   3 -10   3   17.70    5.90
   4 -10   3    4.90    1.60
   4 -10   3    3.20    1.30
   4 -10   3    0.80    1.60
   4 -10   3    3.70    1.70
   4 -10   3    4.20    1.70
   4 -10   3    3.50    1.80
   5   9  -3    4.20    1.30
   5   9  -3    7.70    1.50
   5   9  -3    2.60    1.20
   5   9  -3    3.10    1.60
   4   9  -3    2.90    2.30
   4   9  -3    3.00    2.00
   4   9  -3    2.40    2.40
   4   9  -3    4.70    2.00
   4   9  -3    3.00    2.20
   3   9  -3   24.70    3.90
   3   9  -3   22.10    3.60
   3   9  -3   22.20    5.60
   3   9  -3   19.00    4.70
   3   9  -3   21.20    3.80
   3   9  -3   30.10    4.90
   3   9  -3   29.50    5.10
   3   9  -3   23.30    5.40
   3   9  -3   15.60    3.50
  -3  -9   3   26.50    7.10
  -3  -9   3   24.80    5.20
  -3  -9   3   21.00    6.10
   2   9  -3   58.09    7.00
   2   9  -3   58.09    5.40
   2   9  -3   85.69    9.40
  -2  -9   3   70.79    8.80
  -2  -9   3   67.39    8.90
  -2  -9   3   55.29    7.20
   1   9  -3  262.37   13.80
  -1  -9   3  250.97   14.40
  -1  -9   3  240.68   13.90
  -1  -9   3  246.68   13.90
   0   9  -3   99.49    6.80
   0   9  -3  102.59    7.40
   0  -9   3   96.69    8.20
   0  -9   3  107.69    8.70
  -1   9  -3   21.10    4.00
  -1   9  -3   15.90    3.30
   1  -9   3   27.90    5.40
  -2   9  -3  651.53   26.30
   2  -9   3  629.74   28.20
   2  -9   3  661.43   30.60
  -3   9  -3  311.87   17.30
  -3   9  -3  295.47   13.40
   3  -9   3  275.97   13.50
   3  -9   3  328.27   16.50
   3  -9   3  288.47   13.50
   3  -9   3  298.87   13.90
   3  -9   3  295.07   14.10
   3  -9   3  281.77   12.70
   3  -9   3  270.27   12.40
   3  -9   3  278.57   12.70
   3  -9   3  288.27   13.00
   4  -9   3   26.50    3.70
   4  -9   3   28.00    3.90
   4  -9   3   26.10    3.10
   4  -9   3   26.90    3.50
   4  -9   3   20.70    3.50
   4  -9   3   24.10    3.30
   5  -9   3    4.60    1.20
   5  -9   3    4.50    1.10
   5  -9   3    2.80    0.90
   5   8  -3    0.80    1.50
   5   8  -3    3.40    1.40
   5   8  -3    4.70    1.40
   5   8  -3    4.10    1.60
   4   8  -3   17.50    3.20
   4   8  -3   12.40    3.40
   4   8  -3   11.70    3.10
   4   8  -3    9.50    3.40
   4   8  -3   10.50    2.50
   3   8  -3    1.40    3.20
   3   8  -3    5.90    2.90
   3   8  -3   10.80    2.90
  -3  -8   3    4.20    2.90
  -3  -8   3   10.20    5.00
   2   8  -3   15.60    4.10
   2   8  -3    9.40    2.60
   2   8  -3   10.70    3.20
  -2  -8   3   13.50    4.00
  -2  -8   3   16.10    4.90
  -2  -8   3   16.20    4.60
  -2  -8   3   14.00    4.60
   1   8  -3   38.40    5.30
   1   8  -3   32.00    5.20
   1   8  -3   34.00    4.70
  -1  -8   3   35.40    5.10
  -1  -8   3   32.60    5.30
  -1  -8   3   25.30    4.60
   0   8  -3  504.75   20.10
   0   8  -3  499.85   21.00
   0  -8   3  512.15   22.30
   0  -8   3  523.15   22.10
  -1   8  -3  462.75   19.30
  -1   8  -3  460.65   19.00
   1  -8   3  485.45   20.90
   1  -8   3  476.15   22.00
   1  -8   3  444.36   20.20
  -2   8  -3  201.18   11.40
   2  -8   3  237.48   15.10
   2  -8   3  234.28   13.70
  -3   8  -3   30.70    5.10
  -3   8  -3   21.70    5.20
  -3   8  -3   30.60    5.20
   3  -8   3   30.40    4.50
   3  -8   3   32.50    6.50
   3  -8   3   17.30    3.70
   3  -8   3   31.60    4.30
   3  -8   3   27.80    4.20
   3  -8   3   34.60    5.20
   3  -8   3   38.30    7.60
   3  -8   3   25.70    3.80
   4  -8   3   26.50    3.90
   4  -8   3   23.00    4.20
   4  -8   3   23.10    3.50
   4  -8   3   23.40    3.60
   4  -8   3   16.60    2.80
   4  -8   3   25.30    3.40
   5  -8   3   15.10    2.00
   5  -8   3   11.80    1.80
   5  -8   3    9.80    1.60
   5  -8   3   12.70    2.00
   5   7  -3    3.20    1.50
   5   7  -3    1.20    1.50
   5   7  -3    0.70    1.00
   5   7  -3    0.10    1.30
   4   7  -3    3.00    1.90
   4   7  -3    6.30    2.60
   4   7  -3    1.30    2.40
   4   7  -3    2.00    1.80
   4   7  -3    4.50    2.80
   3   7  -3    0.80    2.80
   3   7  -3    4.90    2.50
  -3  -7   3    5.10    4.30
  -3  -7   3   12.60    4.40
  -3  -7   3    4.40    2.60
   2   7  -3  118.19    8.10
   2   7  -3  108.49    7.00
   2   7  -3  120.49    8.40
  -2  -7   3  112.29    9.40
  -2  -7   3  124.19    9.50
  -2  -7   3  109.89    7.90
  -2  -7   3  108.49    8.40
   1   7  -3  524.65   20.80
   1   7  -3  519.75   21.40
   1   7  -3  508.65   20.50
  -1  -7   3  525.15   21.90
  -1  -7   3  517.85   21.60
  -1  -7   3  545.85   22.90
  -1  -7   3  516.95   22.50
   0   7  -3   82.79    5.70
   0   7  -3   86.89    5.30
   0  -7   3   86.19    6.60
   0  -7   3   90.29    6.60
  -1   7  -3   89.59    6.00
  -1   7  -3   91.09    6.00
   1  -7   3   95.39    7.10
   1  -7   3   92.69    7.10
   1  -7   3  109.99    8.10
  -2   7  -3   58.09    6.20
  -2   7  -3   51.39    5.90
   2  -7   3   49.50    7.50
   2  -7   3   39.40    5.90
   2  -7   3   37.10    5.60
  -3   7  -3  127.69    9.50
   3  -7   3  146.49   12.50
   3  -7   3  155.98   11.50
  -4   7  -3    9.40    5.10
   4  -7   3   16.80    4.80
   4  -7   3    8.80    2.60
   4  -7   3   14.30    3.20
   4  -7   3   12.40    3.40
   4  -7   3   14.80    2.90
   4  -7   3   14.80    3.10
   4  -7   3   13.90    2.90
   5  -7   3   15.10    2.10
   5  -7   3   11.80    2.00
   5  -7   3    9.90    1.90
   5  -7   3   11.50    2.00
   5  -7   3    8.90    2.00
   5  -7   3   10.40    1.80
   5   6  -3    8.70    1.90
   5   6  -3    6.70    2.20
   5   6  -3    8.20    2.50
   4   6  -3   60.19    6.70
   4   6  -3   44.30    4.70
   4   6  -3   55.49    5.50
   4   6  -3   44.20    5.30
   4   6  -3   48.30    4.60
   3   6  -3  123.29    7.90
   3   6  -3  112.69    9.00
   3   6  -3  126.89    9.90
  -3  -6   3  126.39    8.20
  -3  -6   3  128.49   10.90
   2   6  -3   14.60    3.70
   2   6  -3   16.50    3.80
   2   6  -3   16.70    3.70
   2   6  -3   17.80    3.20
  -2  -6   3   12.10    3.30
  -2  -6   3   17.30    4.30
  -2  -6   3   14.80    3.30
   1   6  -3  442.56   18.10
   1   6  -3  440.76   17.80
  -1  -6   3  431.46   18.60
  -1  -6   3  418.66   19.00
  -1  -6   3  452.05   19.40
  -1  -6   3  457.15   18.30
   0   6  -3   24.90    3.00
   0   6  -3   24.80    3.30
   0  -6   3   20.90    3.10
  -1   6  -3   45.50    4.00
  -1   6  -3   45.20    4.30
  -1   6  -3   45.90    4.00
   1  -6   3   42.60    5.00
   1  -6   3   53.79    5.80
   1  -6   3   43.30    5.50
  -2   6  -3   12.00    2.90
  -2   6  -3   16.40    3.40
  -2   6  -3   22.20    3.60
   2  -6   3   13.10    3.30
   2  -6   3   19.30    4.00
   2  -6   3   12.00    3.70
  -3   6  -3   67.79    5.90
  -3   6  -3   78.99    7.10
   3  -6   3   55.99    5.90
   3  -6   3   61.59    8.20
   3  -6   3   75.09    9.30
   4  -6   3   84.59    7.00
   4  -6   3   90.99    6.60
   4  -6   3   92.29    6.10
   4  -6   3   98.29    6.30
   4  -6   3   81.39    6.40
   4  -6   3  103.09    9.40
   4  -6   3   81.69    6.30
   5  -6   3    7.10    1.80
   5  -6   3    7.60    1.80
   5  -6   3    8.60    1.80
   5  -6   3    5.50    1.70
   5  -6   3    6.90    1.70
   5  -6   3    8.90    2.30
   5   5  -3    2.70    1.40
   5   5  -3    4.10    2.80
   5   5  -3    4.90    2.30
   4   5  -3   16.80    3.70
   4   5  -3   13.70    3.20
   4   5  -3   12.00    3.80
   4   5  -3   11.20    2.70
   4   5  -3   11.90    2.60
   3   5  -3   69.29    8.10
   3   5  -3   39.90    5.80
   3   5  -3   46.30    4.80
  -3  -5   3   51.19    5.50
  -3  -5   3   61.59    8.60
  -3  -5   3   56.89    6.90
   2   5  -3   69.79    6.20
   2   5  -3   76.09    6.00
   2   5  -3   60.29    5.50
  -2  -5   3   74.59    5.30
  -2  -5   3   73.19    6.90
  -2  -5   3   70.39    6.10
   1   5  -3  263.57   11.30
   1   5  -3  237.78   11.10
  -1  -5   3  240.18   11.10
  -1  -5   3  251.77   11.70
  -1  -5   3  267.37   12.50
   0   5  -3  741.23   28.70
   0   5  -3  766.32   26.30
   0   5  -3  756.32   26.20
   0  -5   3  760.02   27.90
   0  -5   3  726.53   30.00
   0  -5   3  734.63   29.30
   0  -5   3  763.62   27.80
   0  -5   3  749.33   27.00
   0  -5   3  723.83   27.00
  -1   5  -3 1263.27   42.40
  -1   5  -3 1236.38   42.50
  -1   5  -3 1173.68   42.60
  -1   5  -3 1093.39   43.80
   1  -5   3 1255.77   44.10
   1  -5   3 1321.47   43.20
   1  -5   3 1181.38   43.20
  -2   5  -3  159.48    8.70
  -2   5  -3  161.68    8.40
  -2   5  -3  152.18    8.50
   2  -5   3  164.68   10.40
   2  -5   3  158.78    9.80
   2  -5   3  154.28    9.40
  -3   5  -3  205.18   10.30
  -3   5  -3  204.98   11.30
   3  -5   3  204.38   12.90
   3  -5   3  213.88   12.80
   3  -5   3  163.68   11.30
   3  -5   3  195.38   13.20
   4  -5   3   25.60    3.70
   4  -5   3   27.50    4.20
   4  -5   3   19.40    3.30
   4  -5   3   21.60    3.80
   4  -5   3   25.30    4.10
   4  -5   3   24.10    5.60
   4  -5   3   24.10    4.30
   5  -5   3   14.00    2.40
   5  -5   3    6.30    2.20
   5  -5   3    8.60    2.10
   5   4  -3   10.00    2.80
   4   4  -3   20.60    3.40
   4   4  -3   15.40    4.70
   4   4  -3   14.70    3.90
   4   4  -3   18.30    5.20
   4   4  -3   20.50    4.00
   4   4  -3   22.20    5.00
   4   4  -3   21.60    3.70
  -4  -4   3   14.70    5.00
  -4  -4   3   11.20    2.70
   3   4  -3   10.10    3.60
   3   4  -3    4.50    2.00
   3   4  -3    6.00    2.80
   3   4  -3    3.20    2.60
  -3  -4   3    5.20    3.20
  -3  -4   3    7.00    3.90
  -3  -4   3    5.70    2.10
   2   4  -3   12.80    3.20
   2   4  -3   17.00    3.70
   2   4  -3   17.50    3.50
  -2  -4   3   18.30    2.90
  -2  -4   3   16.50    4.10
  -2  -4   3   11.00    2.80
   1   4  -3  540.25   20.10
   1   4  -3  476.25   23.10
   1   4  -3  529.45   20.10
  -1  -4   3  506.35   25.00
  -1  -4   3  531.65   20.40
  -1  -4   3  538.45   21.10
  -1  -4   3  536.15   19.60
  -1  -4   3  558.74   21.30
  -1  -4   3  509.55   19.20
   0   4  -3  410.26   14.50
   0   4  -3  426.06   17.00
   0   4  -3  398.76   16.90
   0   4  -3  392.46   16.70
   0  -4   3  392.36   16.60
   0  -4   3  388.66   16.30
   0  -4   3  375.16   15.00
   0  -4   3  421.76   17.20
   0  -4   3  400.56   15.90
   0  -4   3  389.96   17.80
   0  -4   3  388.26   15.70
   1  -4   3  101.19    6.10
  -2   4  -3  169.28    8.30
  -2   4  -3  181.38    8.90
  -2   4  -3  156.88    8.80
   2  -4   3  157.68    9.40
   2  -4   3  166.78   10.00
   2  -4   3  153.38    8.30
   2  -4   3  163.08    9.70
  -3   4  -3   81.89    5.70
  -3   4  -3   83.09    6.90
   3  -4   3   80.39    9.20
   3  -4   3   77.09    7.40
   3  -4   3   83.19    7.70
  -4   4  -3   28.20    3.90
   4  -4   3   30.60    6.00
   4  -4   3   27.30    5.50
   4  -4   3   27.90    4.50
   4  -4   3   22.00    3.60
   4  -4   3   37.30    4.60
   4  -4   3   26.20    3.80
   4  -4   3   32.00    4.10
   5  -4   3    3.20    1.70
   5  -4   3    4.60    2.30
   5  -4   3    3.80    1.60
   5  -4   3    5.10    1.70
   4   3  -3   40.80    6.40
   4   3  -3   36.80    6.20
   4   3  -3   53.49    5.10
  -4  -3   3   47.80    4.10
  -4  -3   3   42.90    7.40
   3   3  -3  188.48    9.30
   3   3  -3  183.58   11.00
   3   3  -3  197.48   11.30
   3   3  -3  173.68   10.60
  -3  -3   3  154.68   11.00
  -3  -3   3  162.58    8.30
   2   3  -3   47.80    4.40
   2   3  -3   35.20    4.60
   2   3  -3   41.50    5.10
  -2  -3   3   46.30    4.70
  -2  -3   3   42.00    4.10
  -2  -3   3   43.30    3.40
   1   3  -3  334.07   15.70
   1   3  -3  298.57   12.70
   1   3  -3  314.27   12.80
  -1  -3   3  300.47   13.50
  -1  -3   3  323.87   12.40
  -1  -3   3  309.47   13.30
  -1  -3   3  300.67   12.00
  -1  -3   3  311.07   13.10
   0   3  -3  426.86   16.40
   0   3  -3  421.76   16.60
   0   3  -3  409.26   16.70
   0  -3   3  390.36   16.20
   0  -3   3  420.86   15.80
   0  -3   3  409.06   16.30
   0  -3   3  411.36   16.60
   0  -3   3  387.76   15.60
  -1   3  -3 1363.86   46.70
  -1   3  -3 1339.17   45.40
  -1   3  -3 1328.27   45.20
   1  -3   3 1304.77   46.10
   1  -3   3 1296.47   46.10
   1  -3   3 1384.16   45.30
  -3   3  -3  444.36   18.70
  -3   3  -3  438.36   17.00
   3  -3   3  429.16   20.00
   3  -3   3  408.86   20.10
   3  -3   3  403.26   18.10
   3  -3   3  440.16   20.30
  -4   3  -3  116.09    6.90
   4  -3   3  144.49   10.70
   4  -3   3  115.19    8.20
   4  -3   3  141.19   10.90
   5  -3   3   32.00    3.70
   5  -3   3   31.50    3.50
   5  -3   3   20.90    3.60
   4   2  -3   75.59    5.80
   4   2  -3   67.99    8.50
   4   2  -3   72.99    8.80
  -4  -2   3   65.69    4.70
  -4  -2   3  103.99   15.40
   3   2  -3  318.07   13.80
   3   2  -3  342.07   16.60
   3   2  -3  329.37   16.40
  -3  -2   3  335.57   17.20
  -3  -2   3  315.67   12.90
   2   2  -3  255.57   11.90
   2   2  -3  252.57   11.60
   2   2  -3  233.78   11.70
   2   2  -3  234.88   10.50
  -2  -2   3  235.68   12.10
  -2  -2   3  215.08    9.50
  -2  -2   3  250.37   11.30
   1   2  -3  702.93   26.50
   1   2  -3  721.63   29.30
   1   2  -3  728.83   26.40
   1   2  -3  728.53   26.70
   1   2  -3  763.62   26.80
  -1  -2   3  755.42   26.40
  -1  -2   3  733.33   26.80
  -1  -2   3  750.52   27.10
  -1  -2   3  748.83   25.70
  -1  -2   3  792.02   27.00
   0   2  -3    5.30    1.90
   0   2  -3    3.10    1.80
   0   2  -3    7.50    2.10
   0  -2   3    4.60    1.70
   0  -2   3    7.90    2.20
   0  -2   3    4.30    1.80
  -1   2  -3  687.13   24.70
  -1   2  -3  691.93   23.90
  -1   2  -3  687.73   23.60
  -1   2  -3  668.53   23.30
  -1   2  -3  717.53   24.60
   1  -2   3  643.54   24.30
   1  -2   3  625.04   24.10
   1  -2   3  687.73   24.80
   1  -2   3  667.63   23.90
  -2   2  -3  801.72   27.50
  -2   2  -3  788.32   28.70
   2  -2   3  769.02   29.40
   2  -2   3  764.42   29.50
   2  -2   3  802.62   28.50
   2  -2   3  781.92   29.80
  -3   2  -3   46.40    3.70
  -3   2  -3   49.40    6.20
   3  -2   3   53.69    5.80
  -4   2  -3  102.19    5.80
   4  -2   3  110.69    9.50
   4  -2   3   90.29    7.10
   4  -2   3  106.19    9.30
   5  -2   3   36.40    3.40
   5  -2   3   39.70    4.10
   5  -2   3   31.70    4.10
   4   1  -3   18.90    5.30
   4   1  -3   36.30    6.60
  -4  -1   3   34.20    3.60
  -4  -1   3   26.90    6.70
   3   1  -3   19.80    3.00
   3   1  -3   18.80    3.40
   3   1  -3   20.60    4.30
   3   1  -3   28.70    5.40
   3   1  -3   23.90    4.70
  -3  -1   3   23.50    2.80
  -3  -1   3   25.60    4.60
   2   1  -3  587.14   21.70
   2   1  -3  505.35   21.40
   2   1  -3  556.74   21.80
   2   1  -3  578.24   20.70
  -2  -1   3  529.65   21.30
  -2  -1   3  486.65   19.00
   1   1  -3  726.53   25.30
   1   1  -3  700.83   25.40
   1   1  -3  755.72   28.10
   1   1  -3  715.93   24.70
   1   1  -3  715.63   25.40
   1   1  -3  712.33   25.40
  -1  -1   3  685.83   25.20
  -1  -1   3  682.43   25.10
  -1  -1   3  710.23   25.80
  -1  -1   3  713.93   25.30
  -1  -1   3  670.23   24.20
   0   1  -3  809.72   28.90
   0   1  -3  797.32   29.20
   0   1  -3  829.32   28.80
   0  -1   3  835.32   28.80
   0  -1   3  833.32   28.90
   0  -1   3  807.52   29.20
  -1   1  -3  805.82   28.20
  -1   1  -3  813.32   28.20
  -1   1  -3  801.12   27.30
  -1   1  -3  841.32   28.40
   1  -1   3  784.92   28.80
   1  -1   3  766.72   28.30
   1  -1   3  800.12   28.10
   1  -1   3  795.42   27.70
  -2   1  -3 1138.49   37.80
  -2   1  -3 1102.49   37.50
   2  -1   3 1116.29   40.20
   2  -1   3 1139.19   39.80
   2  -1   3 1087.09   39.40
   2  -1   3 1098.09   38.90
  -3   1  -3  720.63   28.10
  -3   1  -3  760.52   25.70
   3  -1   3  703.53   27.50
   3  -1   3  720.83   27.70
   3  -1   3  735.43   28.90
   3  -1   3  714.03   29.40
  -4   1  -3   43.50    3.50
   4  -1   3   37.10    4.70
   4  -1   3   37.80    6.40
   5   0  -3   15.70    2.80
   5   0  -3   18.70    5.00
   4   0  -3   97.59    9.50
   4   0  -3   83.59    9.40
  -4   0   3   88.59   10.50
  -4   0   3   85.09    5.40
   3   0  -3  245.68   13.50
   3   0  -3  226.08   10.40
   3   0  -3  253.97   13.70
   3   0  -3  232.98   12.10
   3   0  -3  234.58   13.00
  -3   0   3  239.48   10.00
  -3   0   3  238.68   13.20
   2   0  -3  430.16   18.30
   2   0  -3  423.06   18.20
   2   0  -3  438.06   18.50
   2   0  -3  418.06   17.30
  -2   0   3  449.86   18.30
  -2   0   3  470.95   16.00
   1   0  -3  104.69    5.20
   1   0  -3  111.99    7.30
   1   0  -3  105.89    5.70
   1   0  -3  102.19    5.70
   1   0  -3  101.59    5.70
   1   0  -3  103.89    5.70
  -1   0   3  107.39    4.70
  -1   0   3  103.19    5.60
  -1   0   3  118.89    5.80
  -1   0   3  103.89    5.70
   0   0  -3   46.10    3.30
   0   0  -3   43.90    3.70
   0   0  -3   46.50    3.70
   0   0   3   37.60    3.40
   0   0   3   43.30    3.80
   0   0   3   45.60    3.80
  -1   0  -3 1947.51   64.59
  -1   0  -3 1963.60   65.79
  -1   0  -3 2033.90   64.59
   1   0   3 1854.61   66.19
   1   0   3 1970.20   64.69
   1   0   3 1859.31   64.59
  -2   0  -3  468.25   15.90
  -2   0  -3  466.25   15.90
  -2   0  -3  464.95   20.00
   2   0   3  455.95   17.60
   2   0   3  434.46   17.90
   2   0   3  464.55   17.80
  -3   0  -3  108.89    5.10
   3   0   3  114.49    7.60
   3   0   3  106.69    7.00
   3   0   3  103.39    7.90
   3   0   3   99.69    6.90
  -4   0  -3    4.60    1.50
   4   0   3    7.00    3.30
   4   0   3    7.00    2.50
   5  -1  -3   39.90    4.30
   5  -1  -3   41.80    3.80
   5  -1  -3   24.90    3.40
   4  -1  -3  105.59   10.00
   4  -1  -3  110.79    8.90
   4  -1  -3  115.19   10.50
  -4   1   3  101.49    9.90
  -4   1   3  102.39    6.20
   3  -1  -3  208.58   13.10
   3  -1  -3  230.48   13.40
   3  -1  -3  248.28   13.30
   3  -1  -3  224.08   12.10
  -3   1   3  219.68    9.80
  -3   1   3  243.88   13.40
   2  -1  -3  395.06   17.00
   2  -1  -3  404.26   17.30
   2  -1  -3  400.26   17.30
   2  -1  -3  403.96   16.50
  -2   1   3  395.26   14.60
   1  -1  -3  213.58    9.60
   1  -1  -3  218.78    9.10
   1  -1  -3  228.38    9.70
   1  -1  -3  212.38    9.40
   1  -1  -3  224.78   11.20
  -1   1   3  224.58    9.50
  -1   1   3  221.68    9.60
  -1   1   3  211.08   10.70
  -1   1   3  222.78    9.50
   0  -1  -3   65.59    3.90
   0  -1  -3   60.29    4.40
   0  -1  -3   60.99    4.10
   0   1   3   65.79    4.20
   0   1   3   69.89    4.20
  -1  -1  -3 5590.34  187.98
  -1  -1  -3 5846.81  190.18
  -1  -1  -3 5587.44  187.78
   1   1   3 5994.30  190.88
   1   1   3 5578.04  188.08
   1   1   3 6070.99  188.18
  -2  -1  -3  335.87   11.80
  -2  -1  -3  341.27   11.80
  -2  -1  -3  361.66   17.30
  -2  -1  -3  322.77   12.30
   2   1   3  351.16   14.10
   2   1   3  397.86   14.40
   3   1   3   22.20    3.80
   3   1   3   19.50    3.80
   5  -2  -3    6.40    2.00
   5  -2  -3    5.60    2.40
   5  -2  -3    6.40    2.10
   4  -2  -3   61.79    5.80
   4  -2  -3   49.80    5.10
   4  -2  -3   52.29    4.70
   4  -2  -3   51.89    8.40
   4  -2  -3   56.09    7.10
   4  -2  -3   52.49    5.00
   4  -2  -3   47.60    5.00
   4  -2  -3   65.49    9.00
  -4   2   3   55.99    4.60
  -4   2   3   58.49    8.40
   3  -2  -3  153.88    8.90
   3  -2  -3  137.49    9.80
   3  -2  -3  162.58   10.90
   3  -2  -3  149.39    9.50
   3  -2  -3  169.68   11.20
  -3   2   3  129.19   10.00
  -3   2   3  156.28    9.70
  -3   2   3  139.39    7.30
   2  -2  -3   11.80    2.60
   2  -2  -3    9.40    2.80
   2  -2  -3    8.10    2.10
   2  -2  -3   11.10    2.70
   2  -2  -3   11.60    2.90
  -2   2   3   12.40    1.90
  -2   2   3    9.30    2.60
   1  -2  -3  403.46   16.00
   1  -2  -3  420.06   15.80
   1  -2  -3  404.36   15.50
   1  -2  -3  396.66   15.90
   1  -2  -3  409.56   17.30
  -1   2   3  404.66   14.70
  -1   2   3  389.06   17.20
  -1   2   3  422.46   15.90
  -1   2   3  405.06   16.00
   0  -2  -3   28.90    3.20
   0  -2  -3   22.60    3.30
   0  -2  -3   27.70    3.00
   0   2   3   30.60    3.10
   0   2   3   27.30    3.10
   0   2   3   24.50    3.60
  -1  -2  -3  157.88    6.50
  -1  -2  -3  171.88    7.20
  -1  -2  -3  164.88    7.30
  -1  -2  -3  154.78    9.20
   1   2   3  152.18    7.00
   1   2   3  160.58    7.20
   1   2   3  141.29    9.30
  -2  -2  -3  490.55   24.00
  -2  -2  -3  511.75   18.20
  -2  -2  -3  566.94   18.70
  -2  -2  -3  552.34   18.20
   2   2   3  536.45   19.40
   2   2   3  553.64   20.60
  -3  -2  -3  114.89    5.20
   3   2   3  121.79    8.40
   3   2   3  114.49    7.40
   3   2   3  120.69    7.70
   5  -3  -3   18.70    2.80
   5  -3  -3   17.80    2.60
   5  -3  -3   13.60    2.90
   5  -3  -3   17.40    2.90
   4  -3  -3   18.20    3.70
   4  -3  -3   20.60    3.60
   4  -3  -3   23.80    3.60
   4  -3  -3   15.30    3.60
   4  -3  -3   23.70    3.90
   3  -3  -3   22.80    5.10
   3  -3  -3   21.20    4.00
   3  -3  -3   24.60    4.50
   3  -3  -3   17.90    4.40
   3  -3  -3   27.50    5.70
  -3   3   3   23.20    3.30
  -3   3   3   21.10    4.50
   2  -3  -3  112.69    8.00
   2  -3  -3  116.89    8.00
   2  -3  -3  125.99    7.50
   2  -3  -3  122.19    7.60
   2  -3  -3  105.49    6.60
  -2   3   3  107.19    7.20
  -2   3   3  109.19    5.80
   1  -3  -3  729.83   26.10
   1  -3  -3  707.13   26.60
   1  -3  -3  734.13   26.80
   1  -3  -3  730.73   28.00
   1  -3  -3  724.23   26.30
  -1   3   3  718.23   26.70
  -1   3   3  730.03   28.70
  -1   3   3  750.92   25.50
   0  -3  -3  280.47   11.90
   0  -3  -3  307.67   12.40
   0  -3  -3  279.17   13.00
   0  -3  -3  275.87   11.80
   0   3   3  288.07   13.70
   0   3   3  281.47   12.20
   0   3   3  293.17   12.00
  -1  -3  -3 1197.28   43.70
  -1  -3  -3 1185.88   40.50
  -1  -3  -3 1200.28   40.90
  -1  -3  -3 1097.49   39.30
  -1  -3  -3 1211.38   40.30
   1   3   3 1187.38   40.40
   1   3   3 1123.99   39.70
  -2  -3  -3  519.25   18.00
  -2  -3  -3  505.05   18.00
  -2  -3  -3  508.85   19.80
   2   3   3  509.55   19.70
   2   3   3  485.25   18.70
   2   3   3  523.15   20.10
  -3  -3  -3  638.14   21.80
   3   3   3  584.04   24.40
   3   3   3  636.94   25.20
   4   3   3  267.17   14.30
   5  -4  -3   11.30    2.80
   5  -4  -3   12.10    2.40
   5  -4  -3   11.10    2.30
   4  -4  -3   21.90    3.90
   4  -4  -3   14.40    2.90
   4  -4  -3   26.40    4.20
   4  -4  -3   12.80    3.50
   4  -4  -3   24.00    4.50
   4  -4  -3   20.90    3.20
   3  -4  -3    4.00    2.70
   3  -4  -3    3.60    3.30
   3  -4  -3    6.80    2.80
   3  -4  -3    2.90    3.20
  -3   4   3    0.80    1.60
  -3   4   3    3.10    2.80
   2  -4  -3   67.19    5.70
   2  -4  -3   67.49    5.30
   2  -4  -3   69.69    6.60
   2  -4  -3   74.69    5.80
   2  -4  -3   72.49    6.30
  -2   4   3   74.89    4.80
  -2   4   3   63.09    5.80
   1  -4  -3  306.67   13.10
   1  -4  -3  307.77   13.50
   1  -4  -3  322.27   14.50
   1  -4  -3  312.47   13.50
   1  -4  -3  308.67   12.90
  -1   4   3  331.97   14.00
  -1   4   3  320.57   12.40
  -1   4   3  305.37   11.70
   0  -4  -3    7.90    2.70
   0  -4  -3    9.70    1.90
   0  -4  -3   10.00    2.60
   0  -4  -3    5.80    1.70
   0   4   3    4.60    2.00
   0   4   3    9.20    1.60
   0   4   3    5.40    2.00
  -1  -4  -3  241.88   10.20
  -1  -4  -3  254.07   13.90
  -1  -4  -3  251.87   11.30
  -1  -4  -3  257.87   10.90
   1   4   3  253.07   10.40
  -2  -4  -3  233.58    9.90
  -2  -4  -3  258.97   11.70
   2   4   3  249.88   11.60
   2   4   3  242.28   11.20
   2   4   3  238.58   10.50
  -3  -4  -3  143.29    6.90
   3   4   3  135.79    9.10
   3   4   3  151.28    9.10
   3   4   3  146.29    9.40
  -4  -4  -3   21.50    2.60
   4   4   3   13.30    3.60
   5  -5  -3    9.50    2.00
   5  -5  -3    8.50    2.20
   5  -5  -3    9.50    2.00
   5  -5  -3   11.10    2.30
   4  -5  -3   28.70    4.30
   4  -5  -3   30.80    4.70
   4  -5  -3   32.20    5.80
   4  -5  -3   44.30    4.60
   4  -5  -3   44.00    4.80
   4  -5  -3   44.00    5.10
   4  -5  -3   30.30    4.70
   3  -5  -3   31.90    5.50
   3  -5  -3   29.30    5.80
   3  -5  -3   37.00    6.50
   3  -5  -3   40.60    5.70
   3  -5  -3   35.70    5.70
  -3   5   3   45.80    6.60
  -3   5   3   31.30    4.30
   2  -5  -3  135.79    9.50
   2  -5  -3  146.89    8.60
   2  -5  -3  146.99    9.70
   2  -5  -3  144.29    8.90
   2  -5  -3  143.19    9.00
  -2   5   3  135.39    7.60
  -2   5   3  147.59    9.30
   1  -5  -3  904.31   29.40
   1  -5  -3  698.53   27.70
   1  -5  -3  822.52   29.00
   1  -5  -3  701.03   27.60
   1  -5  -3  836.72   28.40
  -1   5   3  730.63   28.40
  -1   5   3  702.73   26.50
  -1   5   3  640.94   30.70
  -1   5   3  805.52   27.60
   0  -5  -3  478.15   17.60
   0  -5  -3  453.05   19.80
   0  -5  -3  470.35   18.90
   0  -5  -3  443.36   17.30
   0  -5  -3  486.75   21.00
   0   5   3  419.16   18.30
   0   5   3  410.96   16.30
   0   5   3  442.56   18.90
  -1  -5  -3   15.10    2.50
  -1  -5  -3    9.20    3.40
  -1  -5  -3   13.00    3.20
  -1  -5  -3   15.90    2.40
  -1  -5  -3   18.40    3.10
   1   5   3   18.20    2.60
  -2  -5  -3  296.87   12.30
  -2  -5  -3  291.17   13.80
   2   5   3  297.17   13.20
   2   5   3  294.47   13.70
  -3  -5  -3   83.99    7.40
  -3  -5  -3   81.89    5.10
   3   5   3   66.09    5.70
   3   5   3   64.19    5.40
   3   5   3   72.89    6.70
   3   5   3   77.19    7.00
  -4  -5  -3   27.10    3.40
   4   5   3   31.50    5.70
   5  -6  -3   11.60    2.30
   5  -6  -3   12.80    2.20
   5  -6  -3   14.80    2.40
   5  -6  -3    9.40    1.80
   4  -6  -3  124.49    8.60
   4  -6  -3  114.49    7.10
   4  -6  -3  134.49    7.90
   4  -6  -3  114.69    8.20
   4  -6  -3  115.89    7.60
   4  -6  -3  119.39    6.70
  -4   6   3  133.89   10.80
   3  -6  -3   64.99    9.00
   3  -6  -3   52.69    6.30
   3  -6  -3   72.89    8.40
   3  -6  -3   76.49    8.80
   3  -6  -3   42.00    6.80
  -3   6   3   62.59    6.00
  -3   6   3   74.69    9.00
   2  -6  -3   64.09    5.80
   2  -6  -3   56.99    5.70
   2  -6  -3   61.59    5.90
   2  -6  -3   67.89    6.90
   2  -6  -3   69.29    8.30
  -2   6   3   51.29    6.30
  -2   6   3   55.49    5.10
   1  -6  -3  802.12   29.90
   1  -6  -3  800.32   29.20
   1  -6  -3  769.02   28.60
   1  -6  -3  775.92   28.80
   1  -6  -3  772.82   29.60
  -1   6   3  751.22   27.50
  -1   6   3  755.32   28.30
  -1   6   3  785.42   29.50
   0  -6  -3  166.08    8.60
   0  -6  -3  178.78   11.00
   0  -6  -3  168.28    8.70
   0   6   3  179.08    8.00
  -1  -6  -3 2266.07   77.19
  -1  -6  -3 2330.97   76.39
  -1  -6  -3 2177.28   75.99
   1   6   3 2271.47   76.09
  -2  -6  -3  151.98    9.30
  -2  -6  -3  149.09    8.10
   2   6   3  151.98    8.70
   2   6   3  162.68    9.30
  -3  -6  -3    0.80    1.50
  -3  -6  -3    3.30    2.80
   3   6   3   -0.80    2.00
   3   6   3    1.30    1.80
   3   6   3    4.50    2.90
  -4  -6  -3   42.70    4.60
   4   6   3   51.69    6.90
   4   6   3   45.10    7.00
   5  -7  -3    5.00    1.30
   5  -7  -3    2.30    1.10
   5  -7  -3    2.50    1.20
   4  -7  -3   60.59    5.70
   4  -7  -3   56.99    4.50
   4  -7  -3   62.59    6.20
   4  -7  -3   68.39    5.20
   4  -7  -3   62.69    5.30
   4  -7  -3   60.29    5.10
   4  -7  -3   55.69    5.20
   3  -7  -3  170.18   13.50
   3  -7  -3  203.68   12.60
   3  -7  -3  199.78   12.40
   3  -7  -3  163.98   10.60
   3  -7  -3  183.78   13.80
  -3   7   3  168.98   10.70
  -3   7   3  196.48   13.00
   2  -7  -3  153.68   11.30
   2  -7  -3  166.28   10.20
   2  -7  -3  171.18   10.50
   2  -7  -3  176.78   11.60
  -2   7   3  161.28    9.50
  -2   7   3  161.18   10.70
   1  -7  -3  209.98   11.30
   1  -7  -3  210.58   10.90
   1  -7  -3  202.28   11.30
  -1   7   3  192.78   10.30
  -1   7   3  206.08   10.90
  -1   7   3  199.68    9.40
   0  -7  -3  235.58   11.70
   0  -7  -3  241.68   11.70
   0   7   3  243.58   11.40
   0   7   3  261.57   11.00
  -1  -7  -3   43.50    5.30
  -1  -7  -3   43.10    4.80
  -1  -7  -3   33.00    4.30
   1   7   3   38.50    4.40
   1   7   3   44.90    5.10
  -2  -7  -3  470.55   20.60
  -2  -7  -3  470.25   19.10
   2   7   3  425.86   18.30
   2   7   3  467.35   19.60
   2   7   3  468.65   20.40
  -3  -7  -3   50.59    6.90
   3   7   3   29.00    5.30
   3   7   3   54.29    5.20
   3   7   3   32.80    5.50
  -4  -7  -3    1.90    2.00
   4   7   3    2.00    3.00
   4   7   3    5.60    2.50
   4   7   3   -0.50    2.20
   4   7   3    3.50    3.00
   4   7   3    1.60    2.30
   5   7   3    4.50    1.90
   5  -8  -3   13.10    1.90
   5  -8  -3   12.00    1.60
   5  -8  -3   17.90    2.10
   5  -8  -3   15.20    2.10
   4  -8  -3   38.60    5.50
   4  -8  -3   44.40    5.70
   4  -8  -3   29.70    4.20
   4  -8  -3   32.60    4.00
   4  -8  -3   33.60    4.20
   4  -8  -3   34.90    4.30
   4  -8  -3   38.90    4.30
   3  -8  -3  382.96   20.70
   3  -8  -3  383.46   17.20
   3  -8  -3  446.26   25.60
   3  -8  -3  399.86   24.70
   3  -8  -3  362.16   15.30
   3  -8  -3  347.67   15.90
   3  -8  -3  374.56   17.60
   3  -8  -3  336.07   15.80
   3  -8  -3  355.96   15.60
   3  -8  -3  367.56   16.40
  -3   8   3  386.86   19.80
  -3   8   3  337.27   19.50
  -3   8   3  371.96   18.30
   2  -8  -3  250.07   13.10
   2  -8  -3  207.28   11.60
   2  -8  -3  226.68   14.50
   2  -8  -3  252.27   13.40
   2  -8  -3  210.78   13.90
  -2   8   3  222.98   13.50
  -2   8   3  225.48   12.30
   1  -8  -3  698.63   28.30
   1  -8  -3  689.13   27.90
   1  -8  -3  657.63   27.00
  -1   8   3  677.63   27.10
  -1   8   3  678.83   25.60
   0  -8  -3 1585.74   56.89
   0  -8  -3 1581.54   56.59
   0   8   3 1672.03   55.59
   0   8   3 1568.44   55.89
  -1  -8  -3 1013.50   37.50
  -1  -8  -3 1039.50   38.30
  -1  -8  -3  975.70   37.30
   1   8   3 1038.40   37.10
   1   8   3  989.80   37.40
  -2  -8  -3   68.79    6.70
  -2  -8  -3   67.19    6.10
   2   8   3   70.99    6.60
   2   8   3   70.79    6.40
   2   8   3   63.39    5.50
  -3  -8  -3  116.79    9.90
  -3  -8  -3  148.49    9.00
   3   8   3  102.79    9.20
   3   8   3  108.29    7.90
   3   8   3  134.09   10.00
   4   8   3   17.80    2.60
   4   8   3   18.40    5.10
   4   8   3   27.10    4.70
   4   8   3   25.20    4.30
   4   8   3   19.60    3.70
   4   8   3   26.90    5.00
   5   8   3    5.90    2.10
   5   8   3    3.50    2.00
   4  -9  -3   28.20    3.40
   4  -9  -3   33.50    4.30
   4  -9  -3   34.60    4.10
   4  -9  -3   31.70    4.30
   4  -9  -3   24.70    3.30
   4  -9  -3   32.80    3.90
   3  -9  -3  193.18   10.60
   3  -9  -3  198.48   11.00
   3  -9  -3  192.38    9.80
   3  -9  -3  179.58    9.80
   3  -9  -3  191.58    9.90
   3  -9  -3  200.08   11.60
   3  -9  -3  191.78    9.40
  -3   9   3  204.18   13.20
   2  -9  -3  267.17   16.30
   2  -9  -3  267.77   16.10
   1  -9  -3  279.97   14.60
   1  -9  -3  312.17   16.50
   1  -9  -3  284.87   15.60
  -1   9   3  288.97   14.70
  -1   9   3  305.67   13.70
   0  -9  -3  185.58   10.80
   0  -9  -3  190.48   11.30
   0   9   3  198.38   10.10
  -1  -9  -3  449.86   19.80
  -1  -9  -3  416.66   19.00
   1   9   3  429.06   19.10
   1   9   3  428.36   18.60
   1   9   3  426.26   17.70
  -2  -9  -3  109.19    9.10
  -2  -9  -3  104.99    8.30
   2   9   3  124.99    7.90
   2   9   3  126.89    9.00
   2   9   3  118.39    9.00
  -3  -9  -3    3.20    2.60
  -3  -9  -3    3.70    3.70
   3   9   3    0.60    2.20
   3   9   3   -2.10    3.10
   3   9   3    0.90    2.90
   4   9   3   -0.70    2.30
   4   9   3    0.20    2.60
   4   9   3   -0.30    2.10
   4   9   3    3.60    2.10
   4   9   3    1.00    1.50
   4   9   3   -0.40    2.00
   5   9   3    1.60    1.30
   5   9   3    2.10    1.90
   5   9   3    0.80    1.40
   4 -10  -3    8.50    1.90
   4 -10  -3    6.00    2.00
   4 -10  -3    6.20    1.70
   4 -10  -3    4.20    1.60
   4 -10  -3    7.30    2.40
   4 -10  -3    5.80    1.60
   3 -10  -3   16.30    3.40
   3 -10  -3   14.00    2.60
   3 -10  -3   19.20    3.20
   3 -10  -3   18.40    2.90
   3 -10  -3   12.00    3.30
   3 -10  -3   11.20    2.90
   3 -10  -3   15.90    3.00
  -3  10   3   15.10    4.70
  -3  10   3   18.40    3.60
   2 -10  -3   60.89    6.80
   2 -10  -3   43.70    7.30
   2 -10  -3   44.20    7.50
  -2  10   3   50.69    6.90
   1 -10  -3  105.99    8.50
   1 -10  -3  108.29    7.80
   1 -10  -3  116.89    9.80
  -1  10   3  113.59    8.80
  -1  10   3   99.79    7.60
   0 -10  -3  166.98   10.50
   0 -10  -3  162.68   10.80
   0  10   3  164.68    9.60
  -1 -10  -3   23.00    4.50
  -1 -10  -3   20.20    4.40
   1  10   3   22.10    4.40
   1  10   3   13.60    3.90
   1  10   3   19.00    3.40
  -2 -10  -3   69.09    8.60
  -2 -10  -3   66.39    7.50
   2  10   3   82.49    9.50
   2  10   3   88.09    9.20
   2  10   3   73.29    6.40
  -3 -10  -3   10.30    4.00
  -3 -10  -3   11.90    4.60
   3  10   3   11.30    4.50
   3  10   3   15.10    5.30
   3  10   3    9.50    3.50
   4  10   3   12.10    3.40
   4  10   3   19.30    3.60
   4  10   3   10.20    4.00
   4  10   3   17.40    3.80
   4  10   3   12.20    3.90
   4  10   3   11.20    3.30
   4  10   3   13.30    2.30
   5  10   3    5.30    1.50
   5  10   3    6.20    2.10
   5  10   3    5.90    1.90
   4 -11  -3   11.30    2.00
   4 -11  -3   12.80    1.80
   4 -11  -3    9.60    1.90
   4 -11  -3   10.80    1.60
   4 -11  -3    8.60    1.70
  -4  11   3    9.90    1.80
   3 -11  -3    4.00    2.10
   3 -11  -3    1.80    1.90
   3 -11  -3    0.10    2.00
   3 -11  -3    5.10    1.70
   3 -11  -3    1.40    1.70
  -3  11   3    1.60    1.90
   2 -11  -3  204.18   11.40
   2 -11  -3  196.58   10.50
   2 -11  -3  194.38    9.80
   2 -11  -3  200.38   10.60
   2 -11  -3  193.78    9.60
  -2  11   3  200.88   10.70
  -2  11   3  200.28   13.00
   1 -11  -3  185.68   13.40
  -1  11   3  184.18   12.00
  -1  11   3  180.08   10.90
   0 -11  -3    2.60    3.00
   0 -11  -3    6.30    3.20
   0  11   3    4.50    2.90
  -1 -11  -3  201.38   12.40
  -1 -11  -3  171.18   11.60
   1  11   3  174.78   10.10
   1  11   3  167.68   10.90
   1  11   3  173.98   11.30
  -2 -11  -3   88.79    8.50
   2  11   3   63.39    8.50
   2  11   3   52.69    7.50
   3  11   3    2.80    1.80
   3  11   3    5.10    2.70
   3  11   3    6.50    4.10
   3  11   3    3.30    2.90
   3  11   3    1.60    3.10
   3  11   3    0.10    2.10
   3  11   3    2.30    2.30
   4  11   3   27.70    4.20
   4  11   3   17.10    2.50
   4  11   3   22.50    4.70
   4  11   3   27.90    4.80
   4  11   3   18.60    3.80
   4  11   3   24.40    4.10
   5  11   3   15.70    2.60
   5  11   3   17.00    2.50
   5  11   3   15.10    2.10
   4 -12  -3    3.70    1.00
   4 -12  -3    4.70    1.10
  -4  12   3    4.40    1.20
   3 -12  -3    5.50    1.80
   3 -12  -3    9.00    2.30
   3 -12  -3    7.70    2.20
   3 -12  -3    6.00    2.30
   3 -12  -3    1.90    1.50
  -3  12   3    7.00    2.30
  -3  12   3    5.10    1.90
   2 -12  -3   36.80    4.60
   2 -12  -3   45.50    5.20
   2 -12  -3   41.30    4.10
   2 -12  -3   45.70    4.80
   2 -12  -3   55.39    6.40
  -2  12   3   37.20    6.20
  -2  12   3   49.10    5.60
   1 -12  -3   32.30    6.60
   1 -12  -3   52.29    4.80
   1 -12  -3   50.19    5.10
   1 -12  -3   50.69    4.40
   1 -12  -3   56.19    5.90
  -1  12   3   52.69    5.10
  -1  12   3   43.60    6.20
  -1  12   3   47.80    4.90
   0 -12  -3   12.40    5.10
   0 -12  -3   14.70    4.80
   0  12   3   15.90    4.50
  -1 -12  -3   83.79    9.60
  -1 -12  -3   85.79    9.90
   1  12   3   72.39    6.70
   1  12   3   70.29    7.90
  -2 -12  -3  220.38   10.70
  -2 -12  -3  241.18   15.10
   2  12   3  229.08   12.60
   2  12   3  234.68   14.90
   2  12   3  240.88   12.70
   2  12   3  255.17   15.10
   2  12   3  228.48   10.20
   2  12   3  230.38   12.00
   2  12   3  238.98   14.40
   2  12   3  227.58   10.30
   2  12   3  226.98   12.30
   3  12   3   24.90    3.10
   3  12   3   41.60    5.20
   3  12   3   33.80    6.20
   3  12   3   38.00    5.60
   3  12   3   32.40    4.50
   3  12   3   31.10    4.80
   3  12   3   21.40    5.20
   4  12   3   13.00    2.70
   4  12   3   16.00    4.00
   4  12   3   12.50    2.00
   4  12   3   16.50    3.60
   4  12   3   16.50    3.20
   4  12   3   17.60    3.40
   5  12   3    5.50    1.50
   5  12   3    5.30    1.40
   5  12   3    6.00    1.20
   3 -13  -3   15.00    2.70
   3 -13  -3   12.80    2.30
   3 -13  -3   15.70    2.30
   3 -13  -3   10.40    2.10
  -3  13   3   14.60    2.50
  -3  13   3   14.20    2.60
   2 -13  -3   50.59    5.10
   2 -13  -3   54.19    4.50
   2 -13  -3   50.39    5.20
   2 -13  -3   50.19    5.20
  -2  13   3   53.49    5.90
  -2  13   3   47.50    4.70
   1 -13  -3  113.29    7.20
   1 -13  -3  118.59    7.20
   1 -13  -3  114.19    7.50
  -1  13   3  119.59    7.60
  -1  13   3  126.09    8.10
   0 -13  -3  129.59    7.10
   0 -13  -3  133.89    8.10
   0  13   3  126.89   10.10
   0  13   3  132.59    8.60
   0  13   3  134.09    6.90
  -1 -13  -3    1.60    2.10
  -1 -13  -3    4.30    1.90
   1  13   3    3.70    2.00
   1  13   3    6.10    3.70
   1  13   3    7.20    2.90
  -2 -13  -3  181.38    9.40
   2  13   3  206.58   11.20
   2  13   3  188.78   13.20
   2  13   3  190.08   10.40
   2  13   3  187.98    8.90
   2  13   3  177.88   10.70
   2  13   3  196.98   13.30
   2  13   3  194.78    9.10
   2  13   3  184.98   11.10
   3  13   3    9.50    2.90
   3  13   3    9.00    3.20
   3  13   3    7.80    3.20
   3  13   3   10.20    2.60
   3  13   3    8.60    2.00
   3  13   3   12.30    3.10
  -4 -13  -3   15.90    2.10
   4  13   3   15.50    2.00
   4  13   3   13.30    2.30
   4  13   3   24.30    4.50
   4  13   3   23.70    3.30
   4  13   3   19.90    3.50
   3 -14  -3   21.60    2.20
   3 -14  -3   20.30    2.30
   3 -14  -3   23.50    2.40
  -3  14   3   20.10    2.50
  -3  14   3   20.70    2.40
   2 -14  -3   44.10    4.50
   2 -14  -3   38.60    3.60
   2 -14  -3   39.40    4.00
  -2  14   3   32.20    4.10
  -2  14   3   30.60    3.70
   1 -14  -3    0.60    1.80
   1 -14  -3    2.10    1.80
   1 -14  -3    0.30    1.80
  -1  14   3    2.30    2.00
  -1  14   3    2.30    2.00
   0 -14  -3   13.40    3.20
   0 -14  -3   16.40    2.80
   0  14   3   14.40    4.40
   0  14   3   15.80    3.70
  -1 -14  -3   40.20    4.20
  -1 -14  -3   41.20    4.90
   1  14   3   34.70    5.20
   1  14   3   41.50    4.10
   1  14   3   40.10    6.70
  -2 -14  -3   87.39    5.90
  -2 -14  -3   90.19    5.60
   2  14   3   80.09    6.80
   2  14   3   93.89    8.80
   2  14   3   99.69    7.40
   2  14   3   90.19    6.40
   2  14   3   95.39    5.60
   2  14   3   85.59    6.70
  -3 -14  -3    7.60    1.90
   3  14   3    6.50    2.30
   3  14   3    5.60    2.70
   3  14   3    3.40    2.40
   3  14   3    5.30    1.70
   3  14   3    4.70    2.20
   3  14   3    4.10    1.60
  -4 -14  -3   12.60    1.60
   4  14   3   15.70    2.70
   4  14   3   11.70    1.80
   4  14   3   15.30    2.20
   4  14   3   11.10    1.50
   4  14   3   16.10    3.30
   2 -15  -3   11.60    2.30
   2 -15  -3   13.70    2.10
  -2  15   3   11.90    2.50
  -2  15   3   10.40    2.10
   1 -15  -3   67.69    5.20
  -1  15   3   65.89    5.50
  -1  15   3   64.89    4.90
   0 -15  -3   29.40    3.40
   0 -15  -3   26.10    3.80
   0  15   3   32.80    4.80
   0  15   3   23.40    5.00
  -1 -15  -3    3.10    1.90
  -1 -15  -3    4.70    1.80
   1  15   3    5.60    3.10
   1  15   3    4.50    1.80
   1  15   3    7.80    2.80
  -2 -15  -3    3.00    1.80
  -2 -15  -3    1.50    1.50
   2  15   3    2.40    2.00
   2  15   3    4.90    2.40
   2  15   3    5.50    2.80
   2  15   3    1.20    1.50
  -3 -15  -3    6.70    1.60
   3  15   3    9.50    1.70
   3  15   3    6.00    1.90
   3  15   3   11.20    2.50
   3  15   3    5.30    2.50
   4  15   3    8.20    1.50
   4  15   3   12.80    2.10
   4  15   3   15.20    3.60
   2 -16  -3   -0.50    0.90
  -2  16   3   -0.10    1.30
  -2  16   3   -0.30    1.10
   1 -16  -3   -0.40    1.50
  -1  16   3   -0.60    1.20
  -1  16   3    1.30    1.70
   0 -16  -3    2.60    1.80
   0 -16  -3    2.50    1.60
   0  16   3    2.60    2.20
  -1 -16  -3   14.90    2.60
  -1 -16  -3   16.50    2.40
   1  16   3   12.20    3.30
   1  16   3    8.00    2.80
  -2 -16  -3   29.70    3.00
   2  16   3   15.00    3.20
   2  16   3   26.80    3.70
   2  16   3   29.20    2.70
  -3 -16  -3    9.00    2.40
  -3 -16  -3   19.30    1.90
   3  16   3   23.30    2.90
   3  16   3   10.90    2.40
   3  16   3   16.50    2.00
   3  16   3   15.60    1.70
   1 -17  -3    5.10    1.50
  -1  17   3    5.90    1.80
   0 -17  -3    3.70    1.30
   0 -17  -3    6.50    1.80
   0  17   3    2.90    1.90
  -1 -17  -3    3.10    1.30
  -1 -17  -3    1.20    1.20
   1  17   3    2.70    1.80
   1  17   3    0.20    1.50
  -2 -17  -3   16.00    1.90
   2  17   3   21.20    3.00
   2  17   3    9.90    2.40
   0  17  -4   52.49    3.60
   0 -17   4   48.60    3.10
   2  16  -4    2.00    1.30
   2  16  -4    2.20    1.40
  -2 -16   4    3.10    1.80
   1  16  -4   54.49    4.30
   1  16  -4   60.99    4.60
  -1 -16   4   56.19    3.60
  -1 -16   4   60.79    5.30
   0  16  -4   16.10    2.80
   0 -16   4   14.20    2.10
   0 -16   4   19.20    3.90
  -1  16  -4   61.79    4.20
   1 -16   4   54.49    3.40
   3  15  -4    2.00    1.10
  -3 -15   4    3.20    2.00
   2  15  -4    4.00    2.00
   2  15  -4    0.80    1.90
   2  15  -4    1.40    1.80
  -2 -15   4    3.60    2.40
   1  15  -4    5.60    2.20
   1  15  -4    5.50    2.70
  -1 -15   4    5.80    3.30
  -1 -15   4    3.40    1.50
   0  15  -4    5.40    2.10
   0  15  -4    8.40    2.70
   0 -15   4    7.10    1.90
   0 -15   4    9.70    3.50
  -1  15  -4    8.80    2.40
   1 -15   4    9.20    1.90
  -2  15  -4   -0.30    1.10
  -2  15  -4    0.30    1.20
   2 -15   4    1.10    1.10
   2 -15   4    0.50    1.10
   3  14  -4    0.60    1.60
   3  14  -4    2.30    1.90
   3  14  -4    1.60    1.40
   3  14  -4    2.10    1.60
  -3 -14   4    2.30    1.90
   2  14  -4    5.10    2.60
   2  14  -4    5.60    2.50
   2  14  -4    3.30    2.20
  -2 -14   4    4.10    2.80
   1  14  -4   16.00    3.50
   1  14  -4   19.70    3.70
   1  14  -4   21.60    4.40
  -1 -14   4   18.40    4.60
  -1 -14   4   17.80    2.80
   0  14  -4   29.40    4.40
   0  14  -4   40.80    5.50
   0 -14   4   33.00    5.70
   0 -14   4   35.60    4.00
  -1  14  -4   17.80    3.90
  -1  14  -4   20.90    3.70
   1 -14   4   22.60    3.20
  -2  14  -4   26.60    3.40
  -2  14  -4   33.00    4.60
   2 -14   4   33.40    3.80
   2 -14   4   26.30    3.00
   2 -14   4   26.70    3.10
  -3  14  -4   35.30    3.20
   3 -14   4   36.50    2.70
   4  13  -4    4.20    1.30
   4  13  -4    6.00    1.20
   4  13  -4    6.00    1.60
   4  13  -4    3.70    1.00
   3  13  -4   15.40    2.40
   3  13  -4   13.10    3.20
   3  13  -4    9.80    2.50
   3  13  -4   14.80    2.90
   3  13  -4   15.90    3.10
  -3 -13   4    9.30    2.70
   2  13  -4   19.60    3.90
   2  13  -4   31.70    4.80
   2  13  -4   34.20    5.20
  -2 -13   4   33.60    5.80
   1  13  -4   22.80    5.50
   1  13  -4   30.90    5.10
   1  13  -4   30.50    4.70
   1  13  -4   18.00    3.70
  -1 -13   4   24.80    5.40
  -1 -13   4   23.60    3.30
   0  13  -4   34.90    4.80
   0  13  -4   33.80    6.10
   0  13  -4   44.20    5.90
   0 -13   4   44.40    6.80
   0 -13   4   49.99    4.90
  -1  13  -4   57.29    5.60
  -1  13  -4   61.09    6.40
   1 -13   4   59.19    5.10
   1 -13   4   61.79    5.00
  -2  13  -4    9.60    3.20
   2 -13   4   10.10    2.60
   2 -13   4   13.90    2.60
   2 -13   4   13.10    2.70
  -3  13  -4    7.10    1.80
  -3  13  -4    4.10    1.90
   3 -13   4    8.50    2.00
   3 -13   4    5.20    1.60
   3 -13   4    6.10    1.80
   4  12  -4   14.10    2.60
   4  12  -4   22.60    2.50
   4  12  -4   14.90    2.40
   4  12  -4   12.20    1.70
   3  12  -4   17.10    2.60
   3  12  -4   25.10    4.00
   3  12  -4   23.70    4.10
   3  12  -4   17.00    2.80
   3  12  -4   20.50    3.30
   3  12  -4   23.90    4.20
   3  12  -4   26.50    4.90
  -3 -12   4   18.30    4.00
   2  12  -4   16.10    4.10
   2  12  -4   16.70    3.90
   2  12  -4   12.90    4.10
   2  12  -4   21.00    4.40
   2  12  -4    9.60    5.00
  -2 -12   4   11.30    4.00
   1  12  -4  211.08   12.00
   1  12  -4  198.08   11.70
   1  12  -4  231.38   14.30
   1  12  -4  221.68   12.00
  -1 -12   4  203.78   10.00
  -1 -12   4  233.18   13.30
   0  12  -4  193.18   10.80
   0  12  -4  190.98   11.00
   0  12  -4  187.68   11.10
   0  12  -4  208.68   13.20
   0 -12   4  197.08    9.70
   0 -12   4  193.18   12.40
  -1  12  -4   22.00    4.50
   1 -12   4   21.10    3.40
   1 -12   4   24.30    5.40
   1 -12   4   17.10    3.40
  -2  12  -4   17.70    3.40
  -2  12  -4   16.70    4.10
   2 -12   4   12.30    3.00
   2 -12   4   15.90    3.10
   2 -12   4   12.90    2.70
  -3  12  -4   10.30    2.80
  -3  12  -4   10.50    2.40
   3 -12   4   12.50    2.60
   3 -12   4   13.20    2.60
   3 -12   4   10.00    2.20
   3 -12   4   10.40    2.00
  -4  12  -4   10.70    1.90
   4 -12   4   16.50    1.80
   4  11  -4   19.40    3.50
   4  11  -4   30.20    3.90
   4  11  -4   30.80    3.10
   4  11  -4   30.70    2.80
   3  11  -4    6.70    3.00
   3  11  -4   11.70    3.50
   3  11  -4    6.10    2.70
   3  11  -4    7.90    2.30
   3  11  -4    6.50    2.30
   3  11  -4    6.70    2.30
   3  11  -4    6.50    2.80
   2  11  -4   34.20    5.20
   2  11  -4   39.90    7.00
   2  11  -4   42.60    5.90
   2  11  -4   38.80    5.90
   2  11  -4   33.50    5.90
   1  11  -4  134.49   10.40
  -1 -11   4  124.49   10.80
  -1 -11   4  101.49   10.80
   0  11  -4   14.40    4.00
   0  11  -4   13.50    3.80
   0 -11   4   10.80    4.60
   0 -11   4   13.90    4.80
  -1  11  -4  273.07   14.80
  -1  11  -4  275.97   14.30
   1 -11   4  254.27   17.10
  -2  11  -4   17.50    3.50
  -2  11  -4   31.50    5.50
   2 -11   4   19.80    3.70
   2 -11   4   25.20    4.00
   2 -11   4   22.70    3.40
   2 -11   4   16.50    3.10
  -3  11  -4   37.70    4.40
  -3  11  -4   39.90    5.60
   3 -11   4   30.20    3.40
   3 -11   4   33.90    4.20
   3 -11   4   40.60    4.20
   3 -11   4   35.40    3.90
   3 -11   4   37.00    4.10
   3 -11   4   41.00    4.80
  -4  11  -4    3.60    1.60
   4 -11   4   11.00    1.90
   4 -11   4    8.10    1.70
   4 -11   4    7.70    1.80
   4 -11   4    6.70    1.40
   4  10  -4   14.30    2.40
   4  10  -4   15.20    3.70
   4  10  -4   10.10    2.70
   4  10  -4   15.60    2.90
   4  10  -4    8.00    2.30
   3  10  -4   68.79    5.50
   3  10  -4   65.79    5.80
   3  10  -4   67.99    6.40
   3  10  -4   66.39    5.30
   3  10  -4   64.59    6.30
   3  10  -4   73.49    7.30
   3  10  -4   70.89    5.90
   2  10  -4  330.27   14.80
   2  10  -4  331.77   18.10
  -2 -10   4  320.57   18.60
  -2 -10   4  315.77   18.60
   1  10  -4  102.69    8.60
  -1 -10   4  110.79    9.90
  -1 -10   4  105.29    9.60
   0  10  -4  413.66   18.90
   0  10  -4  466.65   20.90
   0 -10   4  428.36   21.40
   0 -10   4  460.35   22.50
  -1  10  -4  786.52   30.80
  -1  10  -4  824.12   32.00
   1 -10   4  728.43   32.60
   1 -10   4  789.92   34.60
  -2  10  -4   67.59    7.60
  -2  10  -4   62.29    5.70
   2 -10   4   61.99    5.70
   2 -10   4   53.89    5.00
   2 -10   4   63.59    5.50
   2 -10   4   64.19    5.50
   2 -10   4   48.10    8.40
   2 -10   4   58.19    4.50
  -3  10  -4   20.80    3.50
   3 -10   4   19.60    3.10
   3 -10   4   20.20    3.00
   3 -10   4   24.90    3.90
   3 -10   4   26.80    4.00
   3 -10   4   24.30    3.50
   3 -10   4   17.10    3.00
   4 -10   4   21.20    3.10
   4 -10   4   17.20    2.40
   4 -10   4   14.80    2.60
   4 -10   4   17.40    2.60
   4 -10   4   13.50    2.20
   4 -10   4   19.20    2.90
   5   9  -4   18.00    2.20
   5   9  -4   15.30    2.10
   5   9  -4   16.70    1.90
   5   9  -4   17.00    2.70
   4   9  -4   17.80    3.60
   4   9  -4   21.60    3.60
   4   9  -4   12.70    3.00
   4   9  -4   17.80    3.10
   4   9  -4   14.60    2.70
   4   9  -4   13.50    3.70
   3   9  -4   15.50    4.20
   3   9  -4   13.00    3.60
   3   9  -4   13.00    3.20
   3   9  -4   15.80    3.20
   3   9  -4   16.70    4.00
   3   9  -4   15.10    3.20
   2   9  -4  204.98   12.40
   2   9  -4  211.48   13.10
   2   9  -4  197.48   10.50
  -2  -9   4  202.18   14.10
  -2  -9   4  194.38   13.10
  -2  -9   4  203.78   14.20
   1   9  -4  112.09    8.90
  -1  -9   4  120.69    9.60
  -1  -9   4  131.19   10.00
   0   9  -4   18.10    3.40
   0   9  -4   20.10    4.30
   0  -9   4   18.70    4.20
   0  -9   4   22.60    5.40
  -1   9  -4  107.89    7.60
  -1   9  -4  118.09    8.40
   1  -9   4  126.09    9.60
   1  -9   4  128.69   10.70
  -2   9  -4  144.49    9.40
   2  -9   4  143.59   12.70
   2  -9   4  120.79   10.40
  -3   9  -4   16.90    4.90
   3  -9   4   28.10    5.50
   3  -9   4   26.80    3.80
   3  -9   4   34.30    4.40
   3  -9   4   26.80    4.20
   3  -9   4   26.60    4.10
   3  -9   4   29.70    4.20
   4  -9   4   12.60    2.40
   4  -9   4   11.60    2.50
   4  -9   4    9.80    2.40
   4  -9   4    7.80    2.40
   4  -9   4   12.50    2.70
   4  -9   4    9.70    1.90
   5   8  -4    3.10    1.30
   5   8  -4   -0.10    0.80
   5   8  -4    0.60    1.20
   5   8  -4    0.80    1.20
   4   8  -4   17.20    3.60
   4   8  -4   19.10    3.80
   4   8  -4   15.50    3.80
   4   8  -4   15.70    2.90
   4   8  -4   18.10    3.30
   4   8  -4   19.60    3.20
   3   8  -4  115.29    7.60
   3   8  -4   78.89   10.80
   3   8  -4   81.69    6.80
   3   8  -4   90.09    6.70
   3   8  -4   83.29    8.20
   3   8  -4   78.69    9.10
   3   8  -4   67.69    8.10
  -3  -8   4   90.69   10.90
  -3  -8   4   99.09   12.30
  -3  -8   4   91.89    8.20
   2   8  -4  107.59    7.00
   2   8  -4  109.79    8.20
   2   8  -4  104.29    8.60
  -2  -8   4   96.79    8.90
  -2  -8   4  101.89    8.70
  -2  -8   4  105.29    9.60
  -2  -8   4  100.69    9.40
   1   8  -4   44.60    6.00
   1   8  -4   35.10    4.80
  -1  -8   4   32.20    5.00
  -1  -8   4   32.00    5.20
  -1  -8   4   44.40    6.70
   0   8  -4  257.97   12.10
   0   8  -4  272.97   13.30
   0  -8   4  257.17   13.70
   0  -8   4  270.77   14.50
  -1   8  -4  145.19    8.80
  -1   8  -4  146.59    8.40
   1  -8   4  141.39    9.50
   1  -8   4  143.09   10.50
   1  -8   4  133.29    9.40
  -2   8  -4  122.69    8.40
  -3   8  -4  320.77   18.30
  -3   8  -4  299.07   16.30
   3  -8   4  323.17   17.00
   3  -8   4  324.27   19.80
   3  -8   4  293.17   13.50
   3  -8   4  288.77   13.90
   3  -8   4  307.47   14.50
   3  -8   4  302.57   13.20
   3  -8   4  306.17   13.90
   3  -8   4  277.87   12.80
   3  -8   4  294.37   18.90
   3  -8   4  310.17   14.20
   4  -8   4   54.29    4.80
   4  -8   4   56.69    5.30
   4  -8   4   69.19    4.60
   4  -8   4   66.69    4.70
   4  -8   4   62.09    5.00
   4  -8   4   57.89    5.50
  -5   8  -4    1.40    1.00
   5  -8   4    0.50    1.00
   5  -8   4   -0.10    1.00
   5  -8   4    0.60    1.00
   5  -8   4    1.50    1.00
   5  -8   4   -0.40    1.00
   5   7  -4   -0.60    1.30
   5   7  -4   -0.30    1.20
   5   7  -4    0.60    1.00
   5   7  -4    0.90    1.30
   4   7  -4   31.70    5.40
   4   7  -4   37.00    4.20
   4   7  -4   24.60    3.60
   4   7  -4   42.40    5.50
   4   7  -4   34.90    4.40
   3   7  -4   93.29    7.00
   3   7  -4  103.59    8.90
  -3  -7   4  109.29   10.60
  -3  -7   4  117.99   11.40
  -3  -7   4  100.69    8.10
   2   7  -4   52.79    4.80
   2   7  -4   55.39    7.00
   2   7  -4   39.30    5.30
  -2  -7   4   55.89    7.90
  -2  -7   4   49.90    6.30
  -2  -7   4   45.10    7.00
   1   7  -4  649.24   26.30
   1   7  -4  664.23   25.60
  -1  -7   4  660.83   27.40
  -1  -7   4  679.03   27.70
  -1  -7   4  657.53   26.50
  -1  -7   4  660.53   27.10
   0   7  -4   36.30    4.70
   0   7  -4   37.40    4.10
   0  -7   4   31.10    4.80
   0  -7   4   36.10    5.20
  -1   7  -4  175.38    9.00
  -1   7  -4  170.88    9.30
   1  -7   4  161.08   10.60
   1  -7   4  168.18   10.00
   1  -7   4  167.58   10.10
  -2   7  -4  137.29    9.20
  -2   7  -4  146.39    9.10
  -2   7  -4  146.19    9.00
   2  -7   4  136.79   11.30
   2  -7   4  154.68   10.90
   2  -7   4  154.18    9.90
  -3   7  -4  161.48   10.90
  -3   7  -4  136.39   10.00
   3  -7   4  193.58   12.70
   3  -7   4  188.58   14.30
   3  -7   4  173.68   10.00
   3  -7   4  190.98   13.10
  -4   7  -4   28.00    6.40
   4  -7   4   32.90    3.90
   4  -7   4   30.70    4.30
   4  -7   4   23.90    3.30
   4  -7   4   26.80    3.90
   4  -7   4   28.50    3.90
   4  -7   4   32.00    4.60
   4  -7   4   20.50    4.70
   5  -7   4   13.60    2.20
   5  -7   4   12.50    2.50
   5  -7   4   14.50    2.00
   5  -7   4   14.90    2.20
   5  -7   4   14.60    2.20
   5   6  -4    3.30    1.70
   5   6  -4    1.10    1.20
   5   6  -4    3.60    2.00
   4   6  -4   32.00    4.60
   4   6  -4   40.10    4.70
   4   6  -4   44.30    6.60
   4   6  -4   39.60    5.10
   4   6  -4   37.40    4.20
   4   6  -4   40.80    4.10
   3   6  -4  197.18   12.50
   3   6  -4  198.18   12.40
   3   6  -4  193.98   10.50
  -3  -6   4  203.08   11.20
  -3  -6   4  188.58   13.70
  -3  -6   4  192.08   12.90
   2   6  -4   34.10    5.50
   2   6  -4   38.30    5.80
   2   6  -4   35.20    5.30
   2   6  -4   26.80    3.60
  -2  -6   4   34.70    5.00
  -2  -6   4   29.20    5.30
  -2  -6   4   33.20    5.30
   1   6  -4  190.38    9.50
   1   6  -4  175.88    9.60
  -1  -6   4  174.48   10.40
  -1  -6   4  189.18   10.10
  -1  -6   4  190.98   11.00
  -1  -6   4  174.58   10.20
   0   6  -4  242.38   11.20
   0   6  -4  240.28   10.40
   0  -6   4  251.77   12.00
   0  -6   4  237.38   12.20
   0  -6   4  246.78   11.40
  -1   6  -4  177.28    8.80
  -1   6  -4  179.98    9.30
   1  -6   4  177.98    9.90
   1  -6   4  180.08    9.60
   1  -6   4  159.28   10.10
  -2   6  -4   28.50    4.30
  -2   6  -4   29.30    4.50
  -2   6  -4   25.30    4.00
   2  -6   4   23.00    4.90
   2  -6   4   25.80    4.80
   2  -6   4   32.20    5.30
  -3   6  -4   19.10    3.50
  -3   6  -4   17.00    4.20
   3  -6   4   17.80    4.80
   3  -6   4   20.00    4.80
   3  -6   4   22.90    6.20
   3  -6   4   24.10    4.50
   4  -6   4   16.20    3.10
   4  -6   4   18.80    3.00
   4  -6   4   25.50    3.50
   4  -6   4   22.90    4.20
   4  -6   4   16.40    3.30
   4  -6   4   19.90    3.40
   4  -6   4   19.50    4.80
   5  -6   4   29.80    2.80
   5  -6   4   35.60    3.30
   5  -6   4   30.80    2.80
   5  -6   4   44.90    4.10
   5  -6   4   31.20    3.00
   5   5  -4   17.80    3.10
   5   5  -4   10.90    1.90
   5   5  -4   14.90    2.70
   4   5  -4   38.50    4.40
   4   5  -4   25.40    3.70
   4   5  -4   29.20    4.80
   4   5  -4   32.80    4.60
   4   5  -4   31.20    4.30
   4   5  -4   38.10    6.10
   3   5  -4  157.78   10.70
   3   5  -4  134.49   10.10
   3   5  -4  136.29    8.40
  -3  -5   4  146.09    8.80
  -3  -5   4  160.78   12.00
  -3  -5   4  158.48   11.00
   2   5  -4   58.79    5.60
   2   5  -4   64.59    6.00
   2   5  -4   62.89    4.80
   2   5  -4   70.49    6.50
  -2  -5   4   66.09    6.20
  -2  -5   4   67.29    5.40
  -2  -5   4   62.79    7.50
   1   5  -4  109.09    6.60
   1   5  -4  112.09    6.70
  -1  -5   4  107.59    7.10
  -1  -5   4  120.99    7.80
  -1  -5   4  104.89    6.40
   0   5  -4  442.76   16.90
   0   5  -4  414.96   15.80
   0  -5   4  426.26   17.60
   0  -5   4  423.66   16.90
   0  -5   4  420.06   17.80
  -1   5  -4  800.42   29.90
  -1   5  -4  815.02   29.60
  -1   5  -4  831.62   30.30
   1  -5   4  829.32   31.00
   1  -5   4  823.92   31.50
   1  -5   4  835.12   30.20
  -2   5  -4  258.27   12.80
  -2   5  -4  283.87   12.90
  -2   5  -4  288.17   12.80
   2  -5   4  282.07   14.40
   2  -5   4  249.68   13.50
   2  -5   4  281.67   14.80
  -3   5  -4   37.40    5.70
  -3   5  -4   34.40    4.70
   3  -5   4   42.40    7.00
   3  -5   4   40.90    5.40
   3  -5   4   37.50    6.70
   3  -5   4   47.90    7.60
   4  -5   4   20.40    3.30
   4  -5   4   22.70    3.40
   4  -5   4   34.40    5.00
   4  -5   4   24.80    3.90
   4  -5   4   27.50    4.10
   4  -5   4   28.90    4.20
   5  -5   4   24.80    2.80
   5  -5   4   19.10    3.10
   5  -5   4   25.50    3.00
   5  -5   4   23.70    3.00
   5   4  -4   25.50    3.40
   5   4  -4   21.90    3.60
   4   4  -4   66.29    4.90
   4   4  -4   74.49    5.80
   4   4  -4   65.59    5.80
   4   4  -4   59.89    6.10
   4   4  -4   55.69    5.80
   4   4  -4   71.39    7.00
   3   4  -4  135.79    7.80
   3   4  -4  118.79    9.40
   3   4  -4  126.19    9.60
  -3  -4   4  134.59   10.90
  -3  -4   4  123.99    7.70
  -3  -4   4  117.99    9.70
   2   4  -4   64.69    6.00
   2   4  -4   66.19    5.90
  -2  -4   4   73.69    5.30
  -2  -4   4   67.99    6.20
  -2  -4   4   69.59    6.90
   1   4  -4  292.67   12.90
   1   4  -4  311.37   13.10
  -1  -4   4  296.67   12.40
  -1  -4   4  295.47   13.80
  -1  -4   4  306.27   13.50
  -1  -4   4  294.87   12.60
   0   4  -4  236.48   12.10
   0   4  -4  245.78   13.40
   0   4  -4  244.18    9.60
   0  -4   4  251.17   12.50
   0  -4   4  245.48   10.90
   0  -4   4  238.18   10.50
  -1   4  -4  110.59    6.20
  -1   4  -4  114.99    6.50
   1  -4   4  124.69    7.20
   1  -4   4  116.29    7.20
  -2   4  -4   20.80    3.70
  -2   4  -4   25.30    3.30
  -2   4  -4   25.70    3.70
   2  -4   4   26.00    4.20
   2  -4   4   18.50    3.10
   2  -4   4   30.70    4.60
   2  -4   4   29.80    4.90
  -3   4  -4  111.89    8.10
  -3   4  -4  120.09    7.40
   3  -4   4  110.49    9.10
   3  -4   4  117.89    9.60
   3  -4   4  119.49   10.10
  -4   4  -4   98.49    9.80
   4  -4   4   72.29    5.30
   4  -4   4   87.49   10.70
   4  -4   4   55.59    5.20
   4  -4   4   72.69    6.50
   4  -4   4   64.19    8.30
   4  -4   4   68.19    5.60
   4  -4   4   62.59    5.10
   5  -4   4    1.60    1.60
   5  -4   4    2.20    1.40
   5  -4   4    3.00    1.60
   5  -4   4    2.60    1.50
   5  -4   4    2.70    1.90
   5   3  -4   42.30    4.30
   5   3  -4   38.80    3.80
   5   3  -4   37.50    3.70
   4   3  -4   39.60    4.60
   4   3  -4   25.10    4.10
   4   3  -4   30.00    4.40
   4   3  -4   43.40    4.60
   4   3  -4   39.80    6.20
   3   3  -4   18.50    3.20
   3   3  -4   20.30    4.60
   3   3  -4   19.50    4.30
   3   3  -4   22.40    5.10
   2   3  -4  191.58   10.40
   2   3  -4  179.58   10.00
   2   3  -4  190.48   10.40
  -2  -3   4  192.68    9.00
  -2  -3   4  190.78    9.90
  -2  -3   4  199.48   11.00
   1   3  -4 1168.78   42.70
   1   3  -4 1245.28   43.00
   1   3  -4 1190.18   49.20
  -1  -3   4 1258.67   42.50
  -1  -3   4 1264.27   43.60
  -1  -3   4 1211.28   43.70
  -1  -3   4 1197.68   43.90
  -1  -3   4 1277.57   42.40
   0   3  -4  673.93   25.80
   0   3  -4  648.64   25.10
   0   3  -4  651.13   25.30
   0  -3   4  667.53   24.10
   0  -3   4  660.13   23.80
   0  -3   4  644.34   25.20
   0  -3   4  625.64   25.20
   0  -3   4  663.63   25.50
   0  -3   4  692.43   24.50
  -1   3  -4 1816.52   61.29
  -1   3  -4 1829.22   61.39
  -1   3  -4 1697.13   62.69
   1  -3   4 1871.41   62.39
   1  -3   4 1907.21   61.29
   1  -3   4 1791.02   62.19
  -2   3  -4    4.10    1.60
  -3   3  -4   22.20    4.30
  -3   3  -4   14.90    3.80
   3  -3   4   11.90    3.00
   3  -3   4   16.80    3.90
   3  -3   4   10.60    2.80
   3  -3   4   23.70    4.70
   3  -3   4   27.30    5.10
  -4   3  -4   18.40    3.20
  -4   3  -4   25.30    5.70
   4  -3   4   16.20    3.50
   4  -3   4   17.20    4.80
   4  -3   4   19.50    5.40
   5  -3   4   63.29    4.70
   5  -3   4   62.59    4.80
   5  -3   4   64.19    4.40
   5  -3   4   70.09    5.70
   5   2  -4   10.90    2.30
   5   2  -4    7.90    2.10
   4   2  -4   64.59    7.90
   4   2  -4   47.40    5.50
   4   2  -4   60.19    6.40
   4   2  -4   59.89    7.60
   4   2  -4   59.89    8.50
   4   2  -4   48.70    7.40
   4   2  -4   60.49    8.10
   4   2  -4   55.79    5.10
  -4  -2   4   70.19   10.70
  -4  -2   4   59.59    9.20
  -4  -2   4   55.09    4.90
   3   2  -4   43.70    6.00
   3   2  -4   22.60    4.60
   3   2  -4   37.50    5.80
   3   2  -4   32.50    4.00
  -3  -2   4   41.20    3.80
  -3  -2   4   36.30    6.30
  -3  -2   4   43.30    5.90
  -2  -2   4  397.16   18.50
  -2  -2   4  421.26   17.60
  -2  -2   4  422.16   16.00
   1   2  -4  702.03   25.20
   1   2  -4  684.83   24.90
   1   2  -4  663.63   24.70
   1   2  -4  647.14   28.00
  -1  -2   4  703.23   25.60
  -1  -2   4  669.43   24.10
  -1  -2   4  687.43   25.50
  -1  -2   4  670.73   24.80
   0   2  -4  173.08    8.70
   0   2  -4  170.58    8.80
   0   2  -4  173.18    9.20
   0  -2   4  170.28    7.60
   0  -2   4  167.98    8.50
   0  -2   4  166.38    8.80
   0  -2   4  155.98    8.70
   0  -2   4  169.88    7.80
  -1   2  -4   92.59    5.10
  -1   2  -4   88.19    5.90
  -1   2  -4   92.19    5.10
  -1   2  -4   95.29    5.30
   1  -2   4   87.79    4.80
   1  -2   4   92.39    5.50
   1  -2   4   99.89    5.60
  -2   2  -4  730.33   28.50
  -2   2  -4  786.22   28.30
  -2   2  -4  783.62   27.20
   2  -2   4  786.62   28.00
   2  -2   4  757.92   27.70
   2  -2   4  732.23   28.60
   2  -2   4  723.03   29.10
   2  -2   4  771.82   29.10
  -3   2  -4   42.80    5.90
  -3   2  -4   42.60    3.80
  -3   2  -4   40.50    6.10
   3  -2   4   42.40    5.40
   3  -2   4   42.80    6.30
   3  -2   4   48.50    6.30
   3  -2   4   51.09    5.80
  -4   2  -4   15.40    2.90
  -4   2  -4   16.70    4.80
   4  -2   4   17.70    4.50
   4  -2   4   18.60    5.10
   4  -2   4   12.40    3.80
   4  -2   4   14.60    3.50
   5  -2   4   12.60    3.00
   5  -2   4   15.60    2.40
   5  -2   4   16.90    3.00
   5   1  -4    5.90    1.90
   5   1  -4    2.70    1.70
   4   1  -4  132.29    9.10
   4   1  -4  137.09    8.40
   4   1  -4  132.69    8.20
   4   1  -4  137.29   10.90
   4   1  -4  145.39   11.00
   4   1  -4  133.19   11.30
   4   1  -4  130.59    9.30
  -4  -1   4  159.58   12.70
  -4  -1   4  122.99    7.20
   3   1  -4  163.18   11.00
   3   1  -4  156.18    8.30
   3   1  -4  157.68    9.50
   3   1  -4  175.18   11.20
   3   1  -4  167.78   10.70
  -3  -1   4  169.88   10.80
  -3  -1   4  163.78   11.60
  -3  -1   4  153.98    8.00
  -2  -1   4   84.89    4.90
   1   1  -4  507.95   18.60
   1   1  -4  505.15   18.50
   1   1  -4  523.85   21.70
   1   1  -4  483.75   18.50
  -1  -1   4  470.45   17.60
  -1  -1   4  472.15   18.70
  -1  -1   4  435.66   18.20
  -1  -1   4  458.95   18.90
   0   1  -4   52.29    4.80
   0   1  -4   52.79    4.70
   0   1  -4   59.59    4.90
   0  -1   4   53.89    4.80
   0  -1   4   55.19    4.60
   0  -1   4   56.09    3.60
   0  -1   4   58.09    5.00
  -1   1  -4  668.53   23.70
  -1   1  -4  633.54   23.60
  -1   1  -4  654.03   23.80
  -1   1  -4  629.44   22.50
   1  -1   4  613.94   23.00
   1  -1   4  623.84   24.50
   1  -1   4  650.23   23.90
   1  -1   4  634.84   22.60
  -2   1  -4  532.65   19.30
   2  -1   4  524.75   20.20
   2  -1   4  519.15   20.60
   2  -1   4  558.04   20.50
   2  -1   4  513.25   21.50
  -3   1  -4   98.99    7.60
  -3   1  -4  106.29    7.90
  -3   1  -4  112.89    5.90
   3  -1   4  103.89    7.00
   3  -1   4  100.89    7.20
   3  -1   4  102.19    8.40
  -4   1  -4  101.09    8.90
  -4   1  -4   94.89    5.70
   4  -1   4  108.99    9.70
   4  -1   4   98.79    7.00
   4  -1   4   82.89    7.70
   5  -1   4    5.40    2.00
   5  -1   4   10.80    2.70
   5   0  -4    8.80    2.10
   5   0  -4   11.20    2.30
   5   0  -4   11.10    2.90
   4   0  -4   12.70    5.00
   4   0  -4   12.40    3.10
   4   0  -4    7.90    2.60
   4   0  -4    9.80    3.00
   4   0  -4   11.80    4.80
   4   0  -4   10.30    3.30
   4   0  -4   11.20    3.60
  -4   0   4    8.80    2.40
  -4   0   4   11.10    5.50
   3   0  -4   86.79    7.90
   3   0  -4   76.39    6.40
   3   0  -4   83.89    7.70
   3   0  -4   77.89    7.60
   3   0  -4   81.39    5.30
  -3   0   4   79.09    7.30
  -3   0   4   80.99    5.20
   2   0  -4  897.91   33.50
   2   0  -4  895.01   33.50
   2   0  -4  875.01   32.20
   2   0  -4  866.81   33.10
  -2   0   4  891.31   33.20
  -2   0   4  876.61   30.80
   1   0  -4  116.49    8.10
   1   0  -4  107.19    5.60
   1   0  -4  115.69    6.30
   1   0  -4  119.09    6.40
   1   0  -4  102.09    5.90
  -1   0   4  109.59    6.20
  -1   0   4  113.19    5.40
  -1   0   4  107.09    6.30
   0   0  -4 9981.40  306.47
   0   0  -4 8914.91  306.07
   0   0  -4 9741.22  307.27
   0   0   4 9727.03  307.67
   0   0   4 8936.41  306.07
   0   0   4 9227.78  306.27
  -1   0  -4    1.60    1.80
  -1   0  -4    3.40    1.80
  -1   0  -4    2.90    1.30
  -1   0  -4    2.50    1.70
   1   0   4    0.80    1.30
   1   0   4    2.00    2.00
   1   0   4    2.30    1.30
   1   0   4    3.40    1.30
  -2   0  -4  537.85   19.20
   2   0   4  526.45   20.40
   2   0   4  546.75   20.60
   2   0   4  531.35   21.50
   2   0   4  533.25   20.80
  -3   0  -4   60.29    3.90
   3   0   4   66.79    8.00
   3   0   4   66.59    7.00
   3   0   4   55.09    5.20
   3   0   4   53.49    5.20
  -4   0  -4   45.30    6.70
  -4   0  -4   45.20    3.70
   4   0   4   72.29    8.80
   4   0   4   52.39    5.60
   4   0   4   37.60    5.50
   5  -1  -4   21.40    3.50
   5  -1  -4   27.70    3.30
   5  -1  -4   23.80    3.00
   5  -1  -4   34.20    4.00
   4  -1  -4  123.39   14.50
   4  -1  -4  102.19    7.10
   4  -1  -4  108.59    8.20
   4  -1  -4  104.09    6.80
   4  -1  -4  117.09   14.60
   4  -1  -4   90.09    7.00
   4  -1  -4  118.29   10.60
  -4   1   4  144.89   18.20
  -4   1   4   99.49   11.70
   3  -1  -4   77.79    9.20
   3  -1  -4   54.59    4.60
   3  -1  -4   63.79    5.90
   3  -1  -4   63.09    7.90
   3  -1  -4   71.69    8.10
  -3   1   4   60.49    4.60
  -3   1   4   78.09    8.50
   2  -1  -4  554.34   22.70
   2  -1  -4  529.75   21.40
   2  -1  -4  584.04   22.80
   2  -1  -4  550.94   22.50
  -2   1   4  520.85   22.30
  -2   1   4  554.24   20.20
   1  -1  -4  348.37   13.90
   1  -1  -4  355.46   14.50
   1  -1  -4  350.86   14.40
   1  -1  -4  360.66   16.80
   1  -1  -4  352.26   14.40
  -1   1   4  377.06   15.00
  -1   1   4  349.47   14.50
  -1   1   4  371.56   13.50
   0  -1  -4 1033.70   38.30
   0  -1  -4 1092.49   37.20
   0  -1  -4 1026.10   37.30
   0   1   4 1100.29   37.40
   0   1   4 1067.89   37.40
  -1  -1  -4  820.12   29.30
  -1  -1  -4  842.92   28.50
  -1  -1  -4  856.51   31.50
  -1  -1  -4  840.32   29.50
   1   1   4  796.82   28.70
   1   1   4  772.22   31.90
   1   1   4  864.51   29.80
  -2  -1  -4  982.30   35.00
  -2  -1  -4 1120.09   40.20
   2   1   4 1057.99   36.70
   2   1   4 1039.80   36.70
   2   1   4 1050.99   36.60
   2   1   4  960.10   37.40
  -3  -1  -4  177.68    7.60
   3   1   4  172.28    9.70
   3   1   4  175.88   10.80
   3   1   4  156.48    9.40
  -4  -1  -4   19.50    2.60
  -4  -1  -4   15.50    4.90
   4   1   4   24.20    4.70
   4   1   4   19.90    3.50
   4   1   4   23.40    5.50
   5  -2  -4    7.70    2.00
   5  -2  -4    2.00    1.90
   5  -2  -4    5.10    1.90
   4  -2  -4   22.50    4.10
   4  -2  -4   17.30    3.30
   4  -2  -4   22.90    4.10
   4  -2  -4   17.80    3.20
   4  -2  -4   23.50    4.60
   3  -2  -4   82.69    7.90
   3  -2  -4   69.49    6.40
   3  -2  -4   88.49    9.50
   3  -2  -4   86.99    8.50
  -3   2   4   70.29    5.20
  -3   2   4   78.69    7.70
   2  -2  -4  195.38   10.90
   2  -2  -4  217.18   11.10
   2  -2  -4  208.48   10.30
   2  -2  -4  209.18   11.30
   2  -2  -4  185.58    9.50
  -2   2   4  196.78   10.10
  -2   2   4  193.78   10.90
  -2   2   4  200.08    8.90
   1  -2  -4  205.08   11.30
   1  -2  -4  199.38    9.50
   1  -2  -4  192.88    9.30
   1  -2  -4  210.98    9.70
   1  -2  -4  200.78    9.00
  -1   2   4  221.78    8.70
  -1   2   4  203.88    9.90
  -1   2   4  201.28    9.60
   0  -2  -4   62.79    5.30
   0  -2  -4   64.09    5.30
   0  -2  -4   60.99    5.00
   0   2   4   59.49    5.00
  -1  -2  -4  581.74   21.20
  -1  -2  -4  588.94   21.60
  -1  -2  -4  551.84   20.40
   1   2   4  558.74   20.70
   1   2   4  602.14   21.70
  -3  -2  -4  169.68    7.50
   3   2   4  167.38    9.80
   3   2   4  174.68   10.70
   3   2   4  167.48    9.70
  -4  -2  -4  112.49    5.70
   4   2   4  118.79    8.60
   4   2   4  103.39    8.30
   5  -3  -4   20.70    2.90
   5  -3  -4   27.00    3.80
   5  -3  -4   23.90    3.00
   5  -3  -4   24.00    2.90
   4  -3  -4   26.30    3.70
   4  -3  -4   18.50    3.30
   4  -3  -4   38.30    5.60
   4  -3  -4   38.50    5.00
   4  -3  -4   34.00    4.70
   3  -3  -4   24.10    5.20
   3  -3  -4   33.20    6.00
   3  -3  -4   27.80    4.80
   3  -3  -4   35.90    5.30
   3  -3  -4   24.80    5.10
  -3   3   4   28.40    3.90
  -3   3   4   27.60    5.80
  -3   3   4   30.40    5.30
   2  -3  -4  265.37   13.60
   2  -3  -4  283.87   12.90
   2  -3  -4  271.77   13.80
   2  -3  -4  250.87   12.00
   2  -3  -4  261.67   13.20
  -2   3   4  239.88   11.10
  -2   3   4  276.37   12.90
  -2   3   4  268.57   13.60
   1  -3  -4 1523.95   52.99
   1  -3  -4 1470.35   54.89
   1  -3  -4 1535.75   52.09
   1  -3  -4 1518.75   52.79
   1  -3  -4 1530.95   52.69
  -1   3   4 1590.64   51.69
  -1   3   4 1500.95   52.99
  -1   3   4 1529.85   52.79
   0  -3  -4  187.08    9.30
   0  -3  -4  175.58    9.90
   0  -3  -4  179.88    8.90
   0  -3  -4  175.88    7.90
   0   3   4  173.78    8.90
   0   3   4  184.28    9.30
  -1  -3  -4  421.96   16.30
  -1  -3  -4  382.56   15.10
  -1  -3  -4  391.66   18.50
   1   3   4  410.96   15.40
  -2  -3  -4  959.20   33.50
  -2  -3  -4  939.31   34.80
   2   3   4 1006.80   36.90
   2   3   4  960.20   35.30
   2   3   4 1006.40   35.20
  -3  -3  -4  106.39    5.40
   3   3   4   90.39    6.90
   3   3   4   88.19    7.70
   3   3   4   93.29    7.20
  -4  -3  -4   99.69    5.40
   4   3   4  101.49    8.20
   4   3   4  105.79    8.30
   5  -4  -4   29.20    3.30
   5  -4  -4   29.90    3.00
   5  -4  -4   30.10    3.30
   5  -4  -4   28.50    3.40
   4  -4  -4   26.60    4.20
   4  -4  -4   29.30    4.20
   4  -4  -4   31.80    4.60
   4  -4  -4   23.80    4.10
   4  -4  -4   22.20    3.30
   3  -4  -4    5.10    3.10
   3  -4  -4   10.00    4.30
   3  -4  -4    9.40    3.10
   3  -4  -4   11.50    3.20
   3  -4  -4   10.90    3.50
   3  -4  -4    4.70    3.60
  -3   4   4    7.00    3.80
  -3   4   4   10.50    3.60
  -3   4   4    7.00    2.50
   2  -4  -4  199.88   11.20
   2  -4  -4  211.48   11.00
   2  -4  -4  206.88   10.70
   2  -4  -4  188.98   11.70
   2  -4  -4  207.78   12.00
  -2   4   4  211.98    9.90
  -2   4   4  210.78   11.20
   1  -4  -4  272.37   12.60
   1  -4  -4  268.47   12.40
   1  -4  -4  273.77   14.10
   1  -4  -4  276.37   12.30
   1  -4  -4  274.17   11.80
  -1   4   4  280.47   12.50
  -1   4   4  256.67   12.80
  -1   4   4  267.97   12.30
  -1   4   4  295.47   11.70
   0  -4  -4  670.83   25.90
   0  -4  -4  641.44   24.10
   0  -4  -4  645.94   24.30
   0  -4  -4  695.73   25.80
   0  -4  -4  690.83   27.10
   0   4   4  691.03   25.70
   0   4   4  667.63   23.40
   0   4   4  674.13   26.10
  -1  -4  -4   86.69    7.70
  -1  -4  -4   86.29    5.20
  -1  -4  -4   97.19    6.40
  -1  -4  -4   88.09    5.10
   1   4   4   88.39    5.10
  -2  -4  -4  682.63   24.60
  -2  -4  -4  669.93   25.80
   2   4   4  662.53   26.20
   2   4   4  695.93   26.30
   2   4   4  714.93   26.10
  -3  -4  -4  193.08    8.90
   3   4   4  201.98   11.10
   3   4   4  191.68   11.20
   4   4   4   60.79    7.40
   4   4   4   75.59    7.30
   5  -5  -4    1.40    1.30
   5  -5  -4    1.90    1.40
   5  -5  -4    1.40    1.30
   5  -5  -4    1.00    1.20
   4  -5  -4    0.90    1.90
   4  -5  -4    0.00    1.60
   4  -5  -4    0.70    2.10
   4  -5  -4    1.60    1.90
   4  -5  -4    2.00    1.60
   4  -5  -4    1.60    2.00
   3  -5  -4   17.00    3.90
   3  -5  -4   18.30    5.10
   3  -5  -4   23.00    5.70
   3  -5  -4   31.50    5.60
   3  -5  -4   22.20    4.60
  -3   5   4   14.80    3.40
  -3   5   4   24.50    5.80
  -3   5   4   26.20    5.40
   2  -5  -4    9.90    3.00
   2  -5  -4    9.60    3.30
   2  -5  -4   11.00    3.50
   2  -5  -4    9.30    3.20
   2  -5  -4   13.00    3.40
  -2   5   4    8.60    2.40
  -2   5   4   13.00    3.60
   1  -5  -4  547.75   22.20
   1  -5  -4  578.44   21.90
   1  -5  -4  599.84   22.30
   1  -5  -4  477.95   20.60
  -1   5   4  545.55   21.80
  -1   5   4  561.54   21.00
   0  -5  -4  633.44   25.30
   0  -5  -4  665.33   23.60
   0  -5  -4  615.94   23.20
   0  -5  -4  648.94   26.40
   0   5   4  601.64   22.30
   0   5   4  580.54   24.40
  -1  -5  -4   46.20    5.60
  -1  -5  -4   34.80    3.80
  -1  -5  -4   34.90    4.00
   1   5   4   39.40    4.10
  -2  -5  -4   63.39    5.20
  -2  -5  -4   65.89    4.50
   2   5   4   49.60    5.10
   2   5   4   60.99    5.40
   2   5   4   63.99    5.10
  -3  -5  -4  360.06   14.50
   3   5   4  329.77   14.80
   3   5   4  342.87   16.60
   3   5   4  356.26   17.00
  -4  -5  -4   42.30    3.90
   4   5   4   38.80    5.90
   4   5   4   35.70    6.30
   5  -6  -4   10.80    1.80
   5  -6  -4   10.60    2.10
   5  -6  -4   11.00    2.00
   5  -6  -4   10.20    1.90
   4  -6  -4    9.70    2.70
   4  -6  -4   11.70    3.50
   4  -6  -4    8.00    2.70
   4  -6  -4    4.10    1.70
   4  -6  -4   11.00    3.00
   4  -6  -4    4.30    2.00
   3  -6  -4   33.20    5.40
   3  -6  -4   40.60    7.50
   3  -6  -4   48.80    6.40
   3  -6  -4   38.70    7.00
  -3   6   4   47.10    6.00
  -3   6   4   39.70    6.70
  -3   6   4   41.70    6.90
   2  -6  -4   59.19    6.80
   2  -6  -4   61.59    7.30
   2  -6  -4   44.10    5.50
   2  -6  -4   46.30    7.10
   2  -6  -4   57.99    7.70
  -2   6   4   45.10    5.20
  -2   6   4   53.09    6.80
   1  -6  -4  139.99    8.30
   1  -6  -4  138.99    7.60
   1  -6  -4  135.69    8.50
   1  -6  -4  133.79    8.40
  -1   6   4  131.79    7.60
  -1   6   4  140.29    8.30
   0  -6  -4  817.02   30.70
   0  -6  -4  842.12   31.00
   0   6   4  847.32   29.90
   0   6   4  858.31   30.90
  -1  -6  -4 1237.08   42.70
  -1  -6  -4 1172.18   42.00
  -1  -6  -4 1163.78   41.40
   1   6   4 1230.38   41.90
   1   6   4 1153.88   42.00
  -2  -6  -4  213.68   10.20
  -2  -6  -4  194.98   10.90
   2   6   4  203.28   10.70
   2   6   4  210.28   11.20
  -3  -6  -4   18.70    7.00
  -3  -6  -4   22.00    3.50
   3   6   4   14.90    3.10
   3   6   4   24.90    5.00
   3   6   4   18.30    4.00
  -4  -6  -4   30.50    3.90
   4   6   4   27.10    5.70
   4   6   4   19.70    4.40
   5   6   4   13.60    3.60
   5  -7  -4   27.00    2.30
   5  -7  -4   30.40    2.50
   5  -7  -4   27.50    2.50
   5  -7  -4   25.90    2.40
   4  -7  -4    8.40    2.30
   4  -7  -4    9.80    2.60
   4  -7  -4    7.70    2.40
   4  -7  -4    7.30    2.00
   4  -7  -4   11.70    3.50
   4  -7  -4   12.80    3.30
   3  -7  -4  244.08   16.00
   3  -7  -4  246.58   14.30
   3  -7  -4  244.48   16.00
   3  -7  -4  245.38   13.40
  -3   7   4  281.17   15.60
  -3   7   4  247.88   13.40
  -3   7   4  260.57   15.80
   2  -7  -4  142.19    9.30
   2  -7  -4  148.09   11.10
   2  -7  -4  128.19   10.30
   2  -7  -4  142.69    9.80
  -2   7   4  136.19    9.90
  -2   7   4  138.99    8.90
   1  -7  -4    7.30    2.50
   1  -7  -4    8.80    3.00
   1  -7  -4    5.40    2.70
  -1   7   4    7.60    2.00
  -1   7   4    5.90    2.60
   0  -7  -4   54.79    4.70
   0  -7  -4   46.40    4.60
   0   7   4   55.19    4.70
   0   7   4   50.19    4.10
  -1  -7  -4  231.48   11.20
  -1  -7  -4  244.98   12.10
  -1  -7  -4  234.38   11.60
   1   7   4  243.18   11.50
   1   7   4  235.38   11.60
   1   7   4  260.17   11.60
  -2  -7  -4   51.69    4.90
  -2  -7  -4   64.89    7.20
   2   7   4   50.19    6.40
   2   7   4   48.20    4.60
   2   7   4   60.29    6.50
  -3  -7  -4  112.19    9.30
  -3  -7  -4  107.59    7.30
   4   7   4   14.20    2.60
   4   7   4   18.00    3.60
   4   7   4   15.50    3.70
   4   7   4   16.40    4.50
   4   7   4   18.50    3.80
   4   7   4   15.90    4.70
   5   7   4   -0.50    1.40
   5   7   4    1.40    1.80
   4  -8  -4   26.40    4.30
   4  -8  -4   31.10    3.90
   4  -8  -4   30.00    3.70
   4  -8  -4   31.30    4.40
   4  -8  -4   22.60    3.10
   4  -8  -4   25.60    3.60
   4  -8  -4   26.40    3.10
   3  -8  -4   69.99    5.80
   3  -8  -4   56.79    5.50
   3  -8  -4   54.59    5.70
   3  -8  -4   56.39    5.40
   3  -8  -4   61.69    5.20
   3  -8  -4   54.39    6.40
   3  -8  -4   58.79    4.70
  -3   8   4   49.90    7.30
   2  -8  -4  942.41   38.70
   2  -8  -4  935.31   36.40
   2  -8  -4  921.31   35.60
   2  -8  -4  980.10   39.30
   2  -8  -4  897.51   38.80
  -2   8   4  961.90   37.80
  -2   8   4  969.70   36.40
  -2   8   4  953.90   37.80
   1  -8  -4  102.49    8.20
   1  -8  -4   91.69    7.20
  -1   8   4   92.39    7.40
  -1   8   4  100.49    6.40
   0  -8  -4  173.68    9.90
   0  -8  -4  170.98   10.00
   0   8   4  176.58    9.10
   0   8   4  169.18    9.50
  -1  -8  -4  389.26   17.90
  -1  -8  -4  392.06   17.10
  -1  -8  -4  425.96   20.50
   1   8   4  398.46   17.40
   1   8   4  380.96   16.20
   1   8   4  402.26   17.20
  -2  -8  -4  136.19    9.40
  -2  -8  -4  131.99    8.60
   2   8   4  122.19    7.80
   2   8   4  133.39    9.30
   2   8   4  142.79    9.10
  -3  -8  -4   37.20    5.10
  -3  -8  -4   21.80    5.10
   3   8   4   34.20    5.10
   3   8   4   35.00    6.10
   3   8   4   22.90    5.10
   4   8   4   33.30    4.90
   4   8   4   52.19    5.90
   4   8   4   35.30    6.20
   4   8   4   52.89    6.90
   4   8   4   38.60    4.90
   4   8   4   45.50    3.90
   5   8   4    6.90    2.00
   5   8   4    6.90    2.40
   4  -9  -4   37.00    3.60
   4  -9  -4   40.20    3.60
   4  -9  -4   36.30    4.60
   4  -9  -4   43.50    3.90
   4  -9  -4   43.10    3.70
   4  -9  -4   42.00    4.00
   4  -9  -4   39.00    3.20
  -4   9   4   44.40    4.10
   3  -9  -4  105.19    6.30
   3  -9  -4  101.79    6.70
   3  -9  -4   93.59    6.50
   3  -9  -4   94.59    7.10
   3  -9  -4  103.19    8.10
   3  -9  -4   97.99    6.70
   3  -9  -4   99.89    7.30
  -3   9   4   99.09    9.50
   2  -9  -4   82.39    7.00
   2  -9  -4   58.49    8.10
   2  -9  -4   77.99    9.00
  -2   9   4   80.09    8.00
   1  -9  -4   82.39    8.10
   1  -9  -4   82.09    7.30
  -1   9   4   83.09    6.30
  -1   9   4   75.09    7.10
   0  -9  -4   67.99    7.40
   0  -9  -4   70.49    6.50
   0   9   4   62.79    5.20
   0   9   4   74.59    5.90
   0   9   4   58.89    5.80
  -1  -9  -4  409.66   18.60
  -1  -9  -4  435.86   19.50
   1   9   4  440.26   18.70
   1   9   4  412.36   17.50
   1   9   4  415.16   18.80
  -2  -9  -4  129.19    9.00
  -2  -9  -4  131.59    9.90
   2   9   4  138.69    9.60
   2   9   4  136.99    8.60
   2   9   4  115.19    9.30
  -3  -9  -4    4.60    3.60
  -3  -9  -4    6.50    3.20
   3   9   4    3.90    2.50
   3   9   4   11.80    4.50
   4   9   4   13.90    4.10
   4   9   4   25.20    4.80
   4   9   4   28.60    4.50
   4   9   4   28.70    3.20
   4   9   4   31.00    4.70
   4   9   4   33.70    4.60
   5   9   4   16.30    3.10
   5   9   4   16.90    2.70
   5   9   4   20.10    3.00
   4 -10  -4    9.00    1.80
   4 -10  -4    8.50    1.50
   4 -10  -4   14.70    2.40
   4 -10  -4   11.20    2.30
   4 -10  -4   11.70    2.70
   4 -10  -4    9.90    1.90
   4 -10  -4   10.50    1.90
  -4  10   4   11.90    2.30
   3 -10  -4    7.10    2.50
   3 -10  -4    9.10    2.40
   3 -10  -4   10.80    2.50
   3 -10  -4   12.40    3.50
   3 -10  -4   10.30    2.50
   3 -10  -4   10.40    2.90
  -3  10   4   17.70    6.70
  -3  10   4   13.80    3.10
   2 -10  -4   62.29    9.00
   2 -10  -4   65.79    7.00
   2 -10  -4   68.09    5.50
   2 -10  -4   68.29    5.80
   2 -10  -4   67.39    6.60
   2 -10  -4   65.89    5.10
  -2  10   4   52.39    7.10
   1 -10  -4  128.49    9.80
   1 -10  -4  141.39    8.40
  -1  10   4  123.09    9.40
  -1  10   4   91.49    7.60
   0 -10  -4  254.87   13.90
   0  10   4  251.87   13.00
  -1 -10  -4   77.89    8.60
  -1 -10  -4   72.99    7.00
   1  10   4   64.49    7.10
   1  10   4   69.89    6.00
  -2 -10  -4  190.78   12.60
  -2 -10  -4  171.48   11.70
   2  10   4  188.58   12.20
   2  10   4  193.98   12.20
   2  10   4  191.98   10.90
  -3 -10  -4   74.39    8.00
  -3 -10  -4  100.09   10.90
   3  10   4   77.99    7.50
   3  10   4   70.09    6.50
   3  10   4   75.19    5.20
   3  10   4   75.99   10.40
   3  10   4   77.89    9.30
   3  10   4   75.39    7.50
   3  10   4   74.59    9.20
   3  10   4   77.69    7.00
   4  10   4   20.20    3.80
   4  10   4   24.80    4.10
   4  10   4   13.80    4.30
   4  10   4   12.70    2.30
   4  10   4   14.10    3.90
   4  10   4   16.40    3.70
   5  10   4    2.70    1.50
   5  10   4    2.90    1.80
   5  10   4    0.50    1.10
   4 -11  -4    4.60    1.20
   4 -11  -4    6.30    1.50
   4 -11  -4    7.60    1.60
   4 -11  -4    5.60    1.70
   4 -11  -4    4.30    1.10
  -4  11   4    5.20    1.50
   3 -11  -4   21.20    3.40
   3 -11  -4   28.00    3.90
   3 -11  -4   23.50    3.20
   3 -11  -4   21.90    4.00
   3 -11  -4   25.90    3.50
  -3  11   4   27.30    4.20
   2 -11  -4  124.39    7.20
   2 -11  -4  136.69    8.20
   2 -11  -4  135.99    7.60
   2 -11  -4  137.49    9.20
   2 -11  -4  118.99    7.70
  -2  11   4  122.29   10.40
  -2  11   4  132.09    8.30
   1 -11  -4   62.39    7.90
   1 -11  -4   67.29    6.40
   1 -11  -4   75.09    9.50
  -1  11   4   59.29    7.30
  -1  11   4   59.99    6.80
   0 -11  -4   18.70    5.10
   0 -11  -4   18.80    4.70
   0  11   4   24.50    4.80
  -1 -11  -4  267.97   15.20
  -1 -11  -4  289.57   15.90
   1  11   4  284.77   14.90
   1  11   4  263.37   13.50
  -2 -11  -4  117.69   10.20
   2  11   4  117.69    9.40
   2  11   4  113.09    8.20
   2  11   4  102.19    9.40
   3  11   4  106.39    7.90
   3  11   4  113.69    8.30
   3  11   4  113.49    8.40
   3  11   4  114.29    9.90
   3  11   4  111.79    7.80
   3  11   4  115.39    6.40
   3  11   4  112.59    9.80
   4  11   4   49.80    5.60
   4  11   4   48.60    5.80
   4  11   4   40.70    6.00
   4  11   4   43.90    5.10
   4  11   4   44.50    3.70
   4  11   4   50.19    5.10
   5  11   4    5.90    2.00
   5  11   4    5.00    1.30
   5  11   4    7.40    1.90
   3 -12  -4   10.90    2.50
   3 -12  -4   12.10    2.40
   3 -12  -4   10.90    2.10
   3 -12  -4   12.90    2.90
   3 -12  -4   13.90    2.20
  -3  12   4   19.70    3.20
   2 -12  -4   82.69    6.20
   2 -12  -4   77.29    6.10
   2 -12  -4   79.79    5.60
   2 -12  -4   78.99    5.40
   2 -12  -4   74.99    6.50
  -2  12   4   77.29    6.20
  -2  12   4   76.69    7.90
   1 -12  -4    4.50    2.40
   1 -12  -4    7.20    2.60
   1 -12  -4    4.70    2.50
   1 -12  -4    1.50    1.90
  -1  12   4    4.20    2.40
  -1  12   4    5.20    2.40
   0 -12  -4   72.49    8.60
   0 -12  -4   93.09   10.40
   0  12   4   66.99    7.50
  -1 -12  -4   22.80    7.20
  -1 -12  -4   21.30    5.70
   1  12   4   30.70    5.50
   1  12   4   32.80    5.10
  -2 -12  -4  137.99    7.70
   2  12   4  128.89   15.20
   2  12   4  131.69    9.00
   2  12   4  122.99   10.50
   2  12   4  150.18    7.40
   2  12   4  149.49    9.50
   2  12   4  142.49   11.10
   2  12   4  131.49    7.20
   2  12   4  148.19    9.00
   3  12   4    0.60    3.50
   3  12   4    3.70    3.10
   3  12   4    2.60    2.70
   3  12   4    3.80    2.60
   3  12   4    5.70    2.80
   3  12   4    1.90    1.80
   3  12   4    4.10    2.40
   4  12   4   12.90    3.00
   4  12   4   21.80    4.50
   4  12   4   18.30    2.20
   4  12   4   17.60    3.00
   4  12   4   24.00    3.80
   4  12   4   24.80    4.10
   5  12   4   32.90    2.60
   5  12   4   31.30    2.30
   3 -13  -4    7.70    2.20
   3 -13  -4    9.90    2.00
   3 -13  -4    8.00    1.70
  -3  13   4   10.20    2.20
  -3  13   4    5.60    1.60
   2 -13  -4  125.49    7.50
   2 -13  -4  133.29    8.10
   2 -13  -4  118.29    7.40
   2 -13  -4  127.99    7.10
   2 -13  -4  131.29    7.00
  -2  13   4  120.49    7.30
  -2  13   4  124.09    7.70
   1 -13  -4  315.57   14.00
   1 -13  -4  307.17   14.10
   1 -13  -4  305.97   13.40
  -1  13   4  320.27   14.90
  -1  13   4  302.77   14.00
   0 -13  -4   34.20    4.70
   0 -13  -4   34.30    4.30
   0  13   4   39.70    5.40
   0  13   4   34.40    6.30
   0  13   4   34.20    3.70
  -1 -13  -4   93.19    6.40
  -1 -13  -4   85.09    5.60
   1  13   4   79.29    6.90
   1  13   4   95.59    5.90
   1  13   4   99.79    7.60
   1  13   4   89.39    5.70
   1  13   4   96.79    8.90
  -2 -13  -4   92.59    6.30
   2  13   4   92.39    9.00
   2  13   4  102.79    7.50
   2  13   4  106.89    7.20
   2  13   4   94.69    7.60
   2  13   4   97.59    6.00
   2  13   4   95.99    9.30
   2  13   4   88.99    7.40
   2  13   4   96.59    5.90
   3  13   4   34.20    4.60
   3  13   4   30.90    6.00
   3  13   4   35.00    4.60
   3  13   4   44.00    3.80
   3  13   4   47.60    5.30
   4  13   4   20.70    2.30
   4  13   4   22.90    3.30
   4  13   4   23.10    3.70
   4  13   4   20.10    3.00
   4  13   4   22.00    4.20
   3 -14  -4    3.40    1.20
   3 -14  -4    3.80    1.20
  -3  14   4    2.90    1.40
  -3  14   4    2.40    1.20
   2 -14  -4   45.30    4.20
   2 -14  -4   43.10    3.90
   2 -14  -4   46.50    3.80
  -2  14   4   44.10    4.30
  -2  14   4   46.10    4.00
   1 -14  -4    2.00    1.90
   1 -14  -4    0.80    1.80
   1 -14  -4    1.30    1.80
  -1  14   4    1.10    1.80
  -1  14   4    0.80    1.80
   0 -14  -4   19.20    2.90
   0 -14  -4   12.70    3.00
   0  14   4   15.30    4.30
   0  14   4   14.50    3.50
  -1 -14  -4   13.30    2.60
  -1 -14  -4   10.20    2.80
   1  14   4   10.90    3.10
   1  14   4   20.60    5.30
   1  14   4    7.50    2.00
  -2 -14  -4   19.90    3.00
  -2 -14  -4   17.80    3.00
   2  14   4   16.60    2.60
   2  14   4   15.50    3.80
   2  14   4   13.60    3.30
   2  14   4   12.90    4.20
   2  14   4   20.00    2.80
   2  14   4   17.40    3.60
   2  14   4   13.30    3.30
  -3 -14  -4    2.40    1.40
   3  14   4    6.70    1.80
   3  14   4    3.70    2.30
   3  14   4    8.60    2.60
   3  14   4    5.20    2.00
   3  14   4    3.80    2.10
   3  14   4    2.80    2.00
  -4 -14  -4   28.50    2.40
   4  14   4   24.70    3.60
   4  14   4   19.60    2.50
   4  14   4   29.00    3.10
   4  14   4   30.50    2.70
   4  14   4   27.30    2.30
   2 -15  -4   19.20    2.50
   2 -15  -4   13.60    2.30
  -2  15   4   17.90    2.90
  -2  15   4   18.00    2.30
   1 -15  -4   31.60    3.70
   1 -15  -4   24.70    3.10
  -1  15   4   51.59    5.50
   0 -15  -4   34.60    4.20
   0 -15  -4   40.00    3.80
   0  15   4   30.70    5.30
   0  15   4   45.20    5.60
  -1 -15  -4   13.00    2.50
  -1 -15  -4   17.40    3.10
   1  15   4   14.10    4.00
   1  15   4   17.30    3.70
   1  15   4   14.60    2.40
  -2 -15  -4    0.80    1.40
  -2 -15  -4    1.60    1.50
   2  15   4    0.10    2.00
   2  15   4    0.70    2.00
   2  15   4    1.40    1.50
   2  15   4   -0.40    2.00
   3  15   4    4.90    1.70
   3  15   4    5.80    2.00
   3  15   4    2.80    1.30
   3  15   4    3.90    2.20
   4  15   4   17.20    2.10
   4  15   4   18.80    2.60
  -2  16   4    0.60    1.60
   1 -16  -4   17.60    2.70
  -1  16   4   18.20    3.10
   0 -16  -4    5.50    2.00
   0 -16  -4    3.80    1.70
   0  16   4    3.70    2.10
   0  16   4    1.10    1.80
  -1 -16  -4   42.00    3.90
  -1 -16  -4   44.20    3.60
   1  16   4   44.60    5.10
   1  16   4   47.40    6.50
  -2 -16  -4   12.20    1.90
  -2 -16  -4   17.70    2.60
   2  16   4   27.10    3.70
   2  16   4    9.30    2.80
   2  16   4   16.90    2.20
  -3 -16  -4   26.70    2.40
  -3 -16  -4   19.60    3.10
   3  16   4   21.10    2.00
   3  16   4   25.50    4.00
   3  16   4   20.90    2.50
   3  16   4   18.20    2.10
   1 -17  -4    2.00    1.10
  -1  17   4    4.50    1.60
   0 -17  -4    4.80    1.60
   0  17   4    3.90    1.80
  -1 -17  -4    3.70    1.30
  -1 -17  -4    5.20    1.50
   1  17   4    2.40    1.60
   1  17   4    6.80    2.30
  -2 -17  -4    2.50    1.10
   2  17   4    4.90    1.70
   2  17   4    1.40    1.40
   1  16  -5   25.20    2.90
   1  16  -5   21.80    2.90
  -1 -16   5   21.30    3.50
   0  16  -5    7.50    2.10
   0 -16   5    4.60    1.40
   0 -16   5    7.70    2.70
  -1  16  -5   11.60    2.10
   1 -16   5    8.20    1.40
   2  15  -5    1.10    1.60
   2  15  -5    3.60    1.90
  -2 -15   5    0.80    2.30
   1  15  -5    4.20    2.10
   1  15  -5    5.90    2.40
  -1 -15   5    4.00    1.50
  -1 -15   5    3.40    2.90
   0  15  -5   11.90    2.60
   0 -15   5   11.70    2.10
   0 -15   5   17.60    4.10
  -1  15  -5   60.69    4.70
  -1  15  -5   52.09    4.60
   1 -15   5   59.09    3.90
  -2  15  -5    2.80    1.40
  -2  15  -5    5.40    1.50
   2 -15   5    4.70    1.30
   3  14  -5    6.20    1.70
   3  14  -5    5.40    1.80
   3  14  -5    2.90    1.30
  -3 -14   5    2.40    1.90
   2  14  -5    6.60    2.40
   2  14  -5   11.00    3.00
   2  14  -5    5.90    2.30
  -2 -14   5    7.60    3.00
   1  14  -5    1.10    2.10
   1  14  -5   -0.90    2.00
  -1 -14   5    6.10    3.30
  -1 -14   5   -0.20    1.40
   0  14  -5   11.40    3.10
   0 -14   5    8.80    2.20
   0 -14   5    9.80    3.60
  -1  14  -5    2.40    2.20
  -1  14  -5    2.10    2.10
   1 -14   5    4.90    1.80
   1 -14   5    5.10    3.20
  -2  14  -5   43.10    3.90
  -2  14  -5   41.90    4.20
   2 -14   5   45.40    3.50
   2 -14   5   48.80    3.80
   3  13  -5    7.20    1.70
   3  13  -5    9.20    2.50
   3  13  -5    5.10    1.90
   3  13  -5   10.00    2.60
   3  13  -5    7.00    2.20
  -3 -13   5    8.00    2.50
   2  13  -5   32.60    4.40
   2  13  -5   38.30    4.50
   2  13  -5   28.80    4.30
  -2 -13   5   37.60    5.80
   1  13  -5   32.40    5.20
   1  13  -5   33.50    5.20
   1  13  -5   40.60    5.40
  -1 -13   5   31.40    5.80
  -1 -13   5   36.80    4.10
   0  13  -5    3.00    3.70
   0  13  -5    3.60    2.60
   0  13  -5    1.30    2.60
   0 -13   5    1.80    2.90
   0 -13   5    3.50    2.00
  -1  13  -5   10.50    3.30
  -1  13  -5    6.60    2.60
   1 -13   5   13.60    2.80
   1 -13   5    7.80    3.50
  -2  13  -5   20.20    3.30
  -2  13  -5   30.20    5.00
   2 -13   5   28.40    3.60
   2 -13   5   22.80    3.10
   2 -13   5   27.90    3.70
  -3  13  -5    9.70    2.30
   3 -13   5   12.40    1.90
   3 -13   5   16.90    2.50
   3 -13   5   13.60    2.10
   4  12  -5   27.90    2.60
   4  12  -5   24.30    2.20
   4  12  -5   25.90    2.10
   3  12  -5    8.60    2.70
   3  12  -5    3.00    1.40
   3  12  -5    9.70    2.60
   3  12  -5    9.60    2.10
   3  12  -5    3.40    2.10
   3  12  -5    7.30    2.50
  -3 -12   5    5.70    2.60
   2  12  -5   22.20    7.60
   2  12  -5    8.70    2.90
   2  12  -5   14.90    3.40
   2  12  -5   16.70    3.60
  -2 -12   5   14.50    3.90
   1  12  -5   47.10    7.70
   1  12  -5   31.30    4.60
   1  12  -5   36.50    5.20
   1  12  -5   23.10    4.30
  -1 -12   5   32.70    5.80
   0  12  -5  697.73   28.10
   0  12  -5  716.93   30.70
   0  12  -5  761.22   29.80
   0 -12   5  706.73   26.40
   0 -12   5  676.83   30.00
  -1  12  -5  115.09    8.80
  -1  12  -5  112.59    9.30
  -1  12  -5  101.39    7.50
   1 -12   5  101.09    7.00
   1 -12   5  105.49    6.60
   1 -12   5   92.79    8.70
  -2  12  -5    5.30    2.50
  -2  12  -5    5.40    2.70
   2 -12   5    6.20    2.30
   2 -12   5    7.10    2.20
   2 -12   5    7.60    2.50
  -3  12  -5   30.70    4.70
   3 -12   5   23.80    2.90
   3 -12   5   29.20    3.70
   3 -12   5   23.90    3.20
   4  11  -5   47.10    4.30
   4  11  -5   48.40    4.00
   4  11  -5   56.29    3.70
   4  11  -5   53.09    4.20
   4  11  -5   52.39    3.40
   3  11  -5   10.90    2.60
   3  11  -5    6.60    2.80
   3  11  -5   11.50    2.40
   3  11  -5    6.40    2.80
   3  11  -5    8.40    2.40
   3  11  -5   10.60    2.90
   3  11  -5    8.40    3.00
  -3 -11   5    7.90    3.10
   2  11  -5   24.20    4.50
   2  11  -5   20.30    5.70
   2  11  -5   16.40    3.70
   2  11  -5   21.00    4.40
   1  11  -5  449.86   19.60
   1  11  -5  441.96   19.60
   1  11  -5  464.85   22.10
   1  11  -5  419.36   19.10
  -1 -11   5  432.36   20.70
  -1 -11   5  436.76   22.30
  -1 -11   5  426.76   22.60
   0  11  -5  124.99    9.80
   0 -11   5   95.69    9.70
   0 -11   5  115.69   11.40
  -1  11  -5   77.59    7.30
  -1  11  -5   82.89    7.90
  -1  11  -5   74.39    6.40
   1 -11   5   75.69    6.10
   1 -11   5   77.29    5.80
   1 -11   5   77.49    8.00
  -2  11  -5   29.10    4.90
  -2  11  -5   36.20    4.90
   2 -11   5   32.30    4.20
   2 -11   5   29.40    4.00
   2 -11   5   31.80    4.20
  -3  11  -5    8.10    2.80
   3 -11   5   12.20    2.80
   3 -11   5    8.90    2.30
   3 -11   5    8.80    2.10
   3 -11   5   13.90    2.90
  -4  11  -5    2.90    1.40
   4 -11   5    6.30    1.40
   4 -11   5    7.40    1.60
   4 -11   5    5.20    1.60
   4 -11   5    5.40    1.40
   4  10  -5    9.20    2.00
   4  10  -5   11.30    2.50
   4  10  -5   13.40    2.40
   4  10  -5   12.60    3.10
   4  10  -5   13.80    2.90
   3  10  -5    0.70    2.40
   3  10  -5   -1.70    1.90
   3  10  -5    0.90    1.70
   3  10  -5    0.90    2.30
   3  10  -5   -1.00    1.60
   3  10  -5   -1.40    1.60
   2  10  -5    4.90    2.20
   2  10  -5    5.90    2.90
   2  10  -5    6.90    3.70
   2  10  -5    7.60    3.50
   2  10  -5    7.40    2.90
  -2 -10   5   13.90    4.50
  -2 -10   5    9.80    5.50
   1  10  -5   87.79    8.20
  -1 -10   5   95.79   10.60
  -1 -10   5   94.09   10.50
   0  10  -5  337.07   17.10
   0 -10   5  325.37   18.50
   0 -10   5  308.27   17.40
  -1  10  -5  131.99    8.80
  -2  10  -5   94.89    8.00
  -2  10  -5   94.09    6.80
   2 -10   5   84.89    6.10
   2 -10   5   95.49    6.70
   2 -10   5   89.39    6.60
   2 -10   5  107.49    6.60
   2 -10   5   86.09    5.80
   3 -10   5   30.10    3.80
   3 -10   5   31.60    3.90
   3 -10   5   26.30    3.80
   3 -10   5   27.50    3.50
   3 -10   5   22.90    3.50
  -4  10  -5   25.90    3.70
   4 -10   5   39.70    3.20
   4 -10   5   37.00    3.50
   4 -10   5   39.10    3.00
   4 -10   5   34.10    2.80
   4 -10   5   27.60    2.80
   4 -10   5   38.30    3.40
   4 -10   5   42.70    3.90
   5   9  -5   11.50    2.00
   4   9  -5    4.20    1.70
   4   9  -5    2.10    1.60
   4   9  -5    5.20    2.50
   4   9  -5    4.80    1.90
   4   9  -5    2.10    1.90
   4   9  -5    2.40    1.90
   3   9  -5   66.39    6.50
   3   9  -5   65.69    5.50
   3   9  -5   72.89    5.40
   3   9  -5   67.79    6.30
   3   9  -5   67.39    5.80
   3   9  -5   72.09    7.10
   2   9  -5  132.89   10.40
   2   9  -5  121.99    9.40
   2   9  -5  110.79    7.50
  -2  -9   5  121.99   10.60
  -2  -9   5  120.39   11.30
  -2  -9   5  105.59   10.50
  -2  -9   5  124.39   11.20
   1   9  -5  222.98   13.00
  -1  -9   5  216.18   13.70
  -1  -9   5  203.58   13.50
   0   9  -5   31.00    5.60
   0   9  -5   27.00    4.40
   0  -9   5   30.90    5.30
   0  -9   5   33.50    6.30
  -1   9  -5  131.19    8.90
  -1   9  -5  116.69    8.00
   1  -9   5  112.09   10.40
  -2   9  -5  314.17   15.50
  -2   9  -5  319.97   15.90
   2  -9   5  313.07   19.50
   2  -9   5  328.17   18.10
   3  -9   5   90.79    5.90
   3  -9   5   96.89    6.80
   3  -9   5   91.79    6.70
   3  -9   5   97.59    6.90
   3  -9   5  103.29    5.80
   3  -9   5   96.29    6.40
   3  -9   5   88.39    6.40
   4  -9   5   90.89    5.40
   4  -9   5   92.99    5.80
   4  -9   5   79.59    4.80
   4  -9   5   91.59    6.00
   4  -9   5   86.19    5.10
   4  -9   5   82.79    5.20
   4  -9   5   95.49    6.00
   5   8  -5   14.30    1.80
   5   8  -5   13.30    1.60
   5   8  -5   14.90    2.40
   5   8  -5   13.20    2.00
   4   8  -5   14.90    2.90
   4   8  -5   20.90    3.90
   4   8  -5   18.20    4.20
   4   8  -5   20.20    3.90
   4   8  -5   15.50    2.90
   4   8  -5   18.40    3.20
   3   8  -5   53.69    5.00
   3   8  -5   60.79    5.60
   3   8  -5   65.09    8.30
   3   8  -5   62.39    5.00
   3   8  -5   47.80    6.20
   2   8  -5  237.38   11.70
   2   8  -5  241.18   14.20
   2   8  -5  256.57   13.80
  -2  -8   5  237.28   15.30
  -2  -8   5  248.78   15.60
  -2  -8   5  246.08   14.80
  -2  -8   5  238.08   14.20
   1   8  -5   59.39    7.30
  -1  -8   5   67.49    8.20
  -1  -8   5   69.89    8.10
   0   8  -5    4.30    2.30
   0   8  -5    2.50    2.60
   0  -8   5    4.30    3.10
   0  -8   5    5.20    2.50
  -1   8  -5   77.09    6.10
  -1   8  -5   74.39    6.50
   1  -8   5   86.59    8.50
   1  -8   5   78.69    7.60
  -2   8  -5   47.70    6.10
   3  -8   5  139.39   10.70
   3  -8   5  123.69    6.80
   3  -8   5  119.79    7.10
   3  -8   5  125.79    7.70
   3  -8   5  126.69    8.40
   3  -8   5  131.59    8.10
   3  -8   5  127.49    8.00
   3  -8   5  131.79    7.90
   4  -8   5    3.50    2.00
   4  -8   5    4.90    2.40
   4  -8   5    5.90    1.70
   4  -8   5    7.50    2.00
   4  -8   5    3.50    1.90
   4  -8   5    4.20    1.90
   4  -8   5    4.40    2.10
   5  -8   5    6.90    1.30
   5  -8   5   10.90    1.70
   5  -8   5   10.50    1.50
   5  -8   5    9.10    1.60
   5   7  -5   -0.20    0.90
   5   7  -5    0.10    1.10
   5   7  -5    1.60    1.20
   5   7  -5   -0.10    1.00
   4   7  -5    2.70    2.40
   4   7  -5    3.50    2.00
   4   7  -5    4.30    2.40
   4   7  -5    2.40    1.60
   4   7  -5    4.90    2.10
   4   7  -5    4.10    2.20
   3   7  -5   53.29    7.60
   3   7  -5   66.49    5.90
  -3  -7   5   67.69   10.40
  -3  -7   5   48.10    6.40
  -3  -7   5   53.09    8.60
   2   7  -5    6.70    3.10
   2   7  -5    9.40    2.50
   2   7  -5   10.30    3.30
  -2  -7   5   14.50    3.90
  -2  -7   5    6.00    3.50
  -2  -7   5   11.20    4.10
  -2  -7   5   10.90    4.50
   1   7  -5  174.48   10.30
   1   7  -5  159.78    9.40
  -1  -7   5  183.28   11.20
  -1  -7   5  190.78   11.50
  -1  -7   5  176.38   11.10
   0   7  -5   89.79    5.70
   0   7  -5   93.89    6.70
   0  -7   5   88.09    7.30
   0  -7   5   95.89    7.70
   0  -7   5   85.99    7.20
  -1   7  -5   35.70    4.30
  -1   7  -5   43.00    5.50
   1  -7   5   36.90    5.50
   1  -7   5   35.20    5.60
  -2   7  -5   14.90    3.90
  -2   7  -5    9.60    3.50
   2  -7   5   13.00    4.10
   2  -7   5   14.80    5.00
   2  -7   5   12.30    3.90
  -3   7  -5   15.50    3.90
  -3   7  -5   20.30    4.70
   4  -7   5   38.10    3.70
   4  -7   5   28.60    3.60
   4  -7   5   38.30    4.00
   4  -7   5   33.70    4.20
   4  -7   5   42.90    4.50
   4  -7   5   27.40    3.60
   4  -7   5   45.80    5.40
   5  -7   5   30.60    2.60
   5  -7   5   22.20    3.20
   5  -7   5   16.90    2.20
   5  -7   5   16.30    2.20
   5   6  -5    6.60    2.00
   5   6  -5    5.40    1.40
   5   6  -5    7.60    2.00
   4   6  -5   11.10    2.80
   4   6  -5   17.00    4.20
   4   6  -5   10.40    2.50
   4   6  -5   12.00    2.80
   4   6  -5   14.20    3.60
   4   6  -5    9.10    2.20
   3   6  -5   98.49    9.00
   3   6  -5  112.59    7.50
   3   6  -5   97.49    9.40
  -3  -6   5  116.89    8.50
  -3  -6   5  108.89   10.90
  -3  -6   5   97.99    9.70
   2   6  -5   56.29    7.00
   2   6  -5   59.49    4.90
   2   6  -5   54.49    6.40
   2   6  -5   48.80    6.40
  -2  -6   5   46.70    6.20
  -2  -6   5   50.89    7.50
  -2  -6   5   52.99    6.30
   1   6  -5  480.15   20.20
   1   6  -5  480.85   19.70
  -1  -6   5  480.15   21.60
  -1  -6   5  499.75   21.50
   0   6  -5  146.59    7.30
   0   6  -5  139.59    8.20
   0  -6   5  151.98    9.00
   0  -6   5  166.78    9.80
   0  -6   5  144.19    8.50
  -1   6  -5  214.18   10.20
  -1   6  -5  201.98   10.70
   1  -6   5  215.48   11.60
   1  -6   5  218.68   12.30
  -2   6  -5   84.29    6.90
  -2   6  -5   83.39    6.90
  -2   6  -5   89.49    6.90
   2  -6   5   85.19    8.30
   2  -6   5   80.79    7.10
   2  -6   5   89.19    8.10
  -3   6  -5   29.50    4.70
  -3   6  -5   50.59    7.00
   3  -6   5   28.10    7.20
   3  -6   5   46.30    6.00
   3  -6   5   37.30    7.00
   3  -6   5   52.79    7.70
   4  -6   5   79.29    6.40
   4  -6   5   72.59    9.30
   4  -6   5   58.99    5.40
   4  -6   5   58.89    5.30
   4  -6   5   60.29    5.50
   4  -6   5   85.89    5.40
   4  -6   5   73.69    5.10
   4  -6   5   65.29    5.30
   5  -6   5    4.80    1.60
   5  -6   5    4.10    1.40
   5  -6   5    4.30    1.50
   5  -6   5    5.00    1.70
   5  -6   5    4.70    1.90
   5   5  -5   25.20    3.20
   5   5  -5   19.40    3.30
   5   5  -5   27.50    3.30
   5   5  -5   26.30    2.80
   4   5  -5   46.50    4.80
   4   5  -5   33.20    4.60
   4   5  -5   37.00    4.40
   4   5  -5   38.80    5.80
   4   5  -5   42.10    5.50
   4   5  -5   52.09    5.60
   3   5  -5  180.28    9.90
   3   5  -5  172.48   11.90
   3   5  -5  187.78   12.40
  -3  -5   5  164.88   10.20
  -3  -5   5  201.18   13.80
   2   5  -5  231.78   12.50
   2   5  -5  218.78   12.30
   2   5  -5  221.68   10.50
  -2  -5   5  215.08   12.60
  -2  -5   5  212.78   13.20
  -2  -5   5  230.98   11.60
   1   5  -5  240.48   11.40
   1   5  -5  231.58   11.30
  -1  -5   5  232.08   12.20
  -1  -5   5  237.68   11.70
  -1  -5   5  233.18   11.00
  -1  -5   5  239.38   12.60
   0   5  -5  823.72   29.00
   0   5  -5  757.32   27.50
   0  -5   5  775.02   29.00
   0  -5   5  777.42   30.00
   0  -5   5  778.82   29.50
  -1   5  -5  588.94   22.70
  -1   5  -5  564.34   21.70
   1  -5   5  576.64   23.80
   1  -5   5  557.24   23.20
  -2   5  -5   74.59    6.00
  -2   5  -5   66.79    5.70
  -2   5  -5   72.79    6.10
   2  -5   5   65.09    6.60
   2  -5   5   70.39    6.50
   2  -5   5   73.39    7.20
  -3   5  -5   60.89    7.30
  -3   5  -5   55.49    6.30
  -3   5  -5   42.30    6.40
   3  -5   5   59.59    6.60
   3  -5   5   47.80    7.70
   3  -5   5   63.39    8.20
   3  -5   5   41.50    7.30
   4  -5   5   22.10    4.10
   4  -5   5   24.10    3.50
   4  -5   5   30.70    6.70
   4  -5   5   22.40    3.60
   4  -5   5   22.60    3.40
   4  -5   5   18.30    3.30
   4  -5   5   28.10    4.10
   5  -5   5    6.20    2.10
   5  -5   5    8.30    1.90
   5  -5   5    8.10    2.10
   5  -5   5    5.70    1.50
   5  -5   5   11.80    2.20
   5   4  -5    2.00    1.50
   5   4  -5    0.90    1.00
   5   4  -5    1.90    1.60
   5   4  -5    3.20    1.70
   4   4  -5  111.49    7.90
   4   4  -5  127.79    7.70
   4   4  -5  118.19    8.90
   4   4  -5  114.49    7.80
   4   4  -5  113.29    6.80
   4   4  -5  104.79    6.60
   3   4  -5  159.28    8.90
   3   4  -5  165.38   11.50
   3   4  -5  161.08   11.40
  -3  -4   5  169.48   13.00
  -3  -4   5  160.98    9.50
  -3  -4   5  159.58   11.80
   2   4  -5  239.38   12.70
   2   4  -5  232.98   10.80
   2   4  -5  234.08   12.90
  -2  -4   5  242.98   13.40
  -2  -4   5  247.48   11.80
  -2  -4   5  240.58   13.90
   1   4  -5 1056.29   37.50
   1   4  -5 1017.10   37.00
   1   4  -5 1038.60   37.50
  -1  -4   5 1062.49   38.40
  -1  -4   5 1016.50   38.50
  -1  -4   5 1041.70   37.00
   0   4  -5  136.29    9.10
   0   4  -5  123.49    5.90
   0   4  -5  124.39    6.80
   0  -4   5  129.89    7.40
   0  -4   5  123.99    6.90
   0  -4   5  102.59   11.80
   0  -4   5  129.09    7.60
  -1   4  -5  371.76   14.80
  -1   4  -5  357.86   15.10
  -1   4  -5  373.66   15.60
   1  -4   5  348.57   16.00
   1  -4   5  374.96   16.20
  -3   4  -5   13.90    4.30
  -3   4  -5    6.10    2.40
  -3   4  -5    4.80    3.20
   3  -4   5    7.80    3.50
   3  -4   5    7.20    2.70
   3  -4   5    9.60    3.70
   4  -4   5   25.20    4.20
   4  -4   5   24.50    3.70
   4  -4   5   17.50    4.90
   4  -4   5   27.90    3.60
   4  -4   5   21.70    3.20
   4  -4   5   26.50    3.90
   4  -4   5   34.10    4.40
   5  -4   5    5.60    2.30
   5  -4   5    9.70    2.00
   5  -4   5    6.00    1.60
   5  -4   5    4.90    1.80
   5  -4   5    7.60    2.10
   5   3  -5    0.80    1.20
   5   3  -5    0.40    1.40
   5   3  -5    0.90    1.40
   4   3  -5   97.59    6.10
   4   3  -5   95.29    8.10
   4   3  -5   89.39    6.90
   4   3  -5   96.19    6.70
   4   3  -5   88.29    7.00
   4   3  -5   98.89    8.10
   3   3  -5   31.60    5.70
   3   3  -5   27.00    5.40
   3   3  -5   47.40    4.60
   3   3  -5   33.80    5.70
  -3  -3   5   40.40    7.00
  -3  -3   5   29.50    4.30
   2   3  -5   61.59    4.60
   2   3  -5   76.09    6.30
   2   3  -5   74.19    6.20
   2   3  -5   69.79    6.20
  -2  -3   5   69.19    6.50
  -2  -3   5   75.89    6.10
  -2  -3   5   60.79    5.20
   1   3  -5 1526.05   52.89
   1   3  -5 1507.75   52.89
  -1  -3   5 1506.95   53.99
  -1  -3   5 1509.65   52.49
  -1  -3   5 1555.24   52.39
  -1  -3   5 1532.55   53.49
   0   3  -5 5150.28  161.48
   0   3  -5 4906.91  163.58
   0  -3   5 4807.52  160.88
   0  -3   5 4986.40  160.98
   0  -3   5 4740.53  161.38
   0  -3   5 4806.72  162.88
  -1   3  -5 1634.54   54.69
  -1   3  -5 1609.64   54.29
  -1   3  -5 1568.04   56.19
  -1   3  -5 1570.34   55.09
   1  -3   5 1641.54   54.19
   1  -3   5 1598.24   55.49
   1  -3   5 1544.45   55.39
  -2   3  -5  233.28   11.30
  -2   3  -5  223.08   11.60
  -2   3  -5  220.88   10.70
   2  -3   5  238.68   11.00
   2  -3   5  253.77   12.50
   2  -3   5  218.88   12.10
   2  -3   5  224.48   11.90
   2  -3   5  224.48   10.90
  -3   3  -5   24.00    3.70
  -3   3  -5   24.20    4.70
  -3   3  -5   24.80    4.70
   3  -3   5   27.00    5.40
   3  -3   5   23.60    5.20
   3  -3   5   25.10    4.50
   3  -3   5   23.40    4.30
  -4   3  -5    8.20    2.60
  -4   3  -5   10.00    4.70
   4  -3   5   11.00    2.60
   4  -3   5    7.50    2.70
   4  -3   5    9.30    2.60
   4  -3   5   11.00    2.80
   4  -3   5    9.90    4.10
   4  -3   5    5.50    3.40
   4  -3   5   10.90    3.20
   4  -3   5   15.80    3.00
   5  -3   5   -0.80    1.10
   5  -3   5    2.00    1.60
   5  -3   5    2.70    2.10
   5  -3   5    1.20    1.60
   5   2  -5    4.70    1.80
   5   2  -5    3.90    1.80
   5   2  -5    3.50    1.70
   4   2  -5   58.59    5.70
   4   2  -5   64.69    5.30
   4   2  -5   63.69    4.70
   4   2  -5   61.59    5.50
   4   2  -5   59.79    6.20
   4   2  -5   60.59    6.40
   3   2  -5  179.28   11.80
   3   2  -5  170.48   11.80
   3   2  -5  175.68   11.30
   3   2  -5  176.88    9.20
  -3  -2   5  187.68   12.60
  -3  -2   5  178.38    9.30
  -3  -2   5  169.88   11.40
   2   2  -5  976.60   36.30
   2   2  -5  969.80   36.60
   2   2  -5  967.30   36.90
  -2  -2   5  992.70   34.60
  -2  -2   5  949.60   36.20
  -2  -2   5  944.01   37.30
   1   2  -5   55.89    4.50
   1   2  -5   49.60    4.30
   1   2  -5   52.09    4.40
  -1  -2   5   53.79    4.10
  -1  -2   5   49.20    4.20
  -1  -2   5   62.09    6.30
  -1  -2   5   52.09    4.80
   0   2  -5 1257.67   43.70
   0   2  -5 1271.87   46.30
   0   2  -5 1287.47   47.10
   0   2  -5 1324.37   46.10
   0  -2   5 1301.07   44.60
   0  -2   5 1237.68   44.20
   0  -2   5 1343.07   46.50
   0  -2   5 1349.47   45.00
  -1   2  -5 1092.89   37.80
  -1   2  -5 1059.49   38.70
  -1   2  -5 1066.79   37.60
  -1   2  -5 1120.79   39.50
   1  -2   5 1088.19   38.30
   1  -2   5 1089.19   38.50
  -2   2  -5    7.50    2.40
  -2   2  -5    9.60    3.10
  -2   2  -5    8.80    2.10
   2  -2   5   13.00    3.10
   2  -2   5   18.70    4.10
   2  -2   5    9.30    2.30
   2  -2   5    7.40    2.70
   2  -2   5   10.40    2.60
  -3   2  -5  203.08    9.90
  -3   2  -5  185.38   11.60
  -3   2  -5  204.18   11.60
   3  -2   5  205.88   12.20
   3  -2   5  183.28   10.40
   3  -2   5  184.88   10.70
   3  -2   5  212.38   12.80
  -4   2  -5   35.30    4.40
  -4   2  -5   38.20    6.60
   4  -2   5   36.20    7.00
   4  -2   5   38.90    5.30
   4  -2   5   40.50    7.00
   4  -2   5   40.30    6.00
   5  -2   5    1.20    1.30
   5  -2   5    0.70    1.80
   5  -2   5    1.80    1.60
   5  -2   5   -0.30    1.40
   5   1  -5    0.70    1.50
   5   1  -5    1.20    1.30
   5   1  -5    0.60    1.40
   4   1  -5    6.90    2.30
   4   1  -5    5.40    2.60
   4   1  -5    2.20    2.30
   4   1  -5    4.40    2.90
   4   1  -5    4.40    2.40
   3   1  -5   36.80    6.30
   3   1  -5   31.40    5.70
   3   1  -5   31.80    3.90
  -3  -1   5   35.00    6.60
  -3  -1   5   28.30    5.30
   2   1  -5  618.44   25.80
   2   1  -5  643.24   25.80
   2   1  -5  663.83   26.40
  -2  -1   5  657.23   24.00
  -2  -1   5  634.34   26.70
  -2  -1   5  636.24   25.60
   1   1  -5 1247.28   43.10
   1   1  -5 1238.68   43.40
   1   1  -5 1217.28   43.20
  -1  -1   5 1227.78   43.90
  -1  -1   5 1233.48   44.00
  -1  -1   5 1240.08   42.40
  -1  -1   5 1225.48   43.40
   0   1  -5  162.38    8.80
   0   1  -5  160.68    9.30
   0   1  -5  161.78    8.70
   0  -1   5  154.38    8.70
   0  -1   5  157.38    7.50
   0  -1   5  168.68    8.90
   0  -1   5  157.88    7.50
  -1   1  -5  448.96   18.00
  -1   1  -5  450.55   16.80
  -1   1  -5  424.46   18.00
   1  -1   5  429.06   19.30
   1  -1   5  440.36   16.80
   1  -1   5  438.46   17.20
   1  -1   5  452.25   16.50
  -2   1  -5   70.59    5.90
  -2   1  -5   75.99    4.80
   2  -1   5   70.59    5.60
   2  -1   5   75.09    5.20
   2  -1   5   80.29    6.30
   2  -1   5   72.79    5.20
  -3   1  -5   33.80    5.80
  -3   1  -5   27.10    3.60
  -3   1  -5   29.30    5.00
   3  -1   5   33.20    4.90
   3  -1   5   42.00    6.00
   3  -1   5   35.80    6.40
   3  -1   5   19.80    3.90
  -4   1  -5   55.69    7.80
  -4   1  -5   41.50    4.60
   4  -1   5   40.80    6.20
   4  -1   5   60.69    5.50
   4  -1   5   33.20    6.40
   5  -1   5   15.80    3.00
   5  -1   5   17.10    2.70
   5  -1   5   14.80    2.70
   5   0  -5    6.50    1.90
   5   0  -5    6.40    1.80
   5   0  -5    9.60    2.70
   4   0  -5   61.09    6.50
   4   0  -5   55.39    6.00
   4   0  -5   52.99    5.00
   4   0  -5   60.79    5.60
   4   0  -5   55.39    5.70
   3   0  -5   29.40    6.00
   3   0  -5   17.10    2.90
   3   0  -5   21.70    5.10
   3   0  -5   25.40    5.30
   3   0  -5   29.90    4.80
  -3   0   5   35.00    6.10
  -3   0   5   23.50    5.70
  -3   0   5   26.90    3.90
   2   0  -5  324.47   14.20
   2   0  -5  311.97   15.30
   2   0  -5  325.27   15.60
   2   0  -5  327.87   15.20
  -2   0   5  326.57   13.50
  -2   0   5  322.87   15.20
   1   0  -5  573.74   22.00
   1   0  -5  584.24   22.40
   1   0  -5  591.14   22.30
  -1   0   5  600.34   22.90
  -1   0   5  566.04   22.70
  -1   0   5  592.94   21.50
  -1   0   5  585.44   22.50
   0   0  -5 1972.90   67.49
   0   0  -5 1966.20   66.29
   0   0  -5 1905.31   66.19
   0   0   5 1883.61   66.19
   0   0   5 1976.80   66.39
   0   0   5 1954.70   64.89
   0   0   5 1880.21   64.59
  -1   0  -5   78.69    4.60
  -1   0  -5   94.89    6.10
  -1   0  -5   87.79    6.40
   1   0   5   76.69    4.50
   1   0   5   76.69    4.80
  -2   0  -5  855.41   30.00
   2   0   5  867.61   31.20
   2   0   5  862.41   31.10
   2   0   5  816.42   32.30
  -3   0  -5  286.37   12.40
   3   0   5  304.57   14.40
   3   0   5  313.07   16.00
   3   0   5  291.57   14.80
   3   0   5  298.27   14.20
  -4   0  -5   34.10    4.00
  -4   0  -5   34.20    6.50
  -4   0  -5   38.00    7.00
   4   0   5   35.90    5.40
   4   0   5   38.20    5.00
   4   0   5   41.80    6.00
   4   0   5   48.00    7.90
   5   0   5    6.10    2.50
   5   0   5    2.20    1.70
   5   0   5    3.20    1.80
   5  -1  -5    3.20    1.80
   5  -1  -5    3.20    1.40
   5  -1  -5    3.50    1.60
   5  -1  -5    3.60    1.60
   4  -1  -5   35.10    5.30
   4  -1  -5   21.70    4.30
   4  -1  -5   31.90    4.60
   4  -1  -5   22.10    3.60
   4  -1  -5   40.00    5.10
   3  -1  -5   70.69    5.20
   3  -1  -5   70.49    6.50
   3  -1  -5   75.89    8.80
   3  -1  -5   84.79    8.10
   3  -1  -5   73.89    9.00
  -3   1   5   70.39    5.40
  -3   1   5   67.89    8.20
   2  -1  -5   80.69    6.70
   2  -1  -5   72.99    6.70
   2  -1  -5   84.59    5.90
   2  -1  -5   71.19    6.40
  -2   1   5   70.79    6.30
  -2   1   5   81.19    5.20
   1  -1  -5  246.08   11.20
   1  -1  -5  252.77   14.10
   1  -1  -5  243.68   11.00
   1  -1  -5  241.88   11.20
  -1   1   5  241.58   11.80
  -1   1   5  253.27   10.50
  -1   1   5  240.38   11.20
   0  -1  -5   66.59    6.00
   0  -1  -5   56.69    3.80
   0  -1  -5   63.19    5.50
   0  -1  -5   64.29    5.60
   0   1   5   61.19    5.70
   0   1   5   58.49    3.90
   0   1   5   58.59    5.40
  -1  -1  -5  829.72   28.80
  -1  -1  -5  828.02   31.80
  -1  -1  -5  845.52   30.20
   1   1   5  821.62   28.90
   1   1   5  791.32   28.90
  -2  -1  -5  553.04   20.60
  -2  -1  -5  554.74   24.80
   2   1   5  563.44   21.60
   2   1   5  596.44   23.20
   2   1   5  533.85   21.60
   2   1   5  579.24   21.80
  -3  -1  -5  156.78    7.80
   3   1   5  174.38    9.70
   3   1   5  146.29   10.50
   3   1   5  172.98    9.90
  -4  -1  -5    2.20    1.50
   4   1   5    1.70    2.60
   4   1   5    3.60    2.30
   4   1   5    2.40    2.70
   4   1   5   -0.40    3.20
   5  -2  -5    2.20    1.50
   5  -2  -5    1.80    1.20
   5  -2  -5    0.50    1.40
   5  -2  -5    2.00    1.40
   4  -2  -5   93.79    6.30
   4  -2  -5  106.49    7.50
   4  -2  -5   98.59    7.70
   4  -2  -5   95.09    6.60
   4  -2  -5   92.19    6.80
   4  -2  -5  105.49    7.40
   3  -2  -5  224.48   13.80
   3  -2  -5  216.08   10.10
   3  -2  -5  209.08   13.60
   3  -2  -5  216.38   12.40
   3  -2  -5  213.78   13.40
  -3   2   5  201.08   10.40
  -3   2   5  222.48   10.90
  -3   2   5  227.78   13.80
   2  -2  -5   37.50    5.20
   2  -2  -5   38.90    5.60
   2  -2  -5   42.30    5.90
   2  -2  -5   32.90    4.30
  -2   2   5   36.20    3.90
  -2   2   5   29.70    4.70
  -2   2   5   46.20    5.20
   1  -2  -5  662.83   34.10
   1  -2  -5  633.94   23.80
   1  -2  -5  634.34   24.30
   1  -2  -5  647.84   24.60
   1  -2  -5  644.54   24.70
  -1   2   5  671.13   25.30
  -1   2   5  662.83   24.80
  -1   2   5  652.63   23.60
   0  -2  -5 1020.20   35.60
   0  -2  -5  945.21   34.00
   0  -2  -5  988.00   37.20
   0  -2  -5  992.80   35.90
   0   2   5  991.00   34.30
   0   2   5  960.10   35.90
   0   2   5  987.00   35.80
  -1  -2  -5   75.09    7.80
  -1  -2  -5   75.29    6.40
   1   2   5   72.29    4.50
   1   2   5   74.09    4.30
  -2  -2  -5  320.17   12.60
   2   2   5  316.87   14.60
   2   2   5  305.97   13.60
   2   2   5  310.57   13.70
   3   2   5  165.38    9.80
   3   2   5  163.08   10.80
   3   2   5  156.38    9.60
  -4  -2  -5   95.49    5.60
   4   2   5   93.69    7.90
   4   2   5   89.19    6.60
   4   2   5   98.59    9.40
   4   2   5   90.59    8.10
   5  -3  -5    4.80    1.60
   5  -3  -5    9.60    2.50
   5  -3  -5    5.40    1.70
   5  -3  -5    4.40    1.50
   5  -3  -5    7.50    1.90
   4  -3  -5    3.50    2.10
   4  -3  -5    7.50    2.50
   4  -3  -5    0.50    2.00
   4  -3  -5    3.50    1.90
   4  -3  -5    9.70    3.00
   3  -3  -5   14.40    3.80
   3  -3  -5    7.30    3.50
   3  -3  -5    9.70    4.20
   3  -3  -5    7.70    3.70
  -3   3   5    9.00    2.60
  -3   3   5   14.70    4.70
   2  -3  -5  363.56   17.70
   2  -3  -5  400.16   17.00
   2  -3  -5  386.76   18.20
   2  -3  -5  395.36   18.00
  -2   3   5  373.46   16.80
  -2   3   5  373.76   15.80
  -2   3   5  393.46   18.00
   1  -3  -5 1325.57   45.30
   1  -3  -5 1315.17   46.10
   1  -3  -5 1297.87   46.30
   1  -3  -5 1261.17   45.70
  -1   3   5 1321.57   46.20
  -1   3   5 1354.26   45.10
  -1   3   5 1266.27   45.50
   0  -3  -5 2662.93   91.39
   0  -3  -5 2662.43   91.19
   0  -3  -5 2615.74   89.29
   0  -3  -5 2772.02   93.19
   0  -3  -5 2629.14   89.59
   0   3   5 2789.02   89.59
   0   3   5 2715.23   91.29
   0   3   5 2753.12   93.59
  -1  -3  -5  947.01   35.00
  -1  -3  -5  932.91   33.30
  -1  -3  -5  966.10   33.60
  -1  -3  -5  971.60   37.90
   1   3   5  984.90   33.70
  -2  -3  -5   18.60    2.50
   2   3   5    8.90    2.70
   2   3   5   22.00    3.50
   2   3   5   16.90    3.30
  -3  -3  -5   93.49    5.60
   3   3   5   80.19    7.00
   3   3   5  109.09    7.60
   3   3   5  108.09    8.50
  -4  -3  -5   71.49    4.80
   4   3   5   58.19    7.00
   5  -4  -5   16.20    2.40
   5  -4  -5   15.90    2.50
   5  -4  -5   14.00    2.40
   5  -4  -5   16.10    2.10
   5  -4  -5   16.00    2.90
   4  -4  -5    7.00    2.60
   4  -4  -5   11.70    3.00
   4  -4  -5    8.40    2.40
   4  -4  -5    7.70    2.20
   4  -4  -5   12.90    3.60
   3  -4  -5   40.10    7.00
   3  -4  -5   25.40    4.60
   3  -4  -5   24.30    4.70
   3  -4  -5   20.00    5.20
   3  -4  -5   31.90    6.50
  -3   4   5   26.40    5.80
  -3   4   5   23.30    4.00
  -3   4   5   33.10    5.70
   2  -4  -5  199.38   11.50
   2  -4  -5  169.48    8.30
   2  -4  -5  193.88   11.30
   2  -4  -5  199.48   10.60
   2  -4  -5  203.98   11.90
  -2   4   5  190.98   11.40
  -2   4   5  193.68   10.70
  -2   4   5  183.68    9.30
  -2   4   5  184.68    9.60
   1  -4  -5  284.27   13.10
   1  -4  -5  296.07   12.40
   1  -4  -5  294.47   13.40
   1  -4  -5  282.57   13.00
  -1   4   5  275.97   12.80
  -1   4   5  289.37   13.20
  -1   4   5  268.17   12.10
   0  -4  -5   28.50    3.30
   0  -4  -5   22.30    4.40
   0  -4  -5   25.70    3.20
   0  -4  -5   27.50    4.30
   0   4   5   30.10    4.30
   0   4   5   26.70    3.20
   0   4   5   28.10    2.60
  -1  -4  -5 1114.89   38.50
  -1  -4  -5 1098.69   40.00
  -1  -4  -5 1084.69   38.50
   1   4   5 1103.19   38.50
  -2  -4  -5  253.37   12.70
  -2  -4  -5  285.67   11.90
   2   4   5  267.57   13.30
   2   4   5  295.47   13.00
   2   4   5  263.67   12.80
  -3  -4  -5  255.77   11.30
   3   4   5  253.07   13.30
   3   4   5  249.68   13.10
   3   4   5  253.47   13.90
  -4  -4  -5   32.70    3.80
   4   4   5   28.60    5.20
   4   4   5   31.10    5.30
   5  -5  -5    3.50    1.40
   5  -5  -5    3.10    1.40
   5  -5  -5    4.60    1.40
   5  -5  -5    2.50    1.20
   5  -5  -5    3.00    1.40
   4  -5  -5    3.10    2.30
   4  -5  -5    2.30    2.00
   4  -5  -5    1.40    1.40
   4  -5  -5    2.90    2.00
   4  -5  -5    2.80    2.00
   3  -5  -5   29.50    4.90
   3  -5  -5   25.40    4.60
   3  -5  -5   42.90    7.50
   3  -5  -5   26.40    5.20
  -3   5   5   37.20    6.30
  -3   5   5   21.50    5.10
  -3   5   5   23.00    4.20
   2  -5  -5    4.70    3.10
   2  -5  -5    4.60    2.80
   2  -5  -5    7.70    3.00
   2  -5  -5    7.60    2.50
  -2   5   5   11.10    3.60
  -2   5   5    6.40    2.30
  -2   5   5    2.10    2.20
   1  -5  -5  208.38   10.30
   1  -5  -5  233.88   11.90
   1  -5  -5  203.38   11.00
   1  -5  -5  249.08   11.70
  -1   5   5  246.78   10.80
  -1   5   5  227.78   11.20
  -1   5   5  208.78   11.00
   0  -5  -5 1104.99   39.00
   0  -5  -5 1110.09   39.30
   0   5   5 1098.09   38.10
  -1  -5  -5  112.29    6.60
  -1  -5  -5  111.89    6.50
   1   5   5  107.69    6.30
   1   5   5  109.99    6.80
  -2  -5  -5   12.50    2.70
  -2  -5  -5   14.40    3.20
   2   5   5   10.20    3.00
   2   5   5   12.50    3.30
   2   5   5   16.10    3.10
  -3  -5  -5   82.09    5.80
   3   5   5   76.99    7.10
   3   5   5   85.39    7.40
  -4  -5  -5   16.40    3.00
   4   5   5   13.70    3.80
   4   5   5   22.40    5.30
   5   5   5    4.80    2.60
   5  -6  -5    7.90    1.70
   5  -6  -5    6.80    1.60
   5  -6  -5    7.20    1.40
   5  -6  -5    7.70    1.70
   4  -6  -5   21.10    3.50
   4  -6  -5   19.10    3.70
   4  -6  -5   27.00    4.10
   4  -6  -5   25.70    4.30
   4  -6  -5   30.40    3.70
   4  -6  -5   23.70    3.30
   3  -6  -5    3.80    3.00
   3  -6  -5    1.40    3.60
   3  -6  -5    2.20    3.10
   3  -6  -5    8.00    3.40
  -3   6   5    3.10    2.80
  -3   6   5    2.90    3.60
  -3   6   5    5.80    4.20
   2  -6  -5  107.99    8.40
   2  -6  -5  103.29    9.00
   2  -6  -5  101.99    8.60
   2  -6  -5  102.79    7.60
  -2   6   5   98.49    8.30
  -2   6   5   97.89    7.20
  -2   6   5   94.89    8.00
   1  -6  -5  170.18    8.80
   1  -6  -5  163.98    9.70
   1  -6  -5  170.98   10.30
   1  -6  -5  156.98    9.50
  -1   6   5  176.28    9.80
  -1   6   5  179.98    9.80
  -1   6   5  159.18    9.00
   0  -6  -5   58.49    4.90
   0  -6  -5   43.20    4.40
   0   6   5   52.99    4.70
   0   6   5   46.30    3.90
  -1  -6  -5  514.95   20.60
  -1  -6  -5  521.55   20.60
   1   6   5  529.35   20.30
   1   6   5  502.35   20.20
   1   6   5  504.15   20.70
  -2  -6  -5  206.08   10.80
  -2  -6  -5  204.18   10.10
   2   6   5  204.48   10.80
   2   6   5  172.58   10.50
   2   6   5  166.28   12.00
  -3  -6  -5   16.40    3.20
   3   6   5   14.60    3.90
   3   6   5   15.90    4.40
   3   6   5   14.70    3.40
  -4  -6  -5   40.00    4.70
   4   6   5   36.50    3.90
   4   6   5   38.20    6.40
   4   6   5   43.70    5.80
   4   6   5   38.90    6.30
   4   6   5   27.20    5.30
   5   6   5   25.20    3.00
   5   6   5   15.40    3.20
   5  -7  -5   16.80    1.90
   5  -7  -5   30.50    2.30
   5  -7  -5   24.50    2.00
   4  -7  -5   14.00    2.80
   4  -7  -5   12.10    2.50
   4  -7  -5   14.60    3.20
   4  -7  -5   14.90    2.90
   4  -7  -5   11.60    2.20
   4  -7  -5    9.70    2.90
   3  -7  -5   59.69    5.70
   3  -7  -5   72.19    6.90
   3  -7  -5   54.19    5.30
   3  -7  -5   65.19    5.80
   3  -7  -5   59.79    5.20
   3  -7  -5   63.09    5.00
   3  -7  -5   63.69    6.10
  -3   7   5   58.29    7.70
  -3   7   5   90.09   12.90
   2  -7  -5   71.19    8.40
   2  -7  -5   54.39    5.60
   2  -7  -5   62.79    6.20
   2  -7  -5   85.09   10.00
   2  -7  -5   70.99    8.90
  -2   7   5   70.59    7.20
  -2   7   5   67.29    7.80
  -2   7   5   66.19    7.90
   1  -7  -5   25.90    4.60
   1  -7  -5   31.20    5.00
  -1   7   5   31.10    4.70
  -1   7   5   29.50    4.10
   0  -7  -5   63.79    5.60
   0  -7  -5   63.39    5.40
   0   7   5   62.09    5.40
   0   7   5   51.29    4.50
  -1  -7  -5   58.59    6.10
  -1  -7  -5   46.50    5.40
   1   7   5   48.00    4.70
   1   7   5   43.30    4.90
   1   7   5   52.69    5.80
  -2  -7  -5   87.39    6.60
  -2  -7  -5   92.29    7.10
   2   7   5   82.29    6.90
   2   7   5   87.59    7.10
   2   7   5   90.49    6.30
  -3  -7  -5   26.60    4.40
   3   7   5   31.90    5.90
   3   7   5   39.70    6.50
   3   7   5   33.50    4.80
   4   7   5    6.60    2.80
   4   7   5    5.60    2.10
   4   7   5    8.00    3.50
   4   7   5    5.30    3.30
   5   7   5    9.00    1.80
   5   7   5    7.90    2.50
   4  -8  -5    6.10    2.50
   4  -8  -5   10.00    2.30
   4  -8  -5    7.90    2.10
   4  -8  -5    6.80    1.80
   4  -8  -5    6.90    2.00
   4  -8  -5    7.80    2.40
   3  -8  -5   77.19    7.10
   3  -8  -5   76.19    6.10
   3  -8  -5   74.49    5.40
   3  -8  -5   75.69    5.70
   3  -8  -5   70.19    6.00
   3  -8  -5   70.89    6.00
   3  -8  -5   79.39    6.60
  -3   8   5   76.49    8.80
   2  -8  -5  276.07   17.00
   2  -8  -5  259.27   13.80
   2  -8  -5  285.37   16.50
   2  -8  -5  272.97   15.70
   2  -8  -5  287.57   15.90
  -2   8   5  317.07   16.20
   1  -8  -5  383.76   18.60
   1  -8  -5  355.46   17.50
  -1   8   5  367.26   17.60
   0  -8  -5  328.17   15.40
   0  -8  -5  311.77   15.30
   0   8   5  318.87   13.70
   0   8   5  322.57   14.30
   0   8   5  314.87   15.10
  -1  -8  -5   29.60    4.70
   1   8   5   36.00    4.50
   1   8   5   29.40    4.60
   1   8   5   30.30    4.50
  -2  -8  -5  238.68   12.80
  -2  -8  -5  207.98   11.80
   2   8   5  203.88   12.10
   2   8   5  227.58   12.70
   2   8   5  209.18   11.10
  -3  -8  -5  301.17   14.80
  -3  -8  -5  281.17   15.80
   3   8   5  293.07   14.30
   3   8   5  293.87   16.20
   3   8   5  265.77   15.60
   4   8   5    5.40    3.40
   4   8   5   17.20    3.90
   4   8   5   16.60    3.80
   4   8   5   13.80    2.50
   4   8   5   15.60    4.60
   4   8   5   17.80    4.00
   5   8   5   34.70    4.60
   5   8   5   35.00    4.10
   5   8   5   35.60    2.90
   4  -9  -5   11.90    2.90
   4  -9  -5   12.80    2.40
   4  -9  -5   13.10    2.10
   4  -9  -5   12.90    2.00
   4  -9  -5   11.40    2.50
   4  -9  -5   13.90    2.40
   4  -9  -5   18.80    2.80
  -4   9   5   16.90    2.80
   3  -9  -5  107.89    6.60
   3  -9  -5  107.89    7.00
   3  -9  -5  106.69    7.10
   3  -9  -5  109.39    7.60
   3  -9  -5  114.59    7.10
   3  -9  -5  120.49    8.60
   3  -9  -5  111.49    7.40
  -3   9   5  115.89   10.20
   2  -9  -5  250.47   13.50
   2  -9  -5  256.77   16.30
  -2   9   5  264.67   15.20
   1  -9  -5  159.98   10.90
   1  -9  -5  148.19   10.80
   1  -9  -5  138.99   10.10
  -1   9   5  130.39    9.80
   0  -9  -5  120.09    8.80
   0  -9  -5  128.59    9.20
   0   9   5  126.39    8.10
   0   9   5  123.79    7.60
   0   9   5  128.99    8.80
  -1  -9  -5  399.76   18.60
   1   9   5  395.86   17.70
   1   9   5  374.06   16.60
  -2  -9  -5  104.79    8.50
  -2  -9  -5  115.79    8.90
   2   9   5  115.29    9.10
   2   9   5  112.19    7.90
   2   9   5  118.69    9.00
  -3  -9  -5  281.97   14.90
  -3  -9  -5  257.67   15.50
   3   9   5  257.07   15.40
   3   9   5  292.37   16.40
   3   9   5  281.47   14.20
   4   9   5    0.90    2.50
   4   9   5    2.30    2.10
   4   9   5    0.60    2.10
   4   9   5   -1.60    2.00
   4   9   5    2.50    2.90
   4   9   5    2.60    1.60
   5   9   5   19.90    3.50
   5   9   5   18.30    2.10
   5   9   5   17.90    3.00
   4 -10  -5   12.00    1.80
   4 -10  -5    8.80    1.90
   4 -10  -5   11.60    2.00
   4 -10  -5    9.30    1.50
   4 -10  -5   12.10    2.00
   4 -10  -5   12.60    2.10
   4 -10  -5   10.70    2.30
  -4  10   5   12.10    2.20
   3 -10  -5   10.20    2.40
   3 -10  -5   11.90    2.50
   3 -10  -5    7.90    2.20
   3 -10  -5    8.60    2.80
   3 -10  -5   14.10    3.90
   3 -10  -5    8.80    2.70
  -3  10   5   12.70    2.90
   2 -10  -5   74.19    6.20
   2 -10  -5   71.79    5.60
   2 -10  -5   84.39    7.30
   2 -10  -5   75.09    5.40
  -2  10   5   70.69    8.90
  -1  10   5  165.58   11.00
   0 -10  -5  371.36   17.90
   0 -10  -5  331.97   17.70
   0  10   5  344.87   17.20
   0  10   5  371.96   16.80
   0  10   5  362.86   15.80
  -1 -10  -5   14.40    4.50
   1  10   5    9.50    2.90
   1  10   5    8.60    3.40
  -2 -10  -5   80.49    7.90
  -2 -10  -5   91.79    9.60
   2  10   5   88.69    8.00
   2  10   5   89.49    8.30
   2  10   5   86.79    7.20
  -3 -10  -5   25.30    5.10
  -3 -10  -5   20.60    5.50
   3  10   5   29.70    5.30
   3  10   5   23.50    5.80
   3  10   5   24.50    3.00
   3  10   5   23.70    3.10
   3  10   5   36.60    5.40
   3  10   5   21.00    5.30
   3  10   5   31.50    5.30
   3  10   5   24.20    4.70
   3  10   5   23.90    6.00
   4  10   5   28.00    5.00
   4  10   5   30.20    4.60
   4  10   5   27.30    3.00
   4  10   5   24.70    4.30
   4  10   5   25.40    4.00
   5  10   5   23.30    3.40
   5  10   5   25.10    3.10
   5  10   5   24.10    2.20
   5  10   5   17.50    2.30
   4 -11  -5    4.70    1.50
   4 -11  -5    1.30    1.10
   4 -11  -5    4.20    1.20
   4 -11  -5    4.90    1.30
  -4  11   5    4.10    2.10
  -4  11   5    3.70    1.10
   3 -11  -5    7.50    2.30
   3 -11  -5    3.60    2.40
   3 -11  -5    5.10    1.70
   3 -11  -5    2.70    1.70
   3 -11  -5    2.10    1.80
  -3  11   5    7.90    2.50
   2 -11  -5   82.19    5.50
   2 -11  -5   75.99    6.20
   2 -11  -5   89.39    7.30
   2 -11  -5   73.49    5.40
  -2  11   5   60.79    7.70
  -2  11   5   76.69    6.20
   1 -11  -5  244.28   15.60
   1 -11  -5  222.58   14.10
   1 -11  -5  243.48   12.70
  -1  11   5  233.68   14.00
   0 -11  -5    1.30    2.60
   0 -11  -5    7.50    3.40
   0  11   5    0.80    3.00
  -1 -11  -5  209.48   13.00
   1  11   5  185.28   11.90
   1  11   5  185.98   10.80
  -2 -11  -5  121.89    9.90
   2  11   5  112.49   11.30
   2  11   5  112.49    9.30
   2  11   5  109.69    8.40
   3  11   5    8.70    3.40
   3  11   5    6.00    3.70
   3  11   5    7.60    1.80
   3  11   5   10.40    3.40
   3  11   5    6.20    2.10
   3  11   5    8.20    3.30
   3  11   5    8.90    4.40
   3  11   5    9.70    3.20
   4  11   5   50.69    5.60
   4  11   5   46.70    5.40
   4  11   5   45.30    5.60
   4  11   5   46.50    3.80
   4  11   5   52.89    6.00
   5  11   5   18.50    1.80
   5  11   5   17.20    2.20
   5  11   5   18.40    2.40
   5  11   5   29.50    3.60
   3 -12  -5   14.10    2.30
   3 -12  -5   21.60    3.00
   3 -12  -5   16.40    3.10
  -3  12   5   14.70    2.70
   2 -12  -5   94.49    7.40
   2 -12  -5   94.69    6.70
   2 -12  -5  105.59    7.00
   2 -12  -5  103.99    6.20
  -2  12   5  104.39    7.10
   1 -12  -5  117.39    7.10
   1 -12  -5  119.39    8.20
   1 -12  -5  109.59    7.40
   1 -12  -5  116.19    7.40
  -1  12   5  115.19    7.80
  -1  12   5  110.69    9.70
  -1  12   5  116.59    9.40
   0 -12  -5  528.15   24.60
   0 -12  -5  491.25   23.60
   0 -12  -5  491.05   21.90
   0  12   5  512.65   25.40
   0  12   5  499.15   22.60
   0  12   5  510.15   29.50
  -1 -12  -5   31.90    5.80
   1  12   5   37.40    5.40
   1  12   5   22.80    5.20
  -2 -12  -5  183.88    9.20
   2  12   5  169.88   10.20
   2  12   5  193.08   11.00
   2  12   5  181.88    8.70
   2  12   5  179.28   12.40
   2  12   5  181.38    8.70
   2  12   5  178.98   12.60
   2  12   5  168.18   10.40
  -3 -12  -5   90.19    5.90
   3  12   5   97.19    7.20
   3  12   5   99.99    7.70
   3  12   5   96.49    7.10
   3  12   5   93.99    7.50
   3  12   5   95.79    5.50
   3  12   5   83.09    8.40
   3  12   5   93.89    5.70
   3  12   5  109.09    9.60
   4  12   5   19.80    4.30
   4  12   5   17.70    3.40
   4  12   5   14.00    2.80
   4  12   5   18.00    2.40
   4  12   5   12.50    3.30
   4  12   5   18.20    3.80
   5  12   5    0.60    0.90
   5  12   5    0.60    1.00
   3 -13  -5    8.70    1.80
   3 -13  -5    9.90    1.80
  -3  13   5    9.10    1.90
  -3  13   5   10.30    2.20
   2 -13  -5  100.59    6.50
   2 -13  -5  102.39    6.10
   2 -13  -5   95.39    7.00
   2 -13  -5  103.09    6.00
   2 -13  -5  108.99    6.60
  -2  13   5  106.69    6.90
  -2  13   5  101.79    6.40
   1 -13  -5   62.69    5.30
   1 -13  -5   65.19    5.50
  -1  13   5   60.19    6.90
  -1  13   5   58.09    5.60
   0 -13  -5   10.20    2.80
   0 -13  -5    6.20    2.30
   0  13   5    6.30    3.60
   0  13   5    3.40    2.30
  -1 -13  -5  120.59    6.70
  -1 -13  -5  115.49    7.40
   1  13   5  118.19    8.20
   1  13   5  122.59    7.00
   1  13   5  123.49    6.70
   1  13   5  132.89   10.50
   1  13   5  119.39    8.70
  -2 -13  -5    3.80    1.90
   2  13   5    1.60    1.70
   2  13   5    2.50    2.20
   2  13   5    4.90    3.50
   2  13   5    3.70    2.60
   2  13   5    1.40    1.40
  -3 -13  -5   72.39    5.00
   3  13   5   81.89    5.00
   3  13   5   71.09    4.60
   3  13   5   72.19    7.70
   3  13   5   70.99    5.80
   3  13   5   75.39    6.10
   3  13   5   72.49    6.20
   3  13   5   74.09    6.40
   4  13   5    7.50    2.60
   4  13   5    6.20    1.90
   4  13   5    7.90    2.40
   4  13   5    3.70    1.60
   3 -14  -5   12.00    1.70
   2 -14  -5    7.80    1.90
   2 -14  -5    5.20    1.90
   2 -14  -5    5.50    1.70
   2 -14  -5    5.90    1.80
  -2  14   5    4.30    1.90
  -2  14   5    5.60    1.80
   1 -14  -5    8.50    2.30
   1 -14  -5    4.60    2.30
  -1  14   5    7.10    3.20
  -1  14   5    4.70    2.20
   0 -14  -5   47.70    4.90
   0 -14  -5   45.90    4.90
   0  14   5   52.49    6.00
   0  14   5   39.20    6.40
  -1 -14  -5  115.29    7.30
  -1 -14  -5  112.29    6.30
   1  14   5  123.39   10.00
   1  14   5  114.59    6.20
   1  14   5  103.39    7.60
  -2 -14  -5    2.80    1.60
  -2 -14  -5    3.50    1.90
   2  14   5   10.10    3.00
   2  14   5   11.70    4.00
   2  14   5    6.00    2.60
   2  14   5    7.00    1.90
   2  14   5    6.30    2.00
  -3 -14  -5   -1.10    1.30
   3  14   5    0.30    1.30
   3  14   5    2.90    2.40
   3  14   5   -0.60    1.70
   3  14   5    2.50    2.10
   3  14   5    2.10    1.70
   3  14   5    0.50    1.70
   3  14   5   -0.30    1.20
  -4 -14  -5   16.00    1.80
   4  14   5   11.50    2.20
   4  14   5   10.90    1.60
   4  14   5   10.40    1.80
   4  14   5   13.30    2.20
   4  14   5   14.80    2.70
   2 -15  -5    4.20    1.50
   2 -15  -5    2.20    1.10
  -2  15   5    4.90    1.40
  -2  15   5    6.70    2.00
   1 -15  -5    2.80    1.70
   1 -15  -5    5.20    1.90
  -1  15   5    3.50    1.90
   0 -15  -5    7.50    2.40
   0  15   5    7.90    3.20
   0  15   5   11.70    3.10
  -1 -15  -5    3.20    1.70
  -1 -15  -5    3.40    2.10
   1  15   5    4.10    1.70
   1  15   5    1.10    2.20
   1  15   5    5.00    2.40
  -2 -15  -5   56.69    4.00
  -2 -15  -5   50.69    4.40
   2  15   5   59.89    4.00
   2  15   5   60.49    6.60
   2  15   5   53.69    4.50
   2  15   5   38.70    5.70
  -3 -15  -5    7.80    1.50
   3  15   5    4.90    2.40
   3  15   5   10.20    2.30
   3  15   5    7.30    1.90
   3  15   5   12.70    1.90
   1 -16  -5    7.30    1.70
   1 -16  -5    8.90    2.00
  -1  16   5    8.50    2.20
   0 -16  -5    3.90    1.80
   0  16   5    0.40    1.60
   0  16   5    2.90    1.90
  -1 -16  -5   12.30    2.50
  -1 -16  -5   12.00    2.10
   1  16   5   12.60    3.40
  -2 -16  -5    8.70    1.90
  -2 -16  -5    7.40    1.60
   2  16   5    8.30    2.90
   2  16   5    9.20    1.70
  -3 -16  -5    0.40    0.90
  -3 -16  -5    1.00    1.80
   3  16   5    1.60    0.90
   3  16   5    1.30    1.40
   3  16   5    0.40    1.00
   3  16   5    2.00    1.20
   1 -17  -5    0.80    1.40
   0 -17  -5    0.90    1.20
   0  17   5    0.20    1.30
  -1 -17  -5    2.20    1.30
  -1 -17  -5    0.60    1.00
   1  17   5    4.20    1.90
   1  17   5    2.80    1.60
  -2 -17  -5    1.00    1.00
  -2 -17  -5    0.30    0.90
   2  17   5    1.60    1.30
   1  16  -6    8.50    1.80
  -1 -16   6    6.00    2.20
   0  16  -6    3.10    1.50
   0 -16   6    1.90    1.00
   0 -16   6    8.50    2.50
   2  15  -6    3.40    1.70
   2  15  -6    2.90    1.50
  -2 -15   6    3.00    2.10
   1  15  -6   18.70    2.90
  -1 -15   6   30.80    4.80
   0  15  -6   24.50    3.50
   0 -15   6   24.80    2.80
   0 -15   6   36.60    5.60
  -1  15  -6   62.09    4.40
   1 -15   6   55.89    5.10
   1 -15   6   62.39    3.80
   2 -15   6    7.70    1.30
   3  14  -6    4.20    1.50
   2  14  -6   26.80    3.70
   2  14  -6   23.40    3.50
  -2 -14   6   14.80    3.50
   1  14  -6    3.90    2.40
   1  14  -6    5.20    2.30
  -1 -14   6    4.50    3.00
   0  14  -6    4.80    2.40
   0  14  -6    2.20    2.20
   0 -14   6    3.50    3.00
   0 -14   6    4.10    1.70
  -1  14  -6    8.50    2.40
  -1  14  -6    9.10    2.90
   1 -14   6    7.70    3.30
   1 -14   6   10.40    2.10
  -2  14  -6   19.00    3.30
  -2  14  -6   17.30    2.70
   2 -14   6   14.00    2.10
   3  13  -6   14.40    2.60
   3  13  -6    8.60    2.00
   3  13  -6   12.60    2.40
  -3 -13   6   11.70    2.70
   2  13  -6    1.40    2.20
   2  13  -6    1.00    1.90
   2  13  -6    3.30    2.30
  -2 -13   6    1.40    2.10
   1  13  -6   37.70    5.20
   1  13  -6   26.30    4.10
  -1 -13   6   40.20    6.30
   0  13  -6    4.20    2.60
   0  13  -6    5.20    2.70
   0 -13   6    2.00    2.80
   0 -13   6    3.80    1.90
  -1  13  -6   42.40    5.20
  -1  13  -6   30.50    4.80
   1 -13   6   43.70    4.50
   1 -13   6   49.20    7.20
  -2  13  -6    8.30    2.40
  -2  13  -6    9.50    2.90
   2 -13   6   10.50    2.80
   2 -13   6    9.70    2.10
  -3  13  -6   10.70    2.10
   3 -13   6   20.80    2.30
   3 -13   6   17.70    2.00
   3  12  -6    9.90    1.90
   3  12  -6   13.80    3.00
   3  12  -6   10.20    2.50
   3  12  -6   12.30    2.80
   2  12  -6   11.90    3.20
   2  12  -6   11.70    3.00
   2  12  -6   10.80    3.20
  -2 -12   6    8.00    3.20
   1  12  -6   -0.40    3.50
   1  12  -6   -1.60    1.80
   1  12  -6   -1.00    2.10
   1  12  -6   -0.60    2.00
  -1 -12   6    5.80    3.20
   0  12  -6   16.50    4.00
   0  12  -6   13.80    4.70
   0  12  -6   13.50    3.70
   0 -12   6   11.20    3.90
   0 -12   6   16.20    2.90
  -1  12  -6    7.50    3.20
  -1  12  -6    9.30    3.20
  -1  12  -6    7.30    4.10
   1 -12   6    8.70    3.90
   1 -12   6    8.90    2.60
  -2  12  -6   13.90    3.70
  -2  12  -6   15.50    3.30
   2 -12   6   11.60    2.50
   2 -12   6   10.70    2.90
   2 -12   6   11.00    2.40
  -3  12  -6   38.60    3.50
  -3  12  -6   44.80    4.40
   3 -12   6   43.60    3.20
   3 -12   6   36.90    3.40
   3 -12   6   38.00    3.40
   3 -12   6   36.70    3.40
   4  11  -6   24.90    2.70
   4  11  -6   19.10    2.00
   4  11  -6   16.90    2.30
   4  11  -6   10.30    2.00
   4  11  -6   12.60    2.10
   3  11  -6   49.10    5.50
   3  11  -6   50.29    4.90
   3  11  -6   41.80    3.60
   3  11  -6   37.10    3.30
   3  11  -6   38.70    5.30
   2  11  -6    9.90    4.30
   2  11  -6   21.10    4.10
   2  11  -6   18.20    3.90
   2  11  -6   24.20    4.50
  -2 -11   6   25.60    5.30
   1  11  -6  119.59    8.60
   1  11  -6  135.69    9.30
   1  11  -6  153.98   11.20
   1  11  -6  130.69    8.90
   1  11  -6  142.49    9.70
  -1 -11   6  153.98   10.50
   0  11  -6    0.10    3.00
   0  11  -6    0.10    2.10
   0  11  -6   -0.50    2.30
   0 -11   6   -1.70    1.60
   0 -11   6    0.90    2.80
  -1  11  -6   18.90    4.80
  -1  11  -6   17.30    3.60
  -1  11  -6   19.90    4.80
   1 -11   6   12.20    4.50
   1 -11   6   25.50    4.20
   1 -11   6   18.20    3.40
  -2  11  -6    3.80    2.70
  -2  11  -6    7.20    3.00
   2 -11   6    7.20    2.60
   2 -11   6    8.30    2.40
   2 -11   6    7.60    2.50
   2 -11   6    5.60    2.10
  -3  11  -6    7.40    2.60
   3 -11   6    6.40    2.00
   3 -11   6    7.60    2.10
   3 -11   6    9.20    2.10
   3 -11   6    8.00    2.40
  -4  11  -6   10.40    2.10
  -4  11  -6   13.00    2.00
   4 -11   6   13.60    1.80
   4 -11   6   12.20    1.80
   4 -11   6   18.10    2.10
   4 -11   6   15.70    2.10
   4 -11   6   15.70    2.10
   4  10  -6   11.30    2.40
   4  10  -6    8.00    1.90
   4  10  -6    9.90    1.80
   4  10  -6    8.80    2.20
   4  10  -6    4.50    1.80
   3  10  -6   19.00    3.80
   3  10  -6   13.20    3.70
   3  10  -6   18.50    2.80
   3  10  -6   19.80    3.10
   3  10  -6   19.90    3.90
   3  10  -6   21.00    3.40
   2  10  -6  129.99    8.60
   2  10  -6  127.29    7.40
   2  10  -6  136.69    9.00
   2  10  -6  118.49    8.10
   2  10  -6  124.59   10.40
  -2 -10   6  125.79    9.40
   1  10  -6   39.20    6.90
  -1 -10   6   21.60    5.00
  -1 -10   6   20.00    6.10
   0  10  -6  289.17   15.50
   0 -10   6  216.78   15.00
   0 -10   6  331.37   18.20
  -1  10  -6  339.27   16.80
  -1  10  -6  366.56   18.50
   1 -10   6  381.06   21.40
  -2  10  -6   80.39    7.50
  -2  10  -6  102.39   10.00
   2 -10   6   68.99    5.20
   2 -10   6   68.49    5.90
   2 -10   6   78.29    8.40
  -3  10  -6    4.10    2.30
   3 -10   6    3.90    2.00
   3 -10   6    4.10    2.00
   3 -10   6    3.20    2.00
   3 -10   6    9.70    2.50
  -4  10  -6    7.20    2.20
   4 -10   6    9.10    1.70
   4 -10   6    8.10    1.80
   4 -10   6    8.40    1.90
   4 -10   6    6.80    1.50
   4 -10   6    7.40    1.80
   4 -10   6    6.80    1.40
   4   9  -6   43.90    4.20
   4   9  -6   35.00    3.10
   4   9  -6   30.00    4.40
   4   9  -6   35.60    4.20
   4   9  -6   41.60    3.60
   3   9  -6   26.10    4.50
   3   9  -6   24.80    3.90
   3   9  -6   20.10    3.40
   3   9  -6   15.50    2.80
   3   9  -6   15.50    3.60
   3   9  -6   25.60    4.90
   2   9  -6  125.29    8.30
   2   9  -6  134.39    9.20
   2   9  -6  148.19    9.40
   2   9  -6  134.59    9.10
   2   9  -6  160.58   11.50
  -2  -9   6  171.98   14.90
  -2  -9   6  161.48   12.60
  -2  -9   6  154.08   12.40
   1   9  -6  612.84   26.10
  -1  -9   6  561.54   26.50
  -1  -9   6  567.84   27.00
   0   9  -6  157.78   10.70
   0  -9   6  170.48   12.50
   0  -9   6  167.98   11.40
  -1   9  -6  166.38   10.60
  -1   9  -6  139.09    9.30
   1  -9   6  157.68   13.00
  -2   9  -6  172.08   10.70
  -2   9  -6  160.88   10.70
  -2   9  -6  145.09   10.00
   2  -9   6  141.09    8.20
   2  -9   6  147.99    8.90
   2  -9   6  215.68   16.90
   2  -9   6  164.58   14.20
   2  -9   6  172.38   12.60
  -3   9  -6   43.90    5.90
   3  -9   6   51.79    4.40
   3  -9   6   42.80    4.40
   3  -9   6   45.60    5.30
   3  -9   6   37.90    4.20
   3  -9   6   44.70    4.70
   3  -9   6   58.99    4.20
  -4   9  -6   19.40    3.50
   4  -9   6   18.80    3.00
   4  -9   6   17.00    2.70
   4  -9   6   16.00    2.40
   4  -9   6   17.70    2.30
   4  -9   6   18.90    2.80
   4  -9   6   17.90    2.70
   4  -9   6   19.70    2.60
   5   8  -6    1.00    1.10
   5   8  -6    1.70    0.90
   4   8  -6   52.19    4.10
   4   8  -6   48.60    4.70
   4   8  -6   49.80    4.90
   4   8  -6   52.79    4.60
   4   8  -6   51.49    5.30
   4   8  -6   52.19    4.10
   3   8  -6    9.20    2.50
   3   8  -6    6.70    2.30
   3   8  -6    4.00    2.80
   3   8  -6    7.30    2.40
   3   8  -6    1.90    2.20
   3   8  -6    4.70    2.40
   2   8  -6   72.99    8.80
   2   8  -6   41.30    5.80
   2   8  -6   47.80    4.70
  -2  -8   6   60.49    8.50
  -2  -8   6   45.40    7.90
  -2  -8   6   44.90    6.70
  -2  -8   6   45.90    7.40
   1   8  -6   69.99    6.80
  -1  -8   6   82.89    8.40
  -1  -8   6   62.29    7.80
   0   8  -6   47.80    6.30
   0  -8   6   32.70    5.10
   0  -8   6   49.70    7.60
  -1   8  -6  113.59    8.20
  -1   8  -6  110.09    7.60
   1  -8   6  117.39   10.30
   1  -8   6  124.89    9.60
  -2   8  -6  207.58   12.40
  -2   8  -6  200.18   11.80
   2  -8   6  220.38   15.60
   2  -8   6  235.78   14.90
   3  -8   6   73.19    5.20
   3  -8   6   74.29    5.70
   3  -8   6   72.89   11.50
   3  -8   6   81.09    5.80
   3  -8   6   79.99    6.20
   3  -8   6   64.09    5.80
   3  -8   6   64.09    4.80
   3  -8   6   69.89    5.70
  -4   8  -6    3.60    1.90
   4  -8   6    0.80    1.70
   4  -8   6    4.00    1.70
   4  -8   6    2.60    1.40
   4  -8   6    4.90    1.80
   4  -8   6    1.90    1.80
   4  -8   6    3.40    1.70
   4  -8   6    4.70    2.00
   5  -8   6    5.40    1.10
   5  -8   6    7.20    1.30
   5  -8   6    5.40    1.20
   5  -8   6    7.50    1.20
   5   7  -6    6.30    1.50
   5   7  -6    3.60    1.30
   5   7  -6    0.80    0.90
   5   7  -6    5.90    1.20
   4   7  -6   16.10    3.60
   4   7  -6    7.70    2.80
   4   7  -6   12.60    2.30
   4   7  -6   10.10    2.30
   4   7  -6   15.60    3.00
   4   7  -6   11.10    2.80
   3   7  -6   46.80    4.90
   3   7  -6   44.90    5.90
   3   7  -6   41.00    5.70
   3   7  -6   51.49    5.50
   3   7  -6   46.10    5.20
   3   7  -6   41.40    6.30
   2   7  -6   94.59    7.80
   2   7  -6   87.99    6.20
  -2  -7   6   69.59    8.70
  -2  -7   6   68.59    7.80
  -2  -7   6  103.79    9.50
  -2  -7   6   79.39    9.90
   1   7  -6   20.50    4.40
  -1  -7   6   20.00    5.00
  -1  -7   6   21.00    4.50
   0   7  -6   92.99    7.20
   0  -7   6  113.99    8.90
   0  -7   6  109.09    8.00
   0  -7   6   87.29    7.30
  -1   7  -6   87.19    6.80
  -1   7  -6   86.29    6.10
   1  -7   6   80.49    8.20
   1  -7   6   87.19    7.50
  -2   7  -6   47.50    6.60
  -2   7  -6   36.50    5.30
   2  -7   6   51.29    8.10
   2  -7   6   41.90    7.40
  -3   7  -6   34.30    6.00
  -3   7  -6   37.90    6.00
   3  -7   6   40.90    4.00
   3  -7   6   37.80    6.40
   3  -7   6   27.80    4.10
   3  -7   6   32.70    4.20
   3  -7   6   36.10    4.70
   3  -7   6   38.40    4.20
   3  -7   6   40.70    4.60
   3  -7   6   44.70    4.00
   3  -7   6   49.70    8.50
   3  -7   6   42.30    8.90
   4  -7   6   22.10    3.50
   4  -7   6   16.70    2.80
   4  -7   6   16.60    2.90
   4  -7   6   11.40    2.30
   4  -7   6   21.90    3.80
   4  -7   6   12.90    2.80
   4  -7   6   14.50    2.90
   5  -7   6   33.00    2.50
   5  -7   6   30.30    2.60
   5  -7   6   36.40    3.00
   5  -7   6   32.90    2.60
   5   6  -6   11.80    2.00
   5   6  -6    9.70    2.00
   5   6  -6   13.70    2.20
   5   6  -6   14.10    1.80
   4   6  -6    7.60    1.90
   4   6  -6   10.30    2.70
   4   6  -6   11.70    3.10
   4   6  -6   15.90    2.90
   4   6  -6   10.10    3.30
   4   6  -6    5.70    2.50
   3   6  -6   15.50    3.50
   3   6  -6   17.10    4.90
   3   6  -6    9.60    5.40
   3   6  -6   17.20    5.10
   3   6  -6   13.70    3.10
   3   6  -6   15.60    3.40
   3   6  -6   16.90    4.60
   3   6  -6   23.20    6.40
  -3  -6   6    8.00    4.80
  -3  -6   6   15.80    4.00
  -3  -6   6   12.60    5.00
   2   6  -6   44.40    6.10
  -2  -6   6   55.19    7.00
  -2  -6   6   66.19    7.90
  -2  -6   6   39.90    6.50
   1   6  -6  649.93   26.40
   1   6  -6  672.53   26.50
  -1  -6   6  688.43   28.20
  -1  -6   6  652.83   27.80
  -1  -6   6  635.74   33.00
   0   6  -6   31.20    4.60
   0  -6   6   22.70    3.80
   0  -6   6   23.30    4.30
   0  -6   6   29.20    4.70
  -1   6  -6  394.76   16.70
  -1   6  -6  405.16   17.80
   1  -6   6  408.16   19.40
   1  -6   6  396.96   18.70
  -2   6  -6   51.59    6.40
  -2   6  -6   50.69    5.90
   2  -6   6   55.69    8.10
   2  -6   6   56.29    7.80
   2  -6   6   42.60    6.00
  -3   6  -6   47.40    6.20
  -3   6  -6   70.89    8.50
  -3   6  -6   61.79    7.90
   3  -6   6   43.80    5.50
   3  -6   6   43.40    8.00
   3  -6   6   61.89    8.30
   3  -6   6   57.69    9.30
   4  -6   6   36.60    4.80
   4  -6   6   49.80    4.80
   4  -6   6   45.30    4.10
   4  -6   6   46.90    4.80
   4  -6   6   45.80    4.10
   4  -6   6   63.19    8.90
   4  -6   6   46.20    4.40
   5  -6   6    7.10    1.70
   5  -6   6    7.80    1.80
   5  -6   6   10.50    2.20
   5  -6   6    8.50    1.90
   5  -6   6    9.40    1.70
   5   5  -6    1.70    1.20
   5   5  -6    1.80    1.00
   5   5  -6    0.00    1.30
   5   5  -6    2.40    1.40
   4   5  -6   48.00    5.90
   4   5  -6   38.50    5.90
   4   5  -6   36.00    4.10
   4   5  -6   34.90    3.50
   4   5  -6   27.10    5.10
   4   5  -6   35.10    4.50
   4   5  -6   39.50    5.20
   3   5  -6  118.69   10.20
   3   5  -6  133.49    8.00
   3   5  -6  128.39   10.30
  -3  -5   6  117.19   11.20
  -3  -5   6  121.09    8.90
  -3  -5   6  129.09   10.90
   2   5  -6  312.27   16.10
   2   5  -6  324.67   16.20
   2   5  -6  318.07   13.90
  -2  -5   6  331.27   17.80
  -2  -5   6  328.87   17.10
  -2  -5   6  329.87   15.60
   1   5  -6  270.47   12.80
   1   5  -6  268.07   12.80
  -1  -5   6  271.37   14.20
  -1  -5   6  286.77   14.20
  -1  -5   6  262.67   13.20
  -1  -5   6  255.67   12.60
   0   5  -6 1478.65   51.89
   0  -5   6 1446.16   52.39
   0  -5   6 1463.85   52.39
   0  -5   6 1543.55   53.59
  -1   5  -6  246.78   11.60
  -1   5  -6  267.47   12.80
   1  -5   6  266.47   13.70
   1  -5   6  258.67   13.40
  -2   5  -6    9.60    3.20
  -2   5  -6    6.90    3.10
  -2   5  -6    8.30    3.40
   2  -5   6    8.40    3.50
   2  -5   6    5.00    2.90
   2  -5   6    6.40    3.10
  -3   5  -6    3.30    2.50
  -3   5  -6   -0.50    3.20
  -3   5  -6    2.80    3.60
   3  -5   6    4.80    2.60
   3  -5   6    6.70    4.10
   3  -5   6    5.10    3.30
   4  -5   6   -1.90    1.80
   4  -5   6    1.20    1.70
   4  -5   6    0.30    1.40
   4  -5   6    0.50    1.80
   4  -5   6    2.00    1.90
   4  -5   6   -5.00    2.70
   5  -5   6    2.20    1.50
   5  -5   6    3.30    2.10
   5  -5   6    2.00    1.50
   5  -5   6    1.00    1.10
   5  -5   6    1.40    1.20
   5   4  -6    0.20    0.90
   5   4  -6    1.30    1.30
   5   4  -6    0.60    1.20
   5   4  -6   -0.10    1.10
   4   4  -6   13.30    2.90
   4   4  -6   10.30    2.30
   4   4  -6    4.90    2.80
   4   4  -6   10.20    3.20
   4   4  -6    8.40    3.40
   4   4  -6    9.50    2.80
   4   4  -6    9.40    2.40
   3   4  -6   71.29    9.00
   3   4  -6   80.69    9.70
   3   4  -6   69.29    5.70
  -3  -4   6   74.99    9.00
  -3  -4   6   79.49   10.40
  -3  -4   6   68.39    6.50
   2   4  -6  452.15   20.50
   2   4  -6  451.15   20.10
   2   4  -6  437.96   17.70
  -2  -4   6  439.56   21.50
  -2  -4   6  419.96   19.00
  -2  -4   6  458.55   19.30
  -2  -4   6  456.95   21.00
   1   4  -6  154.18    8.50
   1   4  -6  156.18    8.80
   1   4  -6  163.48    9.10
  -1  -4   6  170.98   10.00
  -1  -4   6  165.98    9.10
  -1  -4   6  152.98    8.60
  -1  -4   6  150.28    9.50
   0   4  -6 1347.27   47.20
   0  -4   6 1374.66   48.50
   0  -4   6 1332.07   47.70
   0  -4   6 1351.16   47.70
  -1   4  -6  480.15   20.10
  -1   4  -6  490.15   19.30
   1  -4   6  516.25   21.10
   1  -4   6  503.65   21.10
  -2   4  -6  210.78   10.90
  -2   4  -6  203.28   11.40
  -2   4  -6  204.18   10.70
   2  -4   6  194.28   11.60
   2  -4   6  199.58   12.00
   2  -4   6  193.28   11.80
   2  -4   6  213.18   10.70
  -3   4  -6   68.39    8.10
  -3   4  -6   62.39    5.90
  -3   4  -6   58.59    7.10
   3  -4   6   62.79    8.60
   3  -4   6   47.30    6.90
   3  -4   6   57.79    5.50
   4  -4   6    0.70    1.80
   4  -4   6    0.80    1.60
   4  -4   6    1.20    2.00
   4  -4   6    2.50    2.40
   4  -4   6    5.60    4.00
   4  -4   6    0.90    1.80
   4  -4   6    2.60    2.10
   5  -4   6    5.50    1.70
   5  -4   6    1.80    1.20
   5  -4   6    4.00    1.90
   5  -4   6    2.80    1.70
   5  -4   6    5.60    1.80
   5   3  -6   28.00    3.30
   5   3  -6   17.00    2.70
   5   3  -6   29.60    3.30
   4   3  -6    0.30    1.80
   4   3  -6    0.90    1.90
   4   3  -6    3.50    2.30
   4   3  -6    3.20    2.50
   4   3  -6    0.40    2.30
   4   3  -6    3.70    2.30
   3   3  -6  194.58   13.50
   3   3  -6  223.68   10.90
   3   3  -6  228.28   13.70
  -3  -3   6  213.98   14.50
  -3  -3   6  217.58   11.70
  -3  -3   6  224.58   15.30
   2   3  -6   51.19    4.20
   2   3  -6   50.39    6.50
   2   3  -6   49.10    6.20
  -2  -3   6   52.49    5.80
  -2  -3   6   50.39    6.50
  -2  -3   6   55.19    5.30
   1   3  -6  509.25   20.40
   1   3  -6  493.25   20.40
  -1  -3   6  491.05   21.40
  -1  -3   6  504.45   20.30
  -1  -3   6  525.95   21.30
  -1  -3   6  515.05   20.20
   0   3  -6   76.29    9.10
   0   3  -6   96.39    5.90
   0  -3   6   98.99    6.10
   0  -3   6  102.59    6.30
   0  -3   6  101.69    6.60
  -1   3  -6 1026.70   37.40
  -1   3  -6 1060.79   38.20
  -1   3  -6 1030.90   38.40
   1  -3   6 1062.69   38.90
   1  -3   6 1120.99   37.40
   1  -3   6 1101.69   39.10
  -2   3  -6  314.77   14.40
  -2   3  -6  277.77   14.70
  -2   3  -6  300.27   14.00
   2  -3   6  287.57   13.80
   2  -3   6  362.66   16.10
   2  -3   6  312.47   14.10
   2  -3   6  329.07   15.70
   2  -3   6  332.57   15.40
  -3   3  -6   15.10    4.20
  -3   3  -6   14.80    4.00
  -3   3  -6   10.40    2.80
   3  -3   6   16.10    3.70
   3  -3   6   27.80    5.80
   3  -3   6   10.70    3.20
   3  -3   6   19.10    5.10
   3  -3   6   15.20    3.80
   4  -3   6    2.80    2.30
   4  -3   6    1.80    1.60
   4  -3   6    4.50    2.30
   4  -3   6    4.30    3.40
   4  -3   6    3.90    2.20
   4  -3   6    2.70    2.00
   4  -3   6    2.30    2.00
   5  -3   6    6.40    2.20
   5  -3   6    5.60    2.80
   5  -3   6    7.20    2.00
   5  -3   6   10.90    2.40
   5  -3   6    6.30    1.70
   5   2  -6   17.60    2.70
   5   2  -6   15.00    2.40
   5   2  -6    9.20    2.00
   5   2  -6   16.00    3.00
   4   2  -6  117.29    6.80
   4   2  -6  119.99    9.00
   4   2  -6  107.49    7.60
   4   2  -6  114.79    7.60
   4   2  -6  123.19    8.80
   4   2  -6  118.79    7.30
   3   2  -6  154.28   10.80
   3   2  -6  148.49   11.10
   3   2  -6  150.68   11.10
   3   2  -6  149.29    8.40
  -3  -2   6  146.09   11.80
  -3  -2   6  153.58   10.80
  -3  -2   6  147.19    8.90
   1   2  -6  166.48    9.10
   1   2  -6  161.78    8.80
  -1  -2   6  170.38    8.90
  -1  -2   6  174.48    9.60
  -1  -2   6  175.18    8.80
   0   2  -6   17.20    3.60
   0  -2   6   10.30    3.30
   0  -2   6   10.40    2.20
   0  -2   6   12.10    2.60
  -1   2  -6 1254.37   44.70
  -1   2  -6 1285.27   44.20
  -1   2  -6 1252.27   43.70
  -1   2  -6 1282.17   46.20
   1  -2   6 1241.18   43.90
   1  -2   6 1281.97   45.00
   1  -2   6 1286.17   43.50
   1  -2   6 1249.07   44.60
  -2   2  -6  427.76   18.30
  -2   2  -6  423.26   18.90
  -2   2  -6  413.06   17.50
   2  -2   6  443.96   17.90
   2  -2   6  437.96   18.00
   2  -2   6  459.25   19.50
   2  -2   6  435.56   19.50
  -3   2  -6   94.39    9.30
  -3   2  -6  100.59    8.50
  -3   2  -6   72.69    6.00
   3  -2   6   86.49    8.40
   3  -2   6   76.69    8.90
   3  -2   6   89.69    6.90
   3  -2   6   85.19    7.00
  -4   2  -6   52.79    5.10
  -4   2  -6   56.99    7.60
   4  -2   6   46.90   10.00
   4  -2   6   61.69    9.10
   4  -2   6   48.10    6.40
   4  -2   6   45.40    5.30
   4  -2   6   42.80    3.90
   4  -2   6   52.69    4.90
   4  -2   6   49.30    4.70
   4  -2   6   45.60    4.70
   5  -2   6   -0.40    1.60
   5  -2   6    1.20    1.70
   5  -2   6    1.40    1.30
   5  -2   6    3.00    1.70
   5  -2   6   -1.00    1.70
   5   1  -6   20.30    2.80
   5   1  -6   16.40    2.80
   5   1  -6   22.20    3.50
   4   1  -6   31.50    5.20
   4   1  -6   31.00    5.10
   4   1  -6   35.80    4.90
   4   1  -6   32.60    3.90
   4   1  -6   28.60    4.60
   4   1  -6   30.90    4.00
   4   1  -6   24.70    4.10
  -4  -1   6   21.90    3.90
   3   1  -6   94.19   10.60
   3   1  -6   87.79    8.40
   3   1  -6   80.19    5.80
   3   1  -6   77.69    8.00
  -3  -1   6   90.19   10.70
  -3  -1   6   82.09    6.30
  -3  -1   6   89.99    8.60
   2   1  -6  121.99    8.20
   2   1  -6  116.99    8.40
   2   1  -6  127.89    8.40
   2   1  -6   92.39    5.90
  -2  -1   6  118.79    7.10
  -2  -1   6   99.29    7.60
  -2  -1   6   92.69    8.30
   1   1  -6  318.97   13.50
   1   1  -6  311.57   13.00
   1   1  -6  312.47   13.00
  -1  -1   6  250.87   12.90
  -1  -1   6  252.27   13.20
  -1  -1   6  287.27   12.50
   0   1  -6   41.10    3.40
   0   1  -6   49.90    6.10
   0  -1   6   41.50    5.10
   0  -1   6   41.80    3.70
   0  -1   6   43.20    3.80
  -1   1  -6  235.08   12.10
  -1   1  -6  236.88   10.60
  -1   1  -6  228.88   12.00
   1  -1   6  234.58   10.10
   1  -1   6  232.78   10.50
   1  -1   6  245.68   11.10
  -2   1  -6  112.59    6.60
  -2   1  -6  107.19    7.60
   2  -1   6  110.19    8.00
   2  -1   6  111.39    6.90
   2  -1   6  116.29    6.90
   2  -1   6  111.89    7.70
  -3   1  -6   24.40    5.00
  -3   1  -6   23.30    5.30
  -3   1  -6   18.10    3.20
   3  -1   6   23.80    4.50
   3  -1   6   32.80    6.30
   3  -1   6   25.90    4.50
  -4   1  -6   64.99    8.60
  -4   1  -6   48.90    5.30
  -4   1  -6   63.39    8.30
   4  -1   6   33.80    6.40
   4  -1   6   51.79    6.60
   4  -1   6   61.39    5.70
   4  -1   6   52.29    7.00
   5  -1   6   27.30    3.40
   5  -1   6   23.60    3.20
   5  -1   6   22.20    3.40
   5  -1   6   22.00    2.90
   5   0  -6    1.70    1.50
   5   0  -6    2.20    1.40
   5   0  -6    1.80    1.40
   5   0  -6    0.60    1.30
   4   0  -6   90.39    7.00
   4   0  -6   72.69    6.10
   4   0  -6   76.69    5.90
   4   0  -6   75.59    5.70
   4   0  -6   81.59    7.20
   4   0  -6   73.59    6.30
  -4   0   6   83.69    6.30
   3   0  -6   56.09    5.00
   3   0  -6   50.99    7.30
   3   0  -6   72.99    8.90
   3   0  -6   73.29    9.20
  -3   0   6   63.29    8.40
  -3   0   6   93.49   11.20
  -3   0   6   55.89    5.40
   2   0  -6  721.83   26.90
   2   0  -6  780.72   29.90
   2   0  -6  740.53   30.00
   2   0  -6  743.53   30.30
  -2   0   6  734.83   29.80
  -2   0   6  767.32   31.10
  -2   0   6  755.72   28.20
   1   0  -6  392.36   17.10
   1   0  -6  423.36   17.70
   1   0  -6  426.76   17.20
  -1   0   6  419.56   18.00
  -1   0   6  451.35   17.10
  -1   0   6  424.16   17.70
   0   0  -6  354.36   14.20
   0   0  -6  372.96   17.50
   0   0  -6  378.76   16.50
   0   0   6  359.66   16.20
   0   0   6  351.16   14.30
   0   0   6  356.86   14.70
  -1   0  -6  979.00   37.90
  -1   0  -6 1072.99   35.60
  -1   0  -6  964.70   37.00
   1   0   6  981.70   35.00
   1   0   6 1018.30   35.80
  -2   0  -6  503.15   19.80
   2   0   6  547.75   20.70
   2   0   6  508.35   20.40
   2   0   6  503.75   21.00
   2   0   6  519.85   22.10
  -3   0  -6  118.99    9.00
  -3   0  -6  102.69    6.50
   3   0   6  112.99    8.00
   3   0   6  107.59    9.20
   3   0   6   98.79    8.10
   3   0   6  100.49    7.50
  -4   0  -6  114.89   11.20
  -4   0  -6   95.99   10.90
  -4   0  -6   98.29    6.40
   4   0   6   73.29    9.20
   4   0   6   97.39    8.00
   4   0   6   85.69    6.70
   4   0   6  101.49    8.30
   5   0   6   27.30    3.30
   5   0   6   25.80    3.10
   5   0   6   28.30    3.40
   5   0   6   18.40    3.00
   5  -1  -6    8.60    2.00
   5  -1  -6   11.70    2.10
   5  -1  -6   11.00    2.00
   4  -1  -6   21.40    3.70
   4  -1  -6   29.80    4.90
   4  -1  -6   19.10    3.30
   4  -1  -6   18.00    3.90
   4  -1  -6   17.90    3.30
   3  -1  -6  124.49   10.40
   3  -1  -6  111.19   10.20
   3  -1  -6  115.89    7.00
   3  -1  -6  119.59    9.90
  -3   1   6  125.29   10.20
  -3   1   6  130.39   11.40
  -3   1   6  121.99    7.70
  -3   1   6  124.49    8.10
   2  -1  -6  703.93   28.70
   2  -1  -6  689.33   25.30
   2  -1  -6  662.63   27.80
   2  -1  -6  702.83   28.60
  -2   1   6  706.33   26.40
  -2   1   6  715.83   28.40
   1  -1  -6  911.21   33.50
   1  -1  -6  923.91   34.10
   1  -1  -6  896.01   33.80
  -1   1   6  958.80   33.30
  -1   1   6  919.81   34.40
  -1   1   6  946.21   34.30
   0  -1  -6  276.37   13.90
   0  -1  -6  237.98   10.70
   0  -1  -6  262.97   13.00
   0   1   6  268.77   11.20
   0   1   6  260.17   12.80
   0   1   6  252.77   10.80
  -1  -1  -6  531.25   19.60
   1   1   6  502.95   19.60
  -2  -1  -6 1184.48   40.80
   2   1   6 1135.39   43.00
   2   1   6 1150.78   41.70
   2   1   6 1183.18   41.70
   2   1   6 1173.68   41.60
  -3  -1  -6    9.00    2.30
   3   1   6    9.60    3.00
   3   1   6    6.80    3.00
  -4  -1  -6  154.68   11.70
  -4  -1  -6  157.28    8.70
  -4  -1  -6  190.18   12.70
   4   1   6  172.98    9.50
   4   1   6  174.38   12.70
   4   1   6  176.28   11.20
   4   1   6  173.58   10.90
   5   1   6    2.60    1.60
   5   1   6    4.50    1.70
   5   1   6    1.40    2.00
   5   1   6    1.20    1.60
   5  -2  -6    1.00    1.10
   5  -2  -6    0.70    1.20
   5  -2  -6    1.50    1.20
   5  -2  -6   -0.20    1.20
   4  -2  -6   83.39    7.10
   4  -2  -6   86.79    6.00
   4  -2  -6   83.79    6.20
   4  -2  -6   84.89    6.20
   4  -2  -6   79.09    6.60
   4  -2  -6   89.09    6.70
   3  -2  -6  152.38   11.30
   3  -2  -6  149.19    8.00
   3  -2  -6  167.58   11.80
   3  -2  -6  148.79   11.60
   3  -2  -6  153.38   10.20
  -3   2   6  153.48   11.80
  -3   2   6  153.28    9.10
  -3   2   6  142.49    8.50
   2  -2  -6   52.29    4.10
   2  -2  -6   66.29    7.70
   2  -2  -6   53.79    5.70
   2  -2  -6   59.49    5.20
   2  -2  -6   52.49    6.50
  -2   2   6   55.29    4.60
  -2   2   6   59.49    5.00
  -2   2   6   59.39    5.90
   1  -2  -6 1205.78   41.90
   1  -2  -6 1131.19   41.60
   1  -2  -6 1148.29   41.10
  -1   2   6 1189.08   40.80
  -1   2   6 1203.68   42.00
  -1   2   6 1092.89   40.70
   0  -2  -6  127.39    6.70
   0   2   6  130.19    6.80
   0   2   6  108.99    7.80
  -1  -2  -6  179.38    8.60
  -1  -2  -6  174.28   10.00
   1   2   6  178.38    8.40
   1   2   6  186.78    8.50
   2   2   6  979.60   36.80
   2   2   6 1045.40   36.90
   2   2   6 1022.50   38.20
  -3  -2  -6  376.86   15.60
   3   2   6  362.16   17.30
   3   2   6  402.86   19.10
   3   2   6  366.76   17.40
  -4  -2  -6  248.38   11.70
   4   2   6  240.38   14.20
   4   2   6  268.97   12.40
   4   2   6  274.17   16.00
   4   2   6  264.57   14.40
   5   2   6    4.20    1.90
   5   2   6    3.90    2.60
   5   2   6    6.00    1.90
   5  -3  -6    6.30    1.70
   5  -3  -6    8.60    2.30
   5  -3  -6    8.80    1.70
   5  -3  -6   12.20    2.10
   5  -3  -6   12.80    2.30
   4  -3  -6   14.20    3.10
   4  -3  -6   14.00    3.20
   4  -3  -6   18.80    3.60
   4  -3  -6   16.20    3.60
   4  -3  -6   17.00    3.50
   4  -3  -6   17.40    3.00
   3  -3  -6   22.50    4.30
   3  -3  -6   23.40    5.30
   3  -3  -6   28.10    5.80
   3  -3  -6   19.70    5.30
   3  -3  -6   19.50    3.10
  -3   3   6   22.80    5.20
  -3   3   6   22.40    4.00
  -3   3   6   25.70    3.80
   2  -3  -6  250.27   13.70
   2  -3  -6  245.88   10.70
   2  -3  -6  252.77   13.60
   2  -3  -6  251.57   12.60
   2  -3  -6  254.37   14.00
  -2   3   6  261.27   13.80
  -2   3   6  232.68   11.00
  -2   3   6  256.77   12.00
  -2   3   6  237.78   12.40
   1  -3  -6  706.63   26.60
   1  -3  -6  682.13   25.40
   1  -3  -6  683.43   26.00
   1  -3  -6  658.63   26.30
  -1   3   6  694.73   25.50
  -1   3   6  635.34   25.70
  -1   3   6  715.33   26.60
   0  -3  -6 3446.06  114.99
   0   3   6 3502.75  115.09
   0   3   6 3462.35  117.29
  -1  -3  -6 1502.05   53.29
  -1  -3  -6 1500.05   50.89
  -1  -3  -6 1490.25   51.39
   1   3   6 1490.25   51.29
   1   3   6 1494.35   52.29
  -2  -3  -6  107.19    6.30
   2   3   6  108.09    7.00
   2   3   6  106.29    7.00
   2   3   6   96.49    7.40
   3   3   6  240.18   13.40
   3   3   6  273.97   13.90
   3   3   6  270.77   14.90
  -4  -3  -6   22.20    3.40
   4   3   6   21.60    4.60
   4   3   6   15.80    4.40
   4   3   6   23.30    5.60
   5   3   6  101.29    5.70
   5   3   6   94.69    5.80
   5   3   6  104.29    8.70
   5  -4  -6    0.80    1.10
   5  -4  -6    0.30    1.10
   5  -4  -6    2.40    1.30
   5  -4  -6    2.70    1.10
   5  -4  -6    2.20    1.20
   4  -4  -6   11.60    2.60
   4  -4  -6   10.80    2.90
   4  -4  -6    9.00    2.40
   4  -4  -6   14.60    3.60
   4  -4  -6    8.40    2.60
   3  -4  -6   35.30    5.90
   3  -4  -6   23.50    5.70
   3  -4  -6   38.10    6.80
   3  -4  -6   30.90    6.30
  -3   4   6   38.70    8.40
  -3   4   6   31.10    5.00
  -3   4   6   26.70    6.30
   2  -4  -6  127.89    9.00
   2  -4  -6   95.69    7.30
   2  -4  -6  119.29    8.90
  -2   4   6  121.99    8.20
  -2   4   6  100.69    8.20
  -2   4   6  110.59    7.30
   1  -4  -6  260.77   11.40
   1  -4  -6  247.78   12.20
   1  -4  -6  241.88   12.30
   1  -4  -6  250.87   11.70
  -1   4   6  225.88   11.10
  -1   4   6  230.58   11.90
  -1   4   6  234.68   11.80
   0  -4  -6    9.20    2.40
   0   4   6    8.90    2.50
   0   4   6   12.50    2.50
  -1  -4  -6 1044.10   36.60
   1   4   6  997.90   37.40
   1   4   6 1052.79   36.60
  -2  -4  -6  113.09    6.80
   2   4   6  119.89    7.60
   2   4   6  116.09    7.40
   2   4   6  124.09    8.40
  -3  -4  -6  202.28   10.00
   3   4   6  203.58   11.70
   3   4   6  195.78   12.60
   3   4   6  195.28   11.50
  -4  -4  -6   20.90    3.40
   4   4   6   16.80    4.20
   4   4   6   21.30    5.00
   5   4   6   37.10    5.40
   5   4   6   30.70    3.30
   5   4   6   23.30    2.90
   5  -5  -6    0.40    0.80
   5  -5  -6    1.30    1.00
   5  -5  -6    0.10    1.00
   5  -5  -6    0.50    0.90
   5  -5  -6    0.10    1.00
   4  -5  -6    0.50    1.70
   4  -5  -6    2.90    2.00
   4  -5  -6    2.50    1.90
   4  -5  -6    1.00    1.80
   4  -5  -6    0.80    1.40
   3  -5  -6   73.39    9.30
   3  -5  -6   58.99    8.20
   3  -5  -6   67.29    6.80
   3  -5  -6   78.29    7.70
  -3   5   6   94.79   10.90
  -3   5   6   87.39    9.40
  -3   5   6   74.69    6.90
   2  -5  -6  168.28   11.50
   2  -5  -6  168.58    9.90
   2  -5  -6  174.28   11.20
   2  -5  -6  152.08   10.40
  -2   5   6  163.48   10.80
  -2   5   6  151.58    8.40
  -2   5   6  146.19   10.00
  -2   5   6  170.28    9.60
   1  -5  -6  113.39    7.70
   1  -5  -6   89.39    6.30
   1  -5  -6  137.19    7.80
   1  -5  -6  115.49    8.00
  -1   5   6   93.19    7.20
  -1   5   6  108.39    6.90
  -1   5   6  102.19    7.30
   0  -5  -6 1391.76   49.30
   0  -5  -6 1456.45   49.80
   0   5   6 1397.56   49.90
  -1  -5  -6   76.89    5.60
  -1  -5  -6   76.69    5.60
   1   5   6   80.09    5.90
   1   5   6   70.59    5.20
   1   5   6   78.29    5.40
  -2  -5  -6  190.88    9.50
   2   5   6  179.68   10.00
   2   5   6  168.58    9.80
   2   5   6  172.88   10.50
  -3  -5  -6   24.90    3.90
   3   5   6   26.30    5.00
   3   5   6   32.70    5.50
   3   5   6   25.00    5.50
  -4  -5  -6    0.30    1.70
   4   5   6   -0.10    1.90
   4   5   6    5.80    3.00
   4   5   6    1.20    3.00
   4   5   6    2.70    2.20
   4   5   6    0.10    3.40
   5   5   6    6.00    1.80
   5   5   6    2.20    2.10
   5  -6  -6    6.80    1.40
   5  -6  -6    8.00    1.50
   5  -6  -6    6.20    1.30
   5  -6  -6    8.90    1.50
   4  -6  -6   11.20    2.40
   4  -6  -6   11.30    2.80
   4  -6  -6   12.00    2.70
   4  -6  -6   14.60    2.70
   4  -6  -6   16.80    3.30
   3  -6  -6  137.89    8.40
   3  -6  -6  126.99    7.80
   3  -6  -6  131.09   12.10
   3  -6  -6  142.79   11.80
   3  -6  -6  140.09    8.80
   3  -6  -6  138.09   12.70
   3  -6  -6  140.09    9.50
   3  -6  -6  140.79    9.20
   3  -6  -6  134.29    7.60
   3  -6  -6  137.09    8.50
   3  -6  -6  147.99   10.60
  -3   6   6  142.09   10.00
  -3   6   6  149.39   11.00
  -3   6   6  128.49   11.70
   2  -6  -6   19.20    4.60
   2  -6  -6   13.70    4.50
   2  -6  -6   12.20    4.50
   2  -6  -6   17.90    4.40
   2  -6  -6    9.80    3.00
  -2   6   6   20.40    4.20
  -2   6   6   12.10    3.80
  -2   6   6   13.90    3.80
   1  -6  -6  736.43   28.90
   1  -6  -6  715.83   27.30
   1  -6  -6  729.93   29.30
  -1   6   6  736.23   28.90
  -1   6   6  673.23   26.40
  -1   6   6  746.63   28.60
   0  -6  -6    2.60    1.90
   0  -6  -6    4.70    2.10
   0   6   6    3.50    1.60
   0   6   6    3.10    1.70
  -1  -6  -6  135.69    8.20
  -1  -6  -6  148.89    8.50
   1   6   6  137.89    8.00
   1   6   6  140.49    8.60
  -2  -6  -6    6.60    2.40
  -2  -6  -6    7.40    2.70
   2   6   6    5.60    2.60
   2   6   6    2.90    2.10
   2   6   6    6.10    2.80
   2   6   6    4.70    2.10
  -3  -6  -6    9.90    2.90
   3   6   6    5.40    3.20
   3   6   6    8.20    3.40
   3   6   6    4.20    2.40
   4   6   6   44.30    6.90
   4   6   6   31.80    5.80
   4   6   6   39.40    4.20
   4   6   6   50.99    6.30
   4   6   6   36.40    3.90
   4   6   6   40.00    8.60
   5   6   6   14.30    3.30
   5   6   6   17.60    2.50
   4  -7  -6   19.00    3.10
   4  -7  -6   18.60    2.80
   4  -7  -6   19.10    3.50
   4  -7  -6   14.00    2.70
   4  -7  -6   23.20    3.60
   4  -7  -6   22.20    3.20
   3  -7  -6   82.49    6.70
   3  -7  -6   86.09    6.50
   3  -7  -6   78.59    5.80
   3  -7  -6   82.19    6.40
   3  -7  -6   76.99    5.60
   3  -7  -6   78.89    6.20
   3  -7  -6   79.59    7.30
   2  -7  -6  289.17   15.80
   2  -7  -6  266.37   13.60
   2  -7  -6  253.67   15.20
   2  -7  -6  266.47   14.10
   2  -7  -6  265.17   16.30
  -2   7   6  289.87   15.40
  -2   7   6  257.57   14.10
  -2   7   6  277.17   15.40
   1  -7  -6   17.20    4.30
   1  -7  -6   23.50    5.00
  -1   7   6   17.60    4.00
  -1   7   6   26.10    3.80
   0  -7  -6  122.99    7.90
   0  -7  -6  106.79    7.60
   0   7   6  113.09    7.80
   0   7   6  112.69    6.90
   0   7   6  110.89    6.80
  -1  -7  -6   51.19    6.10
   1   7   6   36.50    4.70
   1   7   6   43.00    4.30
   1   7   6   43.40    5.70
  -2  -7  -6   98.09    7.30
  -2  -7  -6  105.39    7.60
   2   7   6   94.29    7.40
   2   7   6   94.59    7.90
   2   7   6   90.69    6.70
  -3  -7  -6   36.10    5.00
   3   7   6   37.60    6.20
   3   7   6   27.80    4.20
   3   7   6   33.30    6.00
   4   7   6   24.50    4.60
   4   7   6   19.90    2.90
   4   7   6   22.30    5.20
   4   7   6   14.10    2.60
   4   7   6   18.20    4.50
   5   7   6    6.80    2.60
   5   7   6    9.80    1.90
   4  -8  -6   11.90    2.60
   4  -8  -6   11.90    2.30
   4  -8  -6   10.00    2.00
   4  -8  -6   10.40    2.20
   4  -8  -6    9.20    2.60
   4  -8  -6   12.50    2.50
   3  -8  -6   58.99    5.70
   3  -8  -6   54.69    5.20
   3  -8  -6   63.09    5.50
   3  -8  -6   58.59    5.30
   3  -8  -6   56.09    6.50
   3  -8  -6   56.19    4.90
   3  -8  -6   56.49    4.70
  -3   8   6   53.99    8.00
   2  -8  -6   56.89    8.00
   2  -8  -6   79.69    7.00
  -2   8   6   82.99    8.10
   1  -8  -6  247.58   14.20
   1  -8  -6  221.18   13.00
  -1   8   6  219.98   11.00
  -1   8   6  229.88   13.20
   0  -8  -6   50.19    6.00
   0  -8  -6   39.00    5.40
   0   8   6   47.60    4.70
   0   8   6   49.90    5.50
   0   8   6   49.90    6.20
  -1  -8  -6   22.60    4.40
   1   8   6   14.20    3.50
   1   8   6   17.80    3.30
   1   8   6   13.00    3.20
  -2  -8  -6    2.80    2.10
  -2  -8  -6    1.20    2.40
   2   8   6    0.20    2.20
   2   8   6    0.00    1.90
   2   8   6   -0.60    2.50
  -3  -8  -6  104.89    8.30
   3   8   6  119.79    9.60
   3   8   6   98.89    9.20
   3   8   6  112.89    8.30
   4   8   6   78.19    6.20
   4   8   6   70.29    4.80
   4   8   6   64.09    8.50
   4   8   6   64.59    6.80
   4   8   6   64.29    4.80
   4   8   6   68.19    6.30
   5   8   6    7.60    2.50
   5   8   6    8.00    2.30
   5   8   6    8.30    1.70
   4  -9  -6    7.40    1.80
   4  -9  -6    9.60    1.90
   4  -9  -6    6.10    2.20
   4  -9  -6   13.90    2.30
   4  -9  -6   10.20    1.90
   4  -9  -6   12.00    1.90
  -4   9   6   15.50    2.70
   3  -9  -6   25.00    4.50
   3  -9  -6   28.80    4.00
   3  -9  -6   19.80    3.10
   3  -9  -6   23.60    3.60
   3  -9  -6   31.60    4.50
   3  -9  -6   21.50    3.30
   3  -9  -6   27.70    3.90
   2  -9  -6  318.97   15.70
   2  -9  -6  318.77   14.50
   2  -9  -6  302.37   17.40
   2  -9  -6  342.67   19.10
   2  -9  -6  246.38   15.60
   2  -9  -6  302.57   15.70
   2  -9  -6  334.27   13.90
  -2   9   6  334.47   18.50
  -2   9   6  346.17   18.00
   1  -9  -6  107.49    9.40
   1  -9  -6  101.79    7.40
   1  -9  -6   93.69    8.40
  -1   9   6  102.29    8.60
   0  -9  -6   15.20    3.90
   0  -9  -6   16.10    4.10
   0   9   6   20.00    3.90
   0   9   6   22.60    3.90
   0   9   6   13.20    3.70
  -1  -9  -6  204.68   12.50
   1   9   6  214.28   12.10
   1   9   6  218.88   12.30
   1   9   6  214.28   11.10
  -2  -9  -6  549.65   24.10
  -2  -9  -6  487.45   23.40
   2   9   6  548.15   24.10
   2   9   6  540.15   22.60
   2   9   6  568.34   24.40
  -3  -9  -6   88.09    8.90
   3   9   6   66.79    8.60
   3   9   6   86.19   10.10
   3   9   6   75.99    7.00
   4   9   6   17.10    3.50
   4   9   6   10.30    3.50
   4   9   6   20.10    4.20
   4   9   6   19.20    3.70
   4   9   6   29.10    5.90
   4   9   6   15.30    2.40
   4   9   6   17.70    2.60
   5   9   6   14.90    2.90
   5   9   6   18.60    3.00
   5   9   6   14.80    2.00
   4 -10  -6   20.60    1.90
   4 -10  -6   22.10    2.20
   4 -10  -6   20.00    2.20
   4 -10  -6   15.00    1.90
   4 -10  -6   21.40    2.00
  -4  10   6   20.10    2.50
   3 -10  -6   15.40    3.10
   3 -10  -6   14.30    2.90
   3 -10  -6   10.20    2.30
   3 -10  -6   14.60    3.80
   3 -10  -6    8.70    2.10
   3 -10  -6    9.10    2.30
  -3  10   6   15.60    3.00
   2 -10  -6   66.89    6.60
   2 -10  -6   55.19    5.00
   2 -10  -6   60.59    4.90
   2 -10  -6   55.09    5.70
   2 -10  -6   57.69    5.50
  -2  10   6   61.29    8.10
  -2  10   6   53.49    7.00
   1 -10  -6  795.62   33.50
   1 -10  -6  725.23   29.70
   1 -10  -6  748.63   32.10
  -1  10   6  781.62   32.20
   0 -10  -6  145.49    8.80
   0 -10  -6  160.38   10.80
   0 -10  -6  141.69   10.70
   0  10   6  141.29    9.40
   0  10   6  135.39   10.10
   0  10   6  136.39    8.70
  -1 -10  -6   12.90    4.00
   1  10   6   15.10    3.30
   1  10   6   11.50    4.10
  -2 -10  -6  495.75   23.70
   2  10   6  499.45   23.50
   2  10   6  526.85   24.00
   2  10   6  544.15   22.60
   3  10   6  194.18   13.00
   3  10   6  190.98    8.80
   3  10   6  183.68   10.60
   3  10   6  202.68   11.60
   3  10   6  184.88   11.30
   3  10   6  185.38    8.90
   3  10   6  182.08   11.00
   4  10   6    4.60    2.50
   4  10   6    9.40    2.90
   4  10   6   10.40    3.00
   4  10   6    7.80    3.10
   4  10   6    8.10    2.00
   4  10   6    9.90    2.10
   5  10   6    4.40    1.20
   5  10   6    8.90    2.50
   5  10   6    6.10    1.80
   3 -11  -6    1.70    1.50
   3 -11  -6    2.90    1.60
   3 -11  -6    3.30    1.70
   3 -11  -6    2.90    1.70
   3 -11  -6    1.00    2.00
  -3  11   6    2.20    1.80
   2 -11  -6    9.90    2.90
   2 -11  -6    9.20    3.00
   2 -11  -6    7.80    2.40
   2 -11  -6    7.90    2.20
  -2  11   6    7.60    2.50
  -2  11   6    8.80    3.70
  -2  11   6   13.20    4.20
   1 -11  -6  284.07   12.60
   1 -11  -6  294.47   13.20
   1 -11  -6  275.47   13.00
   1 -11  -6  293.27   14.40
   1 -11  -6  255.67   15.80
   1 -11  -6  293.97   17.70
  -1  11   6  283.87   16.20
  -1  11   6  294.27   16.30
  -1  11   6  274.57   13.60
   0 -11  -6   45.00    5.60
   0 -11  -6   32.70    6.30
   0 -11  -6   42.70    7.10
   0  11   6   30.10    5.30
   0  11   6   28.60    5.50
   0  11   6   31.30    4.80
  -1 -11  -6  297.37   16.50
   1  11   6  291.37   14.60
   1  11   6  279.47   15.60
   2  11   6    9.90    3.20
   2  11   6   17.00    4.50
   2  11   6    5.50    4.20
   3  11   6  309.97   14.60
   3  11   6  300.67   15.00
   3  11   6  277.57   14.50
   3  11   6  289.57   16.70
   3  11   6  281.67   12.20
   3  11   6  307.07   16.90
   3  11   6  290.27   12.20
   3  11   6  280.97   14.50
   4  11   6  162.38    7.60
   4  11   6  155.88    9.30
   4  11   6  154.68    9.30
   4  11   6  165.58    9.60
   4  11   6  165.48    9.00
   4  11   6  158.18    7.60
   5  11   6   41.30    3.30
   5  11   6   43.10    2.60
   5  11   6   40.40    2.80
   5  11   6   42.60    3.60
   3 -12  -6   19.60    2.60
   3 -12  -6   17.50    2.50
   3 -12  -6   19.10    2.70
   3 -12  -6   25.70    3.60
  -3  12   6   17.10    2.80
  -3  12   6   17.60    2.60
   2 -12  -6   34.60    4.10
   2 -12  -6   34.90    4.50
   2 -12  -6   34.00    5.20
   2 -12  -6   36.50    4.10
  -2  12   6   35.40    4.80
   1 -12  -6    3.10    2.40
   1 -12  -6    2.60    2.00
   1 -12  -6    6.00    2.50
   1 -12  -6    1.80    2.10
  -1  12   6    5.80    3.20
  -1  12   6    0.90    2.90
  -1  12   6    0.70    2.10
   0 -12  -6  251.67   11.90
   0 -12  -6  258.17   11.90
   0 -12  -6  258.57   18.30
   0  12   6  235.48   14.80
   0  12   6  239.18   12.50
   0  12   6  253.27   15.00
  -1 -12  -6   45.50    7.20
  -1 -12  -6   38.60    4.20
  -1 -12  -6   40.70    4.30
   1  12   6   49.50    4.30
   1  12   6   45.80    7.00
   1  12   6   50.49    7.00
   1  12   6   51.89    6.00
   1  12   6   64.59    7.00
   1  12   6   56.69    4.50
  -2 -12  -6  111.49    6.90
   2  12   6  112.49    6.50
   2  12   6  114.29    6.40
   2  12   6  124.29    8.80
   2  12   6  117.79   10.10
   2  12   6   99.69    7.70
  -3 -12  -6   23.30    3.30
   3  12   6   14.40    2.50
   3  12   6   30.90    4.80
   3  12   6   18.00    3.70
   3  12   6   20.90    6.70
   3  12   6   14.80    3.50
   3  12   6   18.10    2.60
   3  12   6   20.50    4.80
   3  12   6   22.20    4.40
   4  12   6   43.80    3.50
   4  12   6   46.10    4.90
   4  12   6   45.30    4.20
   4  12   6   45.10    4.40
   5  12   6    7.40    1.50
   5  12   6    4.60    1.50
   3 -13  -6   12.20    1.70
   3 -13  -6   15.50    2.20
  -3  13   6    9.30    1.70
  -3  13   6   15.20    2.40
   2 -13  -6   24.70    3.90
   2 -13  -6   27.50    3.70
   2 -13  -6   32.30    3.50
   2 -13  -6   34.80    3.30
  -2  13   6   32.30    4.10
  -2  13   6   33.40    3.90
   1 -13  -6   20.10    3.50
   1 -13  -6   16.80    3.20
   1 -13  -6   21.00    3.90
  -1  13   6   15.80    3.40
  -1  13   6   16.40    4.40
   0 -13  -6  113.49    7.00
   0 -13  -6  106.59    7.10
   0  13   6  109.89    7.60
   0  13   6  128.79   10.10
  -1 -13  -6   40.30    4.70
  -1 -13  -6   45.40    4.20
   1  13   6   36.00    3.90
   1  13   6   35.50    3.60
   1  13   6   46.40    5.90
   1  13   6   44.60    5.70
   1  13   6   43.90    7.40
   1  13   6   35.80    5.00
  -2 -13  -6  107.09    6.70
   2  13   6  114.59    9.70
   2  13   6  105.69    7.60
   2  13   6  101.59    6.00
   2  13   6  107.59    8.20
   2  13   6  109.29    6.20
   3  13   6   10.90    3.60
   3  13   6   17.60    3.30
   3  13   6   19.50    3.60
   4  13   6   17.10    2.60
   4  13   6   18.80    3.20
   4  13   6   13.40    1.80
   4  13   6   19.20    3.00
   2 -14  -6   39.30    3.50
   2 -14  -6   37.90    3.20
   2 -14  -6   40.30    4.00
  -2  14   6   32.20    3.10
  -2  14   6   40.70    3.80
   1 -14  -6    9.40    2.40
   1 -14  -6   10.10    2.40
  -1  14   6    9.20    2.70
  -1  14   6   12.90    3.60
   0 -14  -6   17.90    3.00
   0 -14  -6   29.60    4.00
   0  14   6   34.10    4.80
   0  14   6   35.70    5.90
  -1 -14  -6  113.69    7.00
  -1 -14  -6   97.29    5.90
   1  14   6  106.99    7.50
   1  14   6   98.49    5.70
   1  14   6  111.39    9.40
  -2 -14  -6   63.49    5.10
  -2 -14  -6   58.79    4.30
   2  14   6   59.49    4.50
   2  14   6   64.79    4.30
   2  14   6   60.19    5.40
   2  14   6   58.69    5.80
   2  14   6   68.19    7.30
  -3 -14  -6    4.20    1.70
   3  14   6    3.00    1.40
   3  14   6    3.70    2.70
   3  14   6   -0.50    1.40
   3  14   6    4.00    1.50
   3  14   6    5.60    2.20
   3  14   6    2.80    1.60
  -4 -14  -6    9.80    1.50
   4  14   6   11.00    1.80
   4  14   6    9.90    2.20
   4  14   6    7.50    1.70
   4  14   6   10.80    1.90
   4  14   6    9.40    1.30
   2 -15  -6    6.30    1.50
  -2  15   6    3.80    1.40
   1 -15  -6   12.20    2.40
   1 -15  -6   18.70    2.90
  -1  15   6   21.10    3.30
  -1  15   6   17.30    3.60
   0 -15  -6    3.70    2.00
   0 -15  -6    5.30    1.90
   0  15   6    2.10    2.30
   0  15   6    0.60    1.80
  -1 -15  -6    3.50    2.00
  -1 -15  -6    0.00    1.40
   1  15   6    1.20    1.40
   1  15   6    2.50    2.40
   1  15   6    1.70    1.90
  -2 -15  -6    2.30    1.60
  -2 -15  -6    1.70    1.30
   2  15   6    1.30    2.10
   2  15   6    3.40    1.40
   2  15   6    1.10    1.60
  -3 -15  -6   12.10    2.00
  -3 -15  -6   10.80    1.60
   3  15   6    9.30    2.60
   3  15   6   10.50    2.10
   3  15   6   12.60    2.30
   3  15   6   14.30    1.90
   1 -16  -6    4.10    1.20
   1 -16  -6    3.00    1.40
  -1  16   6    2.80    1.50
   0 -16  -6   37.10    3.70
   0  16   6   36.10    4.30
   0  16   6   28.80    4.50
  -1 -16  -6    6.90    1.70
  -1 -16  -6    7.50    2.10
   1  16   6    6.60    2.70
   1  16   6    4.20    2.00
  -2 -16  -6    5.60    1.50
  -2 -16  -6    6.50    1.70
   2  16   6    4.10    1.20
   2  16   6    6.70    2.40
  -3 -16  -6    2.80    1.00
   3  16   6    2.70    1.50
   3  16   6    3.40    1.10
   3  16   6    2.50    0.90
   0 -17  -6    8.90    1.60
   0  17   6    2.10    1.40
   0  17   6    6.20    1.60
  -1 -17  -6   11.10    1.80
   1  17   6    8.20    2.30
   1  17   6    8.10    1.80
  -2 -17  -6    9.80    1.60
  -2 -17  -6    7.40    1.30
   1  15  -7    5.80    1.80
  -1 -15   7    7.00    2.50
   0  15  -7   30.80    3.70
   0 -15   7   27.00    2.50
   0 -15   7   33.20    4.80
  -1  15  -7   12.70    2.10
  -1  15  -7   10.00    2.00
   1 -15   7   12.00    1.70
   1 -15   7   19.60    3.50
   2  14  -7    9.30    2.20
   2  14  -7   10.60    2.30
  -2 -14   7    9.90    2.80
   1  14  -7   18.20    3.10
  -1 -14   7   18.50    4.10
   0  14  -7    3.30    2.10
   0  14  -7    1.00    1.80
   0 -14   7    0.10    1.20
   0 -14   7    0.00    2.60
  -1  14  -7    0.60    1.60
  -1  14  -7    1.20    1.60
   1 -14   7   -1.70    2.40
   1 -14   7    2.90    1.40
  -2  14  -7   14.10    2.60
   2 -14   7   14.00    1.90
   3  13  -7   14.00    2.20
   2  13  -7    4.70    2.20
   2  13  -7    9.60    2.70
  -2 -13   7    6.00    2.70
   1  13  -7    8.40    2.80
   1  13  -7   10.40    3.10
  -1 -13   7    9.10    3.50
   0  13  -7   15.90    3.90
   0  13  -7   16.20    3.60
   0 -13   7   21.20    4.90
   0 -13   7   20.00    3.00
  -1  13  -7    2.50    2.10
  -1  13  -7    1.20    2.10
   1 -13   7    2.20    2.70
   1 -13   7    0.30    1.50
  -2  13  -7   19.50    3.00
  -2  13  -7   14.30    3.10
   2 -13   7   23.20    2.90
  -3  13  -7    6.80    1.60
   3 -13   7   12.10    1.50
   3  12  -7   23.00    2.20
   3  12  -7   19.30    3.00
   3  12  -7   21.40    3.20
   2  12  -7   28.80    4.30
   2  12  -7   20.80    3.70
  -2 -12   7   26.40    4.60
   1  12  -7   33.30    5.40
   1  12  -7   47.90    6.20
  -1 -12   7   47.10    7.10
   0  12  -7   14.50    3.70
   0  12  -7   12.10    3.40
   0  12  -7   19.80    5.40
   0 -12   7    9.90    3.60
   0 -12   7   13.80    2.70
  -1  12  -7   39.20    5.30
  -1  12  -7   38.80    5.70
   1 -12   7   39.00    4.20
   1 -12   7   46.10    7.00
  -2  12  -7    1.40    1.80
   2 -12   7   -0.80    2.70
   2 -12   7    2.00    1.70
  -3  12  -7   14.50    2.30
  -3  12  -7   18.90    3.20
   3 -12   7   22.40    2.50
   3 -12   7   20.10    2.30
   3 -12   7   20.30    2.50
   4  11  -7   22.80    2.30
   4  11  -7   24.00    2.10
   4  11  -7   36.20    3.10
   3  11  -7   18.80    3.50
   3  11  -7   16.50    2.30
   3  11  -7   15.00    2.90
   3  11  -7   15.70    2.60
   3  11  -7   16.40    3.30
   2  11  -7   24.20    4.20
   2  11  -7   19.40    3.80
   2  11  -7   18.70    3.70
  -2 -11   7   18.10    4.00
   1  11  -7   54.29    5.80
   1  11  -7   56.79    6.10
   1  11  -7   40.20    5.40
   1  11  -7   48.60    7.30
  -1 -11   7   65.89    7.20
   0  11  -7   12.30    3.50
   0  11  -7   15.80    4.60
   0  11  -7   12.90    3.70
   0 -11   7   21.20    5.40
  -1  11  -7   11.70    3.60
  -1  11  -7    5.80    3.20
  -1  11  -7   11.70    4.20
   1 -11   7    6.90    3.70
   1 -11   7    9.80    2.70
  -2  11  -7   26.10    4.60
  -2  11  -7   25.30    3.70
   2 -11   7   38.50    4.70
   2 -11   7   37.40    3.60
   2 -11   7   32.20    6.00
   2 -11   7   36.80    4.30
  -3  11  -7    0.70    1.40
  -3  11  -7    0.80    1.40
   3 -11   7    0.30    1.40
   3 -11   7   -1.20    1.30
   3 -11   7    1.50    1.40
   3 -11   7    0.90    1.50
  -4  11  -7    2.60    1.70
   4 -11   7    2.30    1.00
   4 -11   7    2.30    1.70
   4  10  -7   30.00    3.10
   4  10  -7   29.50    2.90
   4  10  -7   31.00    2.40
   4  10  -7   31.70    3.10
   4  10  -7   32.10    2.70
   3  10  -7   11.90    3.10
   3  10  -7   13.10    3.10
   3  10  -7   14.00    2.70
   3  10  -7   14.70    2.40
   3  10  -7   10.50    2.40
   3  10  -7   14.00    3.40
   2  10  -7   82.69    6.50
   2  10  -7   74.99    7.40
   2  10  -7   87.49    9.80
   2  10  -7   89.99    7.30
   2  10  -7   80.89    5.50
   2  10  -7   83.39    6.70
  -2 -10   7   84.49    7.50
   1  10  -7   -1.00    2.80
   1  10  -7    2.40    2.50
   1  10  -7    1.40    2.70
   1  10  -7   -0.30    2.20
  -1 -10   7   -0.20    2.80
   0  10  -7  682.23   29.10
   0  10  -7  716.53   30.20
   0  10  -7  686.13   27.90
   0 -10   7  680.93   29.80
   0 -10   7  712.13   32.40
  -1  10  -7  191.98   10.10
  -1  10  -7  158.48   11.10
   1 -10   7  168.58    9.80
  -2  10  -7   35.30    6.30
  -2  10  -7   26.40    5.10
   2 -10   7   22.90    3.40
   2 -10   7   28.70    3.90
   2 -10   7   21.10    3.70
   2 -10   7   22.40    5.50
  -3  10  -7   31.30    5.10
   3 -10   7   36.50    4.00
   3 -10   7   30.20    3.60
   3 -10   7   27.60    3.60
   3 -10   7   32.40    4.30
  -4  10  -7   10.90    2.30
  -4  10  -7    8.10    1.90
   4 -10   7   10.10    1.60
   4 -10   7   10.10    1.80
   4 -10   7    8.10    1.30
   4 -10   7   10.50    1.60
   4 -10   7    7.80    1.70
   4 -10   7   11.90    2.00
   4   9  -7   13.70    2.30
   4   9  -7   15.60    2.80
   4   9  -7   11.30    1.90
   4   9  -7    5.40    1.90
   4   9  -7   10.90    2.40
   3   9  -7   58.29    4.70
   3   9  -7   59.39    6.00
   3   9  -7   56.69    4.50
   3   9  -7   57.09    5.80
   3   9  -7   61.49    5.70
   3   9  -7   59.99    5.00
   2   9  -7    2.90    2.90
   2   9  -7    6.50    2.70
   2   9  -7    7.30    2.10
   2   9  -7   13.00    3.80
   1   9  -7    1.20    3.00
  -1  -9   7    6.20    4.50
  -1  -9   7    3.60    3.50
   0   9  -7  158.28   11.10
   0  -9   7  170.98   13.10
  -1   9  -7   54.69    6.90
   1  -9   7   64.09    8.80
  -2   9  -7  148.29   10.10
  -2   9  -7  136.89    9.80
   2  -9   7  123.79    7.10
   2  -9   7  120.59   10.50
   2  -9   7  123.09    7.50
   2  -9   7  123.09    7.90
  -3   9  -7   11.80    3.40
   3  -9   7   19.70    3.40
   3  -9   7   16.60    2.40
   3  -9   7   17.90    3.10
   3  -9   7   19.20    3.10
   3  -9   7   16.40    3.10
  -4   9  -7    4.60    2.00
   4  -9   7    6.60    1.90
   4  -9   7    8.10    1.80
   4  -9   7    8.10    1.80
   4  -9   7    8.60    2.00
   4  -9   7    9.40    1.70
   4  -9   7    8.80    1.90
   4   8  -7   21.10    3.10
   4   8  -7   15.90    2.90
   4   8  -7   15.50    2.90
   4   8  -7   23.40    2.90
   4   8  -7   10.30    2.60
   3   8  -7  115.49    7.30
   3   8  -7  120.09    6.80
   3   8  -7  119.29    8.90
   3   8  -7  113.09    8.00
   3   8  -7  107.69    7.80
   3   8  -7  119.89    7.10
   3   8  -7  107.99    8.80
   2   8  -7   71.39    5.70
   2   8  -7   57.39    8.00
   2   8  -7   78.39   10.00
   2   8  -7   85.09    8.30
  -2  -8   7   68.99    8.90
  -2  -8   7   80.19   10.20
   1   8  -7   18.10    4.60
  -1  -8   7   17.60    5.30
  -1  -8   7   20.40    5.30
   0   8  -7   37.10    5.90
   0  -8   7   37.60    6.90
  -1   8  -7  465.65   20.50
  -1   8  -7  508.55   22.20
   1  -8   7  519.85   24.90
   1  -8   7  506.95   23.60
  -2   8  -7  365.46   17.60
  -2   8  -7  376.16   18.50
   2  -8   7  419.46   21.40
   2  -8   7  403.16   22.10
  -3   8  -7  109.29    8.50
   3  -8   7  111.69    7.30
   3  -8   7  114.59    7.50
   3  -8   7  109.89    6.30
   3  -8   7  106.59    6.90
   3  -8   7  111.29    7.20
   3  -8   7  110.39    6.60
  -4   8  -7   11.20    2.90
   4  -8   7   14.30    2.60
   4  -8   7   15.40    2.40
   4  -8   7   20.60    3.10
   4  -8   7   16.10    2.40
   4  -8   7   14.80    2.80
   4  -8   7   16.80    2.60
   4  -8   7   15.70    2.70
   4   7  -7    4.40    2.00
   4   7  -7    6.50    1.80
   4   7  -7    2.40    2.00
   4   7  -7    2.70    1.70
   4   7  -7    2.80    2.20
   3   7  -7   21.20    4.80
   3   7  -7   23.10    3.40
   3   7  -7   20.70    4.70
   3   7  -7   27.90    3.80
   3   7  -7   22.10    3.60
   3   7  -7   24.10    4.50
   3   7  -7   16.70    3.80
   2   7  -7  112.49    7.10
   2   7  -7  115.59    8.90
  -2  -7   7  111.39   10.50
  -2  -7   7   93.09   10.80
  -2  -7   7  115.99   10.80
  -2  -7   7  107.39    9.70
   1   7  -7  128.09    9.10
  -1  -7   7  131.49   10.10
  -1  -7   7  141.09   10.80
   0   7  -7  303.67   14.90
   0  -7   7  292.47   15.30
   0  -7   7  292.37   16.40
  -1   7  -7   47.90    6.20
  -1   7  -7   52.09    5.70
   1  -7   7   45.90    7.30
   1  -7   7   48.50    6.90
  -2   7  -7   73.89    7.10
  -2   7  -7   53.59    6.50
   2  -7   7   65.49    9.00
   2  -7   7   71.39   10.00
  -3   7  -7   48.30    6.20
  -3   7  -7   42.20    6.50
   3  -7   7   38.90    6.50
   3  -7   7   20.80    5.60
   3  -7   7   31.20    3.90
   3  -7   7   40.90    4.90
   3  -7   7   47.60    4.20
   3  -7   7   44.20    4.10
   3  -7   7   44.60    4.40
   3  -7   7   42.50    4.90
   3  -7   7   59.79    5.40
   4  -7   7    8.40    2.40
   4  -7   7   10.30    2.40
   4  -7   7    7.20    2.10
   4  -7   7    6.40    2.30
   4  -7   7    9.90    2.20
   4  -7   7    4.80    2.10
   5  -7   7   11.40    1.50
   5  -7   7    5.00    1.40
   5  -7   7   13.00    1.70
   5  -7   7    5.20    1.20
   5   6  -7   12.00    1.50
   5   6  -7   14.70    1.90
   5   6  -7   14.00    2.20
   4   6  -7   -0.30    2.10
   4   6  -7    3.20    2.00
   4   6  -7    0.20    1.60
   4   6  -7    3.50    2.20
   4   6  -7    1.60    1.90
   4   6  -7   -0.60    1.40
   3   6  -7   67.09    6.30
   3   6  -7   67.49    7.30
   3   6  -7   80.99    6.20
   3   6  -7   75.99    5.50
   3   6  -7   80.59    5.70
   3   6  -7   77.99    6.70
   3   6  -7   73.19    7.20
   2   6  -7    0.10    2.80
   2   6  -7    2.20    1.90
  -2  -6   7   -0.80    3.00
  -2  -6   7   -0.20    2.90
  -2  -6   7    2.80    3.20
   1   6  -7   64.29    6.90
  -1  -6   7   50.39    6.80
  -1  -6   7   34.90    5.70
   0   6  -7   14.80    3.60
   0  -6   7   17.60    4.30
  -1   6  -7   64.29    6.10
  -1   6  -7   62.49    5.30
   1  -6   7   54.99    7.00
   1  -6   7   83.19    9.40
  -2   6  -7    0.90    2.30
  -2   6  -7   -1.30    2.20
   2  -6   7    2.80    3.10
   2  -6   7    0.10    3.50
  -3   6  -7    0.70    2.60
  -3   6  -7    1.50    3.70
  -3   6  -7    6.00    3.90
   3  -6   7    2.70    2.30
   3  -6   7    8.40    4.90
   3  -6   7    1.60    2.10
   3  -6   7    2.30    1.80
   3  -6   7    4.50    2.40
   3  -6   7    3.00    2.20
   3  -6   7    2.40    2.50
   3  -6   7    0.50    3.30
   3  -6   7    3.70    1.90
   4  -6   7   34.60    4.10
   4  -6   7   39.10    3.80
   4  -6   7   23.30    3.40
   4  -6   7   25.50    3.70
   4  -6   7   36.10    4.80
   4  -6   7   36.70    3.90
   5  -6   7    7.70    1.60
   5  -6   7    6.50    1.40
   5  -6   7    5.90    1.40
   5  -6   7    8.00    1.50
   5  -6   7    6.50    2.10
   5  -6   7    5.90    1.60
   5   5  -7   10.00    1.80
   5   5  -7    9.00    1.80
   5   5  -7    8.00    1.20
   5   5  -7   11.90    1.80
   4   5  -7    3.50    1.70
   4   5  -7    6.50    2.70
   4   5  -7    1.70    2.00
   4   5  -7    6.60    2.30
   4   5  -7    5.10    2.80
   4   5  -7    7.50    2.10
   4   5  -7    7.60    2.50
   3   5  -7   30.50    6.30
   3   5  -7   32.30    5.20
   3   5  -7   23.40    3.50
   3   5  -7   39.70    5.50
   3   5  -7   17.40    4.30
   3   5  -7   30.00    6.00
   3   5  -7   21.40    3.60
   3   5  -7   25.10    5.70
   3   5  -7   19.10    3.20
  -3  -5   7   19.00    4.60
  -3  -5   7   28.50    6.80
  -3  -5   7   28.70    6.80
   2   5  -7  204.78   12.50
   2   5  -7  205.48   10.20
   2   5  -7  218.48   12.70
  -2  -5   7  214.48   13.70
  -2  -5   7  208.18   13.80
  -2  -5   7  205.98   12.20
   1   5  -7   30.10    4.80
  -1  -5   7   24.50    4.90
  -1  -5   7   26.10    4.10
  -1  -5   7   26.80    5.10
   0   5  -7  346.37   15.80
   0  -5   7  370.16   16.70
   0  -5   7  380.56   17.60
  -1   5  -7  653.93   25.70
  -1   5  -7  691.13   27.30
   1  -5   7  670.03   28.40
   1  -5   7  729.73   28.70
  -2   5  -7   72.49    6.80
  -2   5  -7   73.19    6.40
  -2   5  -7   57.59    6.40
   2  -5   7   78.39    9.30
   2  -5   7   71.79    7.40
   2  -5   7   85.69    9.70
  -3   5  -7   51.29    7.30
  -3   5  -7   49.40    6.90
  -3   5  -7   35.30    5.30
   3  -5   7   63.19    9.60
   3  -5   7   63.99    8.80
   3  -5   7   40.50    5.20
   4  -5   7    3.10    3.60
   4  -5   7    1.20    2.00
   4  -5   7    4.40    2.10
   4  -5   7    5.50    2.00
   4  -5   7    3.50    2.00
   4  -5   7    3.70    2.50
   4  -5   7    4.50    2.00
   5  -5   7    4.20    1.70
   5  -5   7    4.20    1.50
   5  -5   7    3.40    1.60
   5  -5   7    3.30    1.40
   5  -5   7    3.20    1.40
   5  -5   7    4.70    1.40
   5   4  -7   21.80    2.50
   5   4  -7   15.30    1.70
   5   4  -7   23.80    2.60
   5   4  -7   15.40    2.30
   4   4  -7   40.30    5.70
   4   4  -7   52.39    5.90
   4   4  -7   51.89    4.80
   4   4  -7   49.50    4.30
   4   4  -7   43.20    3.90
   4   4  -7   53.39    5.70
   4   4  -7   58.79    6.30
   3   4  -7  130.49   10.70
   3   4  -7  115.09   10.20
   3   4  -7  123.99    7.80
  -3  -4   7  129.99   11.40
  -3  -4   7  129.39    9.10
  -3  -4   7  124.39   11.80
   2   4  -7  121.79    7.10
   2   4  -7  134.99    9.40
   2   4  -7  139.69    9.60
  -2  -4   7  114.79    9.80
  -2  -4   7  131.29    9.00
  -2  -4   7  105.19    8.30
  -2  -4   7  132.39    9.90
   1   4  -7  152.48    9.10
   1   4  -7  152.48    9.00
  -1  -4   7  147.09    9.20
  -1  -4   7  158.48    9.20
  -1  -4   7  167.48   10.30
   0   4  -7   69.59    5.20
   0  -4   7   59.49    5.50
   0  -4   7   64.99    5.80
  -1   4  -7  314.87   14.50
  -1   4  -7  284.67   13.00
   1  -4   7  311.77   15.20
   1  -4   7  310.37   15.10
  -2   4  -7  328.77   15.70
  -2   4  -7  319.97   15.10
  -2   4  -7  316.87   14.80
   2  -4   7  292.97   15.90
   2  -4   7  292.87   16.10
   2  -4   7  333.87   16.90
  -3   4  -7  162.88   11.00
  -3   4  -7  147.29   10.40
  -3   4  -7  155.08    9.90
   3  -4   7  164.68   12.20
   3  -4   7  144.59   11.50
   3  -4   7  144.09    8.90
   4  -4   7    1.80    1.60
   4  -4   7    1.60    2.00
   4  -4   7    2.20    3.60
   4  -4   7   -0.20    1.40
   4  -4   7    2.10    2.00
   4  -4   7   -0.90    1.60
   4  -4   7   -1.00    2.00
   5  -4   7    1.90    1.50
   5  -4   7    2.60    1.40
   5  -4   7    2.20    1.40
   5  -4   7    2.60    1.40
   5  -4   7    1.70    1.60
   5   3  -7    0.50    1.10
   5   3  -7    1.00    1.10
   5   3  -7    0.50    0.90
   5   3  -7    0.60    1.00
   5   3  -7    1.70    1.10
   4   3  -7   57.79    5.50
   4   3  -7   56.49    4.50
   4   3  -7   61.89    5.10
   4   3  -7   62.19    5.40
   4   3  -7   51.49    5.70
   4   3  -7   56.79    6.10
   3   3  -7   29.00    4.00
   3   3  -7   34.20    6.50
   3   3  -7   31.60    6.00
  -3  -3   7   39.10    5.70
  -3  -3   7   42.60    7.30
  -3  -3   7   35.20    7.30
   2   3  -7  173.28    9.10
   2   3  -7  196.78   11.70
   2   3  -7  190.68   11.70
  -2  -3   7  190.48   10.80
  -2  -3   7  191.18   12.40
  -2  -3   7  184.08   10.90
  -2  -3   7  197.98   13.10
   1   3  -7  318.07   14.50
   1   3  -7  305.87   14.40
  -1  -3   7  286.17   14.20
  -1  -3   7  340.77   15.70
  -1  -3   7  325.37   15.70
  -1  -3   7  311.87   14.50
   0   3  -7  425.86   17.20
   0  -3   7  425.76   18.30
   0  -3   7  421.36   17.90
  -1   3  -7  155.08    7.90
  -1   3  -7  146.69    8.70
   1  -3   7  151.38    9.10
   1  -3   7  141.49    8.90
   1  -3   7  156.88    7.80
  -2   3  -7   50.49    5.70
  -2   3  -7   66.09    6.30
   2  -3   7   64.99    5.30
  -3   3  -7    7.20    4.30
  -3   3  -7    7.20    2.90
  -3   3  -7   15.60    4.10
   3  -3   7    3.40    3.30
   3  -3   7   11.40    4.50
   3  -3   7    8.10    2.70
   3  -3   7   11.20    3.30
   4  -3   7    6.60    2.80
   4  -3   7    9.30    2.70
   4  -3   7   11.40    2.90
   4  -3   7   11.80    2.50
   4  -3   7   13.80    3.00
   4  -3   7   14.50    5.00
   4  -3   7    9.90    2.40
   5  -3   7    5.20    1.70
   5  -3   7   -0.10    1.30
   5  -3   7    0.10    1.40
   5  -3   7   -0.20    1.20
   5  -3   7   -0.60    1.50
   5   2  -7   22.00    2.70
   5   2  -7   16.40    2.80
   5   2  -7   18.70    2.30
   5   2  -7   19.30    2.90
   4   2  -7    7.70    2.70
   4   2  -7    2.80    2.20
   4   2  -7    7.40    2.50
   4   2  -7    5.20    2.00
   4   2  -7    4.90    2.10
   4   2  -7    7.70    3.30
  -4  -2   7    3.60    2.30
   3   2  -7  129.99    7.70
   3   2  -7  115.19   10.40
   3   2  -7  130.89   10.40
  -3  -2   7  131.49   11.60
  -3  -2   7  117.39   10.10
  -3  -2   7  113.99    8.50
   2   2  -7  429.56   20.40
   2   2  -7  436.86   17.20
   2   2  -7  450.35   20.20
  -2  -2   7  419.06   20.70
  -2  -2   7  405.36   19.50
  -2  -2   7  439.26   18.70
   1   2  -7  520.35   21.30
   1   2  -7  495.85   20.60
  -1  -2   7  516.85   21.20
  -1  -2   7  525.65   21.90
  -1  -2   7  525.35   21.00
   0   2  -7   43.30    4.00
   0  -2   7   48.70    4.60
   0  -2   7   44.60    4.20
  -1   2  -7  377.06   15.40
  -1   2  -7  377.66   16.00
  -1   2  -7  372.06   16.30
   1  -2   7  384.16   16.40
   1  -2   7  384.46   15.10
   1  -2   7  364.66   16.60
   1  -2   7  400.56   16.90
  -2   2  -7   57.29    6.70
  -2   2  -7   43.10    5.30
  -2   2  -7   32.50    4.40
   2  -2   7   53.99    5.90
   2  -2   7   48.90    6.60
   2  -2   7   49.90    4.50
   2  -2   7   48.40    6.10
  -3   2  -7   18.60    4.40
  -3   2  -7    4.40    2.40
   3  -2   7    9.00    3.00
   3  -2   7   10.10    3.20
  -4   2  -7   67.19    8.90
   4  -2   7   55.69    5.50
   4  -2   7   45.90    4.80
   4  -2   7   53.09    4.90
   4  -2   7   47.40    4.20
   4  -2   7   49.99    4.60
   4  -2   7   55.49    8.60
   4  -2   7   51.69    7.70
   5  -2   7    5.10    2.20
   5  -2   7   12.10    2.20
   5  -2   7   11.60    2.40
   5  -2   7    8.00    2.00
   5   1  -7   47.00    3.30
   5   1  -7   37.10    3.30
   5   1  -7   37.80    3.50
   5   1  -7   41.50    3.20
   4   1  -7   13.00    3.60
   4   1  -7   15.20    3.30
   4   1  -7   20.50    3.50
   4   1  -7   20.20    3.00
   4   1  -7   21.30    3.30
   4   1  -7   12.70    3.00
   4   1  -7   20.80    4.10
  -4  -1   7   18.60    3.50
   3   1  -7  285.97   13.20
   3   1  -7  280.27   16.00
   3   1  -7  300.37   17.10
  -3  -1   7  301.67   18.00
  -3  -1   7  287.37   14.20
  -3  -1   7  275.77   16.40
   2   1  -7  491.15   20.80
   2   1  -7  461.65   18.00
   2   1  -7  441.16   21.00
   2   1  -7  466.05   20.80
  -2  -1   7  438.36   20.60
  -2  -1   7  443.76   21.60
  -2  -1   7  462.95   19.40
   1   1  -7  149.88    8.40
   1   1  -7  146.69    8.70
  -1  -1   7  145.29    9.00
  -1  -1   7  158.48    8.90
  -1  -1   7  151.88    8.40
   0  -1   7  517.15   20.40
   0  -1   7  509.75   20.30
  -1   1  -7   56.49    4.70
  -1   1  -7   48.40    4.70
   1  -1   7   48.20    3.80
   1  -1   7   47.50    4.80
   1  -1   7   44.00    4.40
   1  -1   7   52.19    4.10
  -2   1  -7  526.95   20.80
  -2   1  -7  518.25   22.10
   2  -1   7  521.65   22.10
   2  -1   7  520.15   22.80
   2  -1   7  497.35   20.80
   2  -1   7  511.45   20.70
  -3   1  -7   66.79    7.70
  -3   1  -7   59.49    8.00
  -3   1  -7   39.10    4.90
   3  -1   7   53.29    7.60
   3  -1   7   66.79    8.20
   3  -1   7   59.49    5.80
   3  -1   7   53.49    6.60
  -4   1  -7   42.90    7.20
  -4   1  -7   27.90    6.10
  -4   1  -7   27.90    4.30
   4  -1   7   28.60    3.70
   4  -1   7   26.00    5.10
   4  -1   7   32.00    4.10
   4  -1   7   38.30    4.00
   4  -1   7   30.30    5.20
   4  -1   7   29.30    6.00
   4  -1   7   31.40    6.70
   4  -1   7   25.30    3.60
   5  -1   7   40.50    3.90
   5  -1   7   50.29    4.00
   5  -1   7   45.10    4.10
   5  -1   7   50.89    4.70
   5   0  -7    0.60    1.10
   5   0  -7    2.50    1.40
   5   0  -7    1.70    1.20
   5   0  -7    0.60    1.20
   5   0  -7    0.80    1.00
   4   0  -7   23.90    3.30
   4   0  -7   30.70    3.80
   4   0  -7   25.60    4.30
   4   0  -7   22.30    4.50
   4   0  -7   17.60    3.30
   4   0  -7   27.80    4.60
   4   0  -7   23.70    3.70
  -4   0   7   25.50    3.90
   3   0  -7  167.78   12.50
   3   0  -7  165.48   11.70
   3   0  -7  165.18    8.90
   3   0  -7  158.58   12.00
  -3   0   7  166.68   12.30
  -3   0   7  160.58    9.40
  -3   0   7  168.38   13.20
  -3   0   7  167.08   10.00
   2   0  -7   61.49    6.10
   2   0  -7   62.89    7.20
   2   0  -7   54.09    4.50
   2   0  -7   73.79    8.50
  -2   0   7   65.49    7.60
  -2   0   7   64.99    5.60
  -2   0   7   51.99    7.00
   1   0  -7   77.59    6.00
   1   0  -7   87.89    6.10
   1   0  -7   80.59    6.20
  -1   0   7   89.99    6.60
  -1   0   7   84.79    5.90
  -1   0   7   88.39    6.70
   0   0  -7  261.57   11.50
   0   0   7  254.97   11.50
   0   0   7  269.87   12.00
  -1   0  -7  390.46   14.90
  -1   0  -7  317.57   14.70
   1   0   7  317.27   13.80
   1   0   7  335.77   13.70
   1   0   7  359.56   15.00
   1   0   7  337.97   15.20
  -2   0  -7  550.54   23.00
  -2   0  -7  537.75   21.50
   2   0   7  525.15   21.70
   2   0   7  559.14   22.00
   2   0   7  570.14   23.00
   2   0   7  538.35   23.60
  -3   0  -7   30.00    4.40
  -3   0  -7   27.50    5.90
   3   0   7   23.50    5.60
   3   0   7   27.10    4.80
   3   0   7   26.80    4.90
  -4   0  -7    2.60    2.00
  -4   0  -7   -2.50    3.80
  -4   0  -7    0.70    4.00
   4   0   7    3.30    2.20
   4   0   7    1.10    3.30
   4   0   7    1.90    1.90
   4   0   7    5.70    3.00
   4   0   7    0.70    2.30
   4   0   7   -0.20    2.10
   4   0   7    4.60    5.00
   4   0   7    2.60    2.00
   5   0   7   48.70    4.10
   5   0   7   55.09    4.80
   5   0   7   52.29    4.20
   5   0   7   56.19    4.30
   5  -1  -7    3.30    1.40
   5  -1  -7    3.00    1.20
   5  -1  -7    1.80    1.10
   5  -1  -7    0.50    1.10
   5  -1  -7    2.00    1.20
   4  -1  -7   30.20    4.00
   4  -1  -7   25.20    4.40
   4  -1  -7   34.10    4.80
   4  -1  -7   32.20    4.30
   4  -1  -7   33.80    4.60
   3  -1  -7   75.79    9.60
   3  -1  -7   67.99    5.50
   3  -1  -7   73.19    9.10
   3  -1  -7   85.79   10.40
  -3   1   7   73.09    9.30
  -3   1   7   68.99   10.30
  -3   1   7   72.09    6.60
  -3   1   7   68.39    6.00
   2  -1  -7  287.77   14.90
   2  -1  -7  292.47   15.60
   2  -1  -7  299.07   15.50
   2  -1  -7  300.17   12.60
  -2   1   7  286.67   16.00
  -2   1   7  297.37   14.00
  -2   1   7  289.17   15.40
  -2   1   7  288.17   12.90
   1  -1  -7  550.74   22.30
   1  -1  -7  553.04   21.90
   1  -1  -7  533.35   22.50
  -1   1   7  555.64   22.80
  -1   1   7  564.64   22.90
  -1   1   7  567.04   21.90
   0  -1  -7    0.70    1.40
   0   1   7    0.50    1.30
   0   1   7    0.60    1.30
  -1  -1  -7  693.93   26.90
  -1  -1  -7  732.23   26.70
   1   1   7  752.22   27.10
   1   1   7  709.03   26.20
   1   1   7  706.93   27.40
   1   1   7  717.53   26.10
  -3  -1  -7  272.17   12.70
   3   1   7  256.07   13.70
   3   1   7  267.67   15.60
   3   1   7  272.27   14.00
  -4  -1  -7    2.70    2.00
  -4  -1  -7    5.50    4.60
  -4  -1  -7    2.10    3.80
   4   1   7    0.40    2.90
   4   1   7    4.70    3.10
   4   1   7    1.20    2.00
   4   1   7    3.70    3.40
   5   1   7   34.20    3.60
   5   1   7   33.80    3.70
   5   1   7   28.20    3.30
   5   1   7   28.90    3.80
   5  -2  -7    1.40    1.00
   5  -2  -7    3.00    1.30
   5  -2  -7    1.20    1.20
   5  -2  -7    1.90    1.20
   4  -2  -7   23.00    3.60
   4  -2  -7   20.60    3.20
   4  -2  -7   24.30    3.80
   4  -2  -7   25.90    4.40
   4  -2  -7   25.00    4.10
   4  -2  -7   22.30    4.30
   3  -2  -7   92.99    6.20
   3  -2  -7   99.39    9.20
   3  -2  -7   84.99   10.40
   3  -2  -7   96.39    9.40
  -3   2   7   84.29   10.30
  -3   2   7  117.59   10.30
  -3   2   7   95.89    7.60
  -3   2   7  100.99    7.00
   2  -2  -7  157.28    7.90
   2  -2  -7  152.48   10.70
   2  -2  -7  157.58   10.70
   2  -2  -7  158.98   10.30
  -2   2   7  160.98    9.30
  -2   2   7  151.28    8.30
  -2   2   7  157.98   10.50
   1  -2  -7   37.50    4.50
   1  -2  -7   46.60    5.60
   1  -2  -7   38.50    4.90
  -1   2   7   40.30    4.80
  -1   2   7   43.40    5.40
  -1   2   7   48.20    5.30
  -1   2   7   40.50    5.00
   0  -2  -7   86.59    5.50
   0   2   7   78.69    5.40
   0   2   7   84.39    5.60
   1   2   7  307.47   12.60
   1   2   7  284.07   12.30
   1   2   7  293.47   13.60
   1   2   7  295.87   12.80
  -2  -2  -7  455.15   18.70
   2   2   7  418.06   19.00
   2   2   7  552.64   21.60
   2   2   7  449.66   19.20
  -3  -2  -7   78.79    5.90
   3   2   7   77.19    6.90
   3   2   7   79.49    6.80
   3   2   7   81.89    8.20
  -4  -2  -7  274.57   13.30
  -4  -2  -7  296.97   17.20
   4   2   7  306.37   15.80
   4   2   7  297.17   15.90
   4   2   7  298.27   13.40
   4   2   7  286.17   17.30
   5   2   7   12.40    2.40
   5   2   7    9.10    3.50
   5   2   7   11.90    2.30
   5   2   7    7.30    2.00
   5  -3  -7    2.00    1.10
   5  -3  -7    3.40    1.40
   5  -3  -7    3.20    1.30
   5  -3  -7    2.80    1.10
   4  -3  -7    2.50    2.10
   4  -3  -7    6.40    2.10
   4  -3  -7    4.50    2.10
   4  -3  -7    4.50    2.20
   4  -3  -7    3.60    2.00
   4  -3  -7    3.80    2.10
   3  -3  -7   70.09    9.00
   3  -3  -7   58.19    8.70
   3  -3  -7   72.79    5.40
   3  -3  -7   72.89    9.00
  -3   3   7   64.09    7.30
  -3   3   7   65.99    8.70
  -3   3   7   65.29    9.70
  -3   3   7   70.99    6.00
   2  -3  -7  139.69    9.90
   2  -3  -7  118.89    6.80
   2  -3  -7  116.59    9.20
   2  -3  -7  124.09    8.90
  -2   3   7  129.69    8.20
  -2   3   7  119.89    7.20
  -2   3   7  121.49    8.50
  -2   3   7  127.19    9.40
   1  -3  -7  571.34   22.40
   1  -3  -7  556.94   23.10
   1  -3  -7  583.04   23.40
  -1   3   7  575.04   22.40
  -1   3   7  570.44   23.40
  -1   3   7  538.35   22.40
   0  -3  -7  238.98   11.10
   0   3   7  238.58   11.00
   0   3   7  230.38   11.20
  -1  -3  -7  424.56   17.30
   1   3   7  419.76   16.80
   1   3   7  416.66   16.70
   1   3   7  419.66   18.00
   2   3   7   41.20    6.10
   2   3   7   38.70    5.00
   2   3   7   32.60    4.50
  -3  -3  -7    7.30    2.40
   3   3   7    9.40    4.20
   3   3   7   16.80    4.20
   3   3   7    8.00    3.00
  -4  -3  -7   79.29    6.10
   4   3   7  101.39   10.20
   4   3   7   89.99    8.20
   4   3   7   77.39    7.00
   4   3   7   70.99    9.10
   4   3   7   82.49    6.20
   4   3   7   76.99    7.50
   5   3   7   17.90    2.70
   5   3   7   18.50    2.60
   5   3   7   21.60    2.80
   5   3   7   20.90    4.40
   5  -4  -7   19.20    2.20
   5  -4  -7   17.10    2.10
   5  -4  -7    9.80    1.70
   5  -4  -7   13.10    1.80
   4  -4  -7   19.50    3.20
   4  -4  -7   16.70    3.30
   4  -4  -7   17.20    3.30
   4  -4  -7   14.10    3.40
   4  -4  -7   12.00    2.60
   4  -4  -7   14.90    3.00
   3  -4  -7    8.90    4.00
   3  -4  -7   10.30    5.00
   3  -4  -7    9.50    4.70
   3  -4  -7   10.40    4.20
   3  -4  -7    9.80    4.30
  -3   4   7   10.80    4.80
  -3   4   7   14.40    3.90
   2  -4  -7  137.19    7.50
   2  -4  -7  141.19    9.80
   2  -4  -7  154.78   10.70
   2  -4  -7  134.39   10.20
  -2   4   7  148.69    8.10
  -2   4   7  138.59    9.00
  -2   4   7  141.19   10.20
  -2   4   7  135.09    9.40
   1  -4  -7  209.88   11.30
   1  -4  -7  208.38   10.60
   1  -4  -7  209.18   11.30
  -1   4   7  185.48    9.40
  -1   4   7  209.98   11.40
  -1   4   7  214.08   11.10
  -1   4   7  205.48   10.70
   0  -4  -7  945.51   34.50
   0   4   7  926.81   34.10
   0   4   7  953.40   34.90
  -1  -4  -7 1442.36   51.19
  -1  -4  -7 1465.85   50.59
   1   4   7 1403.06   50.29
   1   4   7 1497.25   50.79
   1   4   7 1493.85   52.19
  -2  -4  -7  349.67   15.10
   2   4   7  335.47   16.70
   2   4   7  333.07   15.50
   3   4   7   25.70    5.00
   3   4   7   32.40    6.30
   3   4   7   29.20    5.10
  -4  -4  -7   31.90    4.30
   4   4   7   41.50    4.10
   4   4   7   30.00    3.50
   4   4   7   45.80    6.80
   4   4   7   21.30    5.10
   4   4   7   35.60    6.10
   4   4   7   35.40    4.10
   5   4   7   26.80    3.00
   5   4   7   27.50    3.00
   5   4   7   18.50    3.80
   5  -5  -7    6.30    1.40
   5  -5  -7    5.50    1.20
   5  -5  -7    5.90    1.40
   4  -5  -7   27.20    3.90
   4  -5  -7   20.40    3.40
   4  -5  -7   20.00    3.70
   4  -5  -7   30.80    3.80
   4  -5  -7   29.00    4.10
   4  -5  -7   26.10    3.30
   3  -5  -7   58.59    5.50
   3  -5  -7   59.79    5.30
   3  -5  -7   61.49    5.10
   3  -5  -7   58.59    5.70
   3  -5  -7   71.19   12.80
   3  -5  -7   65.79    6.20
   3  -5  -7   67.29    8.70
   3  -5  -7   62.39    5.80
  -3   5   7   94.49   14.80
  -3   5   7   70.39    8.40
   2  -5  -7  303.37   16.50
   2  -5  -7  306.77   16.80
   2  -5  -7  304.37   15.00
   2  -5  -7  275.67   15.30
  -2   5   7  279.97   13.20
  -2   5   7  298.47   15.60
  -2   5   7  300.97   14.80
  -2   5   7  298.57   16.30
   1  -5  -7  323.57   16.10
   1  -5  -7  300.97   15.80
  -1   5   7  393.96   14.50
  -1   5   7  326.37   16.00
  -1   5   7  345.97   16.10
   0  -5  -7  823.92   30.40
   0   5   7  774.52   30.60
  -1  -5  -7   55.19    5.10
  -1  -5  -7   58.49    4.80
   1   5   7   59.19    4.90
   1   5   7   52.79    5.30
  -2  -5  -7  336.87   14.80
   2   5   7  325.37   16.30
   2   5   7  315.47   13.90
   2   5   7  307.77   14.80
   2   5   7  315.87   15.10
  -3  -5  -7   75.59    6.20
   3   5   7   77.99    7.10
   3   5   7   65.89    8.70
   3   5   7   81.49    7.40
   4   5   7   40.30    4.40
   4   5   7   37.70    6.40
   4   5   7   38.50    4.00
   4   5   7   30.20    3.80
   4   5   7   35.00    6.50
   5   5   7    9.40    3.10
   5   5   7    5.90    1.70
   5   5   7   10.50    2.00
   4  -6  -7    4.30    2.10
   4  -6  -7    3.80    1.90
   4  -6  -7    7.80    2.40
   4  -6  -7    3.70    1.70
   4  -6  -7    4.30    1.90
   3  -6  -7   42.90    5.50
   3  -6  -7   43.90    4.60
   3  -6  -7   45.20    5.00
   3  -6  -7   49.10    6.40
   3  -6  -7   60.59    6.30
   3  -6  -7   50.99    4.40
   3  -6  -7   39.80    5.10
  -3   6   7   59.69    8.10
   2  -6  -7   16.40    4.40
   2  -6  -7   11.20    3.90
   2  -6  -7   19.30    4.90
   2  -6  -7   17.70    3.90
   2  -6  -7   14.40    3.80
  -2   6   7   20.80    4.70
  -2   6   7   14.70    4.40
  -2   6   7   22.70    4.00
  -2   6   7   24.00    4.90
   1  -6  -7  471.05   21.20
   1  -6  -7  457.05   21.30
  -1   6   7  500.75   21.30
  -1   6   7  477.75   20.80
  -1   6   7  460.85   18.90
   0  -6  -7    1.20    2.10
   0   6   7    1.50    1.80
   0   6   7    0.40    1.70
  -1  -6  -7  338.77   15.00
   1   6   7  308.67   14.40
   1   6   7  311.77   15.40
   1   6   7  323.27   13.90
  -2  -6  -7    1.20    2.00
   2   6   7    2.70    2.00
   2   6   7    4.60    2.50
   2   6   7    0.50    2.10
   2   6   7    0.00    1.90
  -3  -6  -7   23.90    4.30
   3   6   7   18.30    4.50
   3   6   7   24.50    7.40
   3   6   7   20.40    4.70
   4   6   7   78.59    5.40
   4   6   7   78.99    7.80
   4   6   7   76.79    6.60
   4   6   7   81.49    7.80
   4   6   7   79.79    5.40
   5   6   7   20.10    2.60
   5   6   7   17.10    2.40
   5   6   7   20.30    4.00
   4  -7  -7    6.90    1.90
   4  -7  -7   10.10    2.20
   4  -7  -7    8.30    2.20
   4  -7  -7   10.90    2.60
   4  -7  -7    8.30    2.20
   3  -7  -7    3.90    1.90
   3  -7  -7   10.70    2.50
   3  -7  -7   10.40    2.90
   3  -7  -7    7.90    2.80
   3  -7  -7    8.50    2.80
   3  -7  -7   11.50    3.00
   3  -7  -7    6.30    3.10
  -3   7   7   10.60    4.40
   2  -7  -7   70.89    8.90
   2  -7  -7   58.49    6.10
   2  -7  -7   67.29    9.00
  -2   7   7   45.90    6.70
  -2   7   7   73.19    8.60
   1  -7  -7  126.09    9.40
   1  -7  -7  130.09    9.90
  -1   7   7  138.29    9.60
  -1   7   7  130.69    7.80
   0  -7  -7   13.90    3.50
   0   7   7   13.70    3.50
   0   7   7   15.80    3.10
  -1  -7  -7  423.46   18.80
   1   7   7  420.86   18.40
   1   7   7  420.46   17.60
   1   7   7  431.96   19.40
  -2  -7  -7   28.90    4.40
  -2  -7  -7   30.50    4.90
   2   7   7   22.10    4.40
   2   7   7   18.50    4.40
   2   7   7   27.10    4.70
   2   7   7   21.00    3.80
  -3  -7  -7   12.20    3.50
   3   7   7   14.70    4.10
   3   7   7   11.40    4.30
   3   7   7    8.70    3.20
   4   7   7   -0.60    1.70
   4   7   7   -0.70    2.60
   4   7   7   -2.70    2.30
   4   7   7    0.70    1.60
   4   7   7    1.70    1.60
   5   7   7    3.30    2.20
   5   7   7    5.70    1.60
   5   7   7    5.30    1.50
   4  -8  -7    4.30    2.20
   4  -8  -7    4.90    1.40
   4  -8  -7    2.20    1.20
   4  -8  -7    4.90    1.70
   4  -8  -7    2.50    1.40
   4  -8  -7    2.90    1.40
   3  -8  -7   53.99    4.70
   3  -8  -7   35.40    4.70
   3  -8  -7   50.99    5.40
   3  -8  -7   48.00    4.30
   3  -8  -7   35.80    4.40
   3  -8  -7   45.00    4.70
   3  -8  -7   41.20    5.60
  -3   8   7   59.09    8.00
  -3   8   7   41.80    5.90
   2  -8  -7  196.98   14.10
   2  -8  -7  256.57   16.10
   2  -8  -7  231.58   12.90
  -2   8   7  277.87   15.30
   1  -8  -7  293.37   16.30
   1  -8  -7  311.57   16.30
   1  -8  -7  272.77   13.80
  -1   8   7  287.27   13.60
  -1   8   7  305.17   16.00
   0  -8  -7   -0.60    2.30
   0   8   7    1.00    2.30
   0   8   7    1.70    1.90
  -1  -8  -7   30.90    5.10
   1   8   7   22.00    3.50
   1   8   7   23.30    4.10
   1   8   7   30.90    5.30
  -2  -8  -7  149.19   10.10
  -2  -8  -7  149.49   10.00
   2   8   7  160.18   10.70
   2   8   7  145.69    9.10
   2   8   7  141.49    9.90
   2   8   7  152.28   11.00
  -3  -8  -7   55.99    6.90
   3   8   7   57.79    7.60
   3   8   7   41.50    6.30
   3   8   7   67.19    6.60
   4   8   7    8.50    3.60
   4   8   7    8.30    3.80
   4   8   7    7.40    2.00
   4   8   7   11.90    3.30
   4   8   7    6.10    1.90
   5   8   7    0.30    1.00
   5   8   7    2.40    1.90
   5   8   7    1.40    1.60
   4  -9  -7   10.40    1.90
   4  -9  -7   13.70    2.00
   4  -9  -7   11.30    2.00
   4  -9  -7    9.30    1.60
   4  -9  -7    9.20    1.70
  -4   9   7    9.20    2.00
   3  -9  -7   29.10    4.00
   3  -9  -7   25.40    3.90
   3  -9  -7   23.90    3.50
   3  -9  -7   27.30    3.70
   3  -9  -7   31.00    4.30
   3  -9  -7   19.80    3.40
   3  -9  -7   33.10    3.90
   3  -9  -7   29.10    5.00
  -3   9   7   31.70    5.50
   2  -9  -7  103.59    7.30
   2  -9  -7  116.79    8.10
   2  -9  -7  107.79    6.80
   2  -9  -7  113.89    8.50
   2  -9  -7  114.59    7.10
   2  -9  -7  112.59    7.10
  -2   9   7  104.89    9.00
  -2   9   7  123.79   10.20
   1  -9  -7   68.99    6.30
   1  -9  -7   65.79    8.40
   1  -9  -7   64.99    8.20
  -1   9   7   62.49    8.00
  -1   9   7   77.39    6.20
   0  -9  -7   12.50    3.20
   0  -9  -7    8.40    3.80
   0   9   7   10.50    3.10
   0   9   7    7.50    3.30
  -1  -9  -7  197.28   12.60
   1   9   7  230.58   12.80
   1   9   7  230.88   11.80
   1   9   7  242.18   13.70
  -2  -9  -7  186.58   12.00
   2   9   7  194.18   12.30
   2   9   7  189.68   11.90
   2   9   7  187.48   11.00
  -3  -9  -7  233.38   13.60
   3   9   7  220.68   10.40
   3   9   7  235.48   12.30
   3   9   7  216.68   14.00
   3   9   7  234.78   14.20
   3   9   7  253.17   13.10
   3   9   7  234.38   13.00
   3   9   7  222.88   12.90
   3   9   7  228.18   10.40
   4   9   7   53.09    5.90
   4   9   7   35.10    3.60
   4   9   7   27.50    6.20
   4   9   7   44.50    6.40
   4   9   7   40.80    5.50
   4   9   7   39.70    3.80
   5   9   7    3.80    1.90
   5   9   7    6.30    1.90
   5   9   7    6.30    1.50
   4 -10  -7    0.10    0.70
   4 -10  -7    0.00    0.80
   4 -10  -7   -0.20    0.50
  -4  10   7    0.10    1.00
   3 -10  -7   32.50    3.60
   3 -10  -7   25.70    3.30
   3 -10  -7   24.20    3.20
   3 -10  -7   28.80    4.50
   3 -10  -7   24.70    3.50
  -3  10   7   37.00    4.60
   2 -10  -7   65.49    5.20
   2 -10  -7   56.19    5.40
   2 -10  -7   58.09    4.80
   2 -10  -7   57.19    6.90
   2 -10  -7   59.79    5.60
  -2  10   7   61.59    6.80
  -2  10   7   83.89    9.60
   0 -10  -7  277.97   15.60
   0 -10  -7  285.27   13.50
   0  10   7  257.37   15.00
   0  10   7  275.57   13.60
  -1 -10  -7  265.57   14.80
   1  10   7  258.17   14.20
   1  10   7  229.98   14.30
   1  10   7  240.58   12.80
  -2 -10  -7   83.89    9.80
   2  10   7   72.29    6.90
   2  10   7   64.09    7.90
   3  10   7   72.69    7.40
   3  10   7   90.29   10.10
   3  10   7   63.09    4.70
   3  10   7   68.19    6.70
   3  10   7   67.19    4.80
   3  10   7   59.89    6.40
   3  10   7   67.69    7.50
   4  10   7   58.89    5.90
   4  10   7   56.69    4.10
   4  10   7   57.49    5.60
   4  10   7   53.99    5.10
   4  10   7   53.89    4.00
   4  10   7   60.39    6.00
   5  10   7   16.10    1.90
   5  10   7   19.90    3.30
   5  10   7   17.50    2.60
   3 -11  -7    4.70    1.50
   3 -11  -7    4.70    2.20
   3 -11  -7    7.30    1.90
   3 -11  -7    9.90    2.20
   3 -11  -7    7.00    1.80
  -3  11   7    5.40    2.10
   2 -11  -7   24.10    4.20
   2 -11  -7   32.00    3.90
   2 -11  -7   33.60    4.50
   2 -11  -7   28.20    3.50
  -2  11   7   20.10    3.70
  -2  11   7   30.20    5.70
   1 -11  -7   25.30    4.50
   1 -11  -7   39.70    4.50
   1 -11  -7   43.30    5.00
  -1  11   7   37.70    6.70
  -1  11   7   33.00    5.90
  -1  11   7   36.90    4.90
   0 -11  -7  171.28   10.10
   0 -11  -7  176.68   12.20
   0  11   7  171.58   11.40
   0  11   7  168.78   10.30
  -1 -11  -7  314.17   17.50
   1  11   7  325.27   17.10
   1  11   7  322.57   15.70
  -2 -11  -7   56.89    8.40
   2  11   7   39.60    5.70
   2  11   7   33.80    5.40
   2  11   7   29.50    5.80
   2  11   7   28.40    3.30
   2  11   7   41.10    7.10
   2  11   7   45.90    5.90
   2  11   7   31.30    3.50
   3  11   7   23.80    5.20
   3  11   7   37.20    5.10
   3  11   7   50.09    6.50
   3  11   7   43.90    3.80
   3  11   7   45.80    7.60
   3  11   7   59.79    6.80
   3  11   7   39.80    5.60
   3  11   7   45.30    4.20
   4  11   7   48.10    3.60
   4  11   7   36.20    4.80
   4  11   7   31.00    4.00
   4  11   7   41.10    5.20
   4  11   7   41.20    3.30
   4  11   7   41.10    4.70
   5  11   7    1.50    1.30
   5  11   7    2.00    0.90
   5  11   7    2.20    1.20
   3 -12  -7   15.70    2.20
   3 -12  -7   21.10    3.10
   3 -12  -7   16.60    2.20
   3 -12  -7   23.50    2.40
  -3  12   7   16.90    2.40
  -3  12   7   22.60    3.10
   2 -12  -7    6.90    2.00
   2 -12  -7    8.30    3.10
   2 -12  -7    4.30    2.20
  -2  12   7    7.40    3.10
  -2  12   7    6.90    2.40
   1 -12  -7   91.99    6.60
   1 -12  -7   94.79    7.50
   1 -12  -7   91.59    6.50
   1 -12  -7  106.89    6.50
  -1  12   7  103.59    8.90
  -1  12   7   93.29    9.00
  -1  12   7   98.69    7.00
   0 -12  -7  403.86   16.70
   0 -12  -7  370.06   17.40
   0 -12  -7  411.96   16.80
   0  12   7  391.76   17.80
   0  12   7  391.46   17.40
   0  12   7  405.66   20.40
  -1 -12  -7  448.66   18.10
  -1 -12  -7  433.36   17.90
   1  12   7  438.66   17.50
   1  12   7  460.45   20.10
   1  12   7  449.95   22.30
   1  12   7  440.26   19.10
  -2 -12  -7  132.69    7.40
   2  12   7  123.29    8.30
   2  12   7  122.39    8.90
   2  12   7  119.29    6.60
   2  12   7  119.39    6.60
   2  12   7  112.99   10.00
   3  12   7    2.50    2.20
   3  12   7    5.50    2.80
   3  12   7    2.30    1.70
   3  12   7    2.00    2.70
   3  12   7    2.70    2.40
   3  12   7    4.80    1.70
  -4 -12  -7   61.29    4.10
   4  12   7   60.99    3.80
   4  12   7   62.39    5.20
   4  12   7   66.49    4.80
   4  12   7   64.09    4.10
   4  12   7   61.69    5.40
   3 -13  -7   17.70    2.10
  -3  13   7   16.40    2.20
   2 -13  -7    5.70    2.00
   2 -13  -7    3.40    1.60
   2 -13  -7    3.50    2.00
  -2  13   7    1.90    1.90
  -2  13   7    4.60    1.90
   1 -13  -7    6.10    2.30
   1 -13  -7    8.00    2.80
   1 -13  -7    9.20    2.60
  -1  13   7    7.90    2.70
  -1  13   7    9.00    3.50
   0 -13  -7   22.80    3.40
   0 -13  -7   19.20    3.40
   0  13   7   24.70    5.40
   0  13   7   18.60    3.60
  -1 -13  -7   54.39    4.60
  -1 -13  -7   56.79    5.00
   1  13   7   50.19    7.30
   1  13   7   63.39    7.10
   1  13   7   50.79    4.50
   1  13   7   58.19    5.30
  -2 -13  -7   56.19    4.90
   2  13   7   58.89    4.30
   2  13   7   57.79    7.80
   2  13   7   49.90    6.20
   2  13   7   54.19    4.40
   2  13   7   70.29    7.00
  -3 -13  -7    3.00    1.60
   3  13   7    5.30    1.60
   3  13   7    3.80    2.10
   3  13   7    7.10    2.50
   3  13   7    4.30    1.80
   3  13   7    7.60    3.20
   3  13   7    4.40    2.30
  -4 -13  -7    7.90    1.50
   4  13   7    6.80    1.40
   4  13   7    6.80    1.30
   4  13   7    5.80    1.90
   4  13   7    5.10    1.80
   4  13   7    5.90    1.80
   2 -14  -7    6.00    1.60
  -2  14   7    1.50    1.50
   1 -14  -7   12.50    2.70
   1 -14  -7   15.20    2.80
   1 -14  -7   12.40    2.90
  -1  14   7   12.10    2.90
  -1  14   7   13.30    3.60
   0 -14  -7    4.70    2.00
   0 -14  -7    2.00    1.70
   0  14   7    1.00    1.90
   0  14   7    6.30    3.10
  -1 -14  -7    2.40    1.80
  -1 -14  -7    3.30    2.00
   1  14   7    4.00    2.50
   1  14   7    4.10    2.70
  -2 -14  -7   29.80    3.20
  -2 -14  -7   36.00    4.00
   2  14   7   44.70    5.20
   2  14   7   29.50    3.30
   2  14   7   33.10    3.20
   2  14   7   25.00    4.00
   2  14   7   26.10    5.30
  -3 -14  -7    4.10    1.70
   3  14   7    1.90    1.70
   3  14   7    3.60    1.60
   3  14   7    6.40    1.60
   3  14   7    3.20    2.40
   3  14   7    2.60    1.30
   3  14   7    2.30    1.60
  -4 -14  -7   -0.80    0.80
   4  14   7    1.00    1.00
   4  14   7    1.70    1.00
   4  14   7    0.70    1.10
   4  14   7    0.70    0.90
   2 -15  -7    5.80    1.20
  -2  15   7    6.70    1.60
   1 -15  -7   11.40    2.10
   1 -15  -7   14.10    2.30
  -1  15   7    5.70    2.00
  -1  15   7   16.20    2.70
   0 -15  -7   20.40    2.80
   0 -15  -7   20.80    3.10
   0  15   7   21.50    3.50
   0  15   7   16.70    3.70
  -1 -15  -7   17.00    2.90
   1  15   7   18.30    4.50
  -2 -15  -7   19.70    2.40
  -2 -15  -7   15.60    2.60
   2  15   7   18.40    2.20
   2  15   7   17.40    3.00
   2  15   7   12.00    3.30
  -3 -15  -7    1.00    1.20
  -3 -15  -7    0.40    0.90
   3  15   7   -0.90    1.10
   3  15   7   -1.00    0.80
   3  15   7   -0.10    1.40
   1 -16  -7   30.40    2.70
   1 -16  -7   30.30    2.50
  -1  16   7   27.90    2.80
   0 -16  -7   11.00    2.20
   0 -16  -7   12.20    2.10
   0  16   7   13.10    2.60
   0  16   7   11.70    3.00
  -1 -16  -7   50.49    4.00
   1  16   7   43.70    4.90
  -2 -16  -7    4.30    1.30
  -2 -16  -7    6.10    1.70
   2  16   7    2.90    1.70
   2  16   7    3.50    1.20
   2  16   7    4.80    1.50
  -3 -16  -7    2.60    1.00
   3  16   7    2.30    1.30
   3  16   7    2.50    0.80
   3  16   7    1.00    1.50
   0 -17  -7    6.70    1.40
  -1 -17  -7    6.90    1.50
   1  17   7    4.10    1.70
   1  15  -8    3.60    1.40
  -1 -15   8    4.60    1.90
   0  15  -8   15.50    2.40
   0 -15   8   12.50    2.70
   2  14  -8   15.10    2.20
  -2 -14   8   10.10    2.50
   1  14  -8    1.30    1.60
  -1 -14   8    3.30    2.40
   0  14  -8   37.80    4.20
   0  14  -8   46.10    4.10
   0 -14   8   47.50    5.40
  -1  14  -8   15.80    2.60
  -1  14  -8    9.70    2.30
   1 -14   8   16.30    2.10
   1 -14   8   20.40    3.90
  -2  14  -8    8.50    1.90
   2 -14   8   14.00    1.70
   2  13  -8    7.90    2.10
   2  13  -8    6.50    2.10
  -2 -13   8    9.10    2.50
   1  13  -8   24.60    3.60
   1  13  -8   21.80    3.90
  -1 -13   8   24.60    4.40
   0  13  -8    4.90    2.30
   0  13  -8    7.70    2.60
   0 -13   8    7.80    3.50
  -1  13  -8   11.30    2.80
  -1  13  -8   10.30    2.90
   1 -13   8    8.40    3.30
   1 -13   8   11.30    2.00
  -2  13  -8   34.70    3.70
   2 -13   8   36.30    3.00
   2 -13   8   32.10    4.40
   3  12  -8    1.10    1.30
   3  12  -8    4.10    1.60
   3  12  -8    2.80    1.10
   2  12  -8   19.30    3.20
   2  12  -8   17.40    3.30
  -2 -12   8   23.30    4.10
   1  12  -8   54.19    5.80
   1  12  -8   55.89    6.20
  -1 -12   8   49.80    6.00
   0  12  -8   36.70    4.90
   0  12  -8   32.10    5.10
   0 -12   8   38.00    6.60
  -1  12  -8   13.60    3.60
  -1  12  -8   19.90    3.70
   1 -12   8   14.80    4.10
   1 -12   8   20.80    2.90
  -2  12  -8    0.10    1.40
  -2  12  -8    0.40    1.60
   2 -12   8    0.50    1.30
   2 -12   8    1.10    1.40
   2 -12   8    0.80    2.90
  -3  12  -8    4.90    1.20
  -3  12  -8    6.10    1.70
   3 -12   8   11.80    1.60
   3 -12   8   10.10    1.60
   3  11  -8   34.50    3.90
   3  11  -8   34.80    2.90
   3  11  -8   38.20    3.90
   2  11  -8   16.60    3.60
   2  11  -8   21.00    3.60
   2  11  -8   22.50    4.00
  -2 -11   8   26.50    4.90
   1  11  -8   12.30    5.10
   1  11  -8   10.70    3.20
   1  11  -8   19.60    4.50
  -1 -11   8   27.30    5.70
   0  11  -8    1.90    2.40
   0  11  -8    0.50    2.60
   0  11  -8    0.50    2.70
   0 -11   8   -1.20    2.50
  -1  11  -8   41.40    5.40
  -1  11  -8   27.00    4.70
  -1  11  -8   39.00    6.30
   1 -11   8   45.20    4.50
   1 -11   8   41.00    7.10
  -2  11  -8    1.80    1.90
  -2  11  -8    2.20    2.20
   2 -11   8   -0.20    1.60
   2 -11   8    1.20    2.90
   2 -11   8    0.60    1.60
  -3  11  -8   11.60    2.30
  -3  11  -8    7.50    2.20
   3 -11   8   10.50    2.00
   3 -11   8   10.80    2.00
   3 -11   8   13.00    2.20
   4  10  -8   14.10    1.80
   4  10  -8   16.90    2.20
   4  10  -8   18.80    1.90
   4  10  -8   13.40    2.50
   3  10  -8   20.50    3.70
   3  10  -8   15.40    2.20
   3  10  -8   19.90    3.30
   3  10  -8   16.20    2.50
   3  10  -8   19.60    3.30
   2  10  -8    1.80    1.90
   2  10  -8    3.30    1.70
   2  10  -8    2.40    2.50
   2  10  -8    4.30    2.70
   1  10  -8    2.30    2.60
   1  10  -8    0.20    3.00
   1  10  -8    0.90    2.20
  -1 -10   8    2.60    3.30
   0  10  -8   99.29    8.90
   0  10  -8   67.19    7.00
   0  10  -8   87.19    7.20
   0 -10   8   99.89    8.90
  -1  10  -8   69.19    7.00
  -1  10  -8   53.09    5.60
  -1  10  -8   61.09    7.60
   1 -10   8   69.09    5.10
   1 -10   8   76.99    8.40
   1 -10   8   69.19    5.40
  -2  10  -8    5.60    2.50
  -2  10  -8    7.60    3.00
   2 -10   8    5.40    2.20
   2 -10   8    3.00    2.10
   2 -10   8    4.60    1.90
   2 -10   8    3.20    3.30
  -3  10  -8   23.90    3.40
  -3  10  -8   35.40    5.00
   3 -10   8   39.60    4.00
   3 -10   8   33.10    3.60
   3 -10   8   36.10    3.70
   3 -10   8   36.90    3.40
  -4  10  -8   14.80    2.20
  -4  10  -8   14.90    2.30
   4 -10   8   18.60    1.90
   4 -10   8   15.90    1.90
   4   9  -8    2.50    1.30
   4   9  -8    1.90    1.40
   4   9  -8    2.40    1.40
   4   9  -8    1.90    1.10
   4   9  -8    2.40    1.10
   3   9  -8    3.50    2.40
   3   9  -8    2.70    1.50
   3   9  -8    3.90    2.40
   3   9  -8    4.40    2.40
   3   9  -8    2.90    1.90
   3   9  -8    4.40    2.20
   3   9  -8    2.50    1.70
   2   9  -8   50.29    6.90
   2   9  -8   57.49    6.70
   2   9  -8   45.40    4.50
   2   9  -8   41.10    5.20
   1   9  -8  203.08   12.40
   1   9  -8  212.68   11.70
   1   9  -8  198.08   12.80
  -1  -9   8  189.18   12.30
   0   9  -8   23.20    5.20
   0  -9   8   30.80    7.10
  -1   9  -8    9.50    3.50
   1  -9   8   11.90    4.30
  -2   9  -8   80.29    7.50
  -2   9  -8   86.89    9.20
   2  -9   8   76.59    6.20
   2  -9   8   86.29    8.80
   2  -9   8   75.59    5.90
   2  -9   8   75.59    5.40
  -3   9  -8   23.10    4.10
   3  -9   8   24.20    5.20
   3  -9   8   32.40    3.00
   3  -9   8   39.20    4.40
   3  -9   8   26.10    3.50
   3  -9   8   25.90    3.40
   3  -9   8   36.70    3.70
  -4   9  -8   39.60    3.70
  -4   9  -8   20.90    3.00
   4  -9   8   37.30    2.70
   4  -9   8   32.60    2.50
   4  -9   8   35.40    3.10
   4  -9   8   29.50    2.70
   4  -9   8   34.10    2.90
   4   8  -8    4.00    1.40
   4   8  -8    3.90    1.80
   4   8  -8    3.40    1.50
   4   8  -8    2.60    1.40
   4   8  -8    3.50    1.80
   3   8  -8    5.20    2.10
   3   8  -8    5.40    1.90
   3   8  -8    4.70    2.20
   3   8  -8    2.60    2.70
   3   8  -8    6.50    2.60
   3   8  -8    3.10    2.50
   3   8  -8    6.60    2.70
   2   8  -8   -1.50    2.10
   2   8  -8   -1.00    1.70
   2   8  -8    1.40    2.20
   2   8  -8    0.50    2.50
   1   8  -8   20.20    4.70
  -1  -8   8   12.80    6.30
  -1  -8   8   29.00    6.10
   0   8  -8   25.80    5.10
   0  -8   8   37.50    7.20
  -1   8  -8   65.99    7.50
   1  -8   8   70.29    9.40
   1  -8   8   64.09    8.60
  -2   8  -8  236.28   14.00
  -2   8  -8  289.07   14.90
   2  -8   8  249.48   15.60
   2  -8   8  258.77   11.90
   2  -8   8  251.07   11.40
   2  -8   8  257.07   12.60
  -3   8  -8   31.80    5.10
   3  -8   8   28.30    3.90
   3  -8   8   26.60    3.70
   3  -8   8   26.80    5.80
   3  -8   8   23.50    3.30
   3  -8   8   30.80    3.30
   3  -8   8   27.30    3.90
   4  -8   8    2.10    1.30
   4  -8   8    2.40    1.30
   4  -8   8    1.40    1.40
   4  -8   8   -1.80    1.30
   4  -8   8    3.90    1.60
   4  -8   8    1.00    1.40
   4   7  -8    2.90    1.50
   4   7  -8    3.70    1.90
   4   7  -8    4.00    2.00
   4   7  -8    4.80    1.60
   4   7  -8    2.30    1.70
   3   7  -8   21.90    4.30
   3   7  -8   24.00    4.40
   3   7  -8   28.00    4.50
   3   7  -8   24.60    3.70
   3   7  -8   29.40    3.60
   3   7  -8   20.20    3.30
   3   7  -8   30.70    5.60
   2   7  -8   68.89    8.60
   2   7  -8   74.49    7.40
   2   7  -8   75.29    5.50
   2   7  -8   84.99    6.00
   2   7  -8   79.89    7.30
   2   7  -8   67.69    6.20
  -2  -7   8   97.89   11.10
  -2  -7   8   80.59   10.10
   1   7  -8  157.18   10.40
  -1  -7   8  154.88   11.90
  -1  -7   8  139.69   11.10
   0   7  -8  100.59    7.90
   0  -7   8  101.39    9.60
   0  -7   8   91.69    8.60
  -1   7  -8   47.70    6.60
   1  -7   8   42.70    7.20
   1  -7   8   44.60    7.60
  -2   7  -8   94.19    8.20
  -2   7  -8   81.69    7.70
   2  -7   8   97.79   11.50
   2  -7   8   92.19   10.70
  -3   7  -8   47.40    7.20
  -3   7  -8   37.10    5.30
   3  -7   8   30.00    3.40
   3  -7   8   40.30    4.40
   3  -7   8   16.00    5.10
   3  -7   8   32.60    4.30
   3  -7   8   32.70    4.10
   3  -7   8   34.60    4.40
   4  -7   8   13.10    2.30
   4  -7   8    8.10    2.30
   4  -7   8    9.30    2.40
   4  -7   8    8.20    2.10
   4  -7   8   10.60    2.20
   4  -7   8   12.50    2.30
   5  -7   8    4.00    1.00
   5  -7   8    1.50    1.00
   4   6  -8   12.60    3.20
   4   6  -8   13.50    2.90
   4   6  -8   14.00    2.40
   4   6  -8   21.80    3.60
   4   6  -8   16.70    2.60
   4   6  -8   16.60    3.40
   3   6  -8  138.69    7.60
   3   6  -8  135.09    8.60
   3   6  -8  146.49    8.40
   3   6  -8  132.09    8.90
   3   6  -8  158.28   10.30
   3   6  -8  129.89   10.00
   2   6  -8    4.70    2.00
   2   6  -8    6.50    3.60
  -2  -6   8    4.60    3.70
  -2  -6   8    8.70    3.80
   1   6  -8    6.00    3.20
  -1  -6   8   10.80    4.10
  -1  -6   8    6.80    3.90
   0   6  -8   57.29    5.60
   0  -6   8   71.09    8.70
   0  -6   8   67.09    7.60
[truncated: 236,991 more chars]
